# Supplementary material for: The landscape of cancer-rewired GPCR signaling axes
Source: Cell Genom. 2024 May 8;4(5):100557. doi: 10.1016/j.xgen.2024.100557 (PMC11099383; doi:10.1016/j.xgen.2024.100557)
Supplement: Table S1. Related to Figure 1: GPCR ligands in Reactome pathways (metabolism and signal transduction domains) [file mmc2.xlsx]

## Sheet: Sheet1
Table S1: GPCR ligands in Reactome Pathways (Metabolism and Signal Transduction domains)
Name	Reactome_id	GPCRs	Peptide_ligands	Organic_ligands	Enzymes
5-Phosphoribose 1-diphosphate biosynthesis	R-HSA-73843			30616:ATP(4-)
A tetrasaccharide linker sequence is required for GAG synthesis	R-HSA-1971475			58223:UDP(3-)
ABO blood group biosynthesis	R-HSA-9033807			58223:UDP(3-)
AMPK inhibits chREBP transcriptional activation activity	R-HSA-163680			30616:ATP(4-)|456216:ADP(3-)
Acetylation	R-HSA-156582
Acetylcholine regulates insulin secretion	R-HSA-399997	CHRM3		30616:ATP(4-)|15355:acetylcholine|456216:ADP(3-)
Activation of gene expression by SREBF (SREBP)	R-HSA-2426168			17351:linoleic acid|27432:alpha-linolenic acid	FASN|SCD
Acyl chain remodeling of CL	R-HSA-1482798
Acyl chain remodeling of DAG and TAG	R-HSA-1482883				PNPLA3|MGLL
Acyl chain remodelling of PC	R-HSA-1482788				LPCAT2|LPCAT1
Acyl chain remodelling of PE	R-HSA-1482839
Acyl chain remodelling of PG	R-HSA-1482925				LPCAT1
Acyl chain remodelling of PI	R-HSA-1482922
Acyl chain remodelling of PS	R-HSA-1482801
Adenosine P1 receptors	R-HSA-417973	ADORA3|ADORA2B|ADORA2A|ADORA1		16335:adenosine
Adenylate cyclase activating pathway	R-HSA-170660			30616:ATP(4-)	ADCY8|ADCY9|ADCY6|ADCY5|ADCY7|ADCY1|ADCY3|ADCY2|ADCY4
Adenylate cyclase inhibitory pathway	R-HSA-170670				ADCY8|ADCY9|ADCY6|ADCY5|ADCY7|ADCY1|ADCY3|ADCY2|ADCY4
Adrenaline	noradrenaline inhibits insulin secretion	R-HSA-400042	ADRA2C|ADRA2A		28918:(R)-adrenaline|18357:(R)-noradrenaline	ADCY6|ADCY5
Adrenoceptors	R-HSA-390696	ADRA2C|ADRB2|ADRB1|ADRA2B|ADRB3|ADRA1A|ADRA1B|ADRA1D|ADRA2A		28918:(R)-adrenaline|18357:(R)-noradrenaline
Aflatoxin activation and detoxification	R-HSA-5423646			15366:acetic acid|57305:glycine zwitterion|29985:L-glutamate(1-)	MGST3|GGT5|CYP3A4
Agmatine biosynthesis	R-HSA-351143			32682:L-argininium(1+)
Alanine metabolism	R-HSA-8964540			16810:2-oxoglutarate(2-)|57972:L-alanine zwitterion|29985:L-glutamate(1-)
Alpha-oxidation of phytanate	R-HSA-389599			16810:2-oxoglutarate(2-)|30031:succinate(2-)|30616:ATP(4-)
Amine Oxidase reactions	R-HSA-140179				MAOA|SMOX|MAOB
Amine ligand-binding receptors	R-HSA-375280	CHRM1|CHRM4|ADRA1D|ADRA2A|ADRA2C|ADRB2|HTR1A|CHRM3|HRH3|HTR2A|ADRA1A|ADRA1B|HRH4|DRD1|HTR2B|ADRA2B|HTR1E|HTR1F|GPR143|HTR6|DRD5|HRH1|DRD4|CHRM5|TAAR1|CHRM2|ADRB1|DRD2|HTR1D|DRD3|HTR1B|ADRB3|HTR5A|HTR4|HTR2C|HTR7		57504:L-dopa zwitterion|18397:2-phenylethylamine
Amino Acid conjugation	R-HSA-156587
Androgen biosynthesis	R-HSA-193048		CGA|POMC
Arachidonate production from DAG	R-HSA-426048			52392:2-arachidonoylglycerol	ABHD6|MGLL|ABHD12
Arachidonic acid metabolism	R-HSA-2142753			2700:anandamide	CYP4A11|LTA4H|PTGES2|CYP4F2|LTC4S|HPGD|FAAH|FAAH2|CYP4F8|PTGS2|GGT5|ALOX12|PTGDS|CBR1|PON2|HPGDS|CYP1B1|AKR1C3|PTGES3|PTGIS|PTGES|CYP4F3
Aromatic amines can be N-hydroxylated or N-dealkylated by CYP1A2	R-HSA-211957
Aryl hydrocarbon receptor signalling	R-HSA-8937144				PTGES3
Aspartate and asparagine metabolism	R-HSA-8963693			76931:Ac-Asp-Glu(3-)|29985:L-glutamate(1-)|30616:ATP(4-)|58359:L-glutamine zwitterion|16810:2-oxoglutarate(2-)|57966:beta-alanine zwitterion|15366:acetic acid
Beta oxidation of butanoyl-CoA to acetyl-CoA	R-HSA-77352			17968:butyrate|30616:ATP(4-)
Beta oxidation of decanoyl-CoA to octanoyl-CoA-CoA	R-HSA-77346
Beta oxidation of hexanoyl-CoA to butanoyl-CoA	R-HSA-77350
Beta oxidation of lauroyl-CoA to decanoyl-CoA-CoA	R-HSA-77310
Beta oxidation of myristoyl-CoA to lauroyl-CoA	R-HSA-77285
Beta oxidation of octanoyl-CoA to hexanoyl-CoA	R-HSA-77348
Beta oxidation of palmitoyl-CoA to myristoyl-CoA	R-HSA-77305
Beta-oxidation of pristanoyl-CoA	R-HSA-389887			15366:acetic acid
Beta-oxidation of very long chain fatty acids	R-HSA-390247
Bile acid and bile salt metabolism	R-HSA-194068				CH25H|CYP27A1|CYP46A1|AKR1C3|HSD3B7|SLC27A5|CYP7B1|PTGIS|BAAT
Biogenic amines are oxidatively deaminated to aldehydes by MAOA and MAOB	R-HSA-141333			15760:tyramine|18397:2-phenylethylamine|350546:serotonin(1+)	MAOA|MAOB
Biological oxidations	R-HSA-211859		POMC		AOC1|CYP4A11|CYP27A1|MAOA|AHCY|CYP4F2|CYP3A4|SULT1A1|UGP2|CYP2D6|AOC2|MAOB|CYP19A1|MGST3|SMOX|CYP46A1|CYP2B6|CYP4F8|GGT5|AOC3|SULT1E1|HPGDS|CYP1B1|CYP7B1|PTGES3|PTGIS|CYP4F3
Biosynthesis of D-series resolvins	R-HSA-9018676				HPGD|LTA4H
Biosynthesis of DHA-derived SPMs	R-HSA-9018677			77016:(4Z,7Z,10Z,13Z,16Z,19Z)-docosahexaenoate	HPGD|CYP3A4|LTC4S|PTGS2|LTA4H|ALOX12|CYP2D6
Biosynthesis of DHA-derived sulfido conjugates	R-HSA-9026395				LTC4S
Biosynthesis of DPA-derived SPMs	R-HSA-9018683				PTGS2|ALOX12
Biosynthesis of DPAn-3 SPMs	R-HSA-9025094				PTGS2|ALOX12
Biosynthesis of DPAn-3-derived 13-series resolvins	R-HSA-9026403
Biosynthesis of DPAn-3-derived maresins	R-HSA-9026290				ALOX12
Biosynthesis of DPAn-3-derived protectins and resolvins	R-HSA-9026286
Biosynthesis of DPAn-6 SPMs	R-HSA-9025106				ALOX12
Biosynthesis of E-series 18(R)-resolvins	R-HSA-9023661			81559:resolvin E1	LTA4H
Biosynthesis of E-series 18(S)-resolvins	R-HSA-9018896				HPGD|LTA4H
Biosynthesis of EPA-derived SPMs	R-HSA-9018679				HPGD|PTGS2|LTA4H
Biosynthesis of aspirin-triggered D-series resolvins	R-HSA-9020265			138179:aspirin-triggered resolvin D1	LTA4H
Biosynthesis of electrophilic ≈ì√¢-3 PUFA oxo-derivatives	R-HSA-9027604			77016:(4Z,7Z,10Z,13Z,16Z,19Z)-docosahexaenoate	PTGS2
Biosynthesis of maresin conjugates in tissue regeneration (MCTR)	R-HSA-9026762			57305:glycine zwitterion|29985:L-glutamate(1-)	LTC4S
Biosynthesis of maresin-like SPMs	R-HSA-9027307			77016:(4Z,7Z,10Z,13Z,16Z,19Z)-docosahexaenoate	CYP3A4|CYP2D6
Biosynthesis of maresins	R-HSA-9018682				CYP3A4|CYP2D6
Biosynthesis of protectin and resolvin conjugates in tissue regeneration (PCTR and RCTR)	R-HSA-9026766			57305:glycine zwitterion|29985:L-glutamate(1-)	LTC4S
Biosynthesis of protectins	R-HSA-9018681				LTA4H
Biosynthesis of specialized proresolving mediators (SPMs)	R-HSA-9018678				HPGD|CYP3A4|LTC4S|PTGS2|LTA4H|ALOX12|CYP2D6
Biotin transport and metabolism	R-HSA-196780			30616:ATP(4-)|32551:L-lysinium(1+)
Blood group systems biosynthesis	R-HSA-9033658
Branched-chain amino acid catabolism	R-HSA-70895			30616:ATP(4-)|16810:2-oxoglutarate(2-)|29985:L-glutamate(1-)|456216:ADP(3-)
COX reactions	R-HSA-140180
CS/DS degradation	R-HSA-2024101
CYP2E1 reactions	R-HSA-211999				CYP2B6|CYP2D6
Ca-dependent events	R-HSA-111996				ADCY8|ADCY9|ADCY6|ADCY5|ADCY7|ADCY1|ADCY3|ADCY2|ADCY4
CaM pathway	R-HSA-111997				ADCY8|ADCY9|ADCY6|ADCY5|ADCY7|ADCY1|ADCY3|ADCY2|ADCY4
CaMK IV-mediated phosphorylation of CREB	R-HSA-111932			30616:ATP(4-)|456216:ADP(3-)
Calcitonin-like ligand receptors	R-HSA-419812	RAMP3|CALCRL|RAMP1|RAMP2|CALCR	CALCB|IAPP|CALCA|ADM|ADM2
Calmodulin induced events	R-HSA-111933			30616:ATP(4-)|456216:ADP(3-)	ADCY8|ADCY9|ADCY6|ADCY5|ADCY7|ADCY1|ADCY3|ADCY2|ADCY4
Cam-PDE 1 activation	R-HSA-111957
Carnitine metabolism	R-HSA-200425			30616:ATP(4-)|456216:ADP(3-)
Carnitine synthesis	R-HSA-71262			16810:2-oxoglutarate(2-)|57305:glycine zwitterion|30031:succinate(2-)
Catecholamine biosynthesis	R-HSA-209905			28918:(R)-adrenaline|59905:dopaminium(1+)|57504:L-dopa zwitterion|18357:(R)-noradrenaline	TH|DDC|DBH
ChREBP activates metabolic gene expression	R-HSA-163765				ACLY|FASN
Chemokine receptors bind chemokines	R-HSA-380108	CCR3|CXCR5|ACKR4|CX3CR1|CXCR2|CXCR3|CCR10|CCRL2|CCR8|CXCR4|CCR5|CXCR1|CCR4|CCR9|CCR6|CXCR6|CCR2|ACKR3|XCR1|CCR1|CCR7	CCL7|CXCL3|CCL16|CXCL2|CXCL8|CCL3|CXCL11|CCL11|CCL20|CCL27|CCL19|CXCL1|CXCL10|CXCL12|CCL5|CXCL6|XCL2|CCL28|CCL2|CCL17|CXCL13|CCL25|CXCL16|CCL22|CCL4|CXCL5|PPBP|CXCL9|XCL1|CCL1|CCL21|CCL13|CX3CL1
Cholesterol biosynthesis	R-HSA-191273			30616:ATP(4-)|456216:ADP(3-)
Cholesterol biosynthesis via desmosterol	R-HSA-6807047
Cholesterol biosynthesis via lathosterol	R-HSA-6807062
Choline catabolism	R-HSA-6798163			57305:glycine zwitterion
Chondroitin sulfate biosynthesis	R-HSA-2022870			58223:UDP(3-)
Chondroitin sulfate/dermatan sulfate metabolism	R-HSA-1793185
Citric acid cycle (TCA cycle)	R-HSA-71403			30616:ATP(4-)|16810:2-oxoglutarate(2-)|30031:succinate(2-)|456216:ADP(3-)	OGDH
Class A/1 (Rhodopsin-like receptors)	R-HSA-373076	OPRK1|PTGIR|P2RY10|OXER1|AVPR1A|MC4R|CXCR2|CHRM4|CXCR3|ADRA2A|GPR37L1|ADRA2C|CHRM3|ADRA1B|CCR9|HRH4|OXGR1|LHCGR|PTGDR|RXFP4|PTGER3|S1PR1|GPR55|MC1R|HTR2B|GPBAR1|GPR143|RXFP1|P2RY14|LPAR6|FFAR2|CXCR6|RXFP3|ADRB1|GPR37|TSHR|HCRTR2|LPAR3|P2RY4|AGTR1|PROKR1|LTB4R|HTR5A|CCR1|PTGER2|GPR17|TBXA2R|HTR4|PTGDR2|HCAR2|CCR3|GALR3|EDNRB|CNR2|S1PR3|AVPR1B|GNRHR|CCR10|CCRL2|NMUR1|NPSR1|GALR1|CCR8|MLNR|P2RY11|NP…	TAC1|CXCL3|NMU|TAC3|CCL3|CCL20|C3|XCL2|NMS|PSAP|CCL28|ANXA1|INSL3|NPY|PROK2|CCL25|PPBP|HEBP1|CCL13|NPW|CCL5|PRLH|CCL16|POMC|APLN|CXCL2|CCL11|HCRT|CCL19|CXCL12|RLN2|GNRH2|UTS2|GNRH1|C5|EDN3|CCL22|PYY|SAA1|KISS1|PMCH|CCL23|EDN2|CXCL9|XCL1|PDYN|MT-RNR2|CCL7|NPB|MLN|AGT|CXCL11|NMB|GHRL|CXCL1|NPFF|NTS|UTS2B|PNOC|CCL17|AVP|PROK1|GRP|CCL4|CXCL5|QRFP|PENK|CX3CL1|CXCL8|CCL27|KNG1|CXCL10|CGA|CXCL6|CCK|CCL2…	2700:anandamide|28834:deoxycholic acid|37623:7alpha,25-dihydroxycholesterol|36234:chenodeoxycholate|29744:lithocholate|18344:kynurenic acid|16796:melatonin|81559:resolvin E1|58961:N-arachidonoylglycine|16810:2-oxoglutarate(2-)|52392:2-arachidonoylglycerol|20067:3-hydroxybutyric acid|29747:cholate|30031:succinate(2-)
Class B/2 (Secretin family receptors)	R-HSA-373080	CRHR2|GLP2R|GLP1R|GIPR|PTH1R|CALCRL|ADCYAP1R1|GHRHR|RAMP1|CALCR|VIPR2|FZD6|RAMP2|CRHR1|RAMP3|PTH2R|SCTR|VIPR1|CYSLTR2	UCN3|PTH2|CALCB|GIP|CRH|VIP|SCT|UCN2|CALCA|ADM|WNT5A|WNT4|ADCYAP1|IAPP|PTHLH|UCN|GCG|GHRH|ADM2|WNT3A
Class C/3 (Metabotropic glutamate/pheromone receptors)	R-HSA-420499	GRM7|GPRC6A|GRM2|GABBR1|GRM5|GRM3|CASR|GRM1|GRM4|GRM6|GRM8|GABBR2		32682:L-argininium(1+)|59888:gamma-aminobutyric acid zwitterion|29985:L-glutamate(1-)|32551:L-lysinium(1+)|46911:L-ornithinium(1+)
Cobalamin (Cbl	vitamin B12) transport and metabolism	R-HSA-196741
Coenzyme A biosynthesis	R-HSA-196783			30616:ATP(4-)|456216:ADP(3-)
Complex I biogenesis	R-HSA-6799198
Conjugation of benzoate with glycine	R-HSA-177135			30616:ATP(4-)|57305:glycine zwitterion
Conjugation of carboxylic acids	R-HSA-159424
Conjugation of phenylacetate with glutamine	R-HSA-177162			58359:L-glutamine zwitterion|30616:ATP(4-)
Conjugation of salicylate with glycine	R-HSA-177128			30616:ATP(4-)|57305:glycine zwitterion
Creatine metabolism	R-HSA-71288			32682:L-argininium(1+)|30616:ATP(4-)|456216:ADP(3-)|57305:glycine zwitterion|46911:L-ornithinium(1+)
Cysteine formation from homocysteine	R-HSA-1614603			33384:L-serine zwitterion
Cytochrome P450 - arranged by substrate type	R-HSA-211897		POMC		CYP3A4|CYP19A1|CYP4A11|CYP27A1|CYP46A1|CYP1B1|CYP2B6|CYP7B1|CYP2D6|CYP4F8|PTGIS|CYP4F2|CYP4F3
Cytosolic iron-sulfur cluster assembly	R-HSA-2564830
Cytosolic sulfonation of small molecules	R-HSA-156584			29744:lithocholate|17968:butyrate|59905:dopaminium(1+)|16469:17beta-estradiol	SULT1E1|SULT1A1
DARPP-32 events	R-HSA-180024			30616:ATP(4-)|456216:ADP(3-)
Degradation of cysteine and homocysteine	R-HSA-1614558			33384:L-serine zwitterion|16810:2-oxoglutarate(2-)|29985:L-glutamate(1-)
Dermatan sulfate biosynthesis	R-HSA-2022923
Dopamine receptors	R-HSA-390651	DRD2|DRD3|DRD5|DRD4|DRD1		59905:dopaminium(1+)
EGFR Transactivation by Gastrin	R-HSA-2179392
Effects of PIP2 hydrolysis	R-HSA-114508			30616:ATP(4-)|456216:ADP(3-)	ABHD6|MGLL|ABHD12
Eicosanoid ligand-binding receptors	R-HSA-391903	PTGIR|OXER1|CYSLTR1|LTB4R|PTGFR|CYSLTR2|PTGER1|PTGER2|GPR17|TBXA2R|LTB4R2|PTGDR2|PTGDR|PTGER4|PTGER3		52449:5-oxo-ETE
Eicosanoids	R-HSA-211979			15552:prostaglandin I2|15646:20-hydroxy-leukotriene B4|15647:leukotriene B4	CYP4A11|CYP4F8|PTGIS|CYP4F2|CYP4F3
Electron transport from NADPH to Ferredoxin	R-HSA-2395516
Endogenous sterols	R-HSA-211976		POMC	28834:deoxycholic acid|37623:7alpha,25-dihydroxycholesterol|17500:7alpha-hydroxycholesterol|29744:lithocholate|36234:chenodeoxycholate|16469:17beta-estradiol|42977:25-hydroxycholesterol	CYP19A1|CYP27A1|CYP1B1|CYP46A1|CYP7B1|PTGIS
Estrogen biosynthesis	R-HSA-193144			16469:17beta-estradiol	CYP19A1|HSD17B1|HSD17B2
Ethanol oxidation	R-HSA-71384			30616:ATP(4-)|15366:acetic acid|30089:acetate
FMO oxidises nucleophiles	R-HSA-217271
Fatty Acids bound to GPR40 (FFAR1) regulate insulin secretion	R-HSA-434316	FFAR1		16196:oleic acid
Fatty acid metabolism	R-HSA-8978868				CYP4A11|LTA4H|PTGES2|CYP4F2|ACLY|LTC4S|SCD|HPGD|FAAH|FAAH2|CYP4F8|PTGS2|GGT5|ALOX12|PTGDS|CBR1|PON2|FASN|HPGDS|CYP1B1|AKR1C3|PTGES3|PTGIS|PTGES|CYP4F3
Fatty acids	R-HSA-211935				CYP4A11|CYP2B6|CYP4F8|CYP4F2|CYP2D6|CYP4F3
Fatty acyl-CoA biosynthesis	R-HSA-75105			30616:ATP(4-)|456216:ADP(3-)	ACLY|FASN|SCD
Formation of ATP by chemiosmotic coupling	R-HSA-163210			30616:ATP(4-)|456216:ADP(3-)	ATP5F1B
Formation of the active cofactor	UDP-glucuronate	R-HSA-173599			46398:UTP(4-)	UGP2
Formation of xylulose-5-phosphate	R-HSA-5661270			30616:ATP(4-)|456216:ADP(3-)
Formyl peptide receptors bind formyl peptides and many other ligands	R-HSA-444473	FPR2|FPR3|FPR1	CCL23|HEBP1|ANXA1|SAA1|MT-RNR2	6498:lipoxin A4
Free fatty acid receptors	R-HSA-444209	FFAR3|FFAR2|FFAR4|FFAR1		16196:oleic acid|77016:(4Z,7Z,10Z,13Z,16Z,19Z)-docosahexaenoate|30768:propionic acid|34146:12(S)-HETE|17968:butyrate|27432:alpha-linolenic acid|15366:acetic acid
Free fatty acids regulate insulin secretion	R-HSA-400451	FFAR1
Fructose biosynthesis	R-HSA-5652227				AKR1B1
Fructose catabolism	R-HSA-70350			30616:ATP(4-)|456216:ADP(3-)
Fructose metabolism	R-HSA-5652084				AKR1B1
G alpha (12/13) signalling events	R-HSA-416482	TBXA2R|ADRA1D|ADRA1B|ADRA1A		28918:(R)-adrenaline|18357:(R)-noradrenaline
G alpha (i) signalling events	R-HSA-418594	OPRK1|GRM2|OXER1|CXCR2|CHRM4|CXCR3|ADRA2A|GRM8|GPR37L1|ADRA2C|CCR9|HRH4|OXGR1|RXFP4|PTGER3|GPR55|GABBR1|P2RY14|CXCR6|RXFP3|GPR37|LPAR3|P2RY4|CCR1|HTR5A|GPR17|PTGDR2|HCAR2|CCR3|GALR3|CNR2|S1PR3|CCR10|NMUR1|GALR1|CCR8|GRM7|NPY5R|MCHR1|CXCR1|FPR2|SSTR2|APLNR|ADRA2B|HTR1E|BDKRB2|GRM3|GABBR2|CHRM2|HTR1D|DRD3|HTR1B|BDKRB1|ADORA3|SUCNR1|S1PR2|SSTR5|HCAR3|CXCR5|NPY2R|GALR2|HCAR1|NPBWR1|GPR183|FPR3|MTNR1A…	CXCL3|NMU|CCL16|POMC|NPB|APLN|CXCL2|AGT|CXCL8|CXCL11|CCL20|C3|CCL27|CCL19|CXCL1|CXCL12|KNG1|CXCL10|CXCL6|NMS|PSAP|CCL28|ANXA1|PNOC|INSL5|NPY|CX3CL1|CXCL13|CCL25|GAL|SST|C5|CXCL16|PYY|CORT|SAA1|PMCH|CCL23|CCL4|CXCL5|PPBP|PPY|CXCL9|PENK|CCL1|HEBP1|RLN3|CCL13|CCL21|NPW|CCL5|PDYN|MT-RNR2	2700:anandamide|59888:gamma-aminobutyric acid zwitterion|29985:L-glutamate(1-)|28666:leukotriene D4|58961:N-arachidonoylglycine|456216:ADP(3-)|18357:(R)-noradrenaline|46398:UTP(4-)|20067:3-hydroxybutyric acid|15555:prostaglandin D2|58432:histaminium|16810:2-oxoglutarate(2-)|52392:2-arachidonoylglycerol|37623:7alpha,25-dihydroxycholesterol|60119:sphingosine 1-phosphate(1-)|52449:5-oxo-ETE|28918:(R…	ADCY8|ADCY9|ADCY6|ADCY5|ADCY7|ADCY1|ADCY3|ADCY2|ADCY4
G alpha (q) signalling events	R-HSA-416476	P2RY10|LPAR2|GPRC6A|CHRM1|AVPR1A|EDNRB|EDNRA|TACR2|TACR1|OXTR|AVPR1B|CYSLTR1|NTSR2|CASR|GNRHR|TACR3|GRM1|ADRA1D|NMUR1|NPSR1|MLNR|CHRM3|P2RY11|GPR39|LPAR5|HTR2A|MCHR1|UTS2R|P2RY2|ADRA1A|NPFFR1|ADRA1B|NMUR2|GHSR|CCKAR|FPR2|HCRTR1|GRPR|CCKBR|HTR2B|PTAFR|FFAR3|GRM5|KISS1R|GPR143|BDKRB2|P2RY6|HRH1|PTGER1|LPAR4|LPAR6|MCHR2|FFAR2|CHRM5|GPR132|P2RY1|HCRTR2|XCR1|LPAR3|BDKRB1|FFAR1|AGTR1|PROKR1|LTB4R|NMBR|…	TAC1|NMU|TAC3|MLN|AGT|NMB|HCRT|GAST|GHRL|KNG1|NPFF|NTS|XCL2|NMS|CCK|GNRH2|ANXA1|UTS2B|UTS2|NPS|PROK2|GNRH1|EDN3|AVP|OXT|KISS1|SAA1|PROK1|PMCH|CCL23|GRP|EDN1|QRFP|EDN2|GCG|XCL1|MT-RNR2	15553:prostaglandin F2alpha|29985:L-glutamate(1-)|28666:leukotriene D4|456216:ADP(3-)|27432:alpha-linolenic acid|18357:(R)-noradrenaline|46398:UTP(4-)|46911:L-ornithinium(1+)|16196:oleic acid|30768:propionic acid|58432:histaminium|17968:butyrate|15366:acetic acid|58223:UDP(3-)|32682:L-argininium(1+)|28918:(R)-adrenaline|57504:L-dopa zwitterion|77016:(4Z,7Z,10Z,13Z,16Z,19Z)-docosahexaenoate|16978:…	ABHD6|MGLL|ABHD12
G alpha (s) signalling events	R-HSA-418555	PTGIR|CRHR2|MC4R|GLP2R|ADORA2A|GLP1R|GIPR|PTH1R|NPSR1|ADRB2|P2RY11|GPR39|CALCRL|ADCYAP1R1|GHRHR|RAMP1|ADORA2B|PTGDR|LHCGR|DRD1|CALCR|MC1R|GPR32|AVPR2|VIPR2|HTR6|GPBAR1|RAMP2|RXFP1|DRD5|FSHR|TAAR1|PTGER4|CRHR1|ADRB1|TSHR|MC5R|RXFP2|RAMP3|PTH2R|MC3R|ADRB3|SCTR|PTGER2|HTR4|VIPR1|HTR7|CYSLTR2	PTH2|CALCB|POMC|GIP|CRH|VIP|SCT|CGA|RLN2|CALCA|ADM|INSL3|NPS|ADCYAP1|IAPP|PTHLH|AVP|GCG|RLN3|GHRH|ADM2	59905:dopaminium(1+)|28834:deoxycholic acid|36234:chenodeoxycholate|29744:lithocholate|30616:ATP(4-)|58432:histaminium|456216:ADP(3-)|28918:(R)-adrenaline|15552:prostaglandin I2|15551:prostaglandin E2|18357:(R)-noradrenaline|29747:cholate|16335:adenosine|18397:2-phenylethylamine|350546:serotonin(1+)|15555:prostaglandin D2	ADCY8|ADCY9|ADCY6|ADCY5|ADCY7|ADCY1|ADCY3|ADCY2|ADCY4
G alpha (z) signalling events	R-HSA-418597	ADRA2C|ADRA2B|ADRA2A		28918:(R)-adrenaline|30616:ATP(4-)|18357:(R)-noradrenaline|456216:ADP(3-)	ADCY8|ADCY9|ADCY6|ADCY5|ADCY7|ADCY1|ADCY3|ADCY2|ADCY4
G beta:gamma signalling through BTK	R-HSA-8964315
G beta:gamma signalling through CDC42	R-HSA-8964616
G beta:gamma signalling through PI3Kgamma	R-HSA-392451			30616:ATP(4-)|456216:ADP(3-)
G beta:gamma signalling through PLC beta	R-HSA-418217
G-protein activation	R-HSA-202040	OPRM1	PDYN|POMC
G-protein beta:gamma signalling	R-HSA-397795
G-protein mediated events	R-HSA-112040				ADCY8|ADCY9|ADCY6|ADCY5|ADCY7|ADCY1|ADCY3|ADCY2|ADCY4
GPCR downstream signalling	R-HSA-388396	OPRK1|PTGIR|P2RY10|GRM2|OXER1|AVPR1A|MC4R|CXCR2|CHRM4|CXCR3|GLP1R|ADRA2A|GRM8|GPR37L1|ADRA2C|CHRM3|ADRA1B|CCR9|HRH4|OXGR1|PTGDR|LHCGR|RXFP4|PTGER3|GPR55|GABBR1|GPR32|HTR2B|MC1R|GPBAR1|GPR143|RXFP1|P2RY14|LPAR6|FFAR2|CXCR6|RXFP3|ADRB1|GPR37|TSHR|HCRTR2|LPAR3|P2RY4|AGTR1|PROKR1|LTB4R|HTR5A|CCR1|PTGER2|GPR17|TBXA2R|HTR4|PTGDR2|HCAR2|CCR3|GPRC6A|GALR3|EDNRB|CNR2|S1PR3|AVPR1B|GNRHR|CCR10|GIPR|PTH1R|NM…	TAC1|CXCL3|NMU|PTH2|TAC3|CCL20|C3|SCT|XCL2|NMS|PSAP|CCL28|ANXA1|INSL3|NPY|PROK2|CCL25|PPBP|HEBP1|GHRH|CCL13|NPW|CCL5|CCL16|POMC|GIP|APLN|CXCL2|HCRT|GAST|CCL19|CXCL12|RLN2|GNRH2|ADM|UTS2|GNRH1|IAPP|C5|EDN3|PYY|SAA1|KISS1|PMCH|CCL23|EDN2|CXCL9|XCL1|PDYN|MT-RNR2|NPB|MLN|AGT|CXCL11|NMB|GHRL|CXCL1|NPFF|NTS|UTS2B|PNOC|AVP|PROK1|GRP|CCL4|CXCL5|QRFP|PENK|CX3CL1|CALCB|CXCL8|CRH|VIP|CCL27|KNG1|CXCL10|CGA|C…		ADCY8|ABHD6|ABHD12|ADCY9|ADCY6|ADCY5|ADCY7|ADCY1|ADCY3|MGLL|ADCY2|ADCY4
GPCR ligand binding	R-HSA-500792	OPRK1|PTGIR|P2RY10|GRM2|OXER1|AVPR1A|MC4R|CXCR2|CHRM4|CXCR3|GLP1R|ADRA2A|GRM8|GPR37L1|ADRA2C|CHRM3|ADRA1B|CCR9|HRH4|OXGR1|PTGDR|LHCGR|RXFP4|PTGER3|S1PR1|GPR55|GABBR1|MC1R|HTR2B|GPBAR1|GPR143|RXFP1|P2RY14|LPAR6|FFAR2|CXCR6|RXFP3|ADRB1|GPR37|TSHR|HCRTR2|LPAR3|P2RY4|AGTR1|PROKR1|LTB4R|HTR5A|CCR1|PTGER2|GPR17|TBXA2R|HTR4|PTGDR2|HCAR2|CCR3|GPRC6A|GALR3|EDNRB|CNR2|S1PR3|AVPR1B|GNRHR|CCR10|GIPR|CCRL2|PT…	TAC1|CXCL3|NMU|PTH2|TAC3|CCL3|CCL20|C3|SCT|XCL2|NMS|PSAP|CCL28|ANXA1|INSL3|NPY|PROK2|CCL25|PPBP|HEBP1|GHRH|CCL13|NPW|CCL5|PRLH|CCL16|POMC|GIP|APLN|CXCL2|CCL11|HCRT|CCL19|CXCL12|RLN2|GNRH2|ADM|UTS2|GNRH1|IAPP|C5|EDN3|CCL22|PYY|SAA1|KISS1|PMCH|CCL23|EDN2|CXCL9|XCL1|PDYN|WNT3A|MT-RNR2|CCL7|UCN3|NPB|MLN|AGT|CXCL11|NMB|GHRL|CXCL1|NPFF|NTS|UCN2|UTS2B|PNOC|WNT5A|CCL17|WNT4|AVP|PROK1|UCN|GRP|CCL4|CXCL5|Q…
Galactose catabolism	R-HSA-70370			30616:ATP(4-)|456216:ADP(3-)
Gastrin-CREB signalling pathway via PKC and MAPK	R-HSA-881907	CCKBR	GAST	30616:ATP(4-)|456216:ADP(3-)
Glucagon signaling in metabolic regulation	R-HSA-163359	CYSLTR2	GCG		ADCY8|ADCY9|ADCY6|ADCY5|ADCY7|ADCY1|ADCY3|ADCY2|ADCY4
Glucagon-like Peptide-1 (GLP1) regulates insulin secretion	R-HSA-381676	GLP1R	GCG	30616:ATP(4-)	ADCY8|ADCY6|ADCY5
Glucagon-type ligand receptors	R-HSA-420092	VIPR2|ADCYAP1R1|GLP2R|SCTR|GHRHR|VIPR1|GLP1R|GIPR|CYSLTR2	SCT|ADCYAP1|GCG|GHRH|GIP|VIP
Glucocorticoid biosynthesis	R-HSA-194002		POMC
Gluconeogenesis	R-HSA-70263			30616:ATP(4-)|16810:2-oxoglutarate(2-)|29985:L-glutamate(1-)|456216:ADP(3-)
Glucose metabolism	R-HSA-70326
Glucuronidation	R-HSA-156588			17659:UDP	UGP2
Glutamate and glutamine metabolism	R-HSA-8964539			29985:L-glutamate(1-)|76931:Ac-Asp-Glu(3-)|30616:ATP(4-)|456216:ADP(3-)|58359:L-glutamine zwitterion|16810:2-oxoglutarate(2-)|57972:L-alanine zwitterion|46911:L-ornithinium(1+)	RIMKLB|GLS|GLS2|GLUL|RIMKLA
Glutathione conjugation	R-HSA-156590				MGST3|GGT5|HPGDS
Glutathione synthesis and recycling	R-HSA-174403			30616:ATP(4-)|57305:glycine zwitterion|29985:L-glutamate(1-)|456216:ADP(3-)	GGT5
Glycerophospholipid biosynthesis	R-HSA-1483206			30616:ATP(4-)|456216:ADP(3-)	LPCAT2|PNPLA3|ACHE|LPCAT1|BCHE|CHAT|MGLL
Glycerophospholipid catabolism	R-HSA-6814848				GDE1
Glycine degradation	R-HSA-6783984			57305:glycine zwitterion
Glycogen breakdown (glycogenolysis)	R-HSA-70221			30616:ATP(4-)|456216:ADP(3-)
Glycogen metabolism	R-HSA-8982491				UGP2
Glycogen synthesis	R-HSA-3322077			46398:UTP(4-)|58223:UDP(3-)	UGP2
Glycolysis	R-HSA-70171			30616:ATP(4-)|456216:ADP(3-)
Glycosaminoglycan metabolism	R-HSA-1630316
Glycosphingolipid metabolism	R-HSA-1660662		PSAP	58223:UDP(3-)|30616:ATP(4-)|456216:ADP(3-)	UGT8|GBA2
Glyoxylate metabolism and glycine degradation	R-HSA-389661			57305:glycine zwitterion|57972:L-alanine zwitterion	ALDH4A1|OGDH
HS-GAG biosynthesis	R-HSA-2022928			15366:acetic acid|58223:UDP(3-)
HS-GAG degradation	R-HSA-2024096
Heme biosynthesis	R-HSA-189451			30616:ATP(4-)|57305:glycine zwitterion|456216:ADP(3-)
Heme degradation	R-HSA-189483			30616:ATP(4-)|17659:UDP|456216:ADP(3-)
Heparan sulfate/heparin (HS-GAG) metabolism	R-HSA-1638091
Histamine receptors	R-HSA-390650	HRH3|HRH4|HRH1		58432:histaminium
Histidine catabolism	R-HSA-70921			29985:L-glutamate(1-)|30616:ATP(4-)|58432:histaminium|456216:ADP(3-)|57966:beta-alanine zwitterion	HDC|HNMT
Hormone ligand-binding receptors	R-HSA-375281	TSHR|FSHR|GNRHR|LHCGR	CGA|GNRH1|GNRH2
Hyaluronan biosynthesis and export	R-HSA-2142850
Hyaluronan metabolism	R-HSA-2142845
Hyaluronan uptake and degradation	R-HSA-2160916
Hydrolysis of LPC	R-HSA-1483115
Hydrolysis of LPE	R-HSA-1483152
Hydroxycarboxylic acid-binding receptors	R-HSA-3296197	HCAR1|HCAR2|HCAR3		20067:3-hydroxybutyric acid|422:(S)-lactic acid
Inositol phosphate metabolism	R-HSA-1483249
Insulin effects increased synthesis of Xylulose-5-Phosphate	R-HSA-163754
Integration of energy metabolism	R-HSA-163685	ADRA2C|CHRM3|FFAR1|GLP1R|ADRA2A|CYSLTR2	GCG		ADCY8|ADCY9|ADCY6|FASN|ACLY|ADCY5|ADCY7|ADCY1|ADCY3|ADCY2|ADCY4
Interconversion of 2-oxoglutarate and 2-hydroxyglutarate	R-HSA-880009			16810:2-oxoglutarate(2-)
Interconversion of nucleotide di- and triphosphates	R-HSA-499943			29985:L-glutamate(1-)|30616:ATP(4-)|456216:ADP(3-)|58359:L-glutamine zwitterion|46398:UTP(4-)|58223:UDP(3-)
Interconversion of polyamines	R-HSA-351200			45725:spermine(4+)	SMOX
Intracellular metabolism of fatty acids regulates insulin secretion	R-HSA-434313			30616:ATP(4-)
Keratan sulfate biosynthesis	R-HSA-2022854			58223:UDP(3-)
Keratan sulfate degradation	R-HSA-2022857
Keratan sulfate/keratin metabolism	R-HSA-1638074
Ketone body metabolism	R-HSA-74182				BDH2
Lactose synthesis	R-HSA-5653890			58223:UDP(3-)
Leukotriene receptors	R-HSA-391906	CYSLTR1|LTB4R|GPR17|LTB4R2|CYSLTR2		15650:leukotriene E4|28666:leukotriene D4|16978:leukotriene C4|15647:leukotriene B4
Lewis blood group biosynthesis	R-HSA-9037629			58223:UDP(3-)
Linoleic acid (LA) metabolism	R-HSA-2046105			17351:linoleic acid|30616:ATP(4-)|456216:ADP(3-)
Lipid particle organization	R-HSA-8964572
Lysine catabolism	R-HSA-71064			16810:2-oxoglutarate(2-)|32551:L-lysinium(1+)|29985:L-glutamate(1-)	OGDH|AADAT
Lysosomal oligosaccharide catabolism	R-HSA-8853383
Lysosphingolipid and LPA receptors	R-HSA-419408	S1PR1|LPAR2|LPAR5|LPAR3|S1PR3|S1PR4|S1PR2|S1PR5		60119:sphingosine 1-phosphate(1-)
Melanin biosynthesis	R-HSA-5662702			57504:L-dopa zwitterion	TYR
Metabolism	R-HSA-1430728	ADRA2C|CHRM3|FFAR1|GLP1R|ADRA2A|CYSLTR2	CGA|GCG|POMC|RPS19|PSAP|AGT		CH25H|AOC1|CYP4A11|DBH|PNPLA3|ASS1|CYP3A4|ATP5F1B|SGPP2|ADCY1|CYP2D6|MGST3|DDC|LPCAT1|SGPP1|GDE1|SLC27A5|CHAT|FAAH2|CYP4F8|AKR1C3|ENPP1|ADA|CYP4F3|ADCY9|PHGDH|LIPE|TYR|GLUL|AHCY|LDHB|IDO1|CYP4F2|PNP|BCHE|BDH2|HSD17B2|ENTPD1|GBA2|HPGD|ALDH4A1|MAOB|SMOX|HSD3B7|CYP2B6|LPL|RIMKLA|GGT5|ADCY2|ALOX12|ENTPD5|AOC3|TH|SGPL1|HPGDS|CYP1B1|ADCY5|AADAT|PTGIS|PTGES|ENTPD8|CYP27A1|AKR1B1|GLS2|NT5C1A|EPRS1|LPCAT2…
Metabolism of amine-derived hormones	R-HSA-209776		CGA		TH|DDC|TPH1|ASMT|DBH|TPH2
Metabolism of amino acids and derivatives	R-HSA-71291		RPS19|CGA		PHGDH|GLS2|TYR|HNMT|GLUL|DBH|IDO1|AHCY|EPRS1|ASS1|HDC|ASMT|ALDH4A1|RIMKLB|DDC|SMOX|TPH1|PSPH|RIMKLA|OGDH|TH|GLS|AADAT|TPH2
Metabolism of carbohydrates	R-HSA-71387				AKR1B1|UGP2
Metabolism of cofactors	R-HSA-8978934				PTS
Metabolism of fat-soluble vitamins	R-HSA-6806667				AKR1C3|LPL
Metabolism of folate and pterines	R-HSA-196757			33384:L-serine zwitterion|29985:L-glutamate(1-)|30616:ATP(4-)|456216:ADP(3-)|57305:glycine zwitterion
Metabolism of ingested H2SeO4 and H2SeO3 into H2Se	R-HSA-2408550			30616:ATP(4-)|456216:ADP(3-)
Metabolism of ingested MeSeO2H into MeSeH	R-HSA-5263617
Metabolism of ingested SeMet	Sec	MeSec into H2Se	R-HSA-2408508			33384:L-serine zwitterion|30616:ATP(4-)|58432:histaminium|57305:glycine zwitterion|16335:adenosine|57972:L-alanine zwitterion	HNMT|AHCY
Metabolism of lipids	R-HSA-556833		AGT|PSAP|CGA|POMC		CH25H|CYP4A11|AKR1B1|CYP27A1|LIPE|BAAT|LTA4H|PTGES2|CYP4F2|PNPLA3|LPCAT2|CYP3A4|ACLY|SGPP2|HSD17B1|BCHE|BDH2|LTC4S|HSD17B2|MGLL|GBA2|CYP2D6|SCD|HPGD|ACHE|CYP19A1|LPCAT1|CYP46A1|SGPP1|GDE1|SLC27A5|HSD3B7|CHAT|FAAH|FAAH2|CYP4F8|PTGS2|GGT5|ALOX12|PTGDS|CBR1|SGPL1|PON2|FASN|HPGDS|CYP1B1|AKR1C3|UGT8|CYP7B1|PTGES3|PTGIS|PTGES|CYP4F3
Metabolism of nitric oxide: NOS3 activation and regulation	R-HSA-202131
Metabolism of nucleotides	R-HSA-15869				ADA|ENTPD3|PNP|ENTPD4|ENTPD6|ENTPD8|ENTPD1|ENTPD5|NT5E|NT5C1A
Metabolism of polyamines	R-HSA-351202			46911:L-ornithinium(1+)|45725:spermine(4+)	SMOX
Metabolism of porphyrins	R-HSA-189445
Metabolism of steroid hormones	R-HSA-196071		CGA|POMC		CYP19A1|AKR1B1|HSD17B1|HSD17B2
Metabolism of steroids	R-HSA-8957322		CGA|POMC		CH25H|CYP19A1|FASN|AKR1B1|CYP27A1|HSD17B1|AKR1C3|HSD3B7|CYP46A1|SLC27A5|CYP7B1|HSD17B2|PTGIS|SCD|BAAT
Metabolism of vitamin K	R-HSA-6806664
Metabolism of vitamins and cofactors	R-HSA-196854				PTS|FASN|AKR1C3|ENPP1|LPL|PTGS2|ENPP3|PTGIS|NT5E
Metabolism of water-soluble vitamins and cofactors	R-HSA-196849				FASN|ENPP1|PTGS2|ENPP3|PTGIS|NT5E
Methionine salvage pathway	R-HSA-1237112
Methylation	R-HSA-156581			30616:ATP(4-)|16335:adenosine	AHCY
Methylation of MeSeH for excretion	R-HSA-2408552
Mineralocorticoid biosynthesis	R-HSA-193993		CGA
Miscellaneous substrates	R-HSA-211958				CYP2D6|CYP4A11|CYP4F2|CYP4F3
Mitochondrial Fatty Acid Beta-Oxidation	R-HSA-77289			30616:ATP(4-)
Mitochondrial Uncoupling	R-HSA-166187
Mitochondrial iron-sulfur cluster biogenesis	R-HSA-1362409			57972:L-alanine zwitterion
Molybdenum cofactor biosynthesis	R-HSA-947581			30616:ATP(4-)|57972:L-alanine zwitterion
Muscarinic acetylcholine receptors	R-HSA-390648	CHRM1|CHRM3|CHRM4|CHRM5|CHRM2		15355:acetylcholine
NADPH regeneration	R-HSA-389542			16810:2-oxoglutarate(2-)
NOSIP mediated eNOS trafficking	R-HSA-203754
NOSTRIN mediated eNOS trafficking	R-HSA-203641
Nicotinamide salvaging	R-HSA-197264			30768:propionic acid|30616:ATP(4-)|456216:ADP(3-)|17968:butyrate|15552:prostaglandin I2|422:(S)-lactic acid|15366:acetic acid	PTGS2|PTGIS
Nicotinate metabolism	R-HSA-196807			58359:L-glutamine zwitterion|30616:ATP(4-)|29985:L-glutamate(1-)|456216:ADP(3-)	PTGS2|PTGIS|NT5E
Nucleobase biosynthesis	R-HSA-8956320
Nucleobase catabolism	R-HSA-8956319				ENTPD3|PNP|ENTPD4|ENTPD6|ENTPD8|ENTPD1|ENTPD5|NT5E|NT5C1A
Nucleotide salvage	R-HSA-8956321				PNP|ADA
Nucleotide-like (purinergic) receptors	R-HSA-418038	P2RY1|P2RY10|P2RY11|ADORA1|P2RY2|P2RY4|P2RY6|P2RY12|ADORA2B|P2RY14|ADORA2A|LPAR4|GPR17|LPAR6|ADORA3|P2RY13
Oleoyl-phe metabolism	R-HSA-9673163			30823:oleate|58095:L-phenylalanine zwitterion
Opioid Signalling	R-HSA-111885	OPRM1	PDYN|POMC		ADCY8|ADCY9|ADCY6|ADCY5|ADCY7|ADCY1|ADCY3|ADCY2|ADCY4
Opsins	R-HSA-419771
Orexin and neuropeptides FF and QRFP bind to their respective receptors	R-HSA-389397	HCRTR2|NPFFR1|NPFFR2|HCRTR1|QRFPR	HCRT|QRFP|NPFF
P2Y receptors	R-HSA-417957	P2RY1|P2RY10|P2RY11|P2RY4|P2RY2|P2RY6|P2RY12|P2RY14|LPAR4|LPAR6|GPR17|P2RY13		46398:UTP(4-)|58223:UDP(3-)|30616:ATP(4-)|456216:ADP(3-)
PAOs oxidise polyamines to amines	R-HSA-141334			45725:spermine(4+)	SMOX
PI Metabolism	R-HSA-1483255				GDE1
PI and PC transport between ER and Golgi membranes	R-HSA-1483196
PKA activation	R-HSA-163615			30616:ATP(4-)	ADCY8|ADCY9|ADCY6|ADCY5|ADCY7|ADCY1|ADCY3|ADCY2|ADCY4
PKA activation in glucagon signalling	R-HSA-164378			30616:ATP(4-)	ADCY8|ADCY9|ADCY6|ADCY5|ADCY7|ADCY1|ADCY3|ADCY2|ADCY4
PKA-mediated phosphorylation of CREB	R-HSA-111931			30616:ATP(4-)|456216:ADP(3-)	ADCY8|ADCY9|ADCY6|ADCY5|ADCY7|ADCY1|ADCY3|ADCY2|ADCY4
PKA-mediated phosphorylation of key metabolic factors	R-HSA-163358			30616:ATP(4-)|456216:ADP(3-)
PLC beta mediated events	R-HSA-112043				ADCY8|ADCY9|ADCY6|ADCY5|ADCY7|ADCY1|ADCY3|ADCY2|ADCY4
PP2A-mediated dephosphorylation of key metabolic factors	R-HSA-163767
PPARA activates gene expression	R-HSA-1989781		AGT	17351:linoleic acid|28834:deoxycholic acid|36234:chenodeoxycholate|29744:lithocholate|34496:9(S)-HODE|27432:alpha-linolenic acid	CYP4A11
Pentose phosphate pathway	R-HSA-71336			30616:ATP(4-)|456216:ADP(3-)
Peptide ligand-binding receptors	R-HSA-375276	OPRK1|AVPR1A|MC4R|CXCR3|CXCR2|GPR37L1|CCR9|RXFP4|MC1R|RXFP1|CXCR6|RXFP3|GPR37|HCRTR2|AGTR1|PROKR1|CCR1|CCR3|GALR3|EDNRB|AVPR1B|CCR10|CCRL2|NMUR1|NPSR1|GALR1|CCR8|MLNR|NPY5R|MCHR1|CXCR1|FPR2|SSTR2|APLNR|BDKRB2|MC5R|RXFP2|BDKRB1|NMBR|PROKR2|SSTR5|CXCR5|NPY2R|TACR2|OXTR|GALR2|ACKR4|NTSR2|TACR3|NPBWR1|FPR3|UTS2R|SSTR3|NPY4R|HCRTR1|GPER1|C3AR1|NPBWR2|GRPR|AVPR2|OPRL1|MCHR2|CCR2|ACKR3|FPR1|XCR1|MC3R|NT…	TAC1|CXCL3|NMU|TAC3|CCL3|CCL20|C3|XCL2|NMS|PSAP|CCL28|ANXA1|INSL3|NPY|PROK2|CCL25|PPBP|HEBP1|CCL13|NPW|CCL5|PRLH|CCL16|POMC|APLN|CXCL2|CCL11|HCRT|CCL19|CXCL12|RLN2|UTS2|C5|EDN3|CCL22|PYY|SAA1|KISS1|PMCH|CCL23|EDN2|CXCL9|XCL1|PDYN|MT-RNR2|CCL7|NPB|MLN|AGT|CXCL11|NMB|GHRL|CXCL1|NPFF|NTS|UTS2B|PNOC|CCL17|AVP|PROK1|GRP|CCL4|CXCL5|QRFP|PENK|CX3CL1|CXCL8|CCL27|KNG1|CXCL10|CXCL6|CCK|CCL2|INSL5|NPS|CXCL1…
Peroxisomal lipid metabolism	R-HSA-390918
Phase I - Functionalization of compounds	R-HSA-211945		POMC	32682:L-argininium(1+)|58432:histaminium|16796:melatonin|15760:tyramine	AOC1|CYP4A11|CYP27A1|MAOA|CYP4F2|CYP3A4|AOC2|CYP2D6|MAOB|CYP19A1|SMOX|CYP46A1|CYP2B6|CYP4F8|AOC3|CYP1B1|CYP7B1|PTGES3|PTGIS|CYP4F3
Phase II - Conjugation of compounds	R-HSA-156580				SULT1E1|SULT1A1|MGST3|HPGDS|UGP2|AHCY|GGT5
Phenylalanine and tyrosine metabolism	R-HSA-8963691
Phenylalanine metabolism	R-HSA-8964208			58095:L-phenylalanine zwitterion|57972:L-alanine zwitterion
Phosphate bond hydrolysis by NTPDase proteins	R-HSA-8850843			46398:UTP(4-)|58223:UDP(3-)|30616:ATP(4-)|456216:ADP(3-)	ENTPD3|ENTPD4|ENTPD8|ENTPD1|ENTPD5|ENTPD6
Phosphate bond hydrolysis by NUDT proteins	R-HSA-2393930
Phospholipid metabolism	R-HSA-1483257				PNPLA3|LPCAT2|ACHE|LPCAT1|BCHE|GDE1|CHAT|MGLL
Plasmalogen biosynthesis	R-HSA-75896
Pregnenolone biosynthesis	R-HSA-196108				AKR1B1
Proline catabolism	R-HSA-70688			29985:L-glutamate(1-)	ALDH4A1
Propionyl-CoA catabolism	R-HSA-71032			30616:ATP(4-)|456216:ADP(3-)
Prostanoid ligand receptors	R-HSA-391908	PTGIR|PTGFR|PTGER1|TBXA2R|PTGER2|PTGDR2|PTGDR|PTGER4|PTGER3		15552:prostaglandin I2|15551:prostaglandin E2|15553:prostaglandin F2alpha|15555:prostaglandin D2
Purine catabolism	R-HSA-74259			16335:adenosine|456216:ADP(3-)	PNP|NT5E|NT5C1A
Purine ribonucleoside monophosphate biosynthesis	R-HSA-73817			29985:L-glutamate(1-)|30616:ATP(4-)|456216:ADP(3-)|58359:L-glutamine zwitterion|57305:glycine zwitterion
Purine salvage	R-HSA-74217			30616:ATP(4-)|16335:adenosine|456216:ADP(3-)	PNP|ADA
Pyrimidine biosynthesis	R-HSA-500753			58359:L-glutamine zwitterion|30616:ATP(4-)|29985:L-glutamate(1-)|456216:ADP(3-)
Pyrimidine catabolism	R-HSA-73621			57966:beta-alanine zwitterion|57972:L-alanine zwitterion|456216:ADP(3-)	NT5E|NT5C1A
Pyrimidine salvage	R-HSA-73614			30616:ATP(4-)|456216:ADP(3-)
Pyrophosphate hydrolysis	R-HSA-71737
Pyruvate metabolism	R-HSA-70268			422:(S)-lactic acid	LDHA|LDHB
Pyruvate metabolism and Citric Acid (TCA) cycle	R-HSA-71406				OGDH|LDHA|LDHB
Recycling of bile acids and salts	R-HSA-159418			28834:deoxycholic acid|36234:chenodeoxycholate|29744:lithocholate|30616:ATP(4-)|456216:ADP(3-)|57305:glycine zwitterion|29747:cholate	SLC27A5|BAAT
Regulation of Glucokinase by Glucokinase Regulatory Protein	R-HSA-170822
Regulation of cholesterol biosynthesis by SREBP (SREBF)	R-HSA-1655829				FASN|SCD
Regulation of glycolysis by fructose 2	6-bisphosphate metabolism	R-HSA-9634600			30616:ATP(4-)|456216:ADP(3-)
Regulation of insulin secretion	R-HSA-422356	ADRA2C|CHRM3|FFAR1|GLP1R|ADRA2A	GCG	30616:ATP(4-)|456216:ADP(3-)	ADCY8|ADCY6|ADCY5
Regulation of lipid metabolism by PPARalpha	R-HSA-400206		AGT	17351:linoleic acid|27432:alpha-linolenic acid	CYP4A11
Regulation of ornithine decarboxylase (ODC)	R-HSA-350562
Regulation of pyruvate dehydrogenase (PDH) complex	R-HSA-204174			30616:ATP(4-)|456216:ADP(3-)
Regulation of thyroid hormone activity	R-HSA-350864
Relaxin receptors	R-HSA-444821	RXFP1|RXFP2|RXFP4|RXFP3	RLN3|INSL3|RLN2|INSL5
Respiratory electron transport	R-HSA-611105
Respiratory electron transport	ATP synthesis by chemiosmotic coupling	and heat production by uncoupling proteins.	R-HSA-163200				ATP5F1B
Retinoid metabolism and transport	R-HSA-975634			17351:linoleic acid|16196:oleic acid	AKR1C3|LPL
Reversible hydration of carbon dioxide	R-HSA-1475029
Rhesus blood group biosynthesis	R-HSA-9037628
Selenoamino acid metabolism	R-HSA-2408522		RPS19	30616:ATP(4-)	EPRS1|HNMT|AHCY
Selenocysteine synthesis	R-HSA-2408557		RPS19	33384:L-serine zwitterion|30616:ATP(4-)|456216:ADP(3-)
Serine biosynthesis	R-HSA-977347			33384:L-serine zwitterion|29985:L-glutamate(1-)|30616:ATP(4-)|16810:2-oxoglutarate(2-)|15811:O-phospho-L-serine	PSPH|PHGDH
Serotonin and melatonin biosynthesis	R-HSA-209931			57912:L-tryptophan zwitterion|16796:melatonin|350546:serotonin(1+)	ASMT|DDC|TPH1|TPH2
Serotonin receptors	R-HSA-390666	HTR1A|HTR1D|HTR2B|HTR2A|HTR1B|HTR1E|HTR1F|HTR6|HTR5A|HTR4|HTR2C|HTR7		350546:serotonin(1+)
Signaling by GPCR	R-HSA-372790	OPRK1|PTGIR|P2RY10|GRM2|OXER1|AVPR1A|MC4R|CXCR2|CHRM4|CXCR3|GLP1R|ADRA2A|GRM8|GPR37L1|ADRA2C|CHRM3|ADRA1B|CCR9|HRH4|OXGR1|PTGDR|LHCGR|RXFP4|PTGER3|S1PR1|GPR55|GABBR1|GPR32|HTR2B|MC1R|GPBAR1|GPR143|RXFP1|P2RY14|LPAR6|FFAR2|CXCR6|RXFP3|ADRB1|GPR37|TSHR|HCRTR2|LPAR3|P2RY4|AGTR1|PROKR1|LTB4R|HTR5A|CCR1|PTGER2|GPR17|TBXA2R|HTR4|PTGDR2|HCAR2|CCR3|GPRC6A|GALR3|EDNRB|CNR2|S1PR3|AVPR1B|GNRHR|CCR10|GIPR|CC…	TAC1|CXCL3|NMU|PTH2|TAC3|CCL3|CCL20|C3|SCT|XCL2|NMS|PSAP|CCL28|ANXA1|INSL3|NPY|PROK2|CCL25|PPBP|HEBP1|GHRH|CCL13|NPW|CCL5|PRLH|CCL16|POMC|GIP|APLN|CXCL2|CCL11|HCRT|GAST|CCL19|CXCL12|RLN2|GNRH2|ADM|UTS2|GNRH1|IAPP|C5|EDN3|CCL22|PYY|SAA1|KISS1|PMCH|CCL23|EDN2|CXCL9|XCL1|PDYN|WNT3A|MT-RNR2|CCL7|UCN3|NPB|MLN|AGT|CXCL11|NMB|GHRL|CXCL1|NPFF|NTS|UCN2|UTS2B|PNOC|WNT5A|CCL17|WNT4|AVP|PROK1|UCN|GRP|CCL4|CX…		ADCY8|ABHD6|ABHD12|ADCY9|ADCY6|ADCY5|ADCY7|ADCY1|ADCY3|MGLL|ADCY2|ADCY4
Sphingolipid de novo biosynthesis	R-HSA-1660661			33384:L-serine zwitterion|60119:sphingosine 1-phosphate(1-)|30616:ATP(4-)|16893:sphinganine 1-phosphate|456216:ADP(3-)	SGPL1|SGPP2|SGPP1
Sphingolipid metabolism	R-HSA-428157		PSAP		SGPL1|SGPP2|SGPP1|UGT8|GBA2
Sterols are 12-hydroxylated by CYP8B1	R-HSA-211994				PTGIS
Sulfide oxidation to sulfate	R-HSA-1614517
Sulfur amino acid metabolism	R-HSA-1614635			30616:ATP(4-)|16335:adenosine	AHCY
Synthesis of (16-20)-hydroxyeicosatetraenoic acids (HETE)	R-HSA-2142816				CYP4A11|CYP1B1|CYP4F2
Synthesis of 12-eicosatetraenoic acid derivatives	R-HSA-2142712			34144:12(R)-HETE|34146:12(S)-HETE	ALOX12
Synthesis of 15-eicosatetraenoic acid derivatives	R-HSA-2142770			15558:15(S)-HETE	PTGS2
Synthesis of 5-eicosatetraenoic acids	R-HSA-2142688			28209:5(S)-HETE|15632:5(S)-HPETE|52449:5-oxo-ETE	LTC4S|PON2
Synthesis of CL	R-HSA-1483076
Synthesis of Hepoxilins (HX) and Trioxilins (TrX)	R-HSA-2142696				ALOX12
Synthesis of IP2	IP	and Ins in the cytosol	R-HSA-1855183
Synthesis of IP3 and IP4 in the cytosol	R-HSA-1855204			30616:ATP(4-)|456216:ADP(3-)
Synthesis of IPs in the ER lumen	R-HSA-1855231
Synthesis of IPs in the nucleus	R-HSA-1855191			30616:ATP(4-)|456216:ADP(3-)
Synthesis of Ketone Bodies	R-HSA-77111			30616:ATP(4-)|17066:(R)-3-hydroxybutyric acid|10983:(R)-3-hydroxybutyrate|30089:acetate	BDH2
Synthesis of Leukotrienes (LT) and Eoxins (EX)	R-HSA-2142691			15632:5(S)-HPETE|16978:leukotriene C4|29985:L-glutamate(1-)|30616:ATP(4-)|28666:leukotriene D4|456216:ADP(3-)|15646:20-hydroxy-leukotriene B4|15650:leukotriene E4|15647:leukotriene B4|57305:glycine zwitterion	CYP4A11|LTC4S|LTA4H|CYP4F8|GGT5|CYP4F2|CYP4F3
Synthesis of Lipoxins (LX)	R-HSA-2142700			15632:5(S)-HPETE|6498:lipoxin A4	HPGD|LTC4S|ALOX12
Synthesis of PA	R-HSA-1483166				LPCAT1
Synthesis of PC	R-HSA-1483191			30089:acetate|30616:ATP(4-)|15355:acetylcholine|456216:ADP(3-)	LPCAT1|CHAT|ACHE|BCHE
Synthesis of PE	R-HSA-1483213			30616:ATP(4-)|456216:ADP(3-)
Synthesis of PG	R-HSA-1483148
Synthesis of PI	R-HSA-1483226
Synthesis of PIPs at the ER membrane	R-HSA-1483248			30616:ATP(4-)|456216:ADP(3-)
Synthesis of PIPs at the Golgi membrane	R-HSA-1660514			30616:ATP(4-)|456216:ADP(3-)
Synthesis of PIPs at the early endosome membrane	R-HSA-1660516			30616:ATP(4-)|456216:ADP(3-)
Synthesis of PIPs at the late endosome membrane	R-HSA-1660517			30616:ATP(4-)|456216:ADP(3-)
Synthesis of PIPs at the plasma membrane	R-HSA-1660499			30616:ATP(4-)|456216:ADP(3-)
Synthesis of PIPs in the nucleus	R-HSA-8847453			30616:ATP(4-)|456216:ADP(3-)
Synthesis of PS	R-HSA-1483101			33384:L-serine zwitterion
Synthesis of Prostaglandins (PG) and Thromboxanes (TX)	R-HSA-2162123			15553:prostaglandin F2alpha|27485:prostaglandin J2|15552:prostaglandin I2|15551:prostaglandin E2|63977:12S-HHTrE|15555:prostaglandin D2	CBR1|HPGD|HPGDS|AKR1C3|PTGDS|PTGES2|PTGES3|PTGIS|PTGS2|PTGES
Synthesis of bile acids and bile salts	R-HSA-192105			28834:deoxycholic acid|37623:7alpha,25-dihydroxycholesterol|36234:chenodeoxycholate|29744:lithocholate|42977:25-hydroxycholesterol	CH25H|CYP27A1|CYP46A1|AKR1C3|HSD3B7|SLC27A5|CYP7B1|PTGIS|BAAT
Synthesis of bile acids and bile salts via 24-hydroxycholesterol	R-HSA-193775			30616:ATP(4-)	CYP27A1|CYP46A1|AKR1C3|HSD3B7|SLC27A5|PTGIS
Synthesis of bile acids and bile salts via 27-hydroxycholesterol	R-HSA-193807			18431:7alpha,26-dihydroxycholesterol|28834:deoxycholic acid|36234:chenodeoxycholate|29744:lithocholate	CYP27A1|AKR1C3|HSD3B7|CYP7B1|PTGIS
Synthesis of bile acids and bile salts via 7alpha-hydroxycholesterol	R-HSA-193368			28834:deoxycholic acid|36234:chenodeoxycholate|17500:7alpha-hydroxycholesterol|29744:lithocholate|30616:ATP(4-)|456216:ADP(3-)|57305:glycine zwitterion|29747:cholate	CYP27A1|AKR1C3|HSD3B7|SLC27A5|CYP7B1|PTGIS|BAAT
Synthesis of epoxy (EET) and dihydroxyeicosatrienoic acids (DHET)	R-HSA-2142670				CYP1B1
Synthesis of pyrophosphates in the cytosol	R-HSA-1855167			30616:ATP(4-)|456216:ADP(3-)
Synthesis of very long-chain fatty acyl-CoAs	R-HSA-75876			30616:ATP(4-)
Tachykinin receptors bind tachykinins	R-HSA-380095	TACR2|TACR3|TACR1	TAC3|TAC1
Tetrahydrobiopterin (BH4) synthesis	recycling	salvage and regulation	R-HSA-1474151			30616:ATP(4-)|58095:L-phenylalanine zwitterion|456216:ADP(3-)	PTS
The citric acid (TCA) cycle and respiratory electron transport	R-HSA-1428517				ATP5F1B|OGDH|LDHA|LDHB
The fatty acid cycling model	R-HSA-167826
The proton buffering model	R-HSA-167827			30616:ATP(4-)|456216:ADP(3-)
Threonine catabolism	R-HSA-8849175			30616:ATP(4-)|57305:glycine zwitterion
Thyroxine biosynthesis	R-HSA-209968		CGA	57972:L-alanine zwitterion
Transport and synthesis of PAPS	R-HSA-174362			30616:ATP(4-)|456216:ADP(3-)
Triglyceride biosynthesis	R-HSA-75109			30616:ATP(4-)|456216:ADP(3-)
Triglyceride catabolism	R-HSA-163560			30616:ATP(4-)|456216:ADP(3-)	MGLL|LIPE
Triglyceride metabolism	R-HSA-8979227				MGLL|LIPE
Tryptophan catabolism	R-HSA-71240			29985:L-glutamate(1-)|18344:kynurenic acid|16810:2-oxoglutarate(2-)|57912:L-tryptophan zwitterion|58095:L-phenylalanine zwitterion|57972:L-alanine zwitterion	IDO1|AADAT
Tyrosine catabolism	R-HSA-8963684			16810:2-oxoglutarate(2-)|29985:L-glutamate(1-)
Ubiquinol biosynthesis	R-HSA-2142789
Urea cycle	R-HSA-70635			32682:L-argininium(1+)|57743:L-citrulline zwitterion|29985:L-glutamate(1-)|30616:ATP(4-)|456216:ADP(3-)|46911:L-ornithinium(1+)	ASS1
Utilization of Ketone Bodies	R-HSA-77108			17066:(R)-3-hydroxybutyric acid|30031:succinate(2-)
Vasopressin-like receptors	R-HSA-388479	AVPR1B|OXTR|AVPR2|AVPR1A	AVP|OXT
Vitamin B1 (thiamin) metabolism	R-HSA-196819			30616:ATP(4-)|456216:ADP(3-)
Vitamin B2 (riboflavin) metabolism	R-HSA-196843			30616:ATP(4-)|456216:ADP(3-)	ENPP1
Vitamin B5 (pantothenate) metabolism	R-HSA-199220				FASN|ENPP1|ENPP3
Vitamin C (ascorbate) metabolism	R-HSA-196836
Vitamin D (calciferol) metabolism	R-HSA-196791
Vitamin E	R-HSA-8877627
Vitamins	R-HSA-211916
Vitamins B6 activation to pyridoxal phosphate	R-HSA-964975			30616:ATP(4-)|456216:ADP(3-)
Wax and plasmalogen biosynthesis	R-HSA-8848584
Wax biosynthesis	R-HSA-9640463
Xenobiotics	R-HSA-211981				CYP2B6|CYP3A4|CYP2D6
alpha-linolenic (omega3) and linoleic (omega6) acid metabolism	R-HSA-2046104
alpha-linolenic acid (ALA) metabolism	R-HSA-2046106			30616:ATP(4-)|77016:(4Z,7Z,10Z,13Z,16Z,19Z)-docosahexaenoate|27432:alpha-linolenic acid|456216:ADP(3-)
eNOS activation	R-HSA-203615			30616:ATP(4-)|32682:L-argininium(1+)|57743:L-citrulline zwitterion|456216:ADP(3-)
mitochondrial fatty acid beta-oxidation of saturated fatty acids	R-HSA-77286
mitochondrial fatty acid beta-oxidation of unsaturated fatty acids	R-HSA-77288
phospho-PLA2 pathway	R-HSA-111995			30616:ATP(4-)|456216:ADP(3-)
