# Supplementary material for: The landscape of cancer-rewired GPCR signaling axes
Source: Cell Genom. 2024 May 8;4(5):100557. doi: 10.1016/j.xgen.2024.100557 (PMC11099383; doi:10.1016/j.xgen.2024.100557)
Supplement: Table S2. Related to STAR Methods: List of GPCR ligands with cognate receptors and biosynthetic enzymes from RHEADB [file mmc3.xlsx]

## Sheet: Sheet1
Table S2. List of GPCR ligands with cognate receptors and biosynthetic enzymes from RHEADB
GPCR Family IUPHAR	GPCR Family name	GPCR HGNC name	GPCR UNIPROT	GPCR Human Entrez Gene	GPCR IUPHAR	GPCR gene symbol	GPCR species	Ligand	Ligand gene	Ligand IUPHAR	Ligand species	Ligand PubChem SID	GPCR_Ligand_Interaction type	GPCR_Ligand_PUBMED_ID	Ligand type	Ligand PubChem CID	Ligand_Chebi	Enzyme_Uniprot_AC	Enzyme_Gene_Symbol	Rhea_PubMed	Panther_Classification_enzyme	Enzyme_Uniprot_ID	Rhea_ID	Rhea_Direction	Pfam_Classification_enzyme	Uniprot_local	Full_uniprot_name_enzyme	Go_localisation_enzyme	Go_process_enzyme	Ligand_reactome_id	Ligand_reactome_pathway	Enzyme role	enyzme_string_score
52	P2Y receptors	purinergic receptor P2Y1	P47900	5028	323	P2RY1	Human	ADP	/	1712	/	135651427	Agonist	9154346|12391289	Metabolite	6022	16761;456216	Q9Y6X5	ENPP4	10959838;12574506;12790796;15182206;22995898;24338010;28755312;8794732;9323207;9576908;9671749	/	ENPP4_HUMAN	13893	UN	Phosphodiest	Cell membrane|TISSUE SPECIFICITY: Expressed on the surface of vascular endothelia	Bis(5'-adenosyl)-triphosphatase ENPP4 (EC 3.6.1.29) (AP3A hydrolase) (AP3Aase) (Ectonucleotide pyrophosphatase/phosphodiesterase family member 4) (E-NPP 4) (NPP-4)	C:extracellular exosome	catalytic activity	/	/	/	/
52	P2Y receptors	purinergic receptor P2Y1	P47900	5028	323	P2RY1	Human	ADP	/	1712	/	135651427	Agonist	9154346|12391289	Metabolite	6022	16761;456216	Q9Y6X5	ENPP4	10959838;12574506;12790796;15182206;22995898;24338010;28755312;8794732;9323207;9576908;9671749	/	ENPP4_HUMAN	13893	UN	Phosphodiest	Cell membrane|TISSUE SPECIFICITY: Expressed on the surface of vascular endothelia	Bis(5'-adenosyl)-triphosphatase ENPP4 (EC 3.6.1.29) (AP3A hydrolase) (AP3Aase) (Ectonucleotide pyrophosphatase/phosphodiesterase family member 4) (E-NPP 4) (NPP-4)	C:plasma membrane	catalytic activity	/	/	/	/
52	P2Y receptors	purinergic receptor P2Y12	Q9H244	64805	328	P2RY12	Human	ADP	/	1712	/	135651427	Agonist	15199474	Metabolite	6022	16761;456216	Q9Y6X5	ENPP4	10959838;12574506;12790796;15182206;22995898;24338010;28755312;8794732;9323207;9576908;9671749	/	ENPP4_HUMAN	13893	UN	Phosphodiest	Cell membrane|TISSUE SPECIFICITY: Expressed on the surface of vascular endothelia	Bis(5'-adenosyl)-triphosphatase ENPP4 (EC 3.6.1.29) (AP3A hydrolase) (AP3Aase) (Ectonucleotide pyrophosphatase/phosphodiesterase family member 4) (E-NPP 4) (NPP-4)	C:extracellular exosome	catalytic activity	/	/	Ligand Producing	159
52	P2Y receptors	purinergic receptor P2Y12	Q9H244	64805	328	P2RY12	Human	ADP	/	1712	/	135651427	Agonist	15199474	Metabolite	6022	16761;456216	Q9Y6X5	ENPP4	10959838;12574506;12790796;15182206;22995898;24338010;28755312;8794732;9323207;9576908;9671749	/	ENPP4_HUMAN	13893	UN	Phosphodiest	Cell membrane|TISSUE SPECIFICITY: Expressed on the surface of vascular endothelia	Bis(5'-adenosyl)-triphosphatase ENPP4 (EC 3.6.1.29) (AP3A hydrolase) (AP3Aase) (Ectonucleotide pyrophosphatase/phosphodiesterase family member 4) (E-NPP 4) (NPP-4)	C:plasma membrane	catalytic activity	/	/	Ligand Producing	159
52	P2Y receptors	purinergic receptor P2Y13	Q9BPV8	53829	329	P2RY13	Human	ADP	/	1712	/	135651427	Agonist	12815166	Metabolite	6022	16761;456216	Q9Y6X5	ENPP4	10959838;12574506;12790796;15182206;22995898;24338010;28755312;8794732;9323207;9576908;9671749	/	ENPP4_HUMAN	13893	UN	Phosphodiest	Cell membrane|TISSUE SPECIFICITY: Expressed on the surface of vascular endothelia	Bis(5'-adenosyl)-triphosphatase ENPP4 (EC 3.6.1.29) (AP3A hydrolase) (AP3Aase) (Ectonucleotide pyrophosphatase/phosphodiesterase family member 4) (E-NPP 4) (NPP-4)	C:extracellular exosome	catalytic activity	/	/	/	/
52	P2Y receptors	purinergic receptor P2Y13	Q9BPV8	53829	329	P2RY13	Human	ADP	/	1712	/	135651427	Agonist	12815166	Metabolite	6022	16761;456216	Q9Y6X5	ENPP4	10959838;12574506;12790796;15182206;22995898;24338010;28755312;8794732;9323207;9576908;9671749	/	ENPP4_HUMAN	13893	UN	Phosphodiest	Cell membrane|TISSUE SPECIFICITY: Expressed on the surface of vascular endothelia	Bis(5'-adenosyl)-triphosphatase ENPP4 (EC 3.6.1.29) (AP3A hydrolase) (AP3Aase) (Ectonucleotide pyrophosphatase/phosphodiesterase family member 4) (E-NPP 4) (NPP-4)	C:plasma membrane	catalytic activity	/	/	/	/
16	Class A Orphans	G protein-coupled receptor 17	Q13304	2840	88	GPR17	Human	ATP	/	1713	/	135651446	Agonist	21773766	Metabolite	5957	15422;30616	Q9Y6K5	OAS3	12799444;14636576;17408844;23319625;272640;456356	2/5 OLIGOADENYLATE SYNTHETASE	OAS3_HUMAN	34407	UN	OAS1_C|NTP_transf_2	Cytoplasm|Nucleus|TISSUE SPECIFICITY: Present at high level in placenta trophoblast|INDUCTION: By type I interferon (IFN) and viruses|DOMAIN: OAS domain 3 is catalytically active|OAS domain 1 has no catalytic activity but is essential for recognition of long dsRNAs||SIMILARITY: Belongs to the 2-5A synthase family	2'-5'-oligoadenylate synthase 3 ((2-5')oligo(A) synthase 3) (2-5A synthase 3) (EC 2.7.7.84) (p100 OAS) (p100OAS)	C:extracellular space	/	/	/	/	/
16	Class A Orphans	G protein-coupled receptor 17	Q13304	2840	88	GPR17	Human	ATP	/	1713	/	135651446	Agonist	21773766	Metabolite	5957	15422;30616	Q9Y6K5	OAS3	12799444;14636576;17408844;23319625;272640;456356	2/5 OLIGOADENYLATE SYNTHETASE	OAS3_HUMAN	34407	UN	OAS1_C|NTP_transf_2	Cytoplasm|Nucleus|TISSUE SPECIFICITY: Present at high level in placenta trophoblast|INDUCTION: By type I interferon (IFN) and viruses|DOMAIN: OAS domain 3 is catalytically active|OAS domain 1 has no catalytic activity but is essential for recognition of long dsRNAs||SIMILARITY: Belongs to the 2-5A synthase family	2'-5'-oligoadenylate synthase 3 ((2-5')oligo(A) synthase 3) (2-5A synthase 3) (EC 2.7.7.84) (p100 OAS) (p100OAS)	C:extracellular space	nucleotidyltransferase activity	/	/	/	/
16	Class A Orphans	G protein-coupled receptor 17	Q13304	2840	88	GPR17	Human	ATP	/	1713	/	135651446	Agonist	21773766	Metabolite	5957	15422;30616	Q9Y6K5	OAS3	12799444;14636576;17408844;23319625;272640;456356	2/5 OLIGOADENYLATE SYNTHETASE	OAS3_HUMAN	34407	UN	OAS1_C|NTP_transf_2	Cytoplasm|Nucleus|TISSUE SPECIFICITY: Present at high level in placenta trophoblast|INDUCTION: By type I interferon (IFN) and viruses|DOMAIN: OAS domain 3 is catalytically active|OAS domain 1 has no catalytic activity but is essential for recognition of long dsRNAs||SIMILARITY: Belongs to the 2-5A synthase family	2'-5'-oligoadenylate synthase 3 ((2-5')oligo(A) synthase 3) (2-5A synthase 3) (EC 2.7.7.84) (p100 OAS) (p100OAS)	C:plasma membrane	/	/	/	/	/
16	Class A Orphans	G protein-coupled receptor 17	Q13304	2840	88	GPR17	Human	ATP	/	1713	/	135651446	Agonist	21773766	Metabolite	5957	15422;30616	Q9Y6K5	OAS3	12799444;14636576;17408844;23319625;272640;456356	2/5 OLIGOADENYLATE SYNTHETASE	OAS3_HUMAN	34407	UN	OAS1_C|NTP_transf_2	Cytoplasm|Nucleus|TISSUE SPECIFICITY: Present at high level in placenta trophoblast|INDUCTION: By type I interferon (IFN) and viruses|DOMAIN: OAS domain 3 is catalytically active|OAS domain 1 has no catalytic activity but is essential for recognition of long dsRNAs||SIMILARITY: Belongs to the 2-5A synthase family	2'-5'-oligoadenylate synthase 3 ((2-5')oligo(A) synthase 3) (2-5A synthase 3) (EC 2.7.7.84) (p100 OAS) (p100OAS)	C:plasma membrane	nucleotidyltransferase activity	/	/	/	/
52	P2Y receptors	purinergic receptor P2Y1	P47900	5028	323	P2RY1	Human	ATP	/	1713	/	135651446	Agonist	9154346|12391289	Metabolite	5957	15422;30616	Q9Y6K5	OAS3	12799444;14636576;17408844;23319625;272640;456356	2/5 OLIGOADENYLATE SYNTHETASE	OAS3_HUMAN	34407	UN	OAS1_C|NTP_transf_2	Cytoplasm|Nucleus|TISSUE SPECIFICITY: Present at high level in placenta trophoblast|INDUCTION: By type I interferon (IFN) and viruses|DOMAIN: OAS domain 3 is catalytically active|OAS domain 1 has no catalytic activity but is essential for recognition of long dsRNAs||SIMILARITY: Belongs to the 2-5A synthase family	2'-5'-oligoadenylate synthase 3 ((2-5')oligo(A) synthase 3) (2-5A synthase 3) (EC 2.7.7.84) (p100 OAS) (p100OAS)	C:extracellular space	/	/	/	/	/
52	P2Y receptors	purinergic receptor P2Y1	P47900	5028	323	P2RY1	Human	ATP	/	1713	/	135651446	Agonist	9154346|12391289	Metabolite	5957	15422;30616	Q9Y6K5	OAS3	12799444;14636576;17408844;23319625;272640;456356	2/5 OLIGOADENYLATE SYNTHETASE	OAS3_HUMAN	34407	UN	OAS1_C|NTP_transf_2	Cytoplasm|Nucleus|TISSUE SPECIFICITY: Present at high level in placenta trophoblast|INDUCTION: By type I interferon (IFN) and viruses|DOMAIN: OAS domain 3 is catalytically active|OAS domain 1 has no catalytic activity but is essential for recognition of long dsRNAs||SIMILARITY: Belongs to the 2-5A synthase family	2'-5'-oligoadenylate synthase 3 ((2-5')oligo(A) synthase 3) (2-5A synthase 3) (EC 2.7.7.84) (p100 OAS) (p100OAS)	C:extracellular space	nucleotidyltransferase activity	/	/	/	/
52	P2Y receptors	purinergic receptor P2Y1	P47900	5028	323	P2RY1	Human	ATP	/	1713	/	135651446	Agonist	9154346|12391289	Metabolite	5957	15422;30616	Q9Y6K5	OAS3	12799444;14636576;17408844;23319625;272640;456356	2/5 OLIGOADENYLATE SYNTHETASE	OAS3_HUMAN	34407	UN	OAS1_C|NTP_transf_2	Cytoplasm|Nucleus|TISSUE SPECIFICITY: Present at high level in placenta trophoblast|INDUCTION: By type I interferon (IFN) and viruses|DOMAIN: OAS domain 3 is catalytically active|OAS domain 1 has no catalytic activity but is essential for recognition of long dsRNAs||SIMILARITY: Belongs to the 2-5A synthase family	2'-5'-oligoadenylate synthase 3 ((2-5')oligo(A) synthase 3) (2-5A synthase 3) (EC 2.7.7.84) (p100 OAS) (p100OAS)	C:plasma membrane	/	/	/	/	/
52	P2Y receptors	purinergic receptor P2Y1	P47900	5028	323	P2RY1	Human	ATP	/	1713	/	135651446	Agonist	9154346|12391289	Metabolite	5957	15422;30616	Q9Y6K5	OAS3	12799444;14636576;17408844;23319625;272640;456356	2/5 OLIGOADENYLATE SYNTHETASE	OAS3_HUMAN	34407	UN	OAS1_C|NTP_transf_2	Cytoplasm|Nucleus|TISSUE SPECIFICITY: Present at high level in placenta trophoblast|INDUCTION: By type I interferon (IFN) and viruses|DOMAIN: OAS domain 3 is catalytically active|OAS domain 1 has no catalytic activity but is essential for recognition of long dsRNAs||SIMILARITY: Belongs to the 2-5A synthase family	2'-5'-oligoadenylate synthase 3 ((2-5')oligo(A) synthase 3) (2-5A synthase 3) (EC 2.7.7.84) (p100 OAS) (p100OAS)	C:plasma membrane	nucleotidyltransferase activity	/	/	/	/
52	P2Y receptors	purinergic receptor P2Y1	P47900	5028	323	P2RY1	Human	ATP	/	1713	/	135651446	Antagonist	9547364	Metabolite	5957	15422;30616	Q9Y6K5	OAS3	12799444;14636576;17408844;23319625;272640;456356	2/5 OLIGOADENYLATE SYNTHETASE	OAS3_HUMAN	34407	UN	OAS1_C|NTP_transf_2	Cytoplasm|Nucleus|TISSUE SPECIFICITY: Present at high level in placenta trophoblast|INDUCTION: By type I interferon (IFN) and viruses|DOMAIN: OAS domain 3 is catalytically active|OAS domain 1 has no catalytic activity but is essential for recognition of long dsRNAs||SIMILARITY: Belongs to the 2-5A synthase family	2'-5'-oligoadenylate synthase 3 ((2-5')oligo(A) synthase 3) (2-5A synthase 3) (EC 2.7.7.84) (p100 OAS) (p100OAS)	C:extracellular space	/	/	/	/	/
52	P2Y receptors	purinergic receptor P2Y1	P47900	5028	323	P2RY1	Human	ATP	/	1713	/	135651446	Antagonist	9547364	Metabolite	5957	15422;30616	Q9Y6K5	OAS3	12799444;14636576;17408844;23319625;272640;456356	2/5 OLIGOADENYLATE SYNTHETASE	OAS3_HUMAN	34407	UN	OAS1_C|NTP_transf_2	Cytoplasm|Nucleus|TISSUE SPECIFICITY: Present at high level in placenta trophoblast|INDUCTION: By type I interferon (IFN) and viruses|DOMAIN: OAS domain 3 is catalytically active|OAS domain 1 has no catalytic activity but is essential for recognition of long dsRNAs||SIMILARITY: Belongs to the 2-5A synthase family	2'-5'-oligoadenylate synthase 3 ((2-5')oligo(A) synthase 3) (2-5A synthase 3) (EC 2.7.7.84) (p100 OAS) (p100OAS)	C:extracellular space	nucleotidyltransferase activity	/	/	/	/
52	P2Y receptors	purinergic receptor P2Y1	P47900	5028	323	P2RY1	Human	ATP	/	1713	/	135651446	Antagonist	9547364	Metabolite	5957	15422;30616	Q9Y6K5	OAS3	12799444;14636576;17408844;23319625;272640;456356	2/5 OLIGOADENYLATE SYNTHETASE	OAS3_HUMAN	34407	UN	OAS1_C|NTP_transf_2	Cytoplasm|Nucleus|TISSUE SPECIFICITY: Present at high level in placenta trophoblast|INDUCTION: By type I interferon (IFN) and viruses|DOMAIN: OAS domain 3 is catalytically active|OAS domain 1 has no catalytic activity but is essential for recognition of long dsRNAs||SIMILARITY: Belongs to the 2-5A synthase family	2'-5'-oligoadenylate synthase 3 ((2-5')oligo(A) synthase 3) (2-5A synthase 3) (EC 2.7.7.84) (p100 OAS) (p100OAS)	C:plasma membrane	/	/	/	/	/
52	P2Y receptors	purinergic receptor P2Y1	P47900	5028	323	P2RY1	Human	ATP	/	1713	/	135651446	Antagonist	9547364	Metabolite	5957	15422;30616	Q9Y6K5	OAS3	12799444;14636576;17408844;23319625;272640;456356	2/5 OLIGOADENYLATE SYNTHETASE	OAS3_HUMAN	34407	UN	OAS1_C|NTP_transf_2	Cytoplasm|Nucleus|TISSUE SPECIFICITY: Present at high level in placenta trophoblast|INDUCTION: By type I interferon (IFN) and viruses|DOMAIN: OAS domain 3 is catalytically active|OAS domain 1 has no catalytic activity but is essential for recognition of long dsRNAs||SIMILARITY: Belongs to the 2-5A synthase family	2'-5'-oligoadenylate synthase 3 ((2-5')oligo(A) synthase 3) (2-5A synthase 3) (EC 2.7.7.84) (p100 OAS) (p100OAS)	C:plasma membrane	nucleotidyltransferase activity	/	/	/	/
52	P2Y receptors	purinergic receptor P2Y11	Q96G91	5032	327	P2RY11	Human	ATP	/	1713	/	135651446	Agonist	10578132|12761346|12213051	Metabolite	5957	15422;30616	Q9Y6K5	OAS3	12799444;14636576;17408844;23319625;272640;456356	2/5 OLIGOADENYLATE SYNTHETASE	OAS3_HUMAN	34407	UN	OAS1_C|NTP_transf_2	Cytoplasm|Nucleus|TISSUE SPECIFICITY: Present at high level in placenta trophoblast|INDUCTION: By type I interferon (IFN) and viruses|DOMAIN: OAS domain 3 is catalytically active|OAS domain 1 has no catalytic activity but is essential for recognition of long dsRNAs||SIMILARITY: Belongs to the 2-5A synthase family	2'-5'-oligoadenylate synthase 3 ((2-5')oligo(A) synthase 3) (2-5A synthase 3) (EC 2.7.7.84) (p100 OAS) (p100OAS)	C:extracellular space	/	/	/	/	/
52	P2Y receptors	purinergic receptor P2Y11	Q96G91	5032	327	P2RY11	Human	ATP	/	1713	/	135651446	Agonist	10578132|12761346|12213051	Metabolite	5957	15422;30616	Q9Y6K5	OAS3	12799444;14636576;17408844;23319625;272640;456356	2/5 OLIGOADENYLATE SYNTHETASE	OAS3_HUMAN	34407	UN	OAS1_C|NTP_transf_2	Cytoplasm|Nucleus|TISSUE SPECIFICITY: Present at high level in placenta trophoblast|INDUCTION: By type I interferon (IFN) and viruses|DOMAIN: OAS domain 3 is catalytically active|OAS domain 1 has no catalytic activity but is essential for recognition of long dsRNAs||SIMILARITY: Belongs to the 2-5A synthase family	2'-5'-oligoadenylate synthase 3 ((2-5')oligo(A) synthase 3) (2-5A synthase 3) (EC 2.7.7.84) (p100 OAS) (p100OAS)	C:extracellular space	nucleotidyltransferase activity	/	/	/	/
52	P2Y receptors	purinergic receptor P2Y11	Q96G91	5032	327	P2RY11	Human	ATP	/	1713	/	135651446	Agonist	10578132|12761346|12213051	Metabolite	5957	15422;30616	Q9Y6K5	OAS3	12799444;14636576;17408844;23319625;272640;456356	2/5 OLIGOADENYLATE SYNTHETASE	OAS3_HUMAN	34407	UN	OAS1_C|NTP_transf_2	Cytoplasm|Nucleus|TISSUE SPECIFICITY: Present at high level in placenta trophoblast|INDUCTION: By type I interferon (IFN) and viruses|DOMAIN: OAS domain 3 is catalytically active|OAS domain 1 has no catalytic activity but is essential for recognition of long dsRNAs||SIMILARITY: Belongs to the 2-5A synthase family	2'-5'-oligoadenylate synthase 3 ((2-5')oligo(A) synthase 3) (2-5A synthase 3) (EC 2.7.7.84) (p100 OAS) (p100OAS)	C:plasma membrane	/	/	/	/	/
52	P2Y receptors	purinergic receptor P2Y11	Q96G91	5032	327	P2RY11	Human	ATP	/	1713	/	135651446	Agonist	10578132|12761346|12213051	Metabolite	5957	15422;30616	Q9Y6K5	OAS3	12799444;14636576;17408844;23319625;272640;456356	2/5 OLIGOADENYLATE SYNTHETASE	OAS3_HUMAN	34407	UN	OAS1_C|NTP_transf_2	Cytoplasm|Nucleus|TISSUE SPECIFICITY: Present at high level in placenta trophoblast|INDUCTION: By type I interferon (IFN) and viruses|DOMAIN: OAS domain 3 is catalytically active|OAS domain 1 has no catalytic activity but is essential for recognition of long dsRNAs||SIMILARITY: Belongs to the 2-5A synthase family	2'-5'-oligoadenylate synthase 3 ((2-5')oligo(A) synthase 3) (2-5A synthase 3) (EC 2.7.7.84) (p100 OAS) (p100OAS)	C:plasma membrane	nucleotidyltransferase activity	/	/	/	/
52	P2Y receptors	purinergic receptor P2Y13	Q9BPV8	53829	329	P2RY13	Human	ATP	/	1713	/	135651446	Agonist	12815166	Metabolite	5957	15422;30616	Q9Y6K5	OAS3	12799444;14636576;17408844;23319625;272640;456356	2/5 OLIGOADENYLATE SYNTHETASE	OAS3_HUMAN	34407	UN	OAS1_C|NTP_transf_2	Cytoplasm|Nucleus|TISSUE SPECIFICITY: Present at high level in placenta trophoblast|INDUCTION: By type I interferon (IFN) and viruses|DOMAIN: OAS domain 3 is catalytically active|OAS domain 1 has no catalytic activity but is essential for recognition of long dsRNAs||SIMILARITY: Belongs to the 2-5A synthase family	2'-5'-oligoadenylate synthase 3 ((2-5')oligo(A) synthase 3) (2-5A synthase 3) (EC 2.7.7.84) (p100 OAS) (p100OAS)	C:extracellular space	/	/	/	/	/
52	P2Y receptors	purinergic receptor P2Y13	Q9BPV8	53829	329	P2RY13	Human	ATP	/	1713	/	135651446	Agonist	12815166	Metabolite	5957	15422;30616	Q9Y6K5	OAS3	12799444;14636576;17408844;23319625;272640;456356	2/5 OLIGOADENYLATE SYNTHETASE	OAS3_HUMAN	34407	UN	OAS1_C|NTP_transf_2	Cytoplasm|Nucleus|TISSUE SPECIFICITY: Present at high level in placenta trophoblast|INDUCTION: By type I interferon (IFN) and viruses|DOMAIN: OAS domain 3 is catalytically active|OAS domain 1 has no catalytic activity but is essential for recognition of long dsRNAs||SIMILARITY: Belongs to the 2-5A synthase family	2'-5'-oligoadenylate synthase 3 ((2-5')oligo(A) synthase 3) (2-5A synthase 3) (EC 2.7.7.84) (p100 OAS) (p100OAS)	C:extracellular space	nucleotidyltransferase activity	/	/	/	/
52	P2Y receptors	purinergic receptor P2Y13	Q9BPV8	53829	329	P2RY13	Human	ATP	/	1713	/	135651446	Agonist	12815166	Metabolite	5957	15422;30616	Q9Y6K5	OAS3	12799444;14636576;17408844;23319625;272640;456356	2/5 OLIGOADENYLATE SYNTHETASE	OAS3_HUMAN	34407	UN	OAS1_C|NTP_transf_2	Cytoplasm|Nucleus|TISSUE SPECIFICITY: Present at high level in placenta trophoblast|INDUCTION: By type I interferon (IFN) and viruses|DOMAIN: OAS domain 3 is catalytically active|OAS domain 1 has no catalytic activity but is essential for recognition of long dsRNAs||SIMILARITY: Belongs to the 2-5A synthase family	2'-5'-oligoadenylate synthase 3 ((2-5')oligo(A) synthase 3) (2-5A synthase 3) (EC 2.7.7.84) (p100 OAS) (p100OAS)	C:plasma membrane	/	/	/	/	/
52	P2Y receptors	purinergic receptor P2Y13	Q9BPV8	53829	329	P2RY13	Human	ATP	/	1713	/	135651446	Agonist	12815166	Metabolite	5957	15422;30616	Q9Y6K5	OAS3	12799444;14636576;17408844;23319625;272640;456356	2/5 OLIGOADENYLATE SYNTHETASE	OAS3_HUMAN	34407	UN	OAS1_C|NTP_transf_2	Cytoplasm|Nucleus|TISSUE SPECIFICITY: Present at high level in placenta trophoblast|INDUCTION: By type I interferon (IFN) and viruses|DOMAIN: OAS domain 3 is catalytically active|OAS domain 1 has no catalytic activity but is essential for recognition of long dsRNAs||SIMILARITY: Belongs to the 2-5A synthase family	2'-5'-oligoadenylate synthase 3 ((2-5')oligo(A) synthase 3) (2-5A synthase 3) (EC 2.7.7.84) (p100 OAS) (p100OAS)	C:plasma membrane	nucleotidyltransferase activity	/	/	/	/
52	P2Y receptors	purinergic receptor P2Y2	P41231	5029	324	P2RY2	Human	ATP	/	1713	/	135651446	Agonist	8564228|11754592|12213051	Metabolite	5957	15422;30616	Q9Y6K5	OAS3	12799444;14636576;17408844;23319625;272640;456356	2/5 OLIGOADENYLATE SYNTHETASE	OAS3_HUMAN	34407	UN	OAS1_C|NTP_transf_2	Cytoplasm|Nucleus|TISSUE SPECIFICITY: Present at high level in placenta trophoblast|INDUCTION: By type I interferon (IFN) and viruses|DOMAIN: OAS domain 3 is catalytically active|OAS domain 1 has no catalytic activity but is essential for recognition of long dsRNAs||SIMILARITY: Belongs to the 2-5A synthase family	2'-5'-oligoadenylate synthase 3 ((2-5')oligo(A) synthase 3) (2-5A synthase 3) (EC 2.7.7.84) (p100 OAS) (p100OAS)	C:extracellular space	/	/	/	/	/
52	P2Y receptors	purinergic receptor P2Y2	P41231	5029	324	P2RY2	Human	ATP	/	1713	/	135651446	Agonist	8564228|11754592|12213051	Metabolite	5957	15422;30616	Q9Y6K5	OAS3	12799444;14636576;17408844;23319625;272640;456356	2/5 OLIGOADENYLATE SYNTHETASE	OAS3_HUMAN	34407	UN	OAS1_C|NTP_transf_2	Cytoplasm|Nucleus|TISSUE SPECIFICITY: Present at high level in placenta trophoblast|INDUCTION: By type I interferon (IFN) and viruses|DOMAIN: OAS domain 3 is catalytically active|OAS domain 1 has no catalytic activity but is essential for recognition of long dsRNAs||SIMILARITY: Belongs to the 2-5A synthase family	2'-5'-oligoadenylate synthase 3 ((2-5')oligo(A) synthase 3) (2-5A synthase 3) (EC 2.7.7.84) (p100 OAS) (p100OAS)	C:extracellular space	nucleotidyltransferase activity	/	/	/	/
52	P2Y receptors	purinergic receptor P2Y2	P41231	5029	324	P2RY2	Human	ATP	/	1713	/	135651446	Agonist	8564228|11754592|12213051	Metabolite	5957	15422;30616	Q9Y6K5	OAS3	12799444;14636576;17408844;23319625;272640;456356	2/5 OLIGOADENYLATE SYNTHETASE	OAS3_HUMAN	34407	UN	OAS1_C|NTP_transf_2	Cytoplasm|Nucleus|TISSUE SPECIFICITY: Present at high level in placenta trophoblast|INDUCTION: By type I interferon (IFN) and viruses|DOMAIN: OAS domain 3 is catalytically active|OAS domain 1 has no catalytic activity but is essential for recognition of long dsRNAs||SIMILARITY: Belongs to the 2-5A synthase family	2'-5'-oligoadenylate synthase 3 ((2-5')oligo(A) synthase 3) (2-5A synthase 3) (EC 2.7.7.84) (p100 OAS) (p100OAS)	C:plasma membrane	/	/	/	/	/
52	P2Y receptors	purinergic receptor P2Y2	P41231	5029	324	P2RY2	Human	ATP	/	1713	/	135651446	Agonist	8564228|11754592|12213051	Metabolite	5957	15422;30616	Q9Y6K5	OAS3	12799444;14636576;17408844;23319625;272640;456356	2/5 OLIGOADENYLATE SYNTHETASE	OAS3_HUMAN	34407	UN	OAS1_C|NTP_transf_2	Cytoplasm|Nucleus|TISSUE SPECIFICITY: Present at high level in placenta trophoblast|INDUCTION: By type I interferon (IFN) and viruses|DOMAIN: OAS domain 3 is catalytically active|OAS domain 1 has no catalytic activity but is essential for recognition of long dsRNAs||SIMILARITY: Belongs to the 2-5A synthase family	2'-5'-oligoadenylate synthase 3 ((2-5')oligo(A) synthase 3) (2-5A synthase 3) (EC 2.7.7.84) (p100 OAS) (p100OAS)	C:plasma membrane	nucleotidyltransferase activity	/	/	/	/
52	P2Y receptors	pyrimidinergic receptor P2Y4	P51582	5030	325	P2RY4	Human	ATP	/	1713	/	135651446	Agonist	21193033	Metabolite	5957	15422;30616	Q9Y6K5	OAS3	12799444;14636576;17408844;23319625;272640;456356	2/5 OLIGOADENYLATE SYNTHETASE	OAS3_HUMAN	34407	UN	OAS1_C|NTP_transf_2	Cytoplasm|Nucleus|TISSUE SPECIFICITY: Present at high level in placenta trophoblast|INDUCTION: By type I interferon (IFN) and viruses|DOMAIN: OAS domain 3 is catalytically active|OAS domain 1 has no catalytic activity but is essential for recognition of long dsRNAs||SIMILARITY: Belongs to the 2-5A synthase family	2'-5'-oligoadenylate synthase 3 ((2-5')oligo(A) synthase 3) (2-5A synthase 3) (EC 2.7.7.84) (p100 OAS) (p100OAS)	C:extracellular space	/	/	/	/	/
52	P2Y receptors	pyrimidinergic receptor P2Y4	P51582	5030	325	P2RY4	Human	ATP	/	1713	/	135651446	Agonist	21193033	Metabolite	5957	15422;30616	Q9Y6K5	OAS3	12799444;14636576;17408844;23319625;272640;456356	2/5 OLIGOADENYLATE SYNTHETASE	OAS3_HUMAN	34407	UN	OAS1_C|NTP_transf_2	Cytoplasm|Nucleus|TISSUE SPECIFICITY: Present at high level in placenta trophoblast|INDUCTION: By type I interferon (IFN) and viruses|DOMAIN: OAS domain 3 is catalytically active|OAS domain 1 has no catalytic activity but is essential for recognition of long dsRNAs||SIMILARITY: Belongs to the 2-5A synthase family	2'-5'-oligoadenylate synthase 3 ((2-5')oligo(A) synthase 3) (2-5A synthase 3) (EC 2.7.7.84) (p100 OAS) (p100OAS)	C:extracellular space	nucleotidyltransferase activity	/	/	/	/
52	P2Y receptors	pyrimidinergic receptor P2Y4	P51582	5030	325	P2RY4	Human	ATP	/	1713	/	135651446	Agonist	21193033	Metabolite	5957	15422;30616	Q9Y6K5	OAS3	12799444;14636576;17408844;23319625;272640;456356	2/5 OLIGOADENYLATE SYNTHETASE	OAS3_HUMAN	34407	UN	OAS1_C|NTP_transf_2	Cytoplasm|Nucleus|TISSUE SPECIFICITY: Present at high level in placenta trophoblast|INDUCTION: By type I interferon (IFN) and viruses|DOMAIN: OAS domain 3 is catalytically active|OAS domain 1 has no catalytic activity but is essential for recognition of long dsRNAs||SIMILARITY: Belongs to the 2-5A synthase family	2'-5'-oligoadenylate synthase 3 ((2-5')oligo(A) synthase 3) (2-5A synthase 3) (EC 2.7.7.84) (p100 OAS) (p100OAS)	C:plasma membrane	/	/	/	/	/
52	P2Y receptors	pyrimidinergic receptor P2Y4	P51582	5030	325	P2RY4	Human	ATP	/	1713	/	135651446	Agonist	21193033	Metabolite	5957	15422;30616	Q9Y6K5	OAS3	12799444;14636576;17408844;23319625;272640;456356	2/5 OLIGOADENYLATE SYNTHETASE	OAS3_HUMAN	34407	UN	OAS1_C|NTP_transf_2	Cytoplasm|Nucleus|TISSUE SPECIFICITY: Present at high level in placenta trophoblast|INDUCTION: By type I interferon (IFN) and viruses|DOMAIN: OAS domain 3 is catalytically active|OAS domain 1 has no catalytic activity but is essential for recognition of long dsRNAs||SIMILARITY: Belongs to the 2-5A synthase family	2'-5'-oligoadenylate synthase 3 ((2-5')oligo(A) synthase 3) (2-5A synthase 3) (EC 2.7.7.84) (p100 OAS) (p100OAS)	C:plasma membrane	nucleotidyltransferase activity	/	/	/	/
40	Metabotropic glutamate receptors	glutamate metabotropic receptor 1	Q13255	2911	289	GRM1	Human	L-glutamic acid	/	1369	/	135651501	Agonist	10443583	Metabolite	33032	16015;29985	Q9Y617	PSAT1	14086727;550422;6022873;8595869;8706854	/	SERC_HUMAN	14329	UN	Aminotran_5	/	Phosphoserine aminotransferase (EC 2.6.1.52) (Phosphohydroxythreonine aminotransferase) (PSAT)	C:extracellular exosome	/	/	/	/	/
40	Metabotropic glutamate receptors	glutamate metabotropic receptor 1	Q13255	2911	289	GRM1	Human	L-glutamic acid	/	1369	/	135651501	Agonist	10443583	Metabolite	33032	16015;29985	Q9Y617	PSAT1	14086727;6022873;8550422;8595869;8706854	/	SERC_HUMAN	16573	UN	Aminotran_5	/	Phosphoserine aminotransferase (EC 2.6.1.52) (Phosphohydroxythreonine aminotransferase) (PSAT)	C:extracellular exosome	/	/	/	/	/
40	Metabotropic glutamate receptors	glutamate metabotropic receptor 2	Q14416	2912	290	GRM2	Human	L-glutamic acid	/	1369	/	135651501	Agonist	10443583	Metabolite	33032	16015;29985	Q9Y617	PSAT1	14086727;550422;6022873;8595869;8706854	/	SERC_HUMAN	14329	UN	Aminotran_5	/	Phosphoserine aminotransferase (EC 2.6.1.52) (Phosphohydroxythreonine aminotransferase) (PSAT)	C:extracellular exosome	/	/	/	/	/
40	Metabotropic glutamate receptors	glutamate metabotropic receptor 2	Q14416	2912	290	GRM2	Human	L-glutamic acid	/	1369	/	135651501	Agonist	10443583	Metabolite	33032	16015;29985	Q9Y617	PSAT1	14086727;6022873;8550422;8595869;8706854	/	SERC_HUMAN	16573	UN	Aminotran_5	/	Phosphoserine aminotransferase (EC 2.6.1.52) (Phosphohydroxythreonine aminotransferase) (PSAT)	C:extracellular exosome	/	/	/	/	/
40	Metabotropic glutamate receptors	glutamate metabotropic receptor 2	Q14416	2912	290	GRM2	Human	L-glutamic acid	/	1369	/	135651501	Agonist	10530814	Metabolite	33032	16015;29985	Q9Y617	PSAT1	14086727;550422;6022873;8595869;8706854	/	SERC_HUMAN	14329	UN	Aminotran_5	/	Phosphoserine aminotransferase (EC 2.6.1.52) (Phosphohydroxythreonine aminotransferase) (PSAT)	C:extracellular exosome	/	/	/	/	/
40	Metabotropic glutamate receptors	glutamate metabotropic receptor 2	Q14416	2912	290	GRM2	Human	L-glutamic acid	/	1369	/	135651501	Agonist	10530814	Metabolite	33032	16015;29985	Q9Y617	PSAT1	14086727;6022873;8550422;8595869;8706854	/	SERC_HUMAN	16573	UN	Aminotran_5	/	Phosphoserine aminotransferase (EC 2.6.1.52) (Phosphohydroxythreonine aminotransferase) (PSAT)	C:extracellular exosome	/	/	/	/	/
40	Metabotropic glutamate receptors	glutamate metabotropic receptor 3	Q14832	2913	291	GRM3	Human	L-glutamic acid	/	1369	/	135651501	Agonist	10443583	Metabolite	33032	16015;29985	Q9Y617	PSAT1	14086727;550422;6022873;8595869;8706854	/	SERC_HUMAN	14329	UN	Aminotran_5	/	Phosphoserine aminotransferase (EC 2.6.1.52) (Phosphohydroxythreonine aminotransferase) (PSAT)	C:extracellular exosome	/	/	/	/	/
40	Metabotropic glutamate receptors	glutamate metabotropic receptor 3	Q14832	2913	291	GRM3	Human	L-glutamic acid	/	1369	/	135651501	Agonist	10443583	Metabolite	33032	16015;29985	Q9Y617	PSAT1	14086727;6022873;8550422;8595869;8706854	/	SERC_HUMAN	16573	UN	Aminotran_5	/	Phosphoserine aminotransferase (EC 2.6.1.52) (Phosphohydroxythreonine aminotransferase) (PSAT)	C:extracellular exosome	/	/	/	/	/
40	Metabotropic glutamate receptors	glutamate metabotropic receptor 3	Q14832	2913	291	GRM3	Human	L-glutamic acid	/	1369	/	135651501	Agonist	10530814	Metabolite	33032	16015;29985	Q9Y617	PSAT1	14086727;550422;6022873;8595869;8706854	/	SERC_HUMAN	14329	UN	Aminotran_5	/	Phosphoserine aminotransferase (EC 2.6.1.52) (Phosphohydroxythreonine aminotransferase) (PSAT)	C:extracellular exosome	/	/	/	/	/
40	Metabotropic glutamate receptors	glutamate metabotropic receptor 3	Q14832	2913	291	GRM3	Human	L-glutamic acid	/	1369	/	135651501	Agonist	10530814	Metabolite	33032	16015;29985	Q9Y617	PSAT1	14086727;6022873;8550422;8595869;8706854	/	SERC_HUMAN	16573	UN	Aminotran_5	/	Phosphoserine aminotransferase (EC 2.6.1.52) (Phosphohydroxythreonine aminotransferase) (PSAT)	C:extracellular exosome	/	/	/	/	/
40	Metabotropic glutamate receptors	glutamate metabotropic receptor 4	Q14833	2914	292	GRM4	Human	L-glutamic acid	/	1369	/	135651501	Agonist	10443583	Metabolite	33032	16015;29985	Q9Y617	PSAT1	14086727;550422;6022873;8595869;8706854	/	SERC_HUMAN	14329	UN	Aminotran_5	/	Phosphoserine aminotransferase (EC 2.6.1.52) (Phosphohydroxythreonine aminotransferase) (PSAT)	C:extracellular exosome	/	/	/	/	/
40	Metabotropic glutamate receptors	glutamate metabotropic receptor 4	Q14833	2914	292	GRM4	Human	L-glutamic acid	/	1369	/	135651501	Agonist	10443583	Metabolite	33032	16015;29985	Q9Y617	PSAT1	14086727;6022873;8550422;8595869;8706854	/	SERC_HUMAN	16573	UN	Aminotran_5	/	Phosphoserine aminotransferase (EC 2.6.1.52) (Phosphohydroxythreonine aminotransferase) (PSAT)	C:extracellular exosome	/	/	/	/	/
40	Metabotropic glutamate receptors	glutamate metabotropic receptor 4	Q14833	2914	292	GRM4	Human	L-serine-O-phosphate	/	1411	/	135651511	Agonist	9473604	Metabolite	68841	15811;57524	Q9Y617	PSAT1	14086727;550422;6022873;8595869;8706854	/	SERC_HUMAN	14329	UN	Aminotran_5	/	Phosphoserine aminotransferase (EC 2.6.1.52) (Phosphohydroxythreonine aminotransferase) (PSAT)	C:extracellular exosome	/	/	/	/	/
40	Metabotropic glutamate receptors	glutamate metabotropic receptor 5	P41594	2915	293	GRM5	Human	L-glutamic acid	/	1369	/	135651501	Agonist	10443583	Metabolite	33032	16015;29985	Q9Y617	PSAT1	14086727;550422;6022873;8595869;8706854	/	SERC_HUMAN	14329	UN	Aminotran_5	/	Phosphoserine aminotransferase (EC 2.6.1.52) (Phosphohydroxythreonine aminotransferase) (PSAT)	C:extracellular exosome	/	/	/	/	/
40	Metabotropic glutamate receptors	glutamate metabotropic receptor 5	P41594	2915	293	GRM5	Human	L-glutamic acid	/	1369	/	135651501	Agonist	10443583	Metabolite	33032	16015;29985	Q9Y617	PSAT1	14086727;6022873;8550422;8595869;8706854	/	SERC_HUMAN	16573	UN	Aminotran_5	/	Phosphoserine aminotransferase (EC 2.6.1.52) (Phosphohydroxythreonine aminotransferase) (PSAT)	C:extracellular exosome	/	/	/	/	/
40	Metabotropic glutamate receptors	glutamate metabotropic receptor 6	O15303	2916	294	GRM6	Human	L-glutamic acid	/	1369	/	135651501	Agonist	10443583	Metabolite	33032	16015;29985	Q9Y617	PSAT1	14086727;550422;6022873;8595869;8706854	/	SERC_HUMAN	14329	UN	Aminotran_5	/	Phosphoserine aminotransferase (EC 2.6.1.52) (Phosphohydroxythreonine aminotransferase) (PSAT)	C:extracellular exosome	/	/	/	/	/
40	Metabotropic glutamate receptors	glutamate metabotropic receptor 6	O15303	2916	294	GRM6	Human	L-glutamic acid	/	1369	/	135651501	Agonist	10443583	Metabolite	33032	16015;29985	Q9Y617	PSAT1	14086727;6022873;8550422;8595869;8706854	/	SERC_HUMAN	16573	UN	Aminotran_5	/	Phosphoserine aminotransferase (EC 2.6.1.52) (Phosphohydroxythreonine aminotransferase) (PSAT)	C:extracellular exosome	/	/	/	/	/
40	Metabotropic glutamate receptors	glutamate metabotropic receptor 6	O15303	2916	294	GRM6	Human	L-glutamic acid	/	1369	/	135651501	Agonist	9144651	Metabolite	33032	16015;29985	Q9Y617	PSAT1	14086727;550422;6022873;8595869;8706854	/	SERC_HUMAN	14329	UN	Aminotran_5	/	Phosphoserine aminotransferase (EC 2.6.1.52) (Phosphohydroxythreonine aminotransferase) (PSAT)	C:extracellular exosome	/	/	/	/	/
40	Metabotropic glutamate receptors	glutamate metabotropic receptor 6	O15303	2916	294	GRM6	Human	L-glutamic acid	/	1369	/	135651501	Agonist	9144651	Metabolite	33032	16015;29985	Q9Y617	PSAT1	14086727;6022873;8550422;8595869;8706854	/	SERC_HUMAN	16573	UN	Aminotran_5	/	Phosphoserine aminotransferase (EC 2.6.1.52) (Phosphohydroxythreonine aminotransferase) (PSAT)	C:extracellular exosome	/	/	/	/	/
40	Metabotropic glutamate receptors	glutamate metabotropic receptor 6	O15303	2916	294	GRM6	Human	L-serine-O-phosphate	/	1411	/	135651511	Agonist	9144651	Metabolite	68841	15811;57524	Q9Y617	PSAT1	14086727;550422;6022873;8595869;8706854	/	SERC_HUMAN	14329	UN	Aminotran_5	/	Phosphoserine aminotransferase (EC 2.6.1.52) (Phosphohydroxythreonine aminotransferase) (PSAT)	C:extracellular exosome	/	/	/	/	/
40	Metabotropic glutamate receptors	glutamate metabotropic receptor 7	Q14831	2917	295	GRM7	Human	L-glutamic acid	/	1369	/	135651501	Agonist	10443583	Metabolite	33032	16015;29985	Q9Y617	PSAT1	14086727;550422;6022873;8595869;8706854	/	SERC_HUMAN	14329	UN	Aminotran_5	/	Phosphoserine aminotransferase (EC 2.6.1.52) (Phosphohydroxythreonine aminotransferase) (PSAT)	C:extracellular exosome	/	/	/	/	/
40	Metabotropic glutamate receptors	glutamate metabotropic receptor 7	Q14831	2917	295	GRM7	Human	L-glutamic acid	/	1369	/	135651501	Agonist	10443583	Metabolite	33032	16015;29985	Q9Y617	PSAT1	14086727;6022873;8550422;8595869;8706854	/	SERC_HUMAN	16573	UN	Aminotran_5	/	Phosphoserine aminotransferase (EC 2.6.1.52) (Phosphohydroxythreonine aminotransferase) (PSAT)	C:extracellular exosome	/	/	/	/	/
40	Metabotropic glutamate receptors	glutamate metabotropic receptor 7	Q14831	2917	295	GRM7	Human	L-glutamic acid	/	1369	/	135651501	Agonist	11138847	Metabolite	33032	16015;29985	Q9Y617	PSAT1	14086727;550422;6022873;8595869;8706854	/	SERC_HUMAN	14329	UN	Aminotran_5	/	Phosphoserine aminotransferase (EC 2.6.1.52) (Phosphohydroxythreonine aminotransferase) (PSAT)	C:extracellular exosome	/	/	/	/	/
40	Metabotropic glutamate receptors	glutamate metabotropic receptor 7	Q14831	2917	295	GRM7	Human	L-glutamic acid	/	1369	/	135651501	Agonist	11138847	Metabolite	33032	16015;29985	Q9Y617	PSAT1	14086727;6022873;8550422;8595869;8706854	/	SERC_HUMAN	16573	UN	Aminotran_5	/	Phosphoserine aminotransferase (EC 2.6.1.52) (Phosphohydroxythreonine aminotransferase) (PSAT)	C:extracellular exosome	/	/	/	/	/
40	Metabotropic glutamate receptors	glutamate metabotropic receptor 7	Q14831	2917	295	GRM7	Human	L-serine-O-phosphate	/	1411	/	135651511	Agonist	11138847	Metabolite	68841	15811;57524	Q9Y617	PSAT1	14086727;550422;6022873;8595869;8706854	/	SERC_HUMAN	14329	UN	Aminotran_5	/	Phosphoserine aminotransferase (EC 2.6.1.52) (Phosphohydroxythreonine aminotransferase) (PSAT)	C:extracellular exosome	/	/	/	/	/
40	Metabotropic glutamate receptors	glutamate metabotropic receptor 8	O00222	2918	296	GRM8	Human	L-glutamic acid	/	1369	/	135651501	Agonist	10443583	Metabolite	33032	16015;29985	Q9Y617	PSAT1	14086727;550422;6022873;8595869;8706854	/	SERC_HUMAN	14329	UN	Aminotran_5	/	Phosphoserine aminotransferase (EC 2.6.1.52) (Phosphohydroxythreonine aminotransferase) (PSAT)	C:extracellular exosome	/	/	/	/	/
40	Metabotropic glutamate receptors	glutamate metabotropic receptor 8	O00222	2918	296	GRM8	Human	L-glutamic acid	/	1369	/	135651501	Agonist	10443583	Metabolite	33032	16015;29985	Q9Y617	PSAT1	14086727;6022873;8550422;8595869;8706854	/	SERC_HUMAN	16573	UN	Aminotran_5	/	Phosphoserine aminotransferase (EC 2.6.1.52) (Phosphohydroxythreonine aminotransferase) (PSAT)	C:extracellular exosome	/	/	/	/	/
40	Metabotropic glutamate receptors	glutamate metabotropic receptor 8	O00222	2918	296	GRM8	Human	L-glutamic acid	/	1369	/	135651501	Agonist	9473604|10216218	Metabolite	33032	16015;29985	Q9Y617	PSAT1	14086727;550422;6022873;8595869;8706854	/	SERC_HUMAN	14329	UN	Aminotran_5	/	Phosphoserine aminotransferase (EC 2.6.1.52) (Phosphohydroxythreonine aminotransferase) (PSAT)	C:extracellular exosome	/	/	/	/	/
40	Metabotropic glutamate receptors	glutamate metabotropic receptor 8	O00222	2918	296	GRM8	Human	L-glutamic acid	/	1369	/	135651501	Agonist	9473604|10216218	Metabolite	33032	16015;29985	Q9Y617	PSAT1	14086727;6022873;8550422;8595869;8706854	/	SERC_HUMAN	16573	UN	Aminotran_5	/	Phosphoserine aminotransferase (EC 2.6.1.52) (Phosphohydroxythreonine aminotransferase) (PSAT)	C:extracellular exosome	/	/	/	/	/
40	Metabotropic glutamate receptors	glutamate metabotropic receptor 8	O00222	2918	296	GRM8	Human	L-serine-O-phosphate	/	1411	/	135651511	Agonist	9473604|10216218	Metabolite	68841	15811;57524	Q9Y617	PSAT1	14086727;550422;6022873;8595869;8706854	/	SERC_HUMAN	14329	UN	Aminotran_5	/	Phosphoserine aminotransferase (EC 2.6.1.52) (Phosphohydroxythreonine aminotransferase) (PSAT)	C:extracellular exosome	/	/	/	/	/
447	Oxoglutarate receptor	oxoglutarate receptor 1	Q96P68	27199	162	OXGR1	Human	alpha-ketoglutaric acid	/	3636	/	178100543	Agonist	15141213|23396314	Metabolite	51	30915;16810	Q9Y617	PSAT1	14086727;550422;6022873;8595869;8706854	/	SERC_HUMAN	14329	UN	Aminotran_5	/	Phosphoserine aminotransferase (EC 2.6.1.52) (Phosphohydroxythreonine aminotransferase) (PSAT)	C:extracellular exosome	/	/	/	/	/
447	Oxoglutarate receptor	oxoglutarate receptor 1	Q96P68	27199	162	OXGR1	Human	alpha-ketoglutaric acid	/	3636	/	178100543	Agonist	15141213|23396314	Metabolite	51	30915;16810	Q9Y617	PSAT1	14086727;6022873;8550422;8595869;8706854	/	SERC_HUMAN	16573	UN	Aminotran_5	/	Phosphoserine aminotransferase (EC 2.6.1.52) (Phosphohydroxythreonine aminotransferase) (PSAT)	C:extracellular exosome	/	/	/	/	/
24	Free fatty acid receptors	free fatty acid receptor 1	O14842	2864	225	FFAR1	Human	oleic acid	/	1054	/	135651531	Agonist	12496284|12565875|12629551	Metabolite	445639	16196;30823	Q9Y5X9	LIPG	10220579;11717312;12032167;12682047;15550674;16135509;16150821;19959834;27247428;29491250;7592706;9442064	LIPASE	LIPE_HUMAN	12044	UN	Lipase|PLAT	Secreted|ALTERNATIVE PRODUCTS: Event=Alternative splicing; Named isoforms=2; Name=1; IsoId=Q9Y5X9-1; Sequence=Displayed; Name=2; IsoId=Q9Y5X9-2; Sequence=VSP_013302, VSP_013303; TISSUE SPECIFICITY: High level of expression in the liver, placenta, lung, thyroid, kidney, testis and in the corpus luteum of the ovary|Expressed also in coronary artery endothelial cells, umbilical vein endothelial cell…	Endothelial lipase (EC 3.1.1.3) (Endothelial cell-derived lipase) (EDL) (EL) (Phospholipase A1) (EC 3.1.1.32)	C:extracellular region	/	/	/	/	/
24	Free fatty acid receptors	free fatty acid receptor 1	O14842	2864	225	FFAR1	Human	oleic acid	/	1054	/	135651531	Agonist	12496284|12565875|12629551	Metabolite	445639	16196;30823	Q9Y5X9	LIPG	10220579;11717312;12032167;12682047;15550674;16135509;16150821;19959834;27247428;29491250;7592706;9442064	LIPASE	LIPE_HUMAN	12044	UN	Lipase|PLAT	Secreted|ALTERNATIVE PRODUCTS: Event=Alternative splicing; Named isoforms=2; Name=1; IsoId=Q9Y5X9-1; Sequence=Displayed; Name=2; IsoId=Q9Y5X9-2; Sequence=VSP_013302, VSP_013303; TISSUE SPECIFICITY: High level of expression in the liver, placenta, lung, thyroid, kidney, testis and in the corpus luteum of the ovary|Expressed also in coronary artery endothelial cells, umbilical vein endothelial cell…	Endothelial lipase (EC 3.1.1.3) (Endothelial cell-derived lipase) (EDL) (EL) (Phospholipase A1) (EC 3.1.1.32)	C:extracellular region	protein binding	/	/	/	/
24	Free fatty acid receptors	free fatty acid receptor 1	O14842	2864	225	FFAR1	Human	oleic acid	/	1054	/	135651531	Agonist	12496284|12565875|12629551	Metabolite	445639	16196;30823	Q9Y5X9	LIPG	10220579;11717312;12032167;12682047;15550674;16135509;16150821;19959834;27247428;29491250;7592706;9442064	LIPASE	LIPE_HUMAN	12044	UN	Lipase|PLAT	Secreted|ALTERNATIVE PRODUCTS: Event=Alternative splicing; Named isoforms=2; Name=1; IsoId=Q9Y5X9-1; Sequence=Displayed; Name=2; IsoId=Q9Y5X9-2; Sequence=VSP_013302, VSP_013303; TISSUE SPECIFICITY: High level of expression in the liver, placenta, lung, thyroid, kidney, testis and in the corpus luteum of the ovary|Expressed also in coronary artery endothelial cells, umbilical vein endothelial cell…	Endothelial lipase (EC 3.1.1.3) (Endothelial cell-derived lipase) (EDL) (EL) (Phospholipase A1) (EC 3.1.1.32)	C:extracellular space	/	/	/	/	/
24	Free fatty acid receptors	free fatty acid receptor 1	O14842	2864	225	FFAR1	Human	oleic acid	/	1054	/	135651531	Agonist	12496284|12565875|12629551	Metabolite	445639	16196;30823	Q9Y5X9	LIPG	10220579;11717312;12032167;12682047;15550674;16135509;16150821;19959834;27247428;29491250;7592706;9442064	LIPASE	LIPE_HUMAN	12044	UN	Lipase|PLAT	Secreted|ALTERNATIVE PRODUCTS: Event=Alternative splicing; Named isoforms=2; Name=1; IsoId=Q9Y5X9-1; Sequence=Displayed; Name=2; IsoId=Q9Y5X9-2; Sequence=VSP_013302, VSP_013303; TISSUE SPECIFICITY: High level of expression in the liver, placenta, lung, thyroid, kidney, testis and in the corpus luteum of the ovary|Expressed also in coronary artery endothelial cells, umbilical vein endothelial cell…	Endothelial lipase (EC 3.1.1.3) (Endothelial cell-derived lipase) (EDL) (EL) (Phospholipase A1) (EC 3.1.1.32)	C:extracellular space	protein binding	/	/	/	/
24	Free fatty acid receptors	free fatty acid receptor 1	O14842	2864	225	FFAR1	Human	oleic acid	/	1054	/	135651531	Agonist	12496284|12565875|12629551	Metabolite	445639	16196;30823	Q9Y5X9	LIPG	10769148;12032167;15955102;16267052;16354661;16473965;19959834;20332534;21382969;21865348;23770034;25554789;26398213;26494624;27509211;7592706	LIPASE	LIPE_HUMAN	38575	UN	Lipase|PLAT	Secreted|ALTERNATIVE PRODUCTS: Event=Alternative splicing; Named isoforms=2; Name=1; IsoId=Q9Y5X9-1; Sequence=Displayed; Name=2; IsoId=Q9Y5X9-2; Sequence=VSP_013302, VSP_013303; TISSUE SPECIFICITY: High level of expression in the liver, placenta, lung, thyroid, kidney, testis and in the corpus luteum of the ovary|Expressed also in coronary artery endothelial cells, umbilical vein endothelial cell…	Endothelial lipase (EC 3.1.1.3) (Endothelial cell-derived lipase) (EDL) (EL) (Phospholipase A1) (EC 3.1.1.32)	C:extracellular region	/	/	/	/	/
24	Free fatty acid receptors	free fatty acid receptor 1	O14842	2864	225	FFAR1	Human	oleic acid	/	1054	/	135651531	Agonist	12496284|12565875|12629551	Metabolite	445639	16196;30823	Q9Y5X9	LIPG	10769148;12032167;15955102;16267052;16354661;16473965;19959834;20332534;21382969;21865348;23770034;25554789;26398213;26494624;27509211;7592706	LIPASE	LIPE_HUMAN	38575	UN	Lipase|PLAT	Secreted|ALTERNATIVE PRODUCTS: Event=Alternative splicing; Named isoforms=2; Name=1; IsoId=Q9Y5X9-1; Sequence=Displayed; Name=2; IsoId=Q9Y5X9-2; Sequence=VSP_013302, VSP_013303; TISSUE SPECIFICITY: High level of expression in the liver, placenta, lung, thyroid, kidney, testis and in the corpus luteum of the ovary|Expressed also in coronary artery endothelial cells, umbilical vein endothelial cell…	Endothelial lipase (EC 3.1.1.3) (Endothelial cell-derived lipase) (EDL) (EL) (Phospholipase A1) (EC 3.1.1.32)	C:extracellular region	protein binding	/	/	/	/
24	Free fatty acid receptors	free fatty acid receptor 1	O14842	2864	225	FFAR1	Human	oleic acid	/	1054	/	135651531	Agonist	12496284|12565875|12629551	Metabolite	445639	16196;30823	Q9Y5X9	LIPG	10769148;12032167;15955102;16267052;16354661;16473965;19959834;20332534;21382969;21865348;23770034;25554789;26398213;26494624;27509211;7592706	LIPASE	LIPE_HUMAN	38575	UN	Lipase|PLAT	Secreted|ALTERNATIVE PRODUCTS: Event=Alternative splicing; Named isoforms=2; Name=1; IsoId=Q9Y5X9-1; Sequence=Displayed; Name=2; IsoId=Q9Y5X9-2; Sequence=VSP_013302, VSP_013303; TISSUE SPECIFICITY: High level of expression in the liver, placenta, lung, thyroid, kidney, testis and in the corpus luteum of the ovary|Expressed also in coronary artery endothelial cells, umbilical vein endothelial cell…	Endothelial lipase (EC 3.1.1.3) (Endothelial cell-derived lipase) (EDL) (EL) (Phospholipase A1) (EC 3.1.1.32)	C:extracellular space	/	/	/	/	/
24	Free fatty acid receptors	free fatty acid receptor 1	O14842	2864	225	FFAR1	Human	oleic acid	/	1054	/	135651531	Agonist	12496284|12565875|12629551	Metabolite	445639	16196;30823	Q9Y5X9	LIPG	10769148;12032167;15955102;16267052;16354661;16473965;19959834;20332534;21382969;21865348;23770034;25554789;26398213;26494624;27509211;7592706	LIPASE	LIPE_HUMAN	38575	UN	Lipase|PLAT	Secreted|ALTERNATIVE PRODUCTS: Event=Alternative splicing; Named isoforms=2; Name=1; IsoId=Q9Y5X9-1; Sequence=Displayed; Name=2; IsoId=Q9Y5X9-2; Sequence=VSP_013302, VSP_013303; TISSUE SPECIFICITY: High level of expression in the liver, placenta, lung, thyroid, kidney, testis and in the corpus luteum of the ovary|Expressed also in coronary artery endothelial cells, umbilical vein endothelial cell…	Endothelial lipase (EC 3.1.1.3) (Endothelial cell-derived lipase) (EDL) (EL) (Phospholipase A1) (EC 3.1.1.32)	C:extracellular space	protein binding	/	/	/	/
24	Free fatty acid receptors	free fatty acid receptor 4	Q5NUL3	338557	127	FFAR4	Human	oleic acid	/	1054	/	135651531	Agonist	22282525	Metabolite	445639	16196;30823	Q9Y5X9	LIPG	10220579;11717312;12032167;12682047;15550674;16135509;16150821;19959834;27247428;29491250;7592706;9442064	LIPASE	LIPE_HUMAN	12044	UN	Lipase|PLAT	Secreted|ALTERNATIVE PRODUCTS: Event=Alternative splicing; Named isoforms=2; Name=1; IsoId=Q9Y5X9-1; Sequence=Displayed; Name=2; IsoId=Q9Y5X9-2; Sequence=VSP_013302, VSP_013303; TISSUE SPECIFICITY: High level of expression in the liver, placenta, lung, thyroid, kidney, testis and in the corpus luteum of the ovary|Expressed also in coronary artery endothelial cells, umbilical vein endothelial cell…	Endothelial lipase (EC 3.1.1.3) (Endothelial cell-derived lipase) (EDL) (EL) (Phospholipase A1) (EC 3.1.1.32)	C:extracellular region	/	/	/	/	/
24	Free fatty acid receptors	free fatty acid receptor 4	Q5NUL3	338557	127	FFAR4	Human	oleic acid	/	1054	/	135651531	Agonist	22282525	Metabolite	445639	16196;30823	Q9Y5X9	LIPG	10220579;11717312;12032167;12682047;15550674;16135509;16150821;19959834;27247428;29491250;7592706;9442064	LIPASE	LIPE_HUMAN	12044	UN	Lipase|PLAT	Secreted|ALTERNATIVE PRODUCTS: Event=Alternative splicing; Named isoforms=2; Name=1; IsoId=Q9Y5X9-1; Sequence=Displayed; Name=2; IsoId=Q9Y5X9-2; Sequence=VSP_013302, VSP_013303; TISSUE SPECIFICITY: High level of expression in the liver, placenta, lung, thyroid, kidney, testis and in the corpus luteum of the ovary|Expressed also in coronary artery endothelial cells, umbilical vein endothelial cell…	Endothelial lipase (EC 3.1.1.3) (Endothelial cell-derived lipase) (EDL) (EL) (Phospholipase A1) (EC 3.1.1.32)	C:extracellular region	protein binding	/	/	/	/
24	Free fatty acid receptors	free fatty acid receptor 4	Q5NUL3	338557	127	FFAR4	Human	oleic acid	/	1054	/	135651531	Agonist	22282525	Metabolite	445639	16196;30823	Q9Y5X9	LIPG	10220579;11717312;12032167;12682047;15550674;16135509;16150821;19959834;27247428;29491250;7592706;9442064	LIPASE	LIPE_HUMAN	12044	UN	Lipase|PLAT	Secreted|ALTERNATIVE PRODUCTS: Event=Alternative splicing; Named isoforms=2; Name=1; IsoId=Q9Y5X9-1; Sequence=Displayed; Name=2; IsoId=Q9Y5X9-2; Sequence=VSP_013302, VSP_013303; TISSUE SPECIFICITY: High level of expression in the liver, placenta, lung, thyroid, kidney, testis and in the corpus luteum of the ovary|Expressed also in coronary artery endothelial cells, umbilical vein endothelial cell…	Endothelial lipase (EC 3.1.1.3) (Endothelial cell-derived lipase) (EDL) (EL) (Phospholipase A1) (EC 3.1.1.32)	C:extracellular space	/	/	/	/	/
24	Free fatty acid receptors	free fatty acid receptor 4	Q5NUL3	338557	127	FFAR4	Human	oleic acid	/	1054	/	135651531	Agonist	22282525	Metabolite	445639	16196;30823	Q9Y5X9	LIPG	10220579;11717312;12032167;12682047;15550674;16135509;16150821;19959834;27247428;29491250;7592706;9442064	LIPASE	LIPE_HUMAN	12044	UN	Lipase|PLAT	Secreted|ALTERNATIVE PRODUCTS: Event=Alternative splicing; Named isoforms=2; Name=1; IsoId=Q9Y5X9-1; Sequence=Displayed; Name=2; IsoId=Q9Y5X9-2; Sequence=VSP_013302, VSP_013303; TISSUE SPECIFICITY: High level of expression in the liver, placenta, lung, thyroid, kidney, testis and in the corpus luteum of the ovary|Expressed also in coronary artery endothelial cells, umbilical vein endothelial cell…	Endothelial lipase (EC 3.1.1.3) (Endothelial cell-derived lipase) (EDL) (EL) (Phospholipase A1) (EC 3.1.1.32)	C:extracellular space	protein binding	/	/	/	/
24	Free fatty acid receptors	free fatty acid receptor 4	Q5NUL3	338557	127	FFAR4	Human	oleic acid	/	1054	/	135651531	Agonist	22282525	Metabolite	445639	16196;30823	Q9Y5X9	LIPG	10769148;12032167;15955102;16267052;16354661;16473965;19959834;20332534;21382969;21865348;23770034;25554789;26398213;26494624;27509211;7592706	LIPASE	LIPE_HUMAN	38575	UN	Lipase|PLAT	Secreted|ALTERNATIVE PRODUCTS: Event=Alternative splicing; Named isoforms=2; Name=1; IsoId=Q9Y5X9-1; Sequence=Displayed; Name=2; IsoId=Q9Y5X9-2; Sequence=VSP_013302, VSP_013303; TISSUE SPECIFICITY: High level of expression in the liver, placenta, lung, thyroid, kidney, testis and in the corpus luteum of the ovary|Expressed also in coronary artery endothelial cells, umbilical vein endothelial cell…	Endothelial lipase (EC 3.1.1.3) (Endothelial cell-derived lipase) (EDL) (EL) (Phospholipase A1) (EC 3.1.1.32)	C:extracellular region	/	/	/	/	/
24	Free fatty acid receptors	free fatty acid receptor 4	Q5NUL3	338557	127	FFAR4	Human	oleic acid	/	1054	/	135651531	Agonist	22282525	Metabolite	445639	16196;30823	Q9Y5X9	LIPG	10769148;12032167;15955102;16267052;16354661;16473965;19959834;20332534;21382969;21865348;23770034;25554789;26398213;26494624;27509211;7592706	LIPASE	LIPE_HUMAN	38575	UN	Lipase|PLAT	Secreted|ALTERNATIVE PRODUCTS: Event=Alternative splicing; Named isoforms=2; Name=1; IsoId=Q9Y5X9-1; Sequence=Displayed; Name=2; IsoId=Q9Y5X9-2; Sequence=VSP_013302, VSP_013303; TISSUE SPECIFICITY: High level of expression in the liver, placenta, lung, thyroid, kidney, testis and in the corpus luteum of the ovary|Expressed also in coronary artery endothelial cells, umbilical vein endothelial cell…	Endothelial lipase (EC 3.1.1.3) (Endothelial cell-derived lipase) (EDL) (EL) (Phospholipase A1) (EC 3.1.1.32)	C:extracellular region	protein binding	/	/	/	/
24	Free fatty acid receptors	free fatty acid receptor 4	Q5NUL3	338557	127	FFAR4	Human	oleic acid	/	1054	/	135651531	Agonist	22282525	Metabolite	445639	16196;30823	Q9Y5X9	LIPG	10769148;12032167;15955102;16267052;16354661;16473965;19959834;20332534;21382969;21865348;23770034;25554789;26398213;26494624;27509211;7592706	LIPASE	LIPE_HUMAN	38575	UN	Lipase|PLAT	Secreted|ALTERNATIVE PRODUCTS: Event=Alternative splicing; Named isoforms=2; Name=1; IsoId=Q9Y5X9-1; Sequence=Displayed; Name=2; IsoId=Q9Y5X9-2; Sequence=VSP_013302, VSP_013303; TISSUE SPECIFICITY: High level of expression in the liver, placenta, lung, thyroid, kidney, testis and in the corpus luteum of the ovary|Expressed also in coronary artery endothelial cells, umbilical vein endothelial cell…	Endothelial lipase (EC 3.1.1.3) (Endothelial cell-derived lipase) (EDL) (EL) (Phospholipase A1) (EC 3.1.1.32)	C:extracellular space	/	/	/	/	/
24	Free fatty acid receptors	free fatty acid receptor 4	Q5NUL3	338557	127	FFAR4	Human	oleic acid	/	1054	/	135651531	Agonist	22282525	Metabolite	445639	16196;30823	Q9Y5X9	LIPG	10769148;12032167;15955102;16267052;16354661;16473965;19959834;20332534;21382969;21865348;23770034;25554789;26398213;26494624;27509211;7592706	LIPASE	LIPE_HUMAN	38575	UN	Lipase|PLAT	Secreted|ALTERNATIVE PRODUCTS: Event=Alternative splicing; Named isoforms=2; Name=1; IsoId=Q9Y5X9-1; Sequence=Displayed; Name=2; IsoId=Q9Y5X9-2; Sequence=VSP_013302, VSP_013303; TISSUE SPECIFICITY: High level of expression in the liver, placenta, lung, thyroid, kidney, testis and in the corpus luteum of the ovary|Expressed also in coronary artery endothelial cells, umbilical vein endothelial cell…	Endothelial lipase (EC 3.1.1.3) (Endothelial cell-derived lipase) (EDL) (EL) (Phospholipase A1) (EC 3.1.1.32)	C:extracellular space	protein binding	/	/	/	/
16	Class A Orphans	G protein-coupled receptor 17	Q13304	2840	88	GPR17	Human	ATP	/	1713	/	135651446	Agonist	21773766	Metabolite	5957	15422;30616	Q9Y2P5	SLC27A5	10198260;10479480;10749848;15469937;15699031;16762313;17762044;18258213;20027301;21768100;8206942	/	S27A5_HUMAN	33639	UN	AMP-binding|AMP-binding_C	Endoplasmic reticulum membrane|Microsome|Cell membrane|ALTERNATIVE PRODUCTS: Event=Alternative splicing; Named isoforms=2; Name=1; IsoId=Q9Y2P5-1; Sequence=Displayed; Name=2; IsoId=Q9Y2P5-2; Sequence=VSP_055810; TISSUE SPECIFICITY: Predominantly expressed in liver||SIMILARITY: Belongs to the ATP-dependent AMP-binding enzyme family	"Bile acyl-CoA synthetase (BACS) (EC 6.2.1.7) (Bile acid-CoA ligase) (BA-CoA ligase) (BAL) (Cholate--CoA ligase) (Fatty acid transport protein 5) (FATP-5) (Fatty-acid-coenzyme A ligase, very long-chain 3) (Solute carrier family 27 member 5) (Very long-chain acyl-CoA synthetase homolog 2) (VLCS-H2) (VLCSH2) (Very long-chain acyl-CoA synthetase-related protein) (VLACS-related) (VLACSR)"	C:basal plasma membrane	catalytic activity	/	/	/	/
16	Class A Orphans	G protein-coupled receptor 17	Q13304	2840	88	GPR17	Human	ATP	/	1713	/	135651446	Agonist	21773766	Metabolite	5957	15422;30616	Q9Y2P5	SLC27A5	10198260;10479480;10749848;15469937;15699031;16762313;17762044;18258213;20027301;21768100;8206942	/	S27A5_HUMAN	33639	UN	AMP-binding|AMP-binding_C	Endoplasmic reticulum membrane|Microsome|Cell membrane|ALTERNATIVE PRODUCTS: Event=Alternative splicing; Named isoforms=2; Name=1; IsoId=Q9Y2P5-1; Sequence=Displayed; Name=2; IsoId=Q9Y2P5-2; Sequence=VSP_055810; TISSUE SPECIFICITY: Predominantly expressed in liver||SIMILARITY: Belongs to the ATP-dependent AMP-binding enzyme family	"Bile acyl-CoA synthetase (BACS) (EC 6.2.1.7) (Bile acid-CoA ligase) (BA-CoA ligase) (BAL) (Cholate--CoA ligase) (Fatty acid transport protein 5) (FATP-5) (Fatty-acid-coenzyme A ligase, very long-chain 3) (Solute carrier family 27 member 5) (Very long-chain acyl-CoA synthetase homolog 2) (VLCS-H2) (VLCSH2) (Very long-chain acyl-CoA synthetase-related protein) (VLACS-related) (VLACSR)"	C:basal plasma membrane	/	/	/	/	/
16	Class A Orphans	G protein-coupled receptor 17	Q13304	2840	88	GPR17	Human	ATP	/	1713	/	135651446	Agonist	21773766	Metabolite	5957	15422;30616	Q9Y2P5	SLC27A5	10479480	/	S27A5_HUMAN	46208	UN	AMP-binding|AMP-binding_C	Endoplasmic reticulum membrane|Microsome|Cell membrane|ALTERNATIVE PRODUCTS: Event=Alternative splicing; Named isoforms=2; Name=1; IsoId=Q9Y2P5-1; Sequence=Displayed; Name=2; IsoId=Q9Y2P5-2; Sequence=VSP_055810; TISSUE SPECIFICITY: Predominantly expressed in liver||SIMILARITY: Belongs to the ATP-dependent AMP-binding enzyme family	"Bile acyl-CoA synthetase (BACS) (EC 6.2.1.7) (Bile acid-CoA ligase) (BA-CoA ligase) (BAL) (Cholate--CoA ligase) (Fatty acid transport protein 5) (FATP-5) (Fatty-acid-coenzyme A ligase, very long-chain 3) (Solute carrier family 27 member 5) (Very long-chain acyl-CoA synthetase homolog 2) (VLCS-H2) (VLCSH2) (Very long-chain acyl-CoA synthetase-related protein) (VLACS-related) (VLACSR)"	C:basal plasma membrane	catalytic activity	/	/	/	/
16	Class A Orphans	G protein-coupled receptor 17	Q13304	2840	88	GPR17	Human	ATP	/	1713	/	135651446	Agonist	21773766	Metabolite	5957	15422;30616	Q9Y2P5	SLC27A5	10479480	/	S27A5_HUMAN	46208	UN	AMP-binding|AMP-binding_C	Endoplasmic reticulum membrane|Microsome|Cell membrane|ALTERNATIVE PRODUCTS: Event=Alternative splicing; Named isoforms=2; Name=1; IsoId=Q9Y2P5-1; Sequence=Displayed; Name=2; IsoId=Q9Y2P5-2; Sequence=VSP_055810; TISSUE SPECIFICITY: Predominantly expressed in liver||SIMILARITY: Belongs to the ATP-dependent AMP-binding enzyme family	"Bile acyl-CoA synthetase (BACS) (EC 6.2.1.7) (Bile acid-CoA ligase) (BA-CoA ligase) (BAL) (Cholate--CoA ligase) (Fatty acid transport protein 5) (FATP-5) (Fatty-acid-coenzyme A ligase, very long-chain 3) (Solute carrier family 27 member 5) (Very long-chain acyl-CoA synthetase homolog 2) (VLCS-H2) (VLCSH2) (Very long-chain acyl-CoA synthetase-related protein) (VLACS-related) (VLACSR)"	C:basal plasma membrane	/	/	/	/	/
16	Class A Orphans	G protein-coupled receptor 17	Q13304	2840	88	GPR17	Human	ATP	/	1713	/	135651446	Agonist	21773766	Metabolite	5957	15422;30616	Q9Y2P5	SLC27A5	10479480;18267944;25490545;8206942	/	S27A5_HUMAN	33615	UN	AMP-binding|AMP-binding_C	Endoplasmic reticulum membrane|Microsome|Cell membrane|ALTERNATIVE PRODUCTS: Event=Alternative splicing; Named isoforms=2; Name=1; IsoId=Q9Y2P5-1; Sequence=Displayed; Name=2; IsoId=Q9Y2P5-2; Sequence=VSP_055810; TISSUE SPECIFICITY: Predominantly expressed in liver||SIMILARITY: Belongs to the ATP-dependent AMP-binding enzyme family	"Bile acyl-CoA synthetase (BACS) (EC 6.2.1.7) (Bile acid-CoA ligase) (BA-CoA ligase) (BAL) (Cholate--CoA ligase) (Fatty acid transport protein 5) (FATP-5) (Fatty-acid-coenzyme A ligase, very long-chain 3) (Solute carrier family 27 member 5) (Very long-chain acyl-CoA synthetase homolog 2) (VLCS-H2) (VLCSH2) (Very long-chain acyl-CoA synthetase-related protein) (VLACS-related) (VLACSR)"	C:basal plasma membrane	catalytic activity	/	/	/	/
16	Class A Orphans	G protein-coupled receptor 17	Q13304	2840	88	GPR17	Human	ATP	/	1713	/	135651446	Agonist	21773766	Metabolite	5957	15422;30616	Q9Y2P5	SLC27A5	10479480;18267944;25490545;8206942	/	S27A5_HUMAN	33615	UN	AMP-binding|AMP-binding_C	Endoplasmic reticulum membrane|Microsome|Cell membrane|ALTERNATIVE PRODUCTS: Event=Alternative splicing; Named isoforms=2; Name=1; IsoId=Q9Y2P5-1; Sequence=Displayed; Name=2; IsoId=Q9Y2P5-2; Sequence=VSP_055810; TISSUE SPECIFICITY: Predominantly expressed in liver||SIMILARITY: Belongs to the ATP-dependent AMP-binding enzyme family	"Bile acyl-CoA synthetase (BACS) (EC 6.2.1.7) (Bile acid-CoA ligase) (BA-CoA ligase) (BAL) (Cholate--CoA ligase) (Fatty acid transport protein 5) (FATP-5) (Fatty-acid-coenzyme A ligase, very long-chain 3) (Solute carrier family 27 member 5) (Very long-chain acyl-CoA synthetase homolog 2) (VLCS-H2) (VLCSH2) (Very long-chain acyl-CoA synthetase-related protein) (VLACS-related) (VLACSR)"	C:basal plasma membrane	/	/	/	/	/
16	Class A Orphans	G protein-coupled receptor 17	Q13304	2840	88	GPR17	Human	ATP	/	1713	/	135651446	Agonist	21773766	Metabolite	5957	15422;30616	Q9Y2P5	SLC27A5	10479480;20027301	/	S27A5_HUMAN	43748	UN	AMP-binding|AMP-binding_C	Endoplasmic reticulum membrane|Microsome|Cell membrane|ALTERNATIVE PRODUCTS: Event=Alternative splicing; Named isoforms=2; Name=1; IsoId=Q9Y2P5-1; Sequence=Displayed; Name=2; IsoId=Q9Y2P5-2; Sequence=VSP_055810; TISSUE SPECIFICITY: Predominantly expressed in liver||SIMILARITY: Belongs to the ATP-dependent AMP-binding enzyme family	"Bile acyl-CoA synthetase (BACS) (EC 6.2.1.7) (Bile acid-CoA ligase) (BA-CoA ligase) (BAL) (Cholate--CoA ligase) (Fatty acid transport protein 5) (FATP-5) (Fatty-acid-coenzyme A ligase, very long-chain 3) (Solute carrier family 27 member 5) (Very long-chain acyl-CoA synthetase homolog 2) (VLCS-H2) (VLCSH2) (Very long-chain acyl-CoA synthetase-related protein) (VLACS-related) (VLACSR)"	C:basal plasma membrane	catalytic activity	/	/	/	/
16	Class A Orphans	G protein-coupled receptor 17	Q13304	2840	88	GPR17	Human	ATP	/	1713	/	135651446	Agonist	21773766	Metabolite	5957	15422;30616	Q9Y2P5	SLC27A5	10479480;20027301	/	S27A5_HUMAN	43748	UN	AMP-binding|AMP-binding_C	Endoplasmic reticulum membrane|Microsome|Cell membrane|ALTERNATIVE PRODUCTS: Event=Alternative splicing; Named isoforms=2; Name=1; IsoId=Q9Y2P5-1; Sequence=Displayed; Name=2; IsoId=Q9Y2P5-2; Sequence=VSP_055810; TISSUE SPECIFICITY: Predominantly expressed in liver||SIMILARITY: Belongs to the ATP-dependent AMP-binding enzyme family	"Bile acyl-CoA synthetase (BACS) (EC 6.2.1.7) (Bile acid-CoA ligase) (BA-CoA ligase) (BAL) (Cholate--CoA ligase) (Fatty acid transport protein 5) (FATP-5) (Fatty-acid-coenzyme A ligase, very long-chain 3) (Solute carrier family 27 member 5) (Very long-chain acyl-CoA synthetase homolog 2) (VLCS-H2) (VLCSH2) (Very long-chain acyl-CoA synthetase-related protein) (VLACS-related) (VLACSR)"	C:basal plasma membrane	/	/	/	/	/
16	Class A Orphans	G protein-coupled receptor 17	Q13304	2840	88	GPR17	Human	ATP	/	1713	/	135651446	Agonist	21773766	Metabolite	5957	15422;30616	Q9Y2P5	SLC27A5	11980911	/	S27A5_HUMAN	54536;47136	UN;UN	AMP-binding|AMP-binding_C	Endoplasmic reticulum membrane|Microsome|Cell membrane|ALTERNATIVE PRODUCTS: Event=Alternative splicing; Named isoforms=2; Name=1; IsoId=Q9Y2P5-1; Sequence=Displayed; Name=2; IsoId=Q9Y2P5-2; Sequence=VSP_055810; TISSUE SPECIFICITY: Predominantly expressed in liver||SIMILARITY: Belongs to the ATP-dependent AMP-binding enzyme family	"Bile acyl-CoA synthetase (BACS) (EC 6.2.1.7) (Bile acid-CoA ligase) (BA-CoA ligase) (BAL) (Cholate--CoA ligase) (Fatty acid transport protein 5) (FATP-5) (Fatty-acid-coenzyme A ligase, very long-chain 3) (Solute carrier family 27 member 5) (Very long-chain acyl-CoA synthetase homolog 2) (VLCS-H2) (VLCSH2) (Very long-chain acyl-CoA synthetase-related protein) (VLACS-related) (VLACSR)"	C:basal plasma membrane	catalytic activity	/	/	/	/
16	Class A Orphans	G protein-coupled receptor 17	Q13304	2840	88	GPR17	Human	ATP	/	1713	/	135651446	Agonist	21773766	Metabolite	5957	15422;30616	Q9Y2P5	SLC27A5	11980911	/	S27A5_HUMAN	54536;47136	UN;UN	AMP-binding|AMP-binding_C	Endoplasmic reticulum membrane|Microsome|Cell membrane|ALTERNATIVE PRODUCTS: Event=Alternative splicing; Named isoforms=2; Name=1; IsoId=Q9Y2P5-1; Sequence=Displayed; Name=2; IsoId=Q9Y2P5-2; Sequence=VSP_055810; TISSUE SPECIFICITY: Predominantly expressed in liver||SIMILARITY: Belongs to the ATP-dependent AMP-binding enzyme family	"Bile acyl-CoA synthetase (BACS) (EC 6.2.1.7) (Bile acid-CoA ligase) (BA-CoA ligase) (BAL) (Cholate--CoA ligase) (Fatty acid transport protein 5) (FATP-5) (Fatty-acid-coenzyme A ligase, very long-chain 3) (Solute carrier family 27 member 5) (Very long-chain acyl-CoA synthetase homolog 2) (VLCS-H2) (VLCSH2) (Very long-chain acyl-CoA synthetase-related protein) (VLACS-related) (VLACSR)"	C:basal plasma membrane	/	/	/	/	/
16	Class A Orphans	G protein-coupled receptor 17	Q13304	2840	88	GPR17	Human	ATP	/	1713	/	135651446	Agonist	21773766	Metabolite	5957	15422;30616	Q9Y2P5	SLC27A5	11980911;12454267;1551828;24244004;7818501	/	S27A5_HUMAN	23532	UN	AMP-binding|AMP-binding_C	Endoplasmic reticulum membrane|Microsome|Cell membrane|ALTERNATIVE PRODUCTS: Event=Alternative splicing; Named isoforms=2; Name=1; IsoId=Q9Y2P5-1; Sequence=Displayed; Name=2; IsoId=Q9Y2P5-2; Sequence=VSP_055810; TISSUE SPECIFICITY: Predominantly expressed in liver||SIMILARITY: Belongs to the ATP-dependent AMP-binding enzyme family	"Bile acyl-CoA synthetase (BACS) (EC 6.2.1.7) (Bile acid-CoA ligase) (BA-CoA ligase) (BAL) (Cholate--CoA ligase) (Fatty acid transport protein 5) (FATP-5) (Fatty-acid-coenzyme A ligase, very long-chain 3) (Solute carrier family 27 member 5) (Very long-chain acyl-CoA synthetase homolog 2) (VLCS-H2) (VLCSH2) (Very long-chain acyl-CoA synthetase-related protein) (VLACS-related) (VLACSR)"	C:basal plasma membrane	catalytic activity	/	/	/	/
16	Class A Orphans	G protein-coupled receptor 17	Q13304	2840	88	GPR17	Human	ATP	/	1713	/	135651446	Agonist	21773766	Metabolite	5957	15422;30616	Q9Y2P5	SLC27A5	11980911;12454267;1551828;24244004;7818501	/	S27A5_HUMAN	23532	UN	AMP-binding|AMP-binding_C	Endoplasmic reticulum membrane|Microsome|Cell membrane|ALTERNATIVE PRODUCTS: Event=Alternative splicing; Named isoforms=2; Name=1; IsoId=Q9Y2P5-1; Sequence=Displayed; Name=2; IsoId=Q9Y2P5-2; Sequence=VSP_055810; TISSUE SPECIFICITY: Predominantly expressed in liver||SIMILARITY: Belongs to the ATP-dependent AMP-binding enzyme family	"Bile acyl-CoA synthetase (BACS) (EC 6.2.1.7) (Bile acid-CoA ligase) (BA-CoA ligase) (BAL) (Cholate--CoA ligase) (Fatty acid transport protein 5) (FATP-5) (Fatty-acid-coenzyme A ligase, very long-chain 3) (Solute carrier family 27 member 5) (Very long-chain acyl-CoA synthetase homolog 2) (VLCS-H2) (VLCSH2) (Very long-chain acyl-CoA synthetase-related protein) (VLACS-related) (VLACSR)"	C:basal plasma membrane	/	/	/	/	/
16	Class A Orphans	G protein-coupled receptor 17	Q13304	2840	88	GPR17	Human	ATP	/	1713	/	135651446	Agonist	21773766	Metabolite	5957	15422;30616	Q9Y2P5	SLC27A5	11980911;12454267;7818501	/	S27A5_HUMAN	22976	UN	AMP-binding|AMP-binding_C	Endoplasmic reticulum membrane|Microsome|Cell membrane|ALTERNATIVE PRODUCTS: Event=Alternative splicing; Named isoforms=2; Name=1; IsoId=Q9Y2P5-1; Sequence=Displayed; Name=2; IsoId=Q9Y2P5-2; Sequence=VSP_055810; TISSUE SPECIFICITY: Predominantly expressed in liver||SIMILARITY: Belongs to the ATP-dependent AMP-binding enzyme family	"Bile acyl-CoA synthetase (BACS) (EC 6.2.1.7) (Bile acid-CoA ligase) (BA-CoA ligase) (BAL) (Cholate--CoA ligase) (Fatty acid transport protein 5) (FATP-5) (Fatty-acid-coenzyme A ligase, very long-chain 3) (Solute carrier family 27 member 5) (Very long-chain acyl-CoA synthetase homolog 2) (VLCS-H2) (VLCSH2) (Very long-chain acyl-CoA synthetase-related protein) (VLACS-related) (VLACSR)"	C:basal plasma membrane	catalytic activity	/	/	/	/
16	Class A Orphans	G protein-coupled receptor 17	Q13304	2840	88	GPR17	Human	ATP	/	1713	/	135651446	Agonist	21773766	Metabolite	5957	15422;30616	Q9Y2P5	SLC27A5	11980911;12454267;7818501	/	S27A5_HUMAN	22976	UN	AMP-binding|AMP-binding_C	Endoplasmic reticulum membrane|Microsome|Cell membrane|ALTERNATIVE PRODUCTS: Event=Alternative splicing; Named isoforms=2; Name=1; IsoId=Q9Y2P5-1; Sequence=Displayed; Name=2; IsoId=Q9Y2P5-2; Sequence=VSP_055810; TISSUE SPECIFICITY: Predominantly expressed in liver||SIMILARITY: Belongs to the ATP-dependent AMP-binding enzyme family	"Bile acyl-CoA synthetase (BACS) (EC 6.2.1.7) (Bile acid-CoA ligase) (BA-CoA ligase) (BAL) (Cholate--CoA ligase) (Fatty acid transport protein 5) (FATP-5) (Fatty-acid-coenzyme A ligase, very long-chain 3) (Solute carrier family 27 member 5) (Very long-chain acyl-CoA synthetase homolog 2) (VLCS-H2) (VLCSH2) (Very long-chain acyl-CoA synthetase-related protein) (VLACS-related) (VLACSR)"	C:basal plasma membrane	/	/	/	/	/
16	Class A Orphans	G protein-coupled receptor 17	Q13304	2840	88	GPR17	Human	ATP	/	1713	/	135651446	Agonist	21773766	Metabolite	5957	15422;30616	Q9Y2P5	SLC27A5	11980911;1551828	/	S27A5_HUMAN	47128	UN	AMP-binding|AMP-binding_C	Endoplasmic reticulum membrane|Microsome|Cell membrane|ALTERNATIVE PRODUCTS: Event=Alternative splicing; Named isoforms=2; Name=1; IsoId=Q9Y2P5-1; Sequence=Displayed; Name=2; IsoId=Q9Y2P5-2; Sequence=VSP_055810; TISSUE SPECIFICITY: Predominantly expressed in liver||SIMILARITY: Belongs to the ATP-dependent AMP-binding enzyme family	"Bile acyl-CoA synthetase (BACS) (EC 6.2.1.7) (Bile acid-CoA ligase) (BA-CoA ligase) (BAL) (Cholate--CoA ligase) (Fatty acid transport protein 5) (FATP-5) (Fatty-acid-coenzyme A ligase, very long-chain 3) (Solute carrier family 27 member 5) (Very long-chain acyl-CoA synthetase homolog 2) (VLCS-H2) (VLCSH2) (Very long-chain acyl-CoA synthetase-related protein) (VLACS-related) (VLACSR)"	C:basal plasma membrane	catalytic activity	/	/	/	/
16	Class A Orphans	G protein-coupled receptor 17	Q13304	2840	88	GPR17	Human	ATP	/	1713	/	135651446	Agonist	21773766	Metabolite	5957	15422;30616	Q9Y2P5	SLC27A5	11980911;1551828	/	S27A5_HUMAN	47128	UN	AMP-binding|AMP-binding_C	Endoplasmic reticulum membrane|Microsome|Cell membrane|ALTERNATIVE PRODUCTS: Event=Alternative splicing; Named isoforms=2; Name=1; IsoId=Q9Y2P5-1; Sequence=Displayed; Name=2; IsoId=Q9Y2P5-2; Sequence=VSP_055810; TISSUE SPECIFICITY: Predominantly expressed in liver||SIMILARITY: Belongs to the ATP-dependent AMP-binding enzyme family	"Bile acyl-CoA synthetase (BACS) (EC 6.2.1.7) (Bile acid-CoA ligase) (BA-CoA ligase) (BAL) (Cholate--CoA ligase) (Fatty acid transport protein 5) (FATP-5) (Fatty-acid-coenzyme A ligase, very long-chain 3) (Solute carrier family 27 member 5) (Very long-chain acyl-CoA synthetase homolog 2) (VLCS-H2) (VLCSH2) (Very long-chain acyl-CoA synthetase-related protein) (VLACS-related) (VLACSR)"	C:basal plasma membrane	/	/	/	/	/
16	Class A Orphans	G protein-coupled receptor 17	Q13304	2840	88	GPR17	Human	ATP	/	1713	/	135651446	Agonist	21773766	Metabolite	5957	15422;30616	Q9Y2P5	SLC27A5	11980911;1551828;24244004	/	S27A5_HUMAN	43764	UN	AMP-binding|AMP-binding_C	Endoplasmic reticulum membrane|Microsome|Cell membrane|ALTERNATIVE PRODUCTS: Event=Alternative splicing; Named isoforms=2; Name=1; IsoId=Q9Y2P5-1; Sequence=Displayed; Name=2; IsoId=Q9Y2P5-2; Sequence=VSP_055810; TISSUE SPECIFICITY: Predominantly expressed in liver||SIMILARITY: Belongs to the ATP-dependent AMP-binding enzyme family	"Bile acyl-CoA synthetase (BACS) (EC 6.2.1.7) (Bile acid-CoA ligase) (BA-CoA ligase) (BAL) (Cholate--CoA ligase) (Fatty acid transport protein 5) (FATP-5) (Fatty-acid-coenzyme A ligase, very long-chain 3) (Solute carrier family 27 member 5) (Very long-chain acyl-CoA synthetase homolog 2) (VLCS-H2) (VLCSH2) (Very long-chain acyl-CoA synthetase-related protein) (VLACS-related) (VLACSR)"	C:basal plasma membrane	catalytic activity	/	/	/	/
16	Class A Orphans	G protein-coupled receptor 17	Q13304	2840	88	GPR17	Human	ATP	/	1713	/	135651446	Agonist	21773766	Metabolite	5957	15422;30616	Q9Y2P5	SLC27A5	11980911;1551828;24244004	/	S27A5_HUMAN	43764	UN	AMP-binding|AMP-binding_C	Endoplasmic reticulum membrane|Microsome|Cell membrane|ALTERNATIVE PRODUCTS: Event=Alternative splicing; Named isoforms=2; Name=1; IsoId=Q9Y2P5-1; Sequence=Displayed; Name=2; IsoId=Q9Y2P5-2; Sequence=VSP_055810; TISSUE SPECIFICITY: Predominantly expressed in liver||SIMILARITY: Belongs to the ATP-dependent AMP-binding enzyme family	"Bile acyl-CoA synthetase (BACS) (EC 6.2.1.7) (Bile acid-CoA ligase) (BA-CoA ligase) (BAL) (Cholate--CoA ligase) (Fatty acid transport protein 5) (FATP-5) (Fatty-acid-coenzyme A ligase, very long-chain 3) (Solute carrier family 27 member 5) (Very long-chain acyl-CoA synthetase homolog 2) (VLCS-H2) (VLCSH2) (Very long-chain acyl-CoA synthetase-related protein) (VLACS-related) (VLACSR)"	C:basal plasma membrane	/	/	/	/	/
52	P2Y receptors	purinergic receptor P2Y1	P47900	5028	323	P2RY1	Human	ATP	/	1713	/	135651446	Agonist	9154346|12391289	Metabolite	5957	15422;30616	Q9Y2P5	SLC27A5	10198260;10479480;10749848;15469937;15699031;16762313;17762044;18258213;20027301;21768100;8206942	/	S27A5_HUMAN	33639	UN	AMP-binding|AMP-binding_C	Endoplasmic reticulum membrane|Microsome|Cell membrane|ALTERNATIVE PRODUCTS: Event=Alternative splicing; Named isoforms=2; Name=1; IsoId=Q9Y2P5-1; Sequence=Displayed; Name=2; IsoId=Q9Y2P5-2; Sequence=VSP_055810; TISSUE SPECIFICITY: Predominantly expressed in liver||SIMILARITY: Belongs to the ATP-dependent AMP-binding enzyme family	"Bile acyl-CoA synthetase (BACS) (EC 6.2.1.7) (Bile acid-CoA ligase) (BA-CoA ligase) (BAL) (Cholate--CoA ligase) (Fatty acid transport protein 5) (FATP-5) (Fatty-acid-coenzyme A ligase, very long-chain 3) (Solute carrier family 27 member 5) (Very long-chain acyl-CoA synthetase homolog 2) (VLCS-H2) (VLCSH2) (Very long-chain acyl-CoA synthetase-related protein) (VLACS-related) (VLACSR)"	C:basal plasma membrane	catalytic activity	/	/	/	/
52	P2Y receptors	purinergic receptor P2Y1	P47900	5028	323	P2RY1	Human	ATP	/	1713	/	135651446	Agonist	9154346|12391289	Metabolite	5957	15422;30616	Q9Y2P5	SLC27A5	10198260;10479480;10749848;15469937;15699031;16762313;17762044;18258213;20027301;21768100;8206942	/	S27A5_HUMAN	33639	UN	AMP-binding|AMP-binding_C	Endoplasmic reticulum membrane|Microsome|Cell membrane|ALTERNATIVE PRODUCTS: Event=Alternative splicing; Named isoforms=2; Name=1; IsoId=Q9Y2P5-1; Sequence=Displayed; Name=2; IsoId=Q9Y2P5-2; Sequence=VSP_055810; TISSUE SPECIFICITY: Predominantly expressed in liver||SIMILARITY: Belongs to the ATP-dependent AMP-binding enzyme family	"Bile acyl-CoA synthetase (BACS) (EC 6.2.1.7) (Bile acid-CoA ligase) (BA-CoA ligase) (BAL) (Cholate--CoA ligase) (Fatty acid transport protein 5) (FATP-5) (Fatty-acid-coenzyme A ligase, very long-chain 3) (Solute carrier family 27 member 5) (Very long-chain acyl-CoA synthetase homolog 2) (VLCS-H2) (VLCSH2) (Very long-chain acyl-CoA synthetase-related protein) (VLACS-related) (VLACSR)"	C:basal plasma membrane	/	/	/	/	/
52	P2Y receptors	purinergic receptor P2Y1	P47900	5028	323	P2RY1	Human	ATP	/	1713	/	135651446	Agonist	9154346|12391289	Metabolite	5957	15422;30616	Q9Y2P5	SLC27A5	10479480	/	S27A5_HUMAN	46208	UN	AMP-binding|AMP-binding_C	Endoplasmic reticulum membrane|Microsome|Cell membrane|ALTERNATIVE PRODUCTS: Event=Alternative splicing; Named isoforms=2; Name=1; IsoId=Q9Y2P5-1; Sequence=Displayed; Name=2; IsoId=Q9Y2P5-2; Sequence=VSP_055810; TISSUE SPECIFICITY: Predominantly expressed in liver||SIMILARITY: Belongs to the ATP-dependent AMP-binding enzyme family	"Bile acyl-CoA synthetase (BACS) (EC 6.2.1.7) (Bile acid-CoA ligase) (BA-CoA ligase) (BAL) (Cholate--CoA ligase) (Fatty acid transport protein 5) (FATP-5) (Fatty-acid-coenzyme A ligase, very long-chain 3) (Solute carrier family 27 member 5) (Very long-chain acyl-CoA synthetase homolog 2) (VLCS-H2) (VLCSH2) (Very long-chain acyl-CoA synthetase-related protein) (VLACS-related) (VLACSR)"	C:basal plasma membrane	catalytic activity	/	/	/	/
52	P2Y receptors	purinergic receptor P2Y1	P47900	5028	323	P2RY1	Human	ATP	/	1713	/	135651446	Agonist	9154346|12391289	Metabolite	5957	15422;30616	Q9Y2P5	SLC27A5	10479480	/	S27A5_HUMAN	46208	UN	AMP-binding|AMP-binding_C	Endoplasmic reticulum membrane|Microsome|Cell membrane|ALTERNATIVE PRODUCTS: Event=Alternative splicing; Named isoforms=2; Name=1; IsoId=Q9Y2P5-1; Sequence=Displayed; Name=2; IsoId=Q9Y2P5-2; Sequence=VSP_055810; TISSUE SPECIFICITY: Predominantly expressed in liver||SIMILARITY: Belongs to the ATP-dependent AMP-binding enzyme family	"Bile acyl-CoA synthetase (BACS) (EC 6.2.1.7) (Bile acid-CoA ligase) (BA-CoA ligase) (BAL) (Cholate--CoA ligase) (Fatty acid transport protein 5) (FATP-5) (Fatty-acid-coenzyme A ligase, very long-chain 3) (Solute carrier family 27 member 5) (Very long-chain acyl-CoA synthetase homolog 2) (VLCS-H2) (VLCSH2) (Very long-chain acyl-CoA synthetase-related protein) (VLACS-related) (VLACSR)"	C:basal plasma membrane	/	/	/	/	/
52	P2Y receptors	purinergic receptor P2Y1	P47900	5028	323	P2RY1	Human	ATP	/	1713	/	135651446	Agonist	9154346|12391289	Metabolite	5957	15422;30616	Q9Y2P5	SLC27A5	10479480;18267944;25490545;8206942	/	S27A5_HUMAN	33615	UN	AMP-binding|AMP-binding_C	Endoplasmic reticulum membrane|Microsome|Cell membrane|ALTERNATIVE PRODUCTS: Event=Alternative splicing; Named isoforms=2; Name=1; IsoId=Q9Y2P5-1; Sequence=Displayed; Name=2; IsoId=Q9Y2P5-2; Sequence=VSP_055810; TISSUE SPECIFICITY: Predominantly expressed in liver||SIMILARITY: Belongs to the ATP-dependent AMP-binding enzyme family	"Bile acyl-CoA synthetase (BACS) (EC 6.2.1.7) (Bile acid-CoA ligase) (BA-CoA ligase) (BAL) (Cholate--CoA ligase) (Fatty acid transport protein 5) (FATP-5) (Fatty-acid-coenzyme A ligase, very long-chain 3) (Solute carrier family 27 member 5) (Very long-chain acyl-CoA synthetase homolog 2) (VLCS-H2) (VLCSH2) (Very long-chain acyl-CoA synthetase-related protein) (VLACS-related) (VLACSR)"	C:basal plasma membrane	catalytic activity	/	/	/	/
52	P2Y receptors	purinergic receptor P2Y1	P47900	5028	323	P2RY1	Human	ATP	/	1713	/	135651446	Agonist	9154346|12391289	Metabolite	5957	15422;30616	Q9Y2P5	SLC27A5	10479480;18267944;25490545;8206942	/	S27A5_HUMAN	33615	UN	AMP-binding|AMP-binding_C	Endoplasmic reticulum membrane|Microsome|Cell membrane|ALTERNATIVE PRODUCTS: Event=Alternative splicing; Named isoforms=2; Name=1; IsoId=Q9Y2P5-1; Sequence=Displayed; Name=2; IsoId=Q9Y2P5-2; Sequence=VSP_055810; TISSUE SPECIFICITY: Predominantly expressed in liver||SIMILARITY: Belongs to the ATP-dependent AMP-binding enzyme family	"Bile acyl-CoA synthetase (BACS) (EC 6.2.1.7) (Bile acid-CoA ligase) (BA-CoA ligase) (BAL) (Cholate--CoA ligase) (Fatty acid transport protein 5) (FATP-5) (Fatty-acid-coenzyme A ligase, very long-chain 3) (Solute carrier family 27 member 5) (Very long-chain acyl-CoA synthetase homolog 2) (VLCS-H2) (VLCSH2) (Very long-chain acyl-CoA synthetase-related protein) (VLACS-related) (VLACSR)"	C:basal plasma membrane	/	/	/	/	/
52	P2Y receptors	purinergic receptor P2Y1	P47900	5028	323	P2RY1	Human	ATP	/	1713	/	135651446	Agonist	9154346|12391289	Metabolite	5957	15422;30616	Q9Y2P5	SLC27A5	10479480;20027301	/	S27A5_HUMAN	43748	UN	AMP-binding|AMP-binding_C	Endoplasmic reticulum membrane|Microsome|Cell membrane|ALTERNATIVE PRODUCTS: Event=Alternative splicing; Named isoforms=2; Name=1; IsoId=Q9Y2P5-1; Sequence=Displayed; Name=2; IsoId=Q9Y2P5-2; Sequence=VSP_055810; TISSUE SPECIFICITY: Predominantly expressed in liver||SIMILARITY: Belongs to the ATP-dependent AMP-binding enzyme family	"Bile acyl-CoA synthetase (BACS) (EC 6.2.1.7) (Bile acid-CoA ligase) (BA-CoA ligase) (BAL) (Cholate--CoA ligase) (Fatty acid transport protein 5) (FATP-5) (Fatty-acid-coenzyme A ligase, very long-chain 3) (Solute carrier family 27 member 5) (Very long-chain acyl-CoA synthetase homolog 2) (VLCS-H2) (VLCSH2) (Very long-chain acyl-CoA synthetase-related protein) (VLACS-related) (VLACSR)"	C:basal plasma membrane	catalytic activity	/	/	/	/
52	P2Y receptors	purinergic receptor P2Y1	P47900	5028	323	P2RY1	Human	ATP	/	1713	/	135651446	Agonist	9154346|12391289	Metabolite	5957	15422;30616	Q9Y2P5	SLC27A5	10479480;20027301	/	S27A5_HUMAN	43748	UN	AMP-binding|AMP-binding_C	Endoplasmic reticulum membrane|Microsome|Cell membrane|ALTERNATIVE PRODUCTS: Event=Alternative splicing; Named isoforms=2; Name=1; IsoId=Q9Y2P5-1; Sequence=Displayed; Name=2; IsoId=Q9Y2P5-2; Sequence=VSP_055810; TISSUE SPECIFICITY: Predominantly expressed in liver||SIMILARITY: Belongs to the ATP-dependent AMP-binding enzyme family	"Bile acyl-CoA synthetase (BACS) (EC 6.2.1.7) (Bile acid-CoA ligase) (BA-CoA ligase) (BAL) (Cholate--CoA ligase) (Fatty acid transport protein 5) (FATP-5) (Fatty-acid-coenzyme A ligase, very long-chain 3) (Solute carrier family 27 member 5) (Very long-chain acyl-CoA synthetase homolog 2) (VLCS-H2) (VLCSH2) (Very long-chain acyl-CoA synthetase-related protein) (VLACS-related) (VLACSR)"	C:basal plasma membrane	/	/	/	/	/
52	P2Y receptors	purinergic receptor P2Y1	P47900	5028	323	P2RY1	Human	ATP	/	1713	/	135651446	Agonist	9154346|12391289	Metabolite	5957	15422;30616	Q9Y2P5	SLC27A5	11980911	/	S27A5_HUMAN	54536;47136	UN;UN	AMP-binding|AMP-binding_C	Endoplasmic reticulum membrane|Microsome|Cell membrane|ALTERNATIVE PRODUCTS: Event=Alternative splicing; Named isoforms=2; Name=1; IsoId=Q9Y2P5-1; Sequence=Displayed; Name=2; IsoId=Q9Y2P5-2; Sequence=VSP_055810; TISSUE SPECIFICITY: Predominantly expressed in liver||SIMILARITY: Belongs to the ATP-dependent AMP-binding enzyme family	"Bile acyl-CoA synthetase (BACS) (EC 6.2.1.7) (Bile acid-CoA ligase) (BA-CoA ligase) (BAL) (Cholate--CoA ligase) (Fatty acid transport protein 5) (FATP-5) (Fatty-acid-coenzyme A ligase, very long-chain 3) (Solute carrier family 27 member 5) (Very long-chain acyl-CoA synthetase homolog 2) (VLCS-H2) (VLCSH2) (Very long-chain acyl-CoA synthetase-related protein) (VLACS-related) (VLACSR)"	C:basal plasma membrane	catalytic activity	/	/	/	/
52	P2Y receptors	purinergic receptor P2Y1	P47900	5028	323	P2RY1	Human	ATP	/	1713	/	135651446	Agonist	9154346|12391289	Metabolite	5957	15422;30616	Q9Y2P5	SLC27A5	11980911	/	S27A5_HUMAN	54536;47136	UN;UN	AMP-binding|AMP-binding_C	Endoplasmic reticulum membrane|Microsome|Cell membrane|ALTERNATIVE PRODUCTS: Event=Alternative splicing; Named isoforms=2; Name=1; IsoId=Q9Y2P5-1; Sequence=Displayed; Name=2; IsoId=Q9Y2P5-2; Sequence=VSP_055810; TISSUE SPECIFICITY: Predominantly expressed in liver||SIMILARITY: Belongs to the ATP-dependent AMP-binding enzyme family	"Bile acyl-CoA synthetase (BACS) (EC 6.2.1.7) (Bile acid-CoA ligase) (BA-CoA ligase) (BAL) (Cholate--CoA ligase) (Fatty acid transport protein 5) (FATP-5) (Fatty-acid-coenzyme A ligase, very long-chain 3) (Solute carrier family 27 member 5) (Very long-chain acyl-CoA synthetase homolog 2) (VLCS-H2) (VLCSH2) (Very long-chain acyl-CoA synthetase-related protein) (VLACS-related) (VLACSR)"	C:basal plasma membrane	/	/	/	/	/
52	P2Y receptors	purinergic receptor P2Y1	P47900	5028	323	P2RY1	Human	ATP	/	1713	/	135651446	Agonist	9154346|12391289	Metabolite	5957	15422;30616	Q9Y2P5	SLC27A5	11980911;12454267;1551828;24244004;7818501	/	S27A5_HUMAN	23532	UN	AMP-binding|AMP-binding_C	Endoplasmic reticulum membrane|Microsome|Cell membrane|ALTERNATIVE PRODUCTS: Event=Alternative splicing; Named isoforms=2; Name=1; IsoId=Q9Y2P5-1; Sequence=Displayed; Name=2; IsoId=Q9Y2P5-2; Sequence=VSP_055810; TISSUE SPECIFICITY: Predominantly expressed in liver||SIMILARITY: Belongs to the ATP-dependent AMP-binding enzyme family	"Bile acyl-CoA synthetase (BACS) (EC 6.2.1.7) (Bile acid-CoA ligase) (BA-CoA ligase) (BAL) (Cholate--CoA ligase) (Fatty acid transport protein 5) (FATP-5) (Fatty-acid-coenzyme A ligase, very long-chain 3) (Solute carrier family 27 member 5) (Very long-chain acyl-CoA synthetase homolog 2) (VLCS-H2) (VLCSH2) (Very long-chain acyl-CoA synthetase-related protein) (VLACS-related) (VLACSR)"	C:basal plasma membrane	catalytic activity	/	/	/	/
52	P2Y receptors	purinergic receptor P2Y1	P47900	5028	323	P2RY1	Human	ATP	/	1713	/	135651446	Agonist	9154346|12391289	Metabolite	5957	15422;30616	Q9Y2P5	SLC27A5	11980911;12454267;1551828;24244004;7818501	/	S27A5_HUMAN	23532	UN	AMP-binding|AMP-binding_C	Endoplasmic reticulum membrane|Microsome|Cell membrane|ALTERNATIVE PRODUCTS: Event=Alternative splicing; Named isoforms=2; Name=1; IsoId=Q9Y2P5-1; Sequence=Displayed; Name=2; IsoId=Q9Y2P5-2; Sequence=VSP_055810; TISSUE SPECIFICITY: Predominantly expressed in liver||SIMILARITY: Belongs to the ATP-dependent AMP-binding enzyme family	"Bile acyl-CoA synthetase (BACS) (EC 6.2.1.7) (Bile acid-CoA ligase) (BA-CoA ligase) (BAL) (Cholate--CoA ligase) (Fatty acid transport protein 5) (FATP-5) (Fatty-acid-coenzyme A ligase, very long-chain 3) (Solute carrier family 27 member 5) (Very long-chain acyl-CoA synthetase homolog 2) (VLCS-H2) (VLCSH2) (Very long-chain acyl-CoA synthetase-related protein) (VLACS-related) (VLACSR)"	C:basal plasma membrane	/	/	/	/	/
52	P2Y receptors	purinergic receptor P2Y1	P47900	5028	323	P2RY1	Human	ATP	/	1713	/	135651446	Agonist	9154346|12391289	Metabolite	5957	15422;30616	Q9Y2P5	SLC27A5	11980911;12454267;7818501	/	S27A5_HUMAN	22976	UN	AMP-binding|AMP-binding_C	Endoplasmic reticulum membrane|Microsome|Cell membrane|ALTERNATIVE PRODUCTS: Event=Alternative splicing; Named isoforms=2; Name=1; IsoId=Q9Y2P5-1; Sequence=Displayed; Name=2; IsoId=Q9Y2P5-2; Sequence=VSP_055810; TISSUE SPECIFICITY: Predominantly expressed in liver||SIMILARITY: Belongs to the ATP-dependent AMP-binding enzyme family	"Bile acyl-CoA synthetase (BACS) (EC 6.2.1.7) (Bile acid-CoA ligase) (BA-CoA ligase) (BAL) (Cholate--CoA ligase) (Fatty acid transport protein 5) (FATP-5) (Fatty-acid-coenzyme A ligase, very long-chain 3) (Solute carrier family 27 member 5) (Very long-chain acyl-CoA synthetase homolog 2) (VLCS-H2) (VLCSH2) (Very long-chain acyl-CoA synthetase-related protein) (VLACS-related) (VLACSR)"	C:basal plasma membrane	catalytic activity	/	/	/	/
52	P2Y receptors	purinergic receptor P2Y1	P47900	5028	323	P2RY1	Human	ATP	/	1713	/	135651446	Agonist	9154346|12391289	Metabolite	5957	15422;30616	Q9Y2P5	SLC27A5	11980911;12454267;7818501	/	S27A5_HUMAN	22976	UN	AMP-binding|AMP-binding_C	Endoplasmic reticulum membrane|Microsome|Cell membrane|ALTERNATIVE PRODUCTS: Event=Alternative splicing; Named isoforms=2; Name=1; IsoId=Q9Y2P5-1; Sequence=Displayed; Name=2; IsoId=Q9Y2P5-2; Sequence=VSP_055810; TISSUE SPECIFICITY: Predominantly expressed in liver||SIMILARITY: Belongs to the ATP-dependent AMP-binding enzyme family	"Bile acyl-CoA synthetase (BACS) (EC 6.2.1.7) (Bile acid-CoA ligase) (BA-CoA ligase) (BAL) (Cholate--CoA ligase) (Fatty acid transport protein 5) (FATP-5) (Fatty-acid-coenzyme A ligase, very long-chain 3) (Solute carrier family 27 member 5) (Very long-chain acyl-CoA synthetase homolog 2) (VLCS-H2) (VLCSH2) (Very long-chain acyl-CoA synthetase-related protein) (VLACS-related) (VLACSR)"	C:basal plasma membrane	/	/	/	/	/
52	P2Y receptors	purinergic receptor P2Y1	P47900	5028	323	P2RY1	Human	ATP	/	1713	/	135651446	Agonist	9154346|12391289	Metabolite	5957	15422;30616	Q9Y2P5	SLC27A5	11980911;1551828	/	S27A5_HUMAN	47128	UN	AMP-binding|AMP-binding_C	Endoplasmic reticulum membrane|Microsome|Cell membrane|ALTERNATIVE PRODUCTS: Event=Alternative splicing; Named isoforms=2; Name=1; IsoId=Q9Y2P5-1; Sequence=Displayed; Name=2; IsoId=Q9Y2P5-2; Sequence=VSP_055810; TISSUE SPECIFICITY: Predominantly expressed in liver||SIMILARITY: Belongs to the ATP-dependent AMP-binding enzyme family	"Bile acyl-CoA synthetase (BACS) (EC 6.2.1.7) (Bile acid-CoA ligase) (BA-CoA ligase) (BAL) (Cholate--CoA ligase) (Fatty acid transport protein 5) (FATP-5) (Fatty-acid-coenzyme A ligase, very long-chain 3) (Solute carrier family 27 member 5) (Very long-chain acyl-CoA synthetase homolog 2) (VLCS-H2) (VLCSH2) (Very long-chain acyl-CoA synthetase-related protein) (VLACS-related) (VLACSR)"	C:basal plasma membrane	catalytic activity	/	/	/	/
52	P2Y receptors	purinergic receptor P2Y1	P47900	5028	323	P2RY1	Human	ATP	/	1713	/	135651446	Agonist	9154346|12391289	Metabolite	5957	15422;30616	Q9Y2P5	SLC27A5	11980911;1551828	/	S27A5_HUMAN	47128	UN	AMP-binding|AMP-binding_C	Endoplasmic reticulum membrane|Microsome|Cell membrane|ALTERNATIVE PRODUCTS: Event=Alternative splicing; Named isoforms=2; Name=1; IsoId=Q9Y2P5-1; Sequence=Displayed; Name=2; IsoId=Q9Y2P5-2; Sequence=VSP_055810; TISSUE SPECIFICITY: Predominantly expressed in liver||SIMILARITY: Belongs to the ATP-dependent AMP-binding enzyme family	"Bile acyl-CoA synthetase (BACS) (EC 6.2.1.7) (Bile acid-CoA ligase) (BA-CoA ligase) (BAL) (Cholate--CoA ligase) (Fatty acid transport protein 5) (FATP-5) (Fatty-acid-coenzyme A ligase, very long-chain 3) (Solute carrier family 27 member 5) (Very long-chain acyl-CoA synthetase homolog 2) (VLCS-H2) (VLCSH2) (Very long-chain acyl-CoA synthetase-related protein) (VLACS-related) (VLACSR)"	C:basal plasma membrane	/	/	/	/	/
52	P2Y receptors	purinergic receptor P2Y1	P47900	5028	323	P2RY1	Human	ATP	/	1713	/	135651446	Agonist	9154346|12391289	Metabolite	5957	15422;30616	Q9Y2P5	SLC27A5	11980911;1551828;24244004	/	S27A5_HUMAN	43764	UN	AMP-binding|AMP-binding_C	Endoplasmic reticulum membrane|Microsome|Cell membrane|ALTERNATIVE PRODUCTS: Event=Alternative splicing; Named isoforms=2; Name=1; IsoId=Q9Y2P5-1; Sequence=Displayed; Name=2; IsoId=Q9Y2P5-2; Sequence=VSP_055810; TISSUE SPECIFICITY: Predominantly expressed in liver||SIMILARITY: Belongs to the ATP-dependent AMP-binding enzyme family	"Bile acyl-CoA synthetase (BACS) (EC 6.2.1.7) (Bile acid-CoA ligase) (BA-CoA ligase) (BAL) (Cholate--CoA ligase) (Fatty acid transport protein 5) (FATP-5) (Fatty-acid-coenzyme A ligase, very long-chain 3) (Solute carrier family 27 member 5) (Very long-chain acyl-CoA synthetase homolog 2) (VLCS-H2) (VLCSH2) (Very long-chain acyl-CoA synthetase-related protein) (VLACS-related) (VLACSR)"	C:basal plasma membrane	catalytic activity	/	/	/	/
52	P2Y receptors	purinergic receptor P2Y1	P47900	5028	323	P2RY1	Human	ATP	/	1713	/	135651446	Agonist	9154346|12391289	Metabolite	5957	15422;30616	Q9Y2P5	SLC27A5	11980911;1551828;24244004	/	S27A5_HUMAN	43764	UN	AMP-binding|AMP-binding_C	Endoplasmic reticulum membrane|Microsome|Cell membrane|ALTERNATIVE PRODUCTS: Event=Alternative splicing; Named isoforms=2; Name=1; IsoId=Q9Y2P5-1; Sequence=Displayed; Name=2; IsoId=Q9Y2P5-2; Sequence=VSP_055810; TISSUE SPECIFICITY: Predominantly expressed in liver||SIMILARITY: Belongs to the ATP-dependent AMP-binding enzyme family	"Bile acyl-CoA synthetase (BACS) (EC 6.2.1.7) (Bile acid-CoA ligase) (BA-CoA ligase) (BAL) (Cholate--CoA ligase) (Fatty acid transport protein 5) (FATP-5) (Fatty-acid-coenzyme A ligase, very long-chain 3) (Solute carrier family 27 member 5) (Very long-chain acyl-CoA synthetase homolog 2) (VLCS-H2) (VLCSH2) (Very long-chain acyl-CoA synthetase-related protein) (VLACS-related) (VLACSR)"	C:basal plasma membrane	/	/	/	/	/
52	P2Y receptors	purinergic receptor P2Y1	P47900	5028	323	P2RY1	Human	ATP	/	1713	/	135651446	Antagonist	9547364	Metabolite	5957	15422;30616	Q9Y2P5	SLC27A5	10198260;10479480;10749848;15469937;15699031;16762313;17762044;18258213;20027301;21768100;8206942	/	S27A5_HUMAN	33639	UN	AMP-binding|AMP-binding_C	Endoplasmic reticulum membrane|Microsome|Cell membrane|ALTERNATIVE PRODUCTS: Event=Alternative splicing; Named isoforms=2; Name=1; IsoId=Q9Y2P5-1; Sequence=Displayed; Name=2; IsoId=Q9Y2P5-2; Sequence=VSP_055810; TISSUE SPECIFICITY: Predominantly expressed in liver||SIMILARITY: Belongs to the ATP-dependent AMP-binding enzyme family	"Bile acyl-CoA synthetase (BACS) (EC 6.2.1.7) (Bile acid-CoA ligase) (BA-CoA ligase) (BAL) (Cholate--CoA ligase) (Fatty acid transport protein 5) (FATP-5) (Fatty-acid-coenzyme A ligase, very long-chain 3) (Solute carrier family 27 member 5) (Very long-chain acyl-CoA synthetase homolog 2) (VLCS-H2) (VLCSH2) (Very long-chain acyl-CoA synthetase-related protein) (VLACS-related) (VLACSR)"	C:basal plasma membrane	catalytic activity	/	/	/	/
52	P2Y receptors	purinergic receptor P2Y1	P47900	5028	323	P2RY1	Human	ATP	/	1713	/	135651446	Antagonist	9547364	Metabolite	5957	15422;30616	Q9Y2P5	SLC27A5	10198260;10479480;10749848;15469937;15699031;16762313;17762044;18258213;20027301;21768100;8206942	/	S27A5_HUMAN	33639	UN	AMP-binding|AMP-binding_C	Endoplasmic reticulum membrane|Microsome|Cell membrane|ALTERNATIVE PRODUCTS: Event=Alternative splicing; Named isoforms=2; Name=1; IsoId=Q9Y2P5-1; Sequence=Displayed; Name=2; IsoId=Q9Y2P5-2; Sequence=VSP_055810; TISSUE SPECIFICITY: Predominantly expressed in liver||SIMILARITY: Belongs to the ATP-dependent AMP-binding enzyme family	"Bile acyl-CoA synthetase (BACS) (EC 6.2.1.7) (Bile acid-CoA ligase) (BA-CoA ligase) (BAL) (Cholate--CoA ligase) (Fatty acid transport protein 5) (FATP-5) (Fatty-acid-coenzyme A ligase, very long-chain 3) (Solute carrier family 27 member 5) (Very long-chain acyl-CoA synthetase homolog 2) (VLCS-H2) (VLCSH2) (Very long-chain acyl-CoA synthetase-related protein) (VLACS-related) (VLACSR)"	C:basal plasma membrane	/	/	/	/	/
52	P2Y receptors	purinergic receptor P2Y1	P47900	5028	323	P2RY1	Human	ATP	/	1713	/	135651446	Antagonist	9547364	Metabolite	5957	15422;30616	Q9Y2P5	SLC27A5	10479480	/	S27A5_HUMAN	46208	UN	AMP-binding|AMP-binding_C	Endoplasmic reticulum membrane|Microsome|Cell membrane|ALTERNATIVE PRODUCTS: Event=Alternative splicing; Named isoforms=2; Name=1; IsoId=Q9Y2P5-1; Sequence=Displayed; Name=2; IsoId=Q9Y2P5-2; Sequence=VSP_055810; TISSUE SPECIFICITY: Predominantly expressed in liver||SIMILARITY: Belongs to the ATP-dependent AMP-binding enzyme family	"Bile acyl-CoA synthetase (BACS) (EC 6.2.1.7) (Bile acid-CoA ligase) (BA-CoA ligase) (BAL) (Cholate--CoA ligase) (Fatty acid transport protein 5) (FATP-5) (Fatty-acid-coenzyme A ligase, very long-chain 3) (Solute carrier family 27 member 5) (Very long-chain acyl-CoA synthetase homolog 2) (VLCS-H2) (VLCSH2) (Very long-chain acyl-CoA synthetase-related protein) (VLACS-related) (VLACSR)"	C:basal plasma membrane	catalytic activity	/	/	/	/
52	P2Y receptors	purinergic receptor P2Y1	P47900	5028	323	P2RY1	Human	ATP	/	1713	/	135651446	Antagonist	9547364	Metabolite	5957	15422;30616	Q9Y2P5	SLC27A5	10479480	/	S27A5_HUMAN	46208	UN	AMP-binding|AMP-binding_C	Endoplasmic reticulum membrane|Microsome|Cell membrane|ALTERNATIVE PRODUCTS: Event=Alternative splicing; Named isoforms=2; Name=1; IsoId=Q9Y2P5-1; Sequence=Displayed; Name=2; IsoId=Q9Y2P5-2; Sequence=VSP_055810; TISSUE SPECIFICITY: Predominantly expressed in liver||SIMILARITY: Belongs to the ATP-dependent AMP-binding enzyme family	"Bile acyl-CoA synthetase (BACS) (EC 6.2.1.7) (Bile acid-CoA ligase) (BA-CoA ligase) (BAL) (Cholate--CoA ligase) (Fatty acid transport protein 5) (FATP-5) (Fatty-acid-coenzyme A ligase, very long-chain 3) (Solute carrier family 27 member 5) (Very long-chain acyl-CoA synthetase homolog 2) (VLCS-H2) (VLCSH2) (Very long-chain acyl-CoA synthetase-related protein) (VLACS-related) (VLACSR)"	C:basal plasma membrane	/	/	/	/	/
52	P2Y receptors	purinergic receptor P2Y1	P47900	5028	323	P2RY1	Human	ATP	/	1713	/	135651446	Antagonist	9547364	Metabolite	5957	15422;30616	Q9Y2P5	SLC27A5	10479480;18267944;25490545;8206942	/	S27A5_HUMAN	33615	UN	AMP-binding|AMP-binding_C	Endoplasmic reticulum membrane|Microsome|Cell membrane|ALTERNATIVE PRODUCTS: Event=Alternative splicing; Named isoforms=2; Name=1; IsoId=Q9Y2P5-1; Sequence=Displayed; Name=2; IsoId=Q9Y2P5-2; Sequence=VSP_055810; TISSUE SPECIFICITY: Predominantly expressed in liver||SIMILARITY: Belongs to the ATP-dependent AMP-binding enzyme family	"Bile acyl-CoA synthetase (BACS) (EC 6.2.1.7) (Bile acid-CoA ligase) (BA-CoA ligase) (BAL) (Cholate--CoA ligase) (Fatty acid transport protein 5) (FATP-5) (Fatty-acid-coenzyme A ligase, very long-chain 3) (Solute carrier family 27 member 5) (Very long-chain acyl-CoA synthetase homolog 2) (VLCS-H2) (VLCSH2) (Very long-chain acyl-CoA synthetase-related protein) (VLACS-related) (VLACSR)"	C:basal plasma membrane	catalytic activity	/	/	/	/
52	P2Y receptors	purinergic receptor P2Y1	P47900	5028	323	P2RY1	Human	ATP	/	1713	/	135651446	Antagonist	9547364	Metabolite	5957	15422;30616	Q9Y2P5	SLC27A5	10479480;18267944;25490545;8206942	/	S27A5_HUMAN	33615	UN	AMP-binding|AMP-binding_C	Endoplasmic reticulum membrane|Microsome|Cell membrane|ALTERNATIVE PRODUCTS: Event=Alternative splicing; Named isoforms=2; Name=1; IsoId=Q9Y2P5-1; Sequence=Displayed; Name=2; IsoId=Q9Y2P5-2; Sequence=VSP_055810; TISSUE SPECIFICITY: Predominantly expressed in liver||SIMILARITY: Belongs to the ATP-dependent AMP-binding enzyme family	"Bile acyl-CoA synthetase (BACS) (EC 6.2.1.7) (Bile acid-CoA ligase) (BA-CoA ligase) (BAL) (Cholate--CoA ligase) (Fatty acid transport protein 5) (FATP-5) (Fatty-acid-coenzyme A ligase, very long-chain 3) (Solute carrier family 27 member 5) (Very long-chain acyl-CoA synthetase homolog 2) (VLCS-H2) (VLCSH2) (Very long-chain acyl-CoA synthetase-related protein) (VLACS-related) (VLACSR)"	C:basal plasma membrane	/	/	/	/	/
52	P2Y receptors	purinergic receptor P2Y1	P47900	5028	323	P2RY1	Human	ATP	/	1713	/	135651446	Antagonist	9547364	Metabolite	5957	15422;30616	Q9Y2P5	SLC27A5	10479480;20027301	/	S27A5_HUMAN	43748	UN	AMP-binding|AMP-binding_C	Endoplasmic reticulum membrane|Microsome|Cell membrane|ALTERNATIVE PRODUCTS: Event=Alternative splicing; Named isoforms=2; Name=1; IsoId=Q9Y2P5-1; Sequence=Displayed; Name=2; IsoId=Q9Y2P5-2; Sequence=VSP_055810; TISSUE SPECIFICITY: Predominantly expressed in liver||SIMILARITY: Belongs to the ATP-dependent AMP-binding enzyme family	"Bile acyl-CoA synthetase (BACS) (EC 6.2.1.7) (Bile acid-CoA ligase) (BA-CoA ligase) (BAL) (Cholate--CoA ligase) (Fatty acid transport protein 5) (FATP-5) (Fatty-acid-coenzyme A ligase, very long-chain 3) (Solute carrier family 27 member 5) (Very long-chain acyl-CoA synthetase homolog 2) (VLCS-H2) (VLCSH2) (Very long-chain acyl-CoA synthetase-related protein) (VLACS-related) (VLACSR)"	C:basal plasma membrane	catalytic activity	/	/	/	/
52	P2Y receptors	purinergic receptor P2Y1	P47900	5028	323	P2RY1	Human	ATP	/	1713	/	135651446	Antagonist	9547364	Metabolite	5957	15422;30616	Q9Y2P5	SLC27A5	10479480;20027301	/	S27A5_HUMAN	43748	UN	AMP-binding|AMP-binding_C	Endoplasmic reticulum membrane|Microsome|Cell membrane|ALTERNATIVE PRODUCTS: Event=Alternative splicing; Named isoforms=2; Name=1; IsoId=Q9Y2P5-1; Sequence=Displayed; Name=2; IsoId=Q9Y2P5-2; Sequence=VSP_055810; TISSUE SPECIFICITY: Predominantly expressed in liver||SIMILARITY: Belongs to the ATP-dependent AMP-binding enzyme family	"Bile acyl-CoA synthetase (BACS) (EC 6.2.1.7) (Bile acid-CoA ligase) (BA-CoA ligase) (BAL) (Cholate--CoA ligase) (Fatty acid transport protein 5) (FATP-5) (Fatty-acid-coenzyme A ligase, very long-chain 3) (Solute carrier family 27 member 5) (Very long-chain acyl-CoA synthetase homolog 2) (VLCS-H2) (VLCSH2) (Very long-chain acyl-CoA synthetase-related protein) (VLACS-related) (VLACSR)"	C:basal plasma membrane	/	/	/	/	/
52	P2Y receptors	purinergic receptor P2Y1	P47900	5028	323	P2RY1	Human	ATP	/	1713	/	135651446	Antagonist	9547364	Metabolite	5957	15422;30616	Q9Y2P5	SLC27A5	11980911	/	S27A5_HUMAN	54536;47136	UN;UN	AMP-binding|AMP-binding_C	Endoplasmic reticulum membrane|Microsome|Cell membrane|ALTERNATIVE PRODUCTS: Event=Alternative splicing; Named isoforms=2; Name=1; IsoId=Q9Y2P5-1; Sequence=Displayed; Name=2; IsoId=Q9Y2P5-2; Sequence=VSP_055810; TISSUE SPECIFICITY: Predominantly expressed in liver||SIMILARITY: Belongs to the ATP-dependent AMP-binding enzyme family	"Bile acyl-CoA synthetase (BACS) (EC 6.2.1.7) (Bile acid-CoA ligase) (BA-CoA ligase) (BAL) (Cholate--CoA ligase) (Fatty acid transport protein 5) (FATP-5) (Fatty-acid-coenzyme A ligase, very long-chain 3) (Solute carrier family 27 member 5) (Very long-chain acyl-CoA synthetase homolog 2) (VLCS-H2) (VLCSH2) (Very long-chain acyl-CoA synthetase-related protein) (VLACS-related) (VLACSR)"	C:basal plasma membrane	catalytic activity	/	/	/	/
52	P2Y receptors	purinergic receptor P2Y1	P47900	5028	323	P2RY1	Human	ATP	/	1713	/	135651446	Antagonist	9547364	Metabolite	5957	15422;30616	Q9Y2P5	SLC27A5	11980911	/	S27A5_HUMAN	54536;47136	UN;UN	AMP-binding|AMP-binding_C	Endoplasmic reticulum membrane|Microsome|Cell membrane|ALTERNATIVE PRODUCTS: Event=Alternative splicing; Named isoforms=2; Name=1; IsoId=Q9Y2P5-1; Sequence=Displayed; Name=2; IsoId=Q9Y2P5-2; Sequence=VSP_055810; TISSUE SPECIFICITY: Predominantly expressed in liver||SIMILARITY: Belongs to the ATP-dependent AMP-binding enzyme family	"Bile acyl-CoA synthetase (BACS) (EC 6.2.1.7) (Bile acid-CoA ligase) (BA-CoA ligase) (BAL) (Cholate--CoA ligase) (Fatty acid transport protein 5) (FATP-5) (Fatty-acid-coenzyme A ligase, very long-chain 3) (Solute carrier family 27 member 5) (Very long-chain acyl-CoA synthetase homolog 2) (VLCS-H2) (VLCSH2) (Very long-chain acyl-CoA synthetase-related protein) (VLACS-related) (VLACSR)"	C:basal plasma membrane	/	/	/	/	/
52	P2Y receptors	purinergic receptor P2Y1	P47900	5028	323	P2RY1	Human	ATP	/	1713	/	135651446	Antagonist	9547364	Metabolite	5957	15422;30616	Q9Y2P5	SLC27A5	11980911;12454267;1551828;24244004;7818501	/	S27A5_HUMAN	23532	UN	AMP-binding|AMP-binding_C	Endoplasmic reticulum membrane|Microsome|Cell membrane|ALTERNATIVE PRODUCTS: Event=Alternative splicing; Named isoforms=2; Name=1; IsoId=Q9Y2P5-1; Sequence=Displayed; Name=2; IsoId=Q9Y2P5-2; Sequence=VSP_055810; TISSUE SPECIFICITY: Predominantly expressed in liver||SIMILARITY: Belongs to the ATP-dependent AMP-binding enzyme family	"Bile acyl-CoA synthetase (BACS) (EC 6.2.1.7) (Bile acid-CoA ligase) (BA-CoA ligase) (BAL) (Cholate--CoA ligase) (Fatty acid transport protein 5) (FATP-5) (Fatty-acid-coenzyme A ligase, very long-chain 3) (Solute carrier family 27 member 5) (Very long-chain acyl-CoA synthetase homolog 2) (VLCS-H2) (VLCSH2) (Very long-chain acyl-CoA synthetase-related protein) (VLACS-related) (VLACSR)"	C:basal plasma membrane	catalytic activity	/	/	/	/
52	P2Y receptors	purinergic receptor P2Y1	P47900	5028	323	P2RY1	Human	ATP	/	1713	/	135651446	Antagonist	9547364	Metabolite	5957	15422;30616	Q9Y2P5	SLC27A5	11980911;12454267;1551828;24244004;7818501	/	S27A5_HUMAN	23532	UN	AMP-binding|AMP-binding_C	Endoplasmic reticulum membrane|Microsome|Cell membrane|ALTERNATIVE PRODUCTS: Event=Alternative splicing; Named isoforms=2; Name=1; IsoId=Q9Y2P5-1; Sequence=Displayed; Name=2; IsoId=Q9Y2P5-2; Sequence=VSP_055810; TISSUE SPECIFICITY: Predominantly expressed in liver||SIMILARITY: Belongs to the ATP-dependent AMP-binding enzyme family	"Bile acyl-CoA synthetase (BACS) (EC 6.2.1.7) (Bile acid-CoA ligase) (BA-CoA ligase) (BAL) (Cholate--CoA ligase) (Fatty acid transport protein 5) (FATP-5) (Fatty-acid-coenzyme A ligase, very long-chain 3) (Solute carrier family 27 member 5) (Very long-chain acyl-CoA synthetase homolog 2) (VLCS-H2) (VLCSH2) (Very long-chain acyl-CoA synthetase-related protein) (VLACS-related) (VLACSR)"	C:basal plasma membrane	/	/	/	/	/
52	P2Y receptors	purinergic receptor P2Y1	P47900	5028	323	P2RY1	Human	ATP	/	1713	/	135651446	Antagonist	9547364	Metabolite	5957	15422;30616	Q9Y2P5	SLC27A5	11980911;12454267;7818501	/	S27A5_HUMAN	22976	UN	AMP-binding|AMP-binding_C	Endoplasmic reticulum membrane|Microsome|Cell membrane|ALTERNATIVE PRODUCTS: Event=Alternative splicing; Named isoforms=2; Name=1; IsoId=Q9Y2P5-1; Sequence=Displayed; Name=2; IsoId=Q9Y2P5-2; Sequence=VSP_055810; TISSUE SPECIFICITY: Predominantly expressed in liver||SIMILARITY: Belongs to the ATP-dependent AMP-binding enzyme family	"Bile acyl-CoA synthetase (BACS) (EC 6.2.1.7) (Bile acid-CoA ligase) (BA-CoA ligase) (BAL) (Cholate--CoA ligase) (Fatty acid transport protein 5) (FATP-5) (Fatty-acid-coenzyme A ligase, very long-chain 3) (Solute carrier family 27 member 5) (Very long-chain acyl-CoA synthetase homolog 2) (VLCS-H2) (VLCSH2) (Very long-chain acyl-CoA synthetase-related protein) (VLACS-related) (VLACSR)"	C:basal plasma membrane	catalytic activity	/	/	/	/
52	P2Y receptors	purinergic receptor P2Y1	P47900	5028	323	P2RY1	Human	ATP	/	1713	/	135651446	Antagonist	9547364	Metabolite	5957	15422;30616	Q9Y2P5	SLC27A5	11980911;12454267;7818501	/	S27A5_HUMAN	22976	UN	AMP-binding|AMP-binding_C	Endoplasmic reticulum membrane|Microsome|Cell membrane|ALTERNATIVE PRODUCTS: Event=Alternative splicing; Named isoforms=2; Name=1; IsoId=Q9Y2P5-1; Sequence=Displayed; Name=2; IsoId=Q9Y2P5-2; Sequence=VSP_055810; TISSUE SPECIFICITY: Predominantly expressed in liver||SIMILARITY: Belongs to the ATP-dependent AMP-binding enzyme family	"Bile acyl-CoA synthetase (BACS) (EC 6.2.1.7) (Bile acid-CoA ligase) (BA-CoA ligase) (BAL) (Cholate--CoA ligase) (Fatty acid transport protein 5) (FATP-5) (Fatty-acid-coenzyme A ligase, very long-chain 3) (Solute carrier family 27 member 5) (Very long-chain acyl-CoA synthetase homolog 2) (VLCS-H2) (VLCSH2) (Very long-chain acyl-CoA synthetase-related protein) (VLACS-related) (VLACSR)"	C:basal plasma membrane	/	/	/	/	/
52	P2Y receptors	purinergic receptor P2Y1	P47900	5028	323	P2RY1	Human	ATP	/	1713	/	135651446	Antagonist	9547364	Metabolite	5957	15422;30616	Q9Y2P5	SLC27A5	11980911;1551828	/	S27A5_HUMAN	47128	UN	AMP-binding|AMP-binding_C	Endoplasmic reticulum membrane|Microsome|Cell membrane|ALTERNATIVE PRODUCTS: Event=Alternative splicing; Named isoforms=2; Name=1; IsoId=Q9Y2P5-1; Sequence=Displayed; Name=2; IsoId=Q9Y2P5-2; Sequence=VSP_055810; TISSUE SPECIFICITY: Predominantly expressed in liver||SIMILARITY: Belongs to the ATP-dependent AMP-binding enzyme family	"Bile acyl-CoA synthetase (BACS) (EC 6.2.1.7) (Bile acid-CoA ligase) (BA-CoA ligase) (BAL) (Cholate--CoA ligase) (Fatty acid transport protein 5) (FATP-5) (Fatty-acid-coenzyme A ligase, very long-chain 3) (Solute carrier family 27 member 5) (Very long-chain acyl-CoA synthetase homolog 2) (VLCS-H2) (VLCSH2) (Very long-chain acyl-CoA synthetase-related protein) (VLACS-related) (VLACSR)"	C:basal plasma membrane	catalytic activity	/	/	/	/
52	P2Y receptors	purinergic receptor P2Y1	P47900	5028	323	P2RY1	Human	ATP	/	1713	/	135651446	Antagonist	9547364	Metabolite	5957	15422;30616	Q9Y2P5	SLC27A5	11980911;1551828	/	S27A5_HUMAN	47128	UN	AMP-binding|AMP-binding_C	Endoplasmic reticulum membrane|Microsome|Cell membrane|ALTERNATIVE PRODUCTS: Event=Alternative splicing; Named isoforms=2; Name=1; IsoId=Q9Y2P5-1; Sequence=Displayed; Name=2; IsoId=Q9Y2P5-2; Sequence=VSP_055810; TISSUE SPECIFICITY: Predominantly expressed in liver||SIMILARITY: Belongs to the ATP-dependent AMP-binding enzyme family	"Bile acyl-CoA synthetase (BACS) (EC 6.2.1.7) (Bile acid-CoA ligase) (BA-CoA ligase) (BAL) (Cholate--CoA ligase) (Fatty acid transport protein 5) (FATP-5) (Fatty-acid-coenzyme A ligase, very long-chain 3) (Solute carrier family 27 member 5) (Very long-chain acyl-CoA synthetase homolog 2) (VLCS-H2) (VLCSH2) (Very long-chain acyl-CoA synthetase-related protein) (VLACS-related) (VLACSR)"	C:basal plasma membrane	/	/	/	/	/
52	P2Y receptors	purinergic receptor P2Y1	P47900	5028	323	P2RY1	Human	ATP	/	1713	/	135651446	Antagonist	9547364	Metabolite	5957	15422;30616	Q9Y2P5	SLC27A5	11980911;1551828;24244004	/	S27A5_HUMAN	43764	UN	AMP-binding|AMP-binding_C	Endoplasmic reticulum membrane|Microsome|Cell membrane|ALTERNATIVE PRODUCTS: Event=Alternative splicing; Named isoforms=2; Name=1; IsoId=Q9Y2P5-1; Sequence=Displayed; Name=2; IsoId=Q9Y2P5-2; Sequence=VSP_055810; TISSUE SPECIFICITY: Predominantly expressed in liver||SIMILARITY: Belongs to the ATP-dependent AMP-binding enzyme family	"Bile acyl-CoA synthetase (BACS) (EC 6.2.1.7) (Bile acid-CoA ligase) (BA-CoA ligase) (BAL) (Cholate--CoA ligase) (Fatty acid transport protein 5) (FATP-5) (Fatty-acid-coenzyme A ligase, very long-chain 3) (Solute carrier family 27 member 5) (Very long-chain acyl-CoA synthetase homolog 2) (VLCS-H2) (VLCSH2) (Very long-chain acyl-CoA synthetase-related protein) (VLACS-related) (VLACSR)"	C:basal plasma membrane	catalytic activity	/	/	/	/
52	P2Y receptors	purinergic receptor P2Y1	P47900	5028	323	P2RY1	Human	ATP	/	1713	/	135651446	Antagonist	9547364	Metabolite	5957	15422;30616	Q9Y2P5	SLC27A5	11980911;1551828;24244004	/	S27A5_HUMAN	43764	UN	AMP-binding|AMP-binding_C	Endoplasmic reticulum membrane|Microsome|Cell membrane|ALTERNATIVE PRODUCTS: Event=Alternative splicing; Named isoforms=2; Name=1; IsoId=Q9Y2P5-1; Sequence=Displayed; Name=2; IsoId=Q9Y2P5-2; Sequence=VSP_055810; TISSUE SPECIFICITY: Predominantly expressed in liver||SIMILARITY: Belongs to the ATP-dependent AMP-binding enzyme family	"Bile acyl-CoA synthetase (BACS) (EC 6.2.1.7) (Bile acid-CoA ligase) (BA-CoA ligase) (BAL) (Cholate--CoA ligase) (Fatty acid transport protein 5) (FATP-5) (Fatty-acid-coenzyme A ligase, very long-chain 3) (Solute carrier family 27 member 5) (Very long-chain acyl-CoA synthetase homolog 2) (VLCS-H2) (VLCSH2) (Very long-chain acyl-CoA synthetase-related protein) (VLACS-related) (VLACSR)"	C:basal plasma membrane	/	/	/	/	/
52	P2Y receptors	purinergic receptor P2Y11	Q96G91	5032	327	P2RY11	Human	ATP	/	1713	/	135651446	Agonist	10578132|12761346|12213051	Metabolite	5957	15422;30616	Q9Y2P5	SLC27A5	10198260;10479480;10749848;15469937;15699031;16762313;17762044;18258213;20027301;21768100;8206942	/	S27A5_HUMAN	33639	UN	AMP-binding|AMP-binding_C	Endoplasmic reticulum membrane|Microsome|Cell membrane|ALTERNATIVE PRODUCTS: Event=Alternative splicing; Named isoforms=2; Name=1; IsoId=Q9Y2P5-1; Sequence=Displayed; Name=2; IsoId=Q9Y2P5-2; Sequence=VSP_055810; TISSUE SPECIFICITY: Predominantly expressed in liver||SIMILARITY: Belongs to the ATP-dependent AMP-binding enzyme family	"Bile acyl-CoA synthetase (BACS) (EC 6.2.1.7) (Bile acid-CoA ligase) (BA-CoA ligase) (BAL) (Cholate--CoA ligase) (Fatty acid transport protein 5) (FATP-5) (Fatty-acid-coenzyme A ligase, very long-chain 3) (Solute carrier family 27 member 5) (Very long-chain acyl-CoA synthetase homolog 2) (VLCS-H2) (VLCSH2) (Very long-chain acyl-CoA synthetase-related protein) (VLACS-related) (VLACSR)"	C:basal plasma membrane	catalytic activity	/	/	/	/
52	P2Y receptors	purinergic receptor P2Y11	Q96G91	5032	327	P2RY11	Human	ATP	/	1713	/	135651446	Agonist	10578132|12761346|12213051	Metabolite	5957	15422;30616	Q9Y2P5	SLC27A5	10198260;10479480;10749848;15469937;15699031;16762313;17762044;18258213;20027301;21768100;8206942	/	S27A5_HUMAN	33639	UN	AMP-binding|AMP-binding_C	Endoplasmic reticulum membrane|Microsome|Cell membrane|ALTERNATIVE PRODUCTS: Event=Alternative splicing; Named isoforms=2; Name=1; IsoId=Q9Y2P5-1; Sequence=Displayed; Name=2; IsoId=Q9Y2P5-2; Sequence=VSP_055810; TISSUE SPECIFICITY: Predominantly expressed in liver||SIMILARITY: Belongs to the ATP-dependent AMP-binding enzyme family	"Bile acyl-CoA synthetase (BACS) (EC 6.2.1.7) (Bile acid-CoA ligase) (BA-CoA ligase) (BAL) (Cholate--CoA ligase) (Fatty acid transport protein 5) (FATP-5) (Fatty-acid-coenzyme A ligase, very long-chain 3) (Solute carrier family 27 member 5) (Very long-chain acyl-CoA synthetase homolog 2) (VLCS-H2) (VLCSH2) (Very long-chain acyl-CoA synthetase-related protein) (VLACS-related) (VLACSR)"	C:basal plasma membrane	/	/	/	/	/
52	P2Y receptors	purinergic receptor P2Y11	Q96G91	5032	327	P2RY11	Human	ATP	/	1713	/	135651446	Agonist	10578132|12761346|12213051	Metabolite	5957	15422;30616	Q9Y2P5	SLC27A5	10479480	/	S27A5_HUMAN	46208	UN	AMP-binding|AMP-binding_C	Endoplasmic reticulum membrane|Microsome|Cell membrane|ALTERNATIVE PRODUCTS: Event=Alternative splicing; Named isoforms=2; Name=1; IsoId=Q9Y2P5-1; Sequence=Displayed; Name=2; IsoId=Q9Y2P5-2; Sequence=VSP_055810; TISSUE SPECIFICITY: Predominantly expressed in liver||SIMILARITY: Belongs to the ATP-dependent AMP-binding enzyme family	"Bile acyl-CoA synthetase (BACS) (EC 6.2.1.7) (Bile acid-CoA ligase) (BA-CoA ligase) (BAL) (Cholate--CoA ligase) (Fatty acid transport protein 5) (FATP-5) (Fatty-acid-coenzyme A ligase, very long-chain 3) (Solute carrier family 27 member 5) (Very long-chain acyl-CoA synthetase homolog 2) (VLCS-H2) (VLCSH2) (Very long-chain acyl-CoA synthetase-related protein) (VLACS-related) (VLACSR)"	C:basal plasma membrane	catalytic activity	/	/	/	/
52	P2Y receptors	purinergic receptor P2Y11	Q96G91	5032	327	P2RY11	Human	ATP	/	1713	/	135651446	Agonist	10578132|12761346|12213051	Metabolite	5957	15422;30616	Q9Y2P5	SLC27A5	10479480	/	S27A5_HUMAN	46208	UN	AMP-binding|AMP-binding_C	Endoplasmic reticulum membrane|Microsome|Cell membrane|ALTERNATIVE PRODUCTS: Event=Alternative splicing; Named isoforms=2; Name=1; IsoId=Q9Y2P5-1; Sequence=Displayed; Name=2; IsoId=Q9Y2P5-2; Sequence=VSP_055810; TISSUE SPECIFICITY: Predominantly expressed in liver||SIMILARITY: Belongs to the ATP-dependent AMP-binding enzyme family	"Bile acyl-CoA synthetase (BACS) (EC 6.2.1.7) (Bile acid-CoA ligase) (BA-CoA ligase) (BAL) (Cholate--CoA ligase) (Fatty acid transport protein 5) (FATP-5) (Fatty-acid-coenzyme A ligase, very long-chain 3) (Solute carrier family 27 member 5) (Very long-chain acyl-CoA synthetase homolog 2) (VLCS-H2) (VLCSH2) (Very long-chain acyl-CoA synthetase-related protein) (VLACS-related) (VLACSR)"	C:basal plasma membrane	/	/	/	/	/
52	P2Y receptors	purinergic receptor P2Y11	Q96G91	5032	327	P2RY11	Human	ATP	/	1713	/	135651446	Agonist	10578132|12761346|12213051	Metabolite	5957	15422;30616	Q9Y2P5	SLC27A5	10479480;18267944;25490545;8206942	/	S27A5_HUMAN	33615	UN	AMP-binding|AMP-binding_C	Endoplasmic reticulum membrane|Microsome|Cell membrane|ALTERNATIVE PRODUCTS: Event=Alternative splicing; Named isoforms=2; Name=1; IsoId=Q9Y2P5-1; Sequence=Displayed; Name=2; IsoId=Q9Y2P5-2; Sequence=VSP_055810; TISSUE SPECIFICITY: Predominantly expressed in liver||SIMILARITY: Belongs to the ATP-dependent AMP-binding enzyme family	"Bile acyl-CoA synthetase (BACS) (EC 6.2.1.7) (Bile acid-CoA ligase) (BA-CoA ligase) (BAL) (Cholate--CoA ligase) (Fatty acid transport protein 5) (FATP-5) (Fatty-acid-coenzyme A ligase, very long-chain 3) (Solute carrier family 27 member 5) (Very long-chain acyl-CoA synthetase homolog 2) (VLCS-H2) (VLCSH2) (Very long-chain acyl-CoA synthetase-related protein) (VLACS-related) (VLACSR)"	C:basal plasma membrane	catalytic activity	/	/	/	/
52	P2Y receptors	purinergic receptor P2Y11	Q96G91	5032	327	P2RY11	Human	ATP	/	1713	/	135651446	Agonist	10578132|12761346|12213051	Metabolite	5957	15422;30616	Q9Y2P5	SLC27A5	10479480;18267944;25490545;8206942	/	S27A5_HUMAN	33615	UN	AMP-binding|AMP-binding_C	Endoplasmic reticulum membrane|Microsome|Cell membrane|ALTERNATIVE PRODUCTS: Event=Alternative splicing; Named isoforms=2; Name=1; IsoId=Q9Y2P5-1; Sequence=Displayed; Name=2; IsoId=Q9Y2P5-2; Sequence=VSP_055810; TISSUE SPECIFICITY: Predominantly expressed in liver||SIMILARITY: Belongs to the ATP-dependent AMP-binding enzyme family	"Bile acyl-CoA synthetase (BACS) (EC 6.2.1.7) (Bile acid-CoA ligase) (BA-CoA ligase) (BAL) (Cholate--CoA ligase) (Fatty acid transport protein 5) (FATP-5) (Fatty-acid-coenzyme A ligase, very long-chain 3) (Solute carrier family 27 member 5) (Very long-chain acyl-CoA synthetase homolog 2) (VLCS-H2) (VLCSH2) (Very long-chain acyl-CoA synthetase-related protein) (VLACS-related) (VLACSR)"	C:basal plasma membrane	/	/	/	/	/
52	P2Y receptors	purinergic receptor P2Y11	Q96G91	5032	327	P2RY11	Human	ATP	/	1713	/	135651446	Agonist	10578132|12761346|12213051	Metabolite	5957	15422;30616	Q9Y2P5	SLC27A5	10479480;20027301	/	S27A5_HUMAN	43748	UN	AMP-binding|AMP-binding_C	Endoplasmic reticulum membrane|Microsome|Cell membrane|ALTERNATIVE PRODUCTS: Event=Alternative splicing; Named isoforms=2; Name=1; IsoId=Q9Y2P5-1; Sequence=Displayed; Name=2; IsoId=Q9Y2P5-2; Sequence=VSP_055810; TISSUE SPECIFICITY: Predominantly expressed in liver||SIMILARITY: Belongs to the ATP-dependent AMP-binding enzyme family	"Bile acyl-CoA synthetase (BACS) (EC 6.2.1.7) (Bile acid-CoA ligase) (BA-CoA ligase) (BAL) (Cholate--CoA ligase) (Fatty acid transport protein 5) (FATP-5) (Fatty-acid-coenzyme A ligase, very long-chain 3) (Solute carrier family 27 member 5) (Very long-chain acyl-CoA synthetase homolog 2) (VLCS-H2) (VLCSH2) (Very long-chain acyl-CoA synthetase-related protein) (VLACS-related) (VLACSR)"	C:basal plasma membrane	catalytic activity	/	/	/	/
52	P2Y receptors	purinergic receptor P2Y11	Q96G91	5032	327	P2RY11	Human	ATP	/	1713	/	135651446	Agonist	10578132|12761346|12213051	Metabolite	5957	15422;30616	Q9Y2P5	SLC27A5	10479480;20027301	/	S27A5_HUMAN	43748	UN	AMP-binding|AMP-binding_C	Endoplasmic reticulum membrane|Microsome|Cell membrane|ALTERNATIVE PRODUCTS: Event=Alternative splicing; Named isoforms=2; Name=1; IsoId=Q9Y2P5-1; Sequence=Displayed; Name=2; IsoId=Q9Y2P5-2; Sequence=VSP_055810; TISSUE SPECIFICITY: Predominantly expressed in liver||SIMILARITY: Belongs to the ATP-dependent AMP-binding enzyme family	"Bile acyl-CoA synthetase (BACS) (EC 6.2.1.7) (Bile acid-CoA ligase) (BA-CoA ligase) (BAL) (Cholate--CoA ligase) (Fatty acid transport protein 5) (FATP-5) (Fatty-acid-coenzyme A ligase, very long-chain 3) (Solute carrier family 27 member 5) (Very long-chain acyl-CoA synthetase homolog 2) (VLCS-H2) (VLCSH2) (Very long-chain acyl-CoA synthetase-related protein) (VLACS-related) (VLACSR)"	C:basal plasma membrane	/	/	/	/	/
52	P2Y receptors	purinergic receptor P2Y11	Q96G91	5032	327	P2RY11	Human	ATP	/	1713	/	135651446	Agonist	10578132|12761346|12213051	Metabolite	5957	15422;30616	Q9Y2P5	SLC27A5	11980911	/	S27A5_HUMAN	54536;47136	UN;UN	AMP-binding|AMP-binding_C	Endoplasmic reticulum membrane|Microsome|Cell membrane|ALTERNATIVE PRODUCTS: Event=Alternative splicing; Named isoforms=2; Name=1; IsoId=Q9Y2P5-1; Sequence=Displayed; Name=2; IsoId=Q9Y2P5-2; Sequence=VSP_055810; TISSUE SPECIFICITY: Predominantly expressed in liver||SIMILARITY: Belongs to the ATP-dependent AMP-binding enzyme family	"Bile acyl-CoA synthetase (BACS) (EC 6.2.1.7) (Bile acid-CoA ligase) (BA-CoA ligase) (BAL) (Cholate--CoA ligase) (Fatty acid transport protein 5) (FATP-5) (Fatty-acid-coenzyme A ligase, very long-chain 3) (Solute carrier family 27 member 5) (Very long-chain acyl-CoA synthetase homolog 2) (VLCS-H2) (VLCSH2) (Very long-chain acyl-CoA synthetase-related protein) (VLACS-related) (VLACSR)"	C:basal plasma membrane	catalytic activity	/	/	/	/
52	P2Y receptors	purinergic receptor P2Y11	Q96G91	5032	327	P2RY11	Human	ATP	/	1713	/	135651446	Agonist	10578132|12761346|12213051	Metabolite	5957	15422;30616	Q9Y2P5	SLC27A5	11980911	/	S27A5_HUMAN	54536;47136	UN;UN	AMP-binding|AMP-binding_C	Endoplasmic reticulum membrane|Microsome|Cell membrane|ALTERNATIVE PRODUCTS: Event=Alternative splicing; Named isoforms=2; Name=1; IsoId=Q9Y2P5-1; Sequence=Displayed; Name=2; IsoId=Q9Y2P5-2; Sequence=VSP_055810; TISSUE SPECIFICITY: Predominantly expressed in liver||SIMILARITY: Belongs to the ATP-dependent AMP-binding enzyme family	"Bile acyl-CoA synthetase (BACS) (EC 6.2.1.7) (Bile acid-CoA ligase) (BA-CoA ligase) (BAL) (Cholate--CoA ligase) (Fatty acid transport protein 5) (FATP-5) (Fatty-acid-coenzyme A ligase, very long-chain 3) (Solute carrier family 27 member 5) (Very long-chain acyl-CoA synthetase homolog 2) (VLCS-H2) (VLCSH2) (Very long-chain acyl-CoA synthetase-related protein) (VLACS-related) (VLACSR)"	C:basal plasma membrane	/	/	/	/	/
52	P2Y receptors	purinergic receptor P2Y11	Q96G91	5032	327	P2RY11	Human	ATP	/	1713	/	135651446	Agonist	10578132|12761346|12213051	Metabolite	5957	15422;30616	Q9Y2P5	SLC27A5	11980911;12454267;1551828;24244004;7818501	/	S27A5_HUMAN	23532	UN	AMP-binding|AMP-binding_C	Endoplasmic reticulum membrane|Microsome|Cell membrane|ALTERNATIVE PRODUCTS: Event=Alternative splicing; Named isoforms=2; Name=1; IsoId=Q9Y2P5-1; Sequence=Displayed; Name=2; IsoId=Q9Y2P5-2; Sequence=VSP_055810; TISSUE SPECIFICITY: Predominantly expressed in liver||SIMILARITY: Belongs to the ATP-dependent AMP-binding enzyme family	"Bile acyl-CoA synthetase (BACS) (EC 6.2.1.7) (Bile acid-CoA ligase) (BA-CoA ligase) (BAL) (Cholate--CoA ligase) (Fatty acid transport protein 5) (FATP-5) (Fatty-acid-coenzyme A ligase, very long-chain 3) (Solute carrier family 27 member 5) (Very long-chain acyl-CoA synthetase homolog 2) (VLCS-H2) (VLCSH2) (Very long-chain acyl-CoA synthetase-related protein) (VLACS-related) (VLACSR)"	C:basal plasma membrane	catalytic activity	/	/	/	/
52	P2Y receptors	purinergic receptor P2Y11	Q96G91	5032	327	P2RY11	Human	ATP	/	1713	/	135651446	Agonist	10578132|12761346|12213051	Metabolite	5957	15422;30616	Q9Y2P5	SLC27A5	11980911;12454267;1551828;24244004;7818501	/	S27A5_HUMAN	23532	UN	AMP-binding|AMP-binding_C	Endoplasmic reticulum membrane|Microsome|Cell membrane|ALTERNATIVE PRODUCTS: Event=Alternative splicing; Named isoforms=2; Name=1; IsoId=Q9Y2P5-1; Sequence=Displayed; Name=2; IsoId=Q9Y2P5-2; Sequence=VSP_055810; TISSUE SPECIFICITY: Predominantly expressed in liver||SIMILARITY: Belongs to the ATP-dependent AMP-binding enzyme family	"Bile acyl-CoA synthetase (BACS) (EC 6.2.1.7) (Bile acid-CoA ligase) (BA-CoA ligase) (BAL) (Cholate--CoA ligase) (Fatty acid transport protein 5) (FATP-5) (Fatty-acid-coenzyme A ligase, very long-chain 3) (Solute carrier family 27 member 5) (Very long-chain acyl-CoA synthetase homolog 2) (VLCS-H2) (VLCSH2) (Very long-chain acyl-CoA synthetase-related protein) (VLACS-related) (VLACSR)"	C:basal plasma membrane	/	/	/	/	/
52	P2Y receptors	purinergic receptor P2Y11	Q96G91	5032	327	P2RY11	Human	ATP	/	1713	/	135651446	Agonist	10578132|12761346|12213051	Metabolite	5957	15422;30616	Q9Y2P5	SLC27A5	11980911;12454267;7818501	/	S27A5_HUMAN	22976	UN	AMP-binding|AMP-binding_C	Endoplasmic reticulum membrane|Microsome|Cell membrane|ALTERNATIVE PRODUCTS: Event=Alternative splicing; Named isoforms=2; Name=1; IsoId=Q9Y2P5-1; Sequence=Displayed; Name=2; IsoId=Q9Y2P5-2; Sequence=VSP_055810; TISSUE SPECIFICITY: Predominantly expressed in liver||SIMILARITY: Belongs to the ATP-dependent AMP-binding enzyme family	"Bile acyl-CoA synthetase (BACS) (EC 6.2.1.7) (Bile acid-CoA ligase) (BA-CoA ligase) (BAL) (Cholate--CoA ligase) (Fatty acid transport protein 5) (FATP-5) (Fatty-acid-coenzyme A ligase, very long-chain 3) (Solute carrier family 27 member 5) (Very long-chain acyl-CoA synthetase homolog 2) (VLCS-H2) (VLCSH2) (Very long-chain acyl-CoA synthetase-related protein) (VLACS-related) (VLACSR)"	C:basal plasma membrane	catalytic activity	/	/	/	/
52	P2Y receptors	purinergic receptor P2Y11	Q96G91	5032	327	P2RY11	Human	ATP	/	1713	/	135651446	Agonist	10578132|12761346|12213051	Metabolite	5957	15422;30616	Q9Y2P5	SLC27A5	11980911;12454267;7818501	/	S27A5_HUMAN	22976	UN	AMP-binding|AMP-binding_C	Endoplasmic reticulum membrane|Microsome|Cell membrane|ALTERNATIVE PRODUCTS: Event=Alternative splicing; Named isoforms=2; Name=1; IsoId=Q9Y2P5-1; Sequence=Displayed; Name=2; IsoId=Q9Y2P5-2; Sequence=VSP_055810; TISSUE SPECIFICITY: Predominantly expressed in liver||SIMILARITY: Belongs to the ATP-dependent AMP-binding enzyme family	"Bile acyl-CoA synthetase (BACS) (EC 6.2.1.7) (Bile acid-CoA ligase) (BA-CoA ligase) (BAL) (Cholate--CoA ligase) (Fatty acid transport protein 5) (FATP-5) (Fatty-acid-coenzyme A ligase, very long-chain 3) (Solute carrier family 27 member 5) (Very long-chain acyl-CoA synthetase homolog 2) (VLCS-H2) (VLCSH2) (Very long-chain acyl-CoA synthetase-related protein) (VLACS-related) (VLACSR)"	C:basal plasma membrane	/	/	/	/	/
52	P2Y receptors	purinergic receptor P2Y11	Q96G91	5032	327	P2RY11	Human	ATP	/	1713	/	135651446	Agonist	10578132|12761346|12213051	Metabolite	5957	15422;30616	Q9Y2P5	SLC27A5	11980911;1551828	/	S27A5_HUMAN	47128	UN	AMP-binding|AMP-binding_C	Endoplasmic reticulum membrane|Microsome|Cell membrane|ALTERNATIVE PRODUCTS: Event=Alternative splicing; Named isoforms=2; Name=1; IsoId=Q9Y2P5-1; Sequence=Displayed; Name=2; IsoId=Q9Y2P5-2; Sequence=VSP_055810; TISSUE SPECIFICITY: Predominantly expressed in liver||SIMILARITY: Belongs to the ATP-dependent AMP-binding enzyme family	"Bile acyl-CoA synthetase (BACS) (EC 6.2.1.7) (Bile acid-CoA ligase) (BA-CoA ligase) (BAL) (Cholate--CoA ligase) (Fatty acid transport protein 5) (FATP-5) (Fatty-acid-coenzyme A ligase, very long-chain 3) (Solute carrier family 27 member 5) (Very long-chain acyl-CoA synthetase homolog 2) (VLCS-H2) (VLCSH2) (Very long-chain acyl-CoA synthetase-related protein) (VLACS-related) (VLACSR)"	C:basal plasma membrane	catalytic activity	/	/	/	/
52	P2Y receptors	purinergic receptor P2Y11	Q96G91	5032	327	P2RY11	Human	ATP	/	1713	/	135651446	Agonist	10578132|12761346|12213051	Metabolite	5957	15422;30616	Q9Y2P5	SLC27A5	11980911;1551828	/	S27A5_HUMAN	47128	UN	AMP-binding|AMP-binding_C	Endoplasmic reticulum membrane|Microsome|Cell membrane|ALTERNATIVE PRODUCTS: Event=Alternative splicing; Named isoforms=2; Name=1; IsoId=Q9Y2P5-1; Sequence=Displayed; Name=2; IsoId=Q9Y2P5-2; Sequence=VSP_055810; TISSUE SPECIFICITY: Predominantly expressed in liver||SIMILARITY: Belongs to the ATP-dependent AMP-binding enzyme family	"Bile acyl-CoA synthetase (BACS) (EC 6.2.1.7) (Bile acid-CoA ligase) (BA-CoA ligase) (BAL) (Cholate--CoA ligase) (Fatty acid transport protein 5) (FATP-5) (Fatty-acid-coenzyme A ligase, very long-chain 3) (Solute carrier family 27 member 5) (Very long-chain acyl-CoA synthetase homolog 2) (VLCS-H2) (VLCSH2) (Very long-chain acyl-CoA synthetase-related protein) (VLACS-related) (VLACSR)"	C:basal plasma membrane	/	/	/	/	/
52	P2Y receptors	purinergic receptor P2Y11	Q96G91	5032	327	P2RY11	Human	ATP	/	1713	/	135651446	Agonist	10578132|12761346|12213051	Metabolite	5957	15422;30616	Q9Y2P5	SLC27A5	11980911;1551828;24244004	/	S27A5_HUMAN	43764	UN	AMP-binding|AMP-binding_C	Endoplasmic reticulum membrane|Microsome|Cell membrane|ALTERNATIVE PRODUCTS: Event=Alternative splicing; Named isoforms=2; Name=1; IsoId=Q9Y2P5-1; Sequence=Displayed; Name=2; IsoId=Q9Y2P5-2; Sequence=VSP_055810; TISSUE SPECIFICITY: Predominantly expressed in liver||SIMILARITY: Belongs to the ATP-dependent AMP-binding enzyme family	"Bile acyl-CoA synthetase (BACS) (EC 6.2.1.7) (Bile acid-CoA ligase) (BA-CoA ligase) (BAL) (Cholate--CoA ligase) (Fatty acid transport protein 5) (FATP-5) (Fatty-acid-coenzyme A ligase, very long-chain 3) (Solute carrier family 27 member 5) (Very long-chain acyl-CoA synthetase homolog 2) (VLCS-H2) (VLCSH2) (Very long-chain acyl-CoA synthetase-related protein) (VLACS-related) (VLACSR)"	C:basal plasma membrane	catalytic activity	/	/	/	/
52	P2Y receptors	purinergic receptor P2Y11	Q96G91	5032	327	P2RY11	Human	ATP	/	1713	/	135651446	Agonist	10578132|12761346|12213051	Metabolite	5957	15422;30616	Q9Y2P5	SLC27A5	11980911;1551828;24244004	/	S27A5_HUMAN	43764	UN	AMP-binding|AMP-binding_C	Endoplasmic reticulum membrane|Microsome|Cell membrane|ALTERNATIVE PRODUCTS: Event=Alternative splicing; Named isoforms=2; Name=1; IsoId=Q9Y2P5-1; Sequence=Displayed; Name=2; IsoId=Q9Y2P5-2; Sequence=VSP_055810; TISSUE SPECIFICITY: Predominantly expressed in liver||SIMILARITY: Belongs to the ATP-dependent AMP-binding enzyme family	"Bile acyl-CoA synthetase (BACS) (EC 6.2.1.7) (Bile acid-CoA ligase) (BA-CoA ligase) (BAL) (Cholate--CoA ligase) (Fatty acid transport protein 5) (FATP-5) (Fatty-acid-coenzyme A ligase, very long-chain 3) (Solute carrier family 27 member 5) (Very long-chain acyl-CoA synthetase homolog 2) (VLCS-H2) (VLCSH2) (Very long-chain acyl-CoA synthetase-related protein) (VLACS-related) (VLACSR)"	C:basal plasma membrane	/	/	/	/	/
52	P2Y receptors	purinergic receptor P2Y13	Q9BPV8	53829	329	P2RY13	Human	ATP	/	1713	/	135651446	Agonist	12815166	Metabolite	5957	15422;30616	Q9Y2P5	SLC27A5	10198260;10479480;10749848;15469937;15699031;16762313;17762044;18258213;20027301;21768100;8206942	/	S27A5_HUMAN	33639	UN	AMP-binding|AMP-binding_C	Endoplasmic reticulum membrane|Microsome|Cell membrane|ALTERNATIVE PRODUCTS: Event=Alternative splicing; Named isoforms=2; Name=1; IsoId=Q9Y2P5-1; Sequence=Displayed; Name=2; IsoId=Q9Y2P5-2; Sequence=VSP_055810; TISSUE SPECIFICITY: Predominantly expressed in liver||SIMILARITY: Belongs to the ATP-dependent AMP-binding enzyme family	"Bile acyl-CoA synthetase (BACS) (EC 6.2.1.7) (Bile acid-CoA ligase) (BA-CoA ligase) (BAL) (Cholate--CoA ligase) (Fatty acid transport protein 5) (FATP-5) (Fatty-acid-coenzyme A ligase, very long-chain 3) (Solute carrier family 27 member 5) (Very long-chain acyl-CoA synthetase homolog 2) (VLCS-H2) (VLCSH2) (Very long-chain acyl-CoA synthetase-related protein) (VLACS-related) (VLACSR)"	C:basal plasma membrane	catalytic activity	/	/	/	/
52	P2Y receptors	purinergic receptor P2Y13	Q9BPV8	53829	329	P2RY13	Human	ATP	/	1713	/	135651446	Agonist	12815166	Metabolite	5957	15422;30616	Q9Y2P5	SLC27A5	10198260;10479480;10749848;15469937;15699031;16762313;17762044;18258213;20027301;21768100;8206942	/	S27A5_HUMAN	33639	UN	AMP-binding|AMP-binding_C	Endoplasmic reticulum membrane|Microsome|Cell membrane|ALTERNATIVE PRODUCTS: Event=Alternative splicing; Named isoforms=2; Name=1; IsoId=Q9Y2P5-1; Sequence=Displayed; Name=2; IsoId=Q9Y2P5-2; Sequence=VSP_055810; TISSUE SPECIFICITY: Predominantly expressed in liver||SIMILARITY: Belongs to the ATP-dependent AMP-binding enzyme family	"Bile acyl-CoA synthetase (BACS) (EC 6.2.1.7) (Bile acid-CoA ligase) (BA-CoA ligase) (BAL) (Cholate--CoA ligase) (Fatty acid transport protein 5) (FATP-5) (Fatty-acid-coenzyme A ligase, very long-chain 3) (Solute carrier family 27 member 5) (Very long-chain acyl-CoA synthetase homolog 2) (VLCS-H2) (VLCSH2) (Very long-chain acyl-CoA synthetase-related protein) (VLACS-related) (VLACSR)"	C:basal plasma membrane	/	/	/	/	/
52	P2Y receptors	purinergic receptor P2Y13	Q9BPV8	53829	329	P2RY13	Human	ATP	/	1713	/	135651446	Agonist	12815166	Metabolite	5957	15422;30616	Q9Y2P5	SLC27A5	10479480	/	S27A5_HUMAN	46208	UN	AMP-binding|AMP-binding_C	Endoplasmic reticulum membrane|Microsome|Cell membrane|ALTERNATIVE PRODUCTS: Event=Alternative splicing; Named isoforms=2; Name=1; IsoId=Q9Y2P5-1; Sequence=Displayed; Name=2; IsoId=Q9Y2P5-2; Sequence=VSP_055810; TISSUE SPECIFICITY: Predominantly expressed in liver||SIMILARITY: Belongs to the ATP-dependent AMP-binding enzyme family	"Bile acyl-CoA synthetase (BACS) (EC 6.2.1.7) (Bile acid-CoA ligase) (BA-CoA ligase) (BAL) (Cholate--CoA ligase) (Fatty acid transport protein 5) (FATP-5) (Fatty-acid-coenzyme A ligase, very long-chain 3) (Solute carrier family 27 member 5) (Very long-chain acyl-CoA synthetase homolog 2) (VLCS-H2) (VLCSH2) (Very long-chain acyl-CoA synthetase-related protein) (VLACS-related) (VLACSR)"	C:basal plasma membrane	catalytic activity	/	/	/	/
52	P2Y receptors	purinergic receptor P2Y13	Q9BPV8	53829	329	P2RY13	Human	ATP	/	1713	/	135651446	Agonist	12815166	Metabolite	5957	15422;30616	Q9Y2P5	SLC27A5	10479480	/	S27A5_HUMAN	46208	UN	AMP-binding|AMP-binding_C	Endoplasmic reticulum membrane|Microsome|Cell membrane|ALTERNATIVE PRODUCTS: Event=Alternative splicing; Named isoforms=2; Name=1; IsoId=Q9Y2P5-1; Sequence=Displayed; Name=2; IsoId=Q9Y2P5-2; Sequence=VSP_055810; TISSUE SPECIFICITY: Predominantly expressed in liver||SIMILARITY: Belongs to the ATP-dependent AMP-binding enzyme family	"Bile acyl-CoA synthetase (BACS) (EC 6.2.1.7) (Bile acid-CoA ligase) (BA-CoA ligase) (BAL) (Cholate--CoA ligase) (Fatty acid transport protein 5) (FATP-5) (Fatty-acid-coenzyme A ligase, very long-chain 3) (Solute carrier family 27 member 5) (Very long-chain acyl-CoA synthetase homolog 2) (VLCS-H2) (VLCSH2) (Very long-chain acyl-CoA synthetase-related protein) (VLACS-related) (VLACSR)"	C:basal plasma membrane	/	/	/	/	/
52	P2Y receptors	purinergic receptor P2Y13	Q9BPV8	53829	329	P2RY13	Human	ATP	/	1713	/	135651446	Agonist	12815166	Metabolite	5957	15422;30616	Q9Y2P5	SLC27A5	10479480;18267944;25490545;8206942	/	S27A5_HUMAN	33615	UN	AMP-binding|AMP-binding_C	Endoplasmic reticulum membrane|Microsome|Cell membrane|ALTERNATIVE PRODUCTS: Event=Alternative splicing; Named isoforms=2; Name=1; IsoId=Q9Y2P5-1; Sequence=Displayed; Name=2; IsoId=Q9Y2P5-2; Sequence=VSP_055810; TISSUE SPECIFICITY: Predominantly expressed in liver||SIMILARITY: Belongs to the ATP-dependent AMP-binding enzyme family	"Bile acyl-CoA synthetase (BACS) (EC 6.2.1.7) (Bile acid-CoA ligase) (BA-CoA ligase) (BAL) (Cholate--CoA ligase) (Fatty acid transport protein 5) (FATP-5) (Fatty-acid-coenzyme A ligase, very long-chain 3) (Solute carrier family 27 member 5) (Very long-chain acyl-CoA synthetase homolog 2) (VLCS-H2) (VLCSH2) (Very long-chain acyl-CoA synthetase-related protein) (VLACS-related) (VLACSR)"	C:basal plasma membrane	catalytic activity	/	/	/	/
52	P2Y receptors	purinergic receptor P2Y13	Q9BPV8	53829	329	P2RY13	Human	ATP	/	1713	/	135651446	Agonist	12815166	Metabolite	5957	15422;30616	Q9Y2P5	SLC27A5	10479480;18267944;25490545;8206942	/	S27A5_HUMAN	33615	UN	AMP-binding|AMP-binding_C	Endoplasmic reticulum membrane|Microsome|Cell membrane|ALTERNATIVE PRODUCTS: Event=Alternative splicing; Named isoforms=2; Name=1; IsoId=Q9Y2P5-1; Sequence=Displayed; Name=2; IsoId=Q9Y2P5-2; Sequence=VSP_055810; TISSUE SPECIFICITY: Predominantly expressed in liver||SIMILARITY: Belongs to the ATP-dependent AMP-binding enzyme family	"Bile acyl-CoA synthetase (BACS) (EC 6.2.1.7) (Bile acid-CoA ligase) (BA-CoA ligase) (BAL) (Cholate--CoA ligase) (Fatty acid transport protein 5) (FATP-5) (Fatty-acid-coenzyme A ligase, very long-chain 3) (Solute carrier family 27 member 5) (Very long-chain acyl-CoA synthetase homolog 2) (VLCS-H2) (VLCSH2) (Very long-chain acyl-CoA synthetase-related protein) (VLACS-related) (VLACSR)"	C:basal plasma membrane	/	/	/	/	/
52	P2Y receptors	purinergic receptor P2Y13	Q9BPV8	53829	329	P2RY13	Human	ATP	/	1713	/	135651446	Agonist	12815166	Metabolite	5957	15422;30616	Q9Y2P5	SLC27A5	10479480;20027301	/	S27A5_HUMAN	43748	UN	AMP-binding|AMP-binding_C	Endoplasmic reticulum membrane|Microsome|Cell membrane|ALTERNATIVE PRODUCTS: Event=Alternative splicing; Named isoforms=2; Name=1; IsoId=Q9Y2P5-1; Sequence=Displayed; Name=2; IsoId=Q9Y2P5-2; Sequence=VSP_055810; TISSUE SPECIFICITY: Predominantly expressed in liver||SIMILARITY: Belongs to the ATP-dependent AMP-binding enzyme family	"Bile acyl-CoA synthetase (BACS) (EC 6.2.1.7) (Bile acid-CoA ligase) (BA-CoA ligase) (BAL) (Cholate--CoA ligase) (Fatty acid transport protein 5) (FATP-5) (Fatty-acid-coenzyme A ligase, very long-chain 3) (Solute carrier family 27 member 5) (Very long-chain acyl-CoA synthetase homolog 2) (VLCS-H2) (VLCSH2) (Very long-chain acyl-CoA synthetase-related protein) (VLACS-related) (VLACSR)"	C:basal plasma membrane	catalytic activity	/	/	/	/
52	P2Y receptors	purinergic receptor P2Y13	Q9BPV8	53829	329	P2RY13	Human	ATP	/	1713	/	135651446	Agonist	12815166	Metabolite	5957	15422;30616	Q9Y2P5	SLC27A5	10479480;20027301	/	S27A5_HUMAN	43748	UN	AMP-binding|AMP-binding_C	Endoplasmic reticulum membrane|Microsome|Cell membrane|ALTERNATIVE PRODUCTS: Event=Alternative splicing; Named isoforms=2; Name=1; IsoId=Q9Y2P5-1; Sequence=Displayed; Name=2; IsoId=Q9Y2P5-2; Sequence=VSP_055810; TISSUE SPECIFICITY: Predominantly expressed in liver||SIMILARITY: Belongs to the ATP-dependent AMP-binding enzyme family	"Bile acyl-CoA synthetase (BACS) (EC 6.2.1.7) (Bile acid-CoA ligase) (BA-CoA ligase) (BAL) (Cholate--CoA ligase) (Fatty acid transport protein 5) (FATP-5) (Fatty-acid-coenzyme A ligase, very long-chain 3) (Solute carrier family 27 member 5) (Very long-chain acyl-CoA synthetase homolog 2) (VLCS-H2) (VLCSH2) (Very long-chain acyl-CoA synthetase-related protein) (VLACS-related) (VLACSR)"	C:basal plasma membrane	/	/	/	/	/
52	P2Y receptors	purinergic receptor P2Y13	Q9BPV8	53829	329	P2RY13	Human	ATP	/	1713	/	135651446	Agonist	12815166	Metabolite	5957	15422;30616	Q9Y2P5	SLC27A5	11980911	/	S27A5_HUMAN	54536;47136	UN;UN	AMP-binding|AMP-binding_C	Endoplasmic reticulum membrane|Microsome|Cell membrane|ALTERNATIVE PRODUCTS: Event=Alternative splicing; Named isoforms=2; Name=1; IsoId=Q9Y2P5-1; Sequence=Displayed; Name=2; IsoId=Q9Y2P5-2; Sequence=VSP_055810; TISSUE SPECIFICITY: Predominantly expressed in liver||SIMILARITY: Belongs to the ATP-dependent AMP-binding enzyme family	"Bile acyl-CoA synthetase (BACS) (EC 6.2.1.7) (Bile acid-CoA ligase) (BA-CoA ligase) (BAL) (Cholate--CoA ligase) (Fatty acid transport protein 5) (FATP-5) (Fatty-acid-coenzyme A ligase, very long-chain 3) (Solute carrier family 27 member 5) (Very long-chain acyl-CoA synthetase homolog 2) (VLCS-H2) (VLCSH2) (Very long-chain acyl-CoA synthetase-related protein) (VLACS-related) (VLACSR)"	C:basal plasma membrane	catalytic activity	/	/	/	/
52	P2Y receptors	purinergic receptor P2Y13	Q9BPV8	53829	329	P2RY13	Human	ATP	/	1713	/	135651446	Agonist	12815166	Metabolite	5957	15422;30616	Q9Y2P5	SLC27A5	11980911	/	S27A5_HUMAN	54536;47136	UN;UN	AMP-binding|AMP-binding_C	Endoplasmic reticulum membrane|Microsome|Cell membrane|ALTERNATIVE PRODUCTS: Event=Alternative splicing; Named isoforms=2; Name=1; IsoId=Q9Y2P5-1; Sequence=Displayed; Name=2; IsoId=Q9Y2P5-2; Sequence=VSP_055810; TISSUE SPECIFICITY: Predominantly expressed in liver||SIMILARITY: Belongs to the ATP-dependent AMP-binding enzyme family	"Bile acyl-CoA synthetase (BACS) (EC 6.2.1.7) (Bile acid-CoA ligase) (BA-CoA ligase) (BAL) (Cholate--CoA ligase) (Fatty acid transport protein 5) (FATP-5) (Fatty-acid-coenzyme A ligase, very long-chain 3) (Solute carrier family 27 member 5) (Very long-chain acyl-CoA synthetase homolog 2) (VLCS-H2) (VLCSH2) (Very long-chain acyl-CoA synthetase-related protein) (VLACS-related) (VLACSR)"	C:basal plasma membrane	/	/	/	/	/
52	P2Y receptors	purinergic receptor P2Y13	Q9BPV8	53829	329	P2RY13	Human	ATP	/	1713	/	135651446	Agonist	12815166	Metabolite	5957	15422;30616	Q9Y2P5	SLC27A5	11980911;12454267;1551828;24244004;7818501	/	S27A5_HUMAN	23532	UN	AMP-binding|AMP-binding_C	Endoplasmic reticulum membrane|Microsome|Cell membrane|ALTERNATIVE PRODUCTS: Event=Alternative splicing; Named isoforms=2; Name=1; IsoId=Q9Y2P5-1; Sequence=Displayed; Name=2; IsoId=Q9Y2P5-2; Sequence=VSP_055810; TISSUE SPECIFICITY: Predominantly expressed in liver||SIMILARITY: Belongs to the ATP-dependent AMP-binding enzyme family	"Bile acyl-CoA synthetase (BACS) (EC 6.2.1.7) (Bile acid-CoA ligase) (BA-CoA ligase) (BAL) (Cholate--CoA ligase) (Fatty acid transport protein 5) (FATP-5) (Fatty-acid-coenzyme A ligase, very long-chain 3) (Solute carrier family 27 member 5) (Very long-chain acyl-CoA synthetase homolog 2) (VLCS-H2) (VLCSH2) (Very long-chain acyl-CoA synthetase-related protein) (VLACS-related) (VLACSR)"	C:basal plasma membrane	catalytic activity	/	/	/	/
52	P2Y receptors	purinergic receptor P2Y13	Q9BPV8	53829	329	P2RY13	Human	ATP	/	1713	/	135651446	Agonist	12815166	Metabolite	5957	15422;30616	Q9Y2P5	SLC27A5	11980911;12454267;1551828;24244004;7818501	/	S27A5_HUMAN	23532	UN	AMP-binding|AMP-binding_C	Endoplasmic reticulum membrane|Microsome|Cell membrane|ALTERNATIVE PRODUCTS: Event=Alternative splicing; Named isoforms=2; Name=1; IsoId=Q9Y2P5-1; Sequence=Displayed; Name=2; IsoId=Q9Y2P5-2; Sequence=VSP_055810; TISSUE SPECIFICITY: Predominantly expressed in liver||SIMILARITY: Belongs to the ATP-dependent AMP-binding enzyme family	"Bile acyl-CoA synthetase (BACS) (EC 6.2.1.7) (Bile acid-CoA ligase) (BA-CoA ligase) (BAL) (Cholate--CoA ligase) (Fatty acid transport protein 5) (FATP-5) (Fatty-acid-coenzyme A ligase, very long-chain 3) (Solute carrier family 27 member 5) (Very long-chain acyl-CoA synthetase homolog 2) (VLCS-H2) (VLCSH2) (Very long-chain acyl-CoA synthetase-related protein) (VLACS-related) (VLACSR)"	C:basal plasma membrane	/	/	/	/	/
52	P2Y receptors	purinergic receptor P2Y13	Q9BPV8	53829	329	P2RY13	Human	ATP	/	1713	/	135651446	Agonist	12815166	Metabolite	5957	15422;30616	Q9Y2P5	SLC27A5	11980911;12454267;7818501	/	S27A5_HUMAN	22976	UN	AMP-binding|AMP-binding_C	Endoplasmic reticulum membrane|Microsome|Cell membrane|ALTERNATIVE PRODUCTS: Event=Alternative splicing; Named isoforms=2; Name=1; IsoId=Q9Y2P5-1; Sequence=Displayed; Name=2; IsoId=Q9Y2P5-2; Sequence=VSP_055810; TISSUE SPECIFICITY: Predominantly expressed in liver||SIMILARITY: Belongs to the ATP-dependent AMP-binding enzyme family	"Bile acyl-CoA synthetase (BACS) (EC 6.2.1.7) (Bile acid-CoA ligase) (BA-CoA ligase) (BAL) (Cholate--CoA ligase) (Fatty acid transport protein 5) (FATP-5) (Fatty-acid-coenzyme A ligase, very long-chain 3) (Solute carrier family 27 member 5) (Very long-chain acyl-CoA synthetase homolog 2) (VLCS-H2) (VLCSH2) (Very long-chain acyl-CoA synthetase-related protein) (VLACS-related) (VLACSR)"	C:basal plasma membrane	catalytic activity	/	/	/	/
52	P2Y receptors	purinergic receptor P2Y13	Q9BPV8	53829	329	P2RY13	Human	ATP	/	1713	/	135651446	Agonist	12815166	Metabolite	5957	15422;30616	Q9Y2P5	SLC27A5	11980911;12454267;7818501	/	S27A5_HUMAN	22976	UN	AMP-binding|AMP-binding_C	Endoplasmic reticulum membrane|Microsome|Cell membrane|ALTERNATIVE PRODUCTS: Event=Alternative splicing; Named isoforms=2; Name=1; IsoId=Q9Y2P5-1; Sequence=Displayed; Name=2; IsoId=Q9Y2P5-2; Sequence=VSP_055810; TISSUE SPECIFICITY: Predominantly expressed in liver||SIMILARITY: Belongs to the ATP-dependent AMP-binding enzyme family	"Bile acyl-CoA synthetase (BACS) (EC 6.2.1.7) (Bile acid-CoA ligase) (BA-CoA ligase) (BAL) (Cholate--CoA ligase) (Fatty acid transport protein 5) (FATP-5) (Fatty-acid-coenzyme A ligase, very long-chain 3) (Solute carrier family 27 member 5) (Very long-chain acyl-CoA synthetase homolog 2) (VLCS-H2) (VLCSH2) (Very long-chain acyl-CoA synthetase-related protein) (VLACS-related) (VLACSR)"	C:basal plasma membrane	/	/	/	/	/
52	P2Y receptors	purinergic receptor P2Y13	Q9BPV8	53829	329	P2RY13	Human	ATP	/	1713	/	135651446	Agonist	12815166	Metabolite	5957	15422;30616	Q9Y2P5	SLC27A5	11980911;1551828	/	S27A5_HUMAN	47128	UN	AMP-binding|AMP-binding_C	Endoplasmic reticulum membrane|Microsome|Cell membrane|ALTERNATIVE PRODUCTS: Event=Alternative splicing; Named isoforms=2; Name=1; IsoId=Q9Y2P5-1; Sequence=Displayed; Name=2; IsoId=Q9Y2P5-2; Sequence=VSP_055810; TISSUE SPECIFICITY: Predominantly expressed in liver||SIMILARITY: Belongs to the ATP-dependent AMP-binding enzyme family	"Bile acyl-CoA synthetase (BACS) (EC 6.2.1.7) (Bile acid-CoA ligase) (BA-CoA ligase) (BAL) (Cholate--CoA ligase) (Fatty acid transport protein 5) (FATP-5) (Fatty-acid-coenzyme A ligase, very long-chain 3) (Solute carrier family 27 member 5) (Very long-chain acyl-CoA synthetase homolog 2) (VLCS-H2) (VLCSH2) (Very long-chain acyl-CoA synthetase-related protein) (VLACS-related) (VLACSR)"	C:basal plasma membrane	catalytic activity	/	/	/	/
52	P2Y receptors	purinergic receptor P2Y13	Q9BPV8	53829	329	P2RY13	Human	ATP	/	1713	/	135651446	Agonist	12815166	Metabolite	5957	15422;30616	Q9Y2P5	SLC27A5	11980911;1551828	/	S27A5_HUMAN	47128	UN	AMP-binding|AMP-binding_C	Endoplasmic reticulum membrane|Microsome|Cell membrane|ALTERNATIVE PRODUCTS: Event=Alternative splicing; Named isoforms=2; Name=1; IsoId=Q9Y2P5-1; Sequence=Displayed; Name=2; IsoId=Q9Y2P5-2; Sequence=VSP_055810; TISSUE SPECIFICITY: Predominantly expressed in liver||SIMILARITY: Belongs to the ATP-dependent AMP-binding enzyme family	"Bile acyl-CoA synthetase (BACS) (EC 6.2.1.7) (Bile acid-CoA ligase) (BA-CoA ligase) (BAL) (Cholate--CoA ligase) (Fatty acid transport protein 5) (FATP-5) (Fatty-acid-coenzyme A ligase, very long-chain 3) (Solute carrier family 27 member 5) (Very long-chain acyl-CoA synthetase homolog 2) (VLCS-H2) (VLCSH2) (Very long-chain acyl-CoA synthetase-related protein) (VLACS-related) (VLACSR)"	C:basal plasma membrane	/	/	/	/	/
52	P2Y receptors	purinergic receptor P2Y13	Q9BPV8	53829	329	P2RY13	Human	ATP	/	1713	/	135651446	Agonist	12815166	Metabolite	5957	15422;30616	Q9Y2P5	SLC27A5	11980911;1551828;24244004	/	S27A5_HUMAN	43764	UN	AMP-binding|AMP-binding_C	Endoplasmic reticulum membrane|Microsome|Cell membrane|ALTERNATIVE PRODUCTS: Event=Alternative splicing; Named isoforms=2; Name=1; IsoId=Q9Y2P5-1; Sequence=Displayed; Name=2; IsoId=Q9Y2P5-2; Sequence=VSP_055810; TISSUE SPECIFICITY: Predominantly expressed in liver||SIMILARITY: Belongs to the ATP-dependent AMP-binding enzyme family	"Bile acyl-CoA synthetase (BACS) (EC 6.2.1.7) (Bile acid-CoA ligase) (BA-CoA ligase) (BAL) (Cholate--CoA ligase) (Fatty acid transport protein 5) (FATP-5) (Fatty-acid-coenzyme A ligase, very long-chain 3) (Solute carrier family 27 member 5) (Very long-chain acyl-CoA synthetase homolog 2) (VLCS-H2) (VLCSH2) (Very long-chain acyl-CoA synthetase-related protein) (VLACS-related) (VLACSR)"	C:basal plasma membrane	catalytic activity	/	/	/	/
52	P2Y receptors	purinergic receptor P2Y13	Q9BPV8	53829	329	P2RY13	Human	ATP	/	1713	/	135651446	Agonist	12815166	Metabolite	5957	15422;30616	Q9Y2P5	SLC27A5	11980911;1551828;24244004	/	S27A5_HUMAN	43764	UN	AMP-binding|AMP-binding_C	Endoplasmic reticulum membrane|Microsome|Cell membrane|ALTERNATIVE PRODUCTS: Event=Alternative splicing; Named isoforms=2; Name=1; IsoId=Q9Y2P5-1; Sequence=Displayed; Name=2; IsoId=Q9Y2P5-2; Sequence=VSP_055810; TISSUE SPECIFICITY: Predominantly expressed in liver||SIMILARITY: Belongs to the ATP-dependent AMP-binding enzyme family	"Bile acyl-CoA synthetase (BACS) (EC 6.2.1.7) (Bile acid-CoA ligase) (BA-CoA ligase) (BAL) (Cholate--CoA ligase) (Fatty acid transport protein 5) (FATP-5) (Fatty-acid-coenzyme A ligase, very long-chain 3) (Solute carrier family 27 member 5) (Very long-chain acyl-CoA synthetase homolog 2) (VLCS-H2) (VLCSH2) (Very long-chain acyl-CoA synthetase-related protein) (VLACS-related) (VLACSR)"	C:basal plasma membrane	/	/	/	/	/
52	P2Y receptors	purinergic receptor P2Y2	P41231	5029	324	P2RY2	Human	ATP	/	1713	/	135651446	Agonist	8564228|11754592|12213051	Metabolite	5957	15422;30616	Q9Y2P5	SLC27A5	10198260;10479480;10749848;15469937;15699031;16762313;17762044;18258213;20027301;21768100;8206942	/	S27A5_HUMAN	33639	UN	AMP-binding|AMP-binding_C	Endoplasmic reticulum membrane|Microsome|Cell membrane|ALTERNATIVE PRODUCTS: Event=Alternative splicing; Named isoforms=2; Name=1; IsoId=Q9Y2P5-1; Sequence=Displayed; Name=2; IsoId=Q9Y2P5-2; Sequence=VSP_055810; TISSUE SPECIFICITY: Predominantly expressed in liver||SIMILARITY: Belongs to the ATP-dependent AMP-binding enzyme family	"Bile acyl-CoA synthetase (BACS) (EC 6.2.1.7) (Bile acid-CoA ligase) (BA-CoA ligase) (BAL) (Cholate--CoA ligase) (Fatty acid transport protein 5) (FATP-5) (Fatty-acid-coenzyme A ligase, very long-chain 3) (Solute carrier family 27 member 5) (Very long-chain acyl-CoA synthetase homolog 2) (VLCS-H2) (VLCSH2) (Very long-chain acyl-CoA synthetase-related protein) (VLACS-related) (VLACSR)"	C:basal plasma membrane	catalytic activity	/	/	/	/
52	P2Y receptors	purinergic receptor P2Y2	P41231	5029	324	P2RY2	Human	ATP	/	1713	/	135651446	Agonist	8564228|11754592|12213051	Metabolite	5957	15422;30616	Q9Y2P5	SLC27A5	10198260;10479480;10749848;15469937;15699031;16762313;17762044;18258213;20027301;21768100;8206942	/	S27A5_HUMAN	33639	UN	AMP-binding|AMP-binding_C	Endoplasmic reticulum membrane|Microsome|Cell membrane|ALTERNATIVE PRODUCTS: Event=Alternative splicing; Named isoforms=2; Name=1; IsoId=Q9Y2P5-1; Sequence=Displayed; Name=2; IsoId=Q9Y2P5-2; Sequence=VSP_055810; TISSUE SPECIFICITY: Predominantly expressed in liver||SIMILARITY: Belongs to the ATP-dependent AMP-binding enzyme family	"Bile acyl-CoA synthetase (BACS) (EC 6.2.1.7) (Bile acid-CoA ligase) (BA-CoA ligase) (BAL) (Cholate--CoA ligase) (Fatty acid transport protein 5) (FATP-5) (Fatty-acid-coenzyme A ligase, very long-chain 3) (Solute carrier family 27 member 5) (Very long-chain acyl-CoA synthetase homolog 2) (VLCS-H2) (VLCSH2) (Very long-chain acyl-CoA synthetase-related protein) (VLACS-related) (VLACSR)"	C:basal plasma membrane	/	/	/	/	/
52	P2Y receptors	purinergic receptor P2Y2	P41231	5029	324	P2RY2	Human	ATP	/	1713	/	135651446	Agonist	8564228|11754592|12213051	Metabolite	5957	15422;30616	Q9Y2P5	SLC27A5	10479480	/	S27A5_HUMAN	46208	UN	AMP-binding|AMP-binding_C	Endoplasmic reticulum membrane|Microsome|Cell membrane|ALTERNATIVE PRODUCTS: Event=Alternative splicing; Named isoforms=2; Name=1; IsoId=Q9Y2P5-1; Sequence=Displayed; Name=2; IsoId=Q9Y2P5-2; Sequence=VSP_055810; TISSUE SPECIFICITY: Predominantly expressed in liver||SIMILARITY: Belongs to the ATP-dependent AMP-binding enzyme family	"Bile acyl-CoA synthetase (BACS) (EC 6.2.1.7) (Bile acid-CoA ligase) (BA-CoA ligase) (BAL) (Cholate--CoA ligase) (Fatty acid transport protein 5) (FATP-5) (Fatty-acid-coenzyme A ligase, very long-chain 3) (Solute carrier family 27 member 5) (Very long-chain acyl-CoA synthetase homolog 2) (VLCS-H2) (VLCSH2) (Very long-chain acyl-CoA synthetase-related protein) (VLACS-related) (VLACSR)"	C:basal plasma membrane	catalytic activity	/	/	/	/
52	P2Y receptors	purinergic receptor P2Y2	P41231	5029	324	P2RY2	Human	ATP	/	1713	/	135651446	Agonist	8564228|11754592|12213051	Metabolite	5957	15422;30616	Q9Y2P5	SLC27A5	10479480	/	S27A5_HUMAN	46208	UN	AMP-binding|AMP-binding_C	Endoplasmic reticulum membrane|Microsome|Cell membrane|ALTERNATIVE PRODUCTS: Event=Alternative splicing; Named isoforms=2; Name=1; IsoId=Q9Y2P5-1; Sequence=Displayed; Name=2; IsoId=Q9Y2P5-2; Sequence=VSP_055810; TISSUE SPECIFICITY: Predominantly expressed in liver||SIMILARITY: Belongs to the ATP-dependent AMP-binding enzyme family	"Bile acyl-CoA synthetase (BACS) (EC 6.2.1.7) (Bile acid-CoA ligase) (BA-CoA ligase) (BAL) (Cholate--CoA ligase) (Fatty acid transport protein 5) (FATP-5) (Fatty-acid-coenzyme A ligase, very long-chain 3) (Solute carrier family 27 member 5) (Very long-chain acyl-CoA synthetase homolog 2) (VLCS-H2) (VLCSH2) (Very long-chain acyl-CoA synthetase-related protein) (VLACS-related) (VLACSR)"	C:basal plasma membrane	/	/	/	/	/
52	P2Y receptors	purinergic receptor P2Y2	P41231	5029	324	P2RY2	Human	ATP	/	1713	/	135651446	Agonist	8564228|11754592|12213051	Metabolite	5957	15422;30616	Q9Y2P5	SLC27A5	10479480;18267944;25490545;8206942	/	S27A5_HUMAN	33615	UN	AMP-binding|AMP-binding_C	Endoplasmic reticulum membrane|Microsome|Cell membrane|ALTERNATIVE PRODUCTS: Event=Alternative splicing; Named isoforms=2; Name=1; IsoId=Q9Y2P5-1; Sequence=Displayed; Name=2; IsoId=Q9Y2P5-2; Sequence=VSP_055810; TISSUE SPECIFICITY: Predominantly expressed in liver||SIMILARITY: Belongs to the ATP-dependent AMP-binding enzyme family	"Bile acyl-CoA synthetase (BACS) (EC 6.2.1.7) (Bile acid-CoA ligase) (BA-CoA ligase) (BAL) (Cholate--CoA ligase) (Fatty acid transport protein 5) (FATP-5) (Fatty-acid-coenzyme A ligase, very long-chain 3) (Solute carrier family 27 member 5) (Very long-chain acyl-CoA synthetase homolog 2) (VLCS-H2) (VLCSH2) (Very long-chain acyl-CoA synthetase-related protein) (VLACS-related) (VLACSR)"	C:basal plasma membrane	catalytic activity	/	/	/	/
52	P2Y receptors	purinergic receptor P2Y2	P41231	5029	324	P2RY2	Human	ATP	/	1713	/	135651446	Agonist	8564228|11754592|12213051	Metabolite	5957	15422;30616	Q9Y2P5	SLC27A5	10479480;18267944;25490545;8206942	/	S27A5_HUMAN	33615	UN	AMP-binding|AMP-binding_C	Endoplasmic reticulum membrane|Microsome|Cell membrane|ALTERNATIVE PRODUCTS: Event=Alternative splicing; Named isoforms=2; Name=1; IsoId=Q9Y2P5-1; Sequence=Displayed; Name=2; IsoId=Q9Y2P5-2; Sequence=VSP_055810; TISSUE SPECIFICITY: Predominantly expressed in liver||SIMILARITY: Belongs to the ATP-dependent AMP-binding enzyme family	"Bile acyl-CoA synthetase (BACS) (EC 6.2.1.7) (Bile acid-CoA ligase) (BA-CoA ligase) (BAL) (Cholate--CoA ligase) (Fatty acid transport protein 5) (FATP-5) (Fatty-acid-coenzyme A ligase, very long-chain 3) (Solute carrier family 27 member 5) (Very long-chain acyl-CoA synthetase homolog 2) (VLCS-H2) (VLCSH2) (Very long-chain acyl-CoA synthetase-related protein) (VLACS-related) (VLACSR)"	C:basal plasma membrane	/	/	/	/	/
52	P2Y receptors	purinergic receptor P2Y2	P41231	5029	324	P2RY2	Human	ATP	/	1713	/	135651446	Agonist	8564228|11754592|12213051	Metabolite	5957	15422;30616	Q9Y2P5	SLC27A5	10479480;20027301	/	S27A5_HUMAN	43748	UN	AMP-binding|AMP-binding_C	Endoplasmic reticulum membrane|Microsome|Cell membrane|ALTERNATIVE PRODUCTS: Event=Alternative splicing; Named isoforms=2; Name=1; IsoId=Q9Y2P5-1; Sequence=Displayed; Name=2; IsoId=Q9Y2P5-2; Sequence=VSP_055810; TISSUE SPECIFICITY: Predominantly expressed in liver||SIMILARITY: Belongs to the ATP-dependent AMP-binding enzyme family	"Bile acyl-CoA synthetase (BACS) (EC 6.2.1.7) (Bile acid-CoA ligase) (BA-CoA ligase) (BAL) (Cholate--CoA ligase) (Fatty acid transport protein 5) (FATP-5) (Fatty-acid-coenzyme A ligase, very long-chain 3) (Solute carrier family 27 member 5) (Very long-chain acyl-CoA synthetase homolog 2) (VLCS-H2) (VLCSH2) (Very long-chain acyl-CoA synthetase-related protein) (VLACS-related) (VLACSR)"	C:basal plasma membrane	catalytic activity	/	/	/	/
52	P2Y receptors	purinergic receptor P2Y2	P41231	5029	324	P2RY2	Human	ATP	/	1713	/	135651446	Agonist	8564228|11754592|12213051	Metabolite	5957	15422;30616	Q9Y2P5	SLC27A5	10479480;20027301	/	S27A5_HUMAN	43748	UN	AMP-binding|AMP-binding_C	Endoplasmic reticulum membrane|Microsome|Cell membrane|ALTERNATIVE PRODUCTS: Event=Alternative splicing; Named isoforms=2; Name=1; IsoId=Q9Y2P5-1; Sequence=Displayed; Name=2; IsoId=Q9Y2P5-2; Sequence=VSP_055810; TISSUE SPECIFICITY: Predominantly expressed in liver||SIMILARITY: Belongs to the ATP-dependent AMP-binding enzyme family	"Bile acyl-CoA synthetase (BACS) (EC 6.2.1.7) (Bile acid-CoA ligase) (BA-CoA ligase) (BAL) (Cholate--CoA ligase) (Fatty acid transport protein 5) (FATP-5) (Fatty-acid-coenzyme A ligase, very long-chain 3) (Solute carrier family 27 member 5) (Very long-chain acyl-CoA synthetase homolog 2) (VLCS-H2) (VLCSH2) (Very long-chain acyl-CoA synthetase-related protein) (VLACS-related) (VLACSR)"	C:basal plasma membrane	/	/	/	/	/
52	P2Y receptors	purinergic receptor P2Y2	P41231	5029	324	P2RY2	Human	ATP	/	1713	/	135651446	Agonist	8564228|11754592|12213051	Metabolite	5957	15422;30616	Q9Y2P5	SLC27A5	11980911	/	S27A5_HUMAN	54536;47136	UN;UN	AMP-binding|AMP-binding_C	Endoplasmic reticulum membrane|Microsome|Cell membrane|ALTERNATIVE PRODUCTS: Event=Alternative splicing; Named isoforms=2; Name=1; IsoId=Q9Y2P5-1; Sequence=Displayed; Name=2; IsoId=Q9Y2P5-2; Sequence=VSP_055810; TISSUE SPECIFICITY: Predominantly expressed in liver||SIMILARITY: Belongs to the ATP-dependent AMP-binding enzyme family	"Bile acyl-CoA synthetase (BACS) (EC 6.2.1.7) (Bile acid-CoA ligase) (BA-CoA ligase) (BAL) (Cholate--CoA ligase) (Fatty acid transport protein 5) (FATP-5) (Fatty-acid-coenzyme A ligase, very long-chain 3) (Solute carrier family 27 member 5) (Very long-chain acyl-CoA synthetase homolog 2) (VLCS-H2) (VLCSH2) (Very long-chain acyl-CoA synthetase-related protein) (VLACS-related) (VLACSR)"	C:basal plasma membrane	catalytic activity	/	/	/	/
52	P2Y receptors	purinergic receptor P2Y2	P41231	5029	324	P2RY2	Human	ATP	/	1713	/	135651446	Agonist	8564228|11754592|12213051	Metabolite	5957	15422;30616	Q9Y2P5	SLC27A5	11980911	/	S27A5_HUMAN	54536;47136	UN;UN	AMP-binding|AMP-binding_C	Endoplasmic reticulum membrane|Microsome|Cell membrane|ALTERNATIVE PRODUCTS: Event=Alternative splicing; Named isoforms=2; Name=1; IsoId=Q9Y2P5-1; Sequence=Displayed; Name=2; IsoId=Q9Y2P5-2; Sequence=VSP_055810; TISSUE SPECIFICITY: Predominantly expressed in liver||SIMILARITY: Belongs to the ATP-dependent AMP-binding enzyme family	"Bile acyl-CoA synthetase (BACS) (EC 6.2.1.7) (Bile acid-CoA ligase) (BA-CoA ligase) (BAL) (Cholate--CoA ligase) (Fatty acid transport protein 5) (FATP-5) (Fatty-acid-coenzyme A ligase, very long-chain 3) (Solute carrier family 27 member 5) (Very long-chain acyl-CoA synthetase homolog 2) (VLCS-H2) (VLCSH2) (Very long-chain acyl-CoA synthetase-related protein) (VLACS-related) (VLACSR)"	C:basal plasma membrane	/	/	/	/	/
52	P2Y receptors	purinergic receptor P2Y2	P41231	5029	324	P2RY2	Human	ATP	/	1713	/	135651446	Agonist	8564228|11754592|12213051	Metabolite	5957	15422;30616	Q9Y2P5	SLC27A5	11980911;12454267;1551828;24244004;7818501	/	S27A5_HUMAN	23532	UN	AMP-binding|AMP-binding_C	Endoplasmic reticulum membrane|Microsome|Cell membrane|ALTERNATIVE PRODUCTS: Event=Alternative splicing; Named isoforms=2; Name=1; IsoId=Q9Y2P5-1; Sequence=Displayed; Name=2; IsoId=Q9Y2P5-2; Sequence=VSP_055810; TISSUE SPECIFICITY: Predominantly expressed in liver||SIMILARITY: Belongs to the ATP-dependent AMP-binding enzyme family	"Bile acyl-CoA synthetase (BACS) (EC 6.2.1.7) (Bile acid-CoA ligase) (BA-CoA ligase) (BAL) (Cholate--CoA ligase) (Fatty acid transport protein 5) (FATP-5) (Fatty-acid-coenzyme A ligase, very long-chain 3) (Solute carrier family 27 member 5) (Very long-chain acyl-CoA synthetase homolog 2) (VLCS-H2) (VLCSH2) (Very long-chain acyl-CoA synthetase-related protein) (VLACS-related) (VLACSR)"	C:basal plasma membrane	catalytic activity	/	/	/	/
52	P2Y receptors	purinergic receptor P2Y2	P41231	5029	324	P2RY2	Human	ATP	/	1713	/	135651446	Agonist	8564228|11754592|12213051	Metabolite	5957	15422;30616	Q9Y2P5	SLC27A5	11980911;12454267;1551828;24244004;7818501	/	S27A5_HUMAN	23532	UN	AMP-binding|AMP-binding_C	Endoplasmic reticulum membrane|Microsome|Cell membrane|ALTERNATIVE PRODUCTS: Event=Alternative splicing; Named isoforms=2; Name=1; IsoId=Q9Y2P5-1; Sequence=Displayed; Name=2; IsoId=Q9Y2P5-2; Sequence=VSP_055810; TISSUE SPECIFICITY: Predominantly expressed in liver||SIMILARITY: Belongs to the ATP-dependent AMP-binding enzyme family	"Bile acyl-CoA synthetase (BACS) (EC 6.2.1.7) (Bile acid-CoA ligase) (BA-CoA ligase) (BAL) (Cholate--CoA ligase) (Fatty acid transport protein 5) (FATP-5) (Fatty-acid-coenzyme A ligase, very long-chain 3) (Solute carrier family 27 member 5) (Very long-chain acyl-CoA synthetase homolog 2) (VLCS-H2) (VLCSH2) (Very long-chain acyl-CoA synthetase-related protein) (VLACS-related) (VLACSR)"	C:basal plasma membrane	/	/	/	/	/
52	P2Y receptors	purinergic receptor P2Y2	P41231	5029	324	P2RY2	Human	ATP	/	1713	/	135651446	Agonist	8564228|11754592|12213051	Metabolite	5957	15422;30616	Q9Y2P5	SLC27A5	11980911;12454267;7818501	/	S27A5_HUMAN	22976	UN	AMP-binding|AMP-binding_C	Endoplasmic reticulum membrane|Microsome|Cell membrane|ALTERNATIVE PRODUCTS: Event=Alternative splicing; Named isoforms=2; Name=1; IsoId=Q9Y2P5-1; Sequence=Displayed; Name=2; IsoId=Q9Y2P5-2; Sequence=VSP_055810; TISSUE SPECIFICITY: Predominantly expressed in liver||SIMILARITY: Belongs to the ATP-dependent AMP-binding enzyme family	"Bile acyl-CoA synthetase (BACS) (EC 6.2.1.7) (Bile acid-CoA ligase) (BA-CoA ligase) (BAL) (Cholate--CoA ligase) (Fatty acid transport protein 5) (FATP-5) (Fatty-acid-coenzyme A ligase, very long-chain 3) (Solute carrier family 27 member 5) (Very long-chain acyl-CoA synthetase homolog 2) (VLCS-H2) (VLCSH2) (Very long-chain acyl-CoA synthetase-related protein) (VLACS-related) (VLACSR)"	C:basal plasma membrane	catalytic activity	/	/	/	/
52	P2Y receptors	purinergic receptor P2Y2	P41231	5029	324	P2RY2	Human	ATP	/	1713	/	135651446	Agonist	8564228|11754592|12213051	Metabolite	5957	15422;30616	Q9Y2P5	SLC27A5	11980911;12454267;7818501	/	S27A5_HUMAN	22976	UN	AMP-binding|AMP-binding_C	Endoplasmic reticulum membrane|Microsome|Cell membrane|ALTERNATIVE PRODUCTS: Event=Alternative splicing; Named isoforms=2; Name=1; IsoId=Q9Y2P5-1; Sequence=Displayed; Name=2; IsoId=Q9Y2P5-2; Sequence=VSP_055810; TISSUE SPECIFICITY: Predominantly expressed in liver||SIMILARITY: Belongs to the ATP-dependent AMP-binding enzyme family	"Bile acyl-CoA synthetase (BACS) (EC 6.2.1.7) (Bile acid-CoA ligase) (BA-CoA ligase) (BAL) (Cholate--CoA ligase) (Fatty acid transport protein 5) (FATP-5) (Fatty-acid-coenzyme A ligase, very long-chain 3) (Solute carrier family 27 member 5) (Very long-chain acyl-CoA synthetase homolog 2) (VLCS-H2) (VLCSH2) (Very long-chain acyl-CoA synthetase-related protein) (VLACS-related) (VLACSR)"	C:basal plasma membrane	/	/	/	/	/
52	P2Y receptors	purinergic receptor P2Y2	P41231	5029	324	P2RY2	Human	ATP	/	1713	/	135651446	Agonist	8564228|11754592|12213051	Metabolite	5957	15422;30616	Q9Y2P5	SLC27A5	11980911;1551828	/	S27A5_HUMAN	47128	UN	AMP-binding|AMP-binding_C	Endoplasmic reticulum membrane|Microsome|Cell membrane|ALTERNATIVE PRODUCTS: Event=Alternative splicing; Named isoforms=2; Name=1; IsoId=Q9Y2P5-1; Sequence=Displayed; Name=2; IsoId=Q9Y2P5-2; Sequence=VSP_055810; TISSUE SPECIFICITY: Predominantly expressed in liver||SIMILARITY: Belongs to the ATP-dependent AMP-binding enzyme family	"Bile acyl-CoA synthetase (BACS) (EC 6.2.1.7) (Bile acid-CoA ligase) (BA-CoA ligase) (BAL) (Cholate--CoA ligase) (Fatty acid transport protein 5) (FATP-5) (Fatty-acid-coenzyme A ligase, very long-chain 3) (Solute carrier family 27 member 5) (Very long-chain acyl-CoA synthetase homolog 2) (VLCS-H2) (VLCSH2) (Very long-chain acyl-CoA synthetase-related protein) (VLACS-related) (VLACSR)"	C:basal plasma membrane	catalytic activity	/	/	/	/
52	P2Y receptors	purinergic receptor P2Y2	P41231	5029	324	P2RY2	Human	ATP	/	1713	/	135651446	Agonist	8564228|11754592|12213051	Metabolite	5957	15422;30616	Q9Y2P5	SLC27A5	11980911;1551828	/	S27A5_HUMAN	47128	UN	AMP-binding|AMP-binding_C	Endoplasmic reticulum membrane|Microsome|Cell membrane|ALTERNATIVE PRODUCTS: Event=Alternative splicing; Named isoforms=2; Name=1; IsoId=Q9Y2P5-1; Sequence=Displayed; Name=2; IsoId=Q9Y2P5-2; Sequence=VSP_055810; TISSUE SPECIFICITY: Predominantly expressed in liver||SIMILARITY: Belongs to the ATP-dependent AMP-binding enzyme family	"Bile acyl-CoA synthetase (BACS) (EC 6.2.1.7) (Bile acid-CoA ligase) (BA-CoA ligase) (BAL) (Cholate--CoA ligase) (Fatty acid transport protein 5) (FATP-5) (Fatty-acid-coenzyme A ligase, very long-chain 3) (Solute carrier family 27 member 5) (Very long-chain acyl-CoA synthetase homolog 2) (VLCS-H2) (VLCSH2) (Very long-chain acyl-CoA synthetase-related protein) (VLACS-related) (VLACSR)"	C:basal plasma membrane	/	/	/	/	/
52	P2Y receptors	purinergic receptor P2Y2	P41231	5029	324	P2RY2	Human	ATP	/	1713	/	135651446	Agonist	8564228|11754592|12213051	Metabolite	5957	15422;30616	Q9Y2P5	SLC27A5	11980911;1551828;24244004	/	S27A5_HUMAN	43764	UN	AMP-binding|AMP-binding_C	Endoplasmic reticulum membrane|Microsome|Cell membrane|ALTERNATIVE PRODUCTS: Event=Alternative splicing; Named isoforms=2; Name=1; IsoId=Q9Y2P5-1; Sequence=Displayed; Name=2; IsoId=Q9Y2P5-2; Sequence=VSP_055810; TISSUE SPECIFICITY: Predominantly expressed in liver||SIMILARITY: Belongs to the ATP-dependent AMP-binding enzyme family	"Bile acyl-CoA synthetase (BACS) (EC 6.2.1.7) (Bile acid-CoA ligase) (BA-CoA ligase) (BAL) (Cholate--CoA ligase) (Fatty acid transport protein 5) (FATP-5) (Fatty-acid-coenzyme A ligase, very long-chain 3) (Solute carrier family 27 member 5) (Very long-chain acyl-CoA synthetase homolog 2) (VLCS-H2) (VLCSH2) (Very long-chain acyl-CoA synthetase-related protein) (VLACS-related) (VLACSR)"	C:basal plasma membrane	catalytic activity	/	/	/	/
52	P2Y receptors	purinergic receptor P2Y2	P41231	5029	324	P2RY2	Human	ATP	/	1713	/	135651446	Agonist	8564228|11754592|12213051	Metabolite	5957	15422;30616	Q9Y2P5	SLC27A5	11980911;1551828;24244004	/	S27A5_HUMAN	43764	UN	AMP-binding|AMP-binding_C	Endoplasmic reticulum membrane|Microsome|Cell membrane|ALTERNATIVE PRODUCTS: Event=Alternative splicing; Named isoforms=2; Name=1; IsoId=Q9Y2P5-1; Sequence=Displayed; Name=2; IsoId=Q9Y2P5-2; Sequence=VSP_055810; TISSUE SPECIFICITY: Predominantly expressed in liver||SIMILARITY: Belongs to the ATP-dependent AMP-binding enzyme family	"Bile acyl-CoA synthetase (BACS) (EC 6.2.1.7) (Bile acid-CoA ligase) (BA-CoA ligase) (BAL) (Cholate--CoA ligase) (Fatty acid transport protein 5) (FATP-5) (Fatty-acid-coenzyme A ligase, very long-chain 3) (Solute carrier family 27 member 5) (Very long-chain acyl-CoA synthetase homolog 2) (VLCS-H2) (VLCSH2) (Very long-chain acyl-CoA synthetase-related protein) (VLACS-related) (VLACSR)"	C:basal plasma membrane	/	/	/	/	/
52	P2Y receptors	pyrimidinergic receptor P2Y4	P51582	5030	325	P2RY4	Human	ATP	/	1713	/	135651446	Agonist	21193033	Metabolite	5957	15422;30616	Q9Y2P5	SLC27A5	10198260;10479480;10749848;15469937;15699031;16762313;17762044;18258213;20027301;21768100;8206942	/	S27A5_HUMAN	33639	UN	AMP-binding|AMP-binding_C	Endoplasmic reticulum membrane|Microsome|Cell membrane|ALTERNATIVE PRODUCTS: Event=Alternative splicing; Named isoforms=2; Name=1; IsoId=Q9Y2P5-1; Sequence=Displayed; Name=2; IsoId=Q9Y2P5-2; Sequence=VSP_055810; TISSUE SPECIFICITY: Predominantly expressed in liver||SIMILARITY: Belongs to the ATP-dependent AMP-binding enzyme family	"Bile acyl-CoA synthetase (BACS) (EC 6.2.1.7) (Bile acid-CoA ligase) (BA-CoA ligase) (BAL) (Cholate--CoA ligase) (Fatty acid transport protein 5) (FATP-5) (Fatty-acid-coenzyme A ligase, very long-chain 3) (Solute carrier family 27 member 5) (Very long-chain acyl-CoA synthetase homolog 2) (VLCS-H2) (VLCSH2) (Very long-chain acyl-CoA synthetase-related protein) (VLACS-related) (VLACSR)"	C:basal plasma membrane	catalytic activity	/	/	/	/
52	P2Y receptors	pyrimidinergic receptor P2Y4	P51582	5030	325	P2RY4	Human	ATP	/	1713	/	135651446	Agonist	21193033	Metabolite	5957	15422;30616	Q9Y2P5	SLC27A5	10198260;10479480;10749848;15469937;15699031;16762313;17762044;18258213;20027301;21768100;8206942	/	S27A5_HUMAN	33639	UN	AMP-binding|AMP-binding_C	Endoplasmic reticulum membrane|Microsome|Cell membrane|ALTERNATIVE PRODUCTS: Event=Alternative splicing; Named isoforms=2; Name=1; IsoId=Q9Y2P5-1; Sequence=Displayed; Name=2; IsoId=Q9Y2P5-2; Sequence=VSP_055810; TISSUE SPECIFICITY: Predominantly expressed in liver||SIMILARITY: Belongs to the ATP-dependent AMP-binding enzyme family	"Bile acyl-CoA synthetase (BACS) (EC 6.2.1.7) (Bile acid-CoA ligase) (BA-CoA ligase) (BAL) (Cholate--CoA ligase) (Fatty acid transport protein 5) (FATP-5) (Fatty-acid-coenzyme A ligase, very long-chain 3) (Solute carrier family 27 member 5) (Very long-chain acyl-CoA synthetase homolog 2) (VLCS-H2) (VLCSH2) (Very long-chain acyl-CoA synthetase-related protein) (VLACS-related) (VLACSR)"	C:basal plasma membrane	/	/	/	/	/
52	P2Y receptors	pyrimidinergic receptor P2Y4	P51582	5030	325	P2RY4	Human	ATP	/	1713	/	135651446	Agonist	21193033	Metabolite	5957	15422;30616	Q9Y2P5	SLC27A5	10479480	/	S27A5_HUMAN	46208	UN	AMP-binding|AMP-binding_C	Endoplasmic reticulum membrane|Microsome|Cell membrane|ALTERNATIVE PRODUCTS: Event=Alternative splicing; Named isoforms=2; Name=1; IsoId=Q9Y2P5-1; Sequence=Displayed; Name=2; IsoId=Q9Y2P5-2; Sequence=VSP_055810; TISSUE SPECIFICITY: Predominantly expressed in liver||SIMILARITY: Belongs to the ATP-dependent AMP-binding enzyme family	"Bile acyl-CoA synthetase (BACS) (EC 6.2.1.7) (Bile acid-CoA ligase) (BA-CoA ligase) (BAL) (Cholate--CoA ligase) (Fatty acid transport protein 5) (FATP-5) (Fatty-acid-coenzyme A ligase, very long-chain 3) (Solute carrier family 27 member 5) (Very long-chain acyl-CoA synthetase homolog 2) (VLCS-H2) (VLCSH2) (Very long-chain acyl-CoA synthetase-related protein) (VLACS-related) (VLACSR)"	C:basal plasma membrane	catalytic activity	/	/	/	/
52	P2Y receptors	pyrimidinergic receptor P2Y4	P51582	5030	325	P2RY4	Human	ATP	/	1713	/	135651446	Agonist	21193033	Metabolite	5957	15422;30616	Q9Y2P5	SLC27A5	10479480	/	S27A5_HUMAN	46208	UN	AMP-binding|AMP-binding_C	Endoplasmic reticulum membrane|Microsome|Cell membrane|ALTERNATIVE PRODUCTS: Event=Alternative splicing; Named isoforms=2; Name=1; IsoId=Q9Y2P5-1; Sequence=Displayed; Name=2; IsoId=Q9Y2P5-2; Sequence=VSP_055810; TISSUE SPECIFICITY: Predominantly expressed in liver||SIMILARITY: Belongs to the ATP-dependent AMP-binding enzyme family	"Bile acyl-CoA synthetase (BACS) (EC 6.2.1.7) (Bile acid-CoA ligase) (BA-CoA ligase) (BAL) (Cholate--CoA ligase) (Fatty acid transport protein 5) (FATP-5) (Fatty-acid-coenzyme A ligase, very long-chain 3) (Solute carrier family 27 member 5) (Very long-chain acyl-CoA synthetase homolog 2) (VLCS-H2) (VLCSH2) (Very long-chain acyl-CoA synthetase-related protein) (VLACS-related) (VLACSR)"	C:basal plasma membrane	/	/	/	/	/
52	P2Y receptors	pyrimidinergic receptor P2Y4	P51582	5030	325	P2RY4	Human	ATP	/	1713	/	135651446	Agonist	21193033	Metabolite	5957	15422;30616	Q9Y2P5	SLC27A5	10479480;18267944;25490545;8206942	/	S27A5_HUMAN	33615	UN	AMP-binding|AMP-binding_C	Endoplasmic reticulum membrane|Microsome|Cell membrane|ALTERNATIVE PRODUCTS: Event=Alternative splicing; Named isoforms=2; Name=1; IsoId=Q9Y2P5-1; Sequence=Displayed; Name=2; IsoId=Q9Y2P5-2; Sequence=VSP_055810; TISSUE SPECIFICITY: Predominantly expressed in liver||SIMILARITY: Belongs to the ATP-dependent AMP-binding enzyme family	"Bile acyl-CoA synthetase (BACS) (EC 6.2.1.7) (Bile acid-CoA ligase) (BA-CoA ligase) (BAL) (Cholate--CoA ligase) (Fatty acid transport protein 5) (FATP-5) (Fatty-acid-coenzyme A ligase, very long-chain 3) (Solute carrier family 27 member 5) (Very long-chain acyl-CoA synthetase homolog 2) (VLCS-H2) (VLCSH2) (Very long-chain acyl-CoA synthetase-related protein) (VLACS-related) (VLACSR)"	C:basal plasma membrane	catalytic activity	/	/	/	/
52	P2Y receptors	pyrimidinergic receptor P2Y4	P51582	5030	325	P2RY4	Human	ATP	/	1713	/	135651446	Agonist	21193033	Metabolite	5957	15422;30616	Q9Y2P5	SLC27A5	10479480;18267944;25490545;8206942	/	S27A5_HUMAN	33615	UN	AMP-binding|AMP-binding_C	Endoplasmic reticulum membrane|Microsome|Cell membrane|ALTERNATIVE PRODUCTS: Event=Alternative splicing; Named isoforms=2; Name=1; IsoId=Q9Y2P5-1; Sequence=Displayed; Name=2; IsoId=Q9Y2P5-2; Sequence=VSP_055810; TISSUE SPECIFICITY: Predominantly expressed in liver||SIMILARITY: Belongs to the ATP-dependent AMP-binding enzyme family	"Bile acyl-CoA synthetase (BACS) (EC 6.2.1.7) (Bile acid-CoA ligase) (BA-CoA ligase) (BAL) (Cholate--CoA ligase) (Fatty acid transport protein 5) (FATP-5) (Fatty-acid-coenzyme A ligase, very long-chain 3) (Solute carrier family 27 member 5) (Very long-chain acyl-CoA synthetase homolog 2) (VLCS-H2) (VLCSH2) (Very long-chain acyl-CoA synthetase-related protein) (VLACS-related) (VLACSR)"	C:basal plasma membrane	/	/	/	/	/
52	P2Y receptors	pyrimidinergic receptor P2Y4	P51582	5030	325	P2RY4	Human	ATP	/	1713	/	135651446	Agonist	21193033	Metabolite	5957	15422;30616	Q9Y2P5	SLC27A5	10479480;20027301	/	S27A5_HUMAN	43748	UN	AMP-binding|AMP-binding_C	Endoplasmic reticulum membrane|Microsome|Cell membrane|ALTERNATIVE PRODUCTS: Event=Alternative splicing; Named isoforms=2; Name=1; IsoId=Q9Y2P5-1; Sequence=Displayed; Name=2; IsoId=Q9Y2P5-2; Sequence=VSP_055810; TISSUE SPECIFICITY: Predominantly expressed in liver||SIMILARITY: Belongs to the ATP-dependent AMP-binding enzyme family	"Bile acyl-CoA synthetase (BACS) (EC 6.2.1.7) (Bile acid-CoA ligase) (BA-CoA ligase) (BAL) (Cholate--CoA ligase) (Fatty acid transport protein 5) (FATP-5) (Fatty-acid-coenzyme A ligase, very long-chain 3) (Solute carrier family 27 member 5) (Very long-chain acyl-CoA synthetase homolog 2) (VLCS-H2) (VLCSH2) (Very long-chain acyl-CoA synthetase-related protein) (VLACS-related) (VLACSR)"	C:basal plasma membrane	catalytic activity	/	/	/	/
52	P2Y receptors	pyrimidinergic receptor P2Y4	P51582	5030	325	P2RY4	Human	ATP	/	1713	/	135651446	Agonist	21193033	Metabolite	5957	15422;30616	Q9Y2P5	SLC27A5	10479480;20027301	/	S27A5_HUMAN	43748	UN	AMP-binding|AMP-binding_C	Endoplasmic reticulum membrane|Microsome|Cell membrane|ALTERNATIVE PRODUCTS: Event=Alternative splicing; Named isoforms=2; Name=1; IsoId=Q9Y2P5-1; Sequence=Displayed; Name=2; IsoId=Q9Y2P5-2; Sequence=VSP_055810; TISSUE SPECIFICITY: Predominantly expressed in liver||SIMILARITY: Belongs to the ATP-dependent AMP-binding enzyme family	"Bile acyl-CoA synthetase (BACS) (EC 6.2.1.7) (Bile acid-CoA ligase) (BA-CoA ligase) (BAL) (Cholate--CoA ligase) (Fatty acid transport protein 5) (FATP-5) (Fatty-acid-coenzyme A ligase, very long-chain 3) (Solute carrier family 27 member 5) (Very long-chain acyl-CoA synthetase homolog 2) (VLCS-H2) (VLCSH2) (Very long-chain acyl-CoA synthetase-related protein) (VLACS-related) (VLACSR)"	C:basal plasma membrane	/	/	/	/	/
52	P2Y receptors	pyrimidinergic receptor P2Y4	P51582	5030	325	P2RY4	Human	ATP	/	1713	/	135651446	Agonist	21193033	Metabolite	5957	15422;30616	Q9Y2P5	SLC27A5	11980911	/	S27A5_HUMAN	54536;47136	UN;UN	AMP-binding|AMP-binding_C	Endoplasmic reticulum membrane|Microsome|Cell membrane|ALTERNATIVE PRODUCTS: Event=Alternative splicing; Named isoforms=2; Name=1; IsoId=Q9Y2P5-1; Sequence=Displayed; Name=2; IsoId=Q9Y2P5-2; Sequence=VSP_055810; TISSUE SPECIFICITY: Predominantly expressed in liver||SIMILARITY: Belongs to the ATP-dependent AMP-binding enzyme family	"Bile acyl-CoA synthetase (BACS) (EC 6.2.1.7) (Bile acid-CoA ligase) (BA-CoA ligase) (BAL) (Cholate--CoA ligase) (Fatty acid transport protein 5) (FATP-5) (Fatty-acid-coenzyme A ligase, very long-chain 3) (Solute carrier family 27 member 5) (Very long-chain acyl-CoA synthetase homolog 2) (VLCS-H2) (VLCSH2) (Very long-chain acyl-CoA synthetase-related protein) (VLACS-related) (VLACSR)"	C:basal plasma membrane	catalytic activity	/	/	/	/
52	P2Y receptors	pyrimidinergic receptor P2Y4	P51582	5030	325	P2RY4	Human	ATP	/	1713	/	135651446	Agonist	21193033	Metabolite	5957	15422;30616	Q9Y2P5	SLC27A5	11980911	/	S27A5_HUMAN	54536;47136	UN;UN	AMP-binding|AMP-binding_C	Endoplasmic reticulum membrane|Microsome|Cell membrane|ALTERNATIVE PRODUCTS: Event=Alternative splicing; Named isoforms=2; Name=1; IsoId=Q9Y2P5-1; Sequence=Displayed; Name=2; IsoId=Q9Y2P5-2; Sequence=VSP_055810; TISSUE SPECIFICITY: Predominantly expressed in liver||SIMILARITY: Belongs to the ATP-dependent AMP-binding enzyme family	"Bile acyl-CoA synthetase (BACS) (EC 6.2.1.7) (Bile acid-CoA ligase) (BA-CoA ligase) (BAL) (Cholate--CoA ligase) (Fatty acid transport protein 5) (FATP-5) (Fatty-acid-coenzyme A ligase, very long-chain 3) (Solute carrier family 27 member 5) (Very long-chain acyl-CoA synthetase homolog 2) (VLCS-H2) (VLCSH2) (Very long-chain acyl-CoA synthetase-related protein) (VLACS-related) (VLACSR)"	C:basal plasma membrane	/	/	/	/	/
52	P2Y receptors	pyrimidinergic receptor P2Y4	P51582	5030	325	P2RY4	Human	ATP	/	1713	/	135651446	Agonist	21193033	Metabolite	5957	15422;30616	Q9Y2P5	SLC27A5	11980911;12454267;1551828;24244004;7818501	/	S27A5_HUMAN	23532	UN	AMP-binding|AMP-binding_C	Endoplasmic reticulum membrane|Microsome|Cell membrane|ALTERNATIVE PRODUCTS: Event=Alternative splicing; Named isoforms=2; Name=1; IsoId=Q9Y2P5-1; Sequence=Displayed; Name=2; IsoId=Q9Y2P5-2; Sequence=VSP_055810; TISSUE SPECIFICITY: Predominantly expressed in liver||SIMILARITY: Belongs to the ATP-dependent AMP-binding enzyme family	"Bile acyl-CoA synthetase (BACS) (EC 6.2.1.7) (Bile acid-CoA ligase) (BA-CoA ligase) (BAL) (Cholate--CoA ligase) (Fatty acid transport protein 5) (FATP-5) (Fatty-acid-coenzyme A ligase, very long-chain 3) (Solute carrier family 27 member 5) (Very long-chain acyl-CoA synthetase homolog 2) (VLCS-H2) (VLCSH2) (Very long-chain acyl-CoA synthetase-related protein) (VLACS-related) (VLACSR)"	C:basal plasma membrane	catalytic activity	/	/	/	/
52	P2Y receptors	pyrimidinergic receptor P2Y4	P51582	5030	325	P2RY4	Human	ATP	/	1713	/	135651446	Agonist	21193033	Metabolite	5957	15422;30616	Q9Y2P5	SLC27A5	11980911;12454267;1551828;24244004;7818501	/	S27A5_HUMAN	23532	UN	AMP-binding|AMP-binding_C	Endoplasmic reticulum membrane|Microsome|Cell membrane|ALTERNATIVE PRODUCTS: Event=Alternative splicing; Named isoforms=2; Name=1; IsoId=Q9Y2P5-1; Sequence=Displayed; Name=2; IsoId=Q9Y2P5-2; Sequence=VSP_055810; TISSUE SPECIFICITY: Predominantly expressed in liver||SIMILARITY: Belongs to the ATP-dependent AMP-binding enzyme family	"Bile acyl-CoA synthetase (BACS) (EC 6.2.1.7) (Bile acid-CoA ligase) (BA-CoA ligase) (BAL) (Cholate--CoA ligase) (Fatty acid transport protein 5) (FATP-5) (Fatty-acid-coenzyme A ligase, very long-chain 3) (Solute carrier family 27 member 5) (Very long-chain acyl-CoA synthetase homolog 2) (VLCS-H2) (VLCSH2) (Very long-chain acyl-CoA synthetase-related protein) (VLACS-related) (VLACSR)"	C:basal plasma membrane	/	/	/	/	/
52	P2Y receptors	pyrimidinergic receptor P2Y4	P51582	5030	325	P2RY4	Human	ATP	/	1713	/	135651446	Agonist	21193033	Metabolite	5957	15422;30616	Q9Y2P5	SLC27A5	11980911;12454267;7818501	/	S27A5_HUMAN	22976	UN	AMP-binding|AMP-binding_C	Endoplasmic reticulum membrane|Microsome|Cell membrane|ALTERNATIVE PRODUCTS: Event=Alternative splicing; Named isoforms=2; Name=1; IsoId=Q9Y2P5-1; Sequence=Displayed; Name=2; IsoId=Q9Y2P5-2; Sequence=VSP_055810; TISSUE SPECIFICITY: Predominantly expressed in liver||SIMILARITY: Belongs to the ATP-dependent AMP-binding enzyme family	"Bile acyl-CoA synthetase (BACS) (EC 6.2.1.7) (Bile acid-CoA ligase) (BA-CoA ligase) (BAL) (Cholate--CoA ligase) (Fatty acid transport protein 5) (FATP-5) (Fatty-acid-coenzyme A ligase, very long-chain 3) (Solute carrier family 27 member 5) (Very long-chain acyl-CoA synthetase homolog 2) (VLCS-H2) (VLCSH2) (Very long-chain acyl-CoA synthetase-related protein) (VLACS-related) (VLACSR)"	C:basal plasma membrane	catalytic activity	/	/	/	/
52	P2Y receptors	pyrimidinergic receptor P2Y4	P51582	5030	325	P2RY4	Human	ATP	/	1713	/	135651446	Agonist	21193033	Metabolite	5957	15422;30616	Q9Y2P5	SLC27A5	11980911;12454267;7818501	/	S27A5_HUMAN	22976	UN	AMP-binding|AMP-binding_C	Endoplasmic reticulum membrane|Microsome|Cell membrane|ALTERNATIVE PRODUCTS: Event=Alternative splicing; Named isoforms=2; Name=1; IsoId=Q9Y2P5-1; Sequence=Displayed; Name=2; IsoId=Q9Y2P5-2; Sequence=VSP_055810; TISSUE SPECIFICITY: Predominantly expressed in liver||SIMILARITY: Belongs to the ATP-dependent AMP-binding enzyme family	"Bile acyl-CoA synthetase (BACS) (EC 6.2.1.7) (Bile acid-CoA ligase) (BA-CoA ligase) (BAL) (Cholate--CoA ligase) (Fatty acid transport protein 5) (FATP-5) (Fatty-acid-coenzyme A ligase, very long-chain 3) (Solute carrier family 27 member 5) (Very long-chain acyl-CoA synthetase homolog 2) (VLCS-H2) (VLCSH2) (Very long-chain acyl-CoA synthetase-related protein) (VLACS-related) (VLACSR)"	C:basal plasma membrane	/	/	/	/	/
52	P2Y receptors	pyrimidinergic receptor P2Y4	P51582	5030	325	P2RY4	Human	ATP	/	1713	/	135651446	Agonist	21193033	Metabolite	5957	15422;30616	Q9Y2P5	SLC27A5	11980911;1551828	/	S27A5_HUMAN	47128	UN	AMP-binding|AMP-binding_C	Endoplasmic reticulum membrane|Microsome|Cell membrane|ALTERNATIVE PRODUCTS: Event=Alternative splicing; Named isoforms=2; Name=1; IsoId=Q9Y2P5-1; Sequence=Displayed; Name=2; IsoId=Q9Y2P5-2; Sequence=VSP_055810; TISSUE SPECIFICITY: Predominantly expressed in liver||SIMILARITY: Belongs to the ATP-dependent AMP-binding enzyme family	"Bile acyl-CoA synthetase (BACS) (EC 6.2.1.7) (Bile acid-CoA ligase) (BA-CoA ligase) (BAL) (Cholate--CoA ligase) (Fatty acid transport protein 5) (FATP-5) (Fatty-acid-coenzyme A ligase, very long-chain 3) (Solute carrier family 27 member 5) (Very long-chain acyl-CoA synthetase homolog 2) (VLCS-H2) (VLCSH2) (Very long-chain acyl-CoA synthetase-related protein) (VLACS-related) (VLACSR)"	C:basal plasma membrane	catalytic activity	/	/	/	/
52	P2Y receptors	pyrimidinergic receptor P2Y4	P51582	5030	325	P2RY4	Human	ATP	/	1713	/	135651446	Agonist	21193033	Metabolite	5957	15422;30616	Q9Y2P5	SLC27A5	11980911;1551828	/	S27A5_HUMAN	47128	UN	AMP-binding|AMP-binding_C	Endoplasmic reticulum membrane|Microsome|Cell membrane|ALTERNATIVE PRODUCTS: Event=Alternative splicing; Named isoforms=2; Name=1; IsoId=Q9Y2P5-1; Sequence=Displayed; Name=2; IsoId=Q9Y2P5-2; Sequence=VSP_055810; TISSUE SPECIFICITY: Predominantly expressed in liver||SIMILARITY: Belongs to the ATP-dependent AMP-binding enzyme family	"Bile acyl-CoA synthetase (BACS) (EC 6.2.1.7) (Bile acid-CoA ligase) (BA-CoA ligase) (BAL) (Cholate--CoA ligase) (Fatty acid transport protein 5) (FATP-5) (Fatty-acid-coenzyme A ligase, very long-chain 3) (Solute carrier family 27 member 5) (Very long-chain acyl-CoA synthetase homolog 2) (VLCS-H2) (VLCSH2) (Very long-chain acyl-CoA synthetase-related protein) (VLACS-related) (VLACSR)"	C:basal plasma membrane	/	/	/	/	/
52	P2Y receptors	pyrimidinergic receptor P2Y4	P51582	5030	325	P2RY4	Human	ATP	/	1713	/	135651446	Agonist	21193033	Metabolite	5957	15422;30616	Q9Y2P5	SLC27A5	11980911;1551828;24244004	/	S27A5_HUMAN	43764	UN	AMP-binding|AMP-binding_C	Endoplasmic reticulum membrane|Microsome|Cell membrane|ALTERNATIVE PRODUCTS: Event=Alternative splicing; Named isoforms=2; Name=1; IsoId=Q9Y2P5-1; Sequence=Displayed; Name=2; IsoId=Q9Y2P5-2; Sequence=VSP_055810; TISSUE SPECIFICITY: Predominantly expressed in liver||SIMILARITY: Belongs to the ATP-dependent AMP-binding enzyme family	"Bile acyl-CoA synthetase (BACS) (EC 6.2.1.7) (Bile acid-CoA ligase) (BA-CoA ligase) (BAL) (Cholate--CoA ligase) (Fatty acid transport protein 5) (FATP-5) (Fatty-acid-coenzyme A ligase, very long-chain 3) (Solute carrier family 27 member 5) (Very long-chain acyl-CoA synthetase homolog 2) (VLCS-H2) (VLCSH2) (Very long-chain acyl-CoA synthetase-related protein) (VLACS-related) (VLACSR)"	C:basal plasma membrane	catalytic activity	/	/	/	/
52	P2Y receptors	pyrimidinergic receptor P2Y4	P51582	5030	325	P2RY4	Human	ATP	/	1713	/	135651446	Agonist	21193033	Metabolite	5957	15422;30616	Q9Y2P5	SLC27A5	11980911;1551828;24244004	/	S27A5_HUMAN	43764	UN	AMP-binding|AMP-binding_C	Endoplasmic reticulum membrane|Microsome|Cell membrane|ALTERNATIVE PRODUCTS: Event=Alternative splicing; Named isoforms=2; Name=1; IsoId=Q9Y2P5-1; Sequence=Displayed; Name=2; IsoId=Q9Y2P5-2; Sequence=VSP_055810; TISSUE SPECIFICITY: Predominantly expressed in liver||SIMILARITY: Belongs to the ATP-dependent AMP-binding enzyme family	"Bile acyl-CoA synthetase (BACS) (EC 6.2.1.7) (Bile acid-CoA ligase) (BA-CoA ligase) (BAL) (Cholate--CoA ligase) (Fatty acid transport protein 5) (FATP-5) (Fatty-acid-coenzyme A ligase, very long-chain 3) (Solute carrier family 27 member 5) (Very long-chain acyl-CoA synthetase homolog 2) (VLCS-H2) (VLCSH2) (Very long-chain acyl-CoA synthetase-related protein) (VLACS-related) (VLACSR)"	C:basal plasma membrane	/	/	/	/	/
8	Bile acid receptor	G protein-coupled bile acid receptor 1	Q8TDU6	151306	37	GPBAR1	Human	chenodeoxycholic acid	/	608	/	135651455	Agonist	12419312	Metabolite	10133	16755;36234	Q9Y2P5	SLC27A5	11980911;1551828;24244004	/	S27A5_HUMAN	43764	UN	AMP-binding|AMP-binding_C	Endoplasmic reticulum membrane|Microsome|Cell membrane|ALTERNATIVE PRODUCTS: Event=Alternative splicing; Named isoforms=2; Name=1; IsoId=Q9Y2P5-1; Sequence=Displayed; Name=2; IsoId=Q9Y2P5-2; Sequence=VSP_055810; TISSUE SPECIFICITY: Predominantly expressed in liver||SIMILARITY: Belongs to the ATP-dependent AMP-binding enzyme family	"Bile acyl-CoA synthetase (BACS) (EC 6.2.1.7) (Bile acid-CoA ligase) (BA-CoA ligase) (BAL) (Cholate--CoA ligase) (Fatty acid transport protein 5) (FATP-5) (Fatty-acid-coenzyme A ligase, very long-chain 3) (Solute carrier family 27 member 5) (Very long-chain acyl-CoA synthetase homolog 2) (VLCS-H2) (VLCSH2) (Very long-chain acyl-CoA synthetase-related protein) (VLACS-related) (VLACSR)"	C:basal plasma membrane	catalytic activity	/	/	Ligand Producing	263
8	Bile acid receptor	G protein-coupled bile acid receptor 1	Q8TDU6	151306	37	GPBAR1	Human	chenodeoxycholic acid	/	608	/	135651455	Agonist	12419312	Metabolite	10133	16755;36234	Q9Y2P5	SLC27A5	11980911;1551828;24244004	/	S27A5_HUMAN	43764	UN	AMP-binding|AMP-binding_C	Endoplasmic reticulum membrane|Microsome|Cell membrane|ALTERNATIVE PRODUCTS: Event=Alternative splicing; Named isoforms=2; Name=1; IsoId=Q9Y2P5-1; Sequence=Displayed; Name=2; IsoId=Q9Y2P5-2; Sequence=VSP_055810; TISSUE SPECIFICITY: Predominantly expressed in liver||SIMILARITY: Belongs to the ATP-dependent AMP-binding enzyme family	"Bile acyl-CoA synthetase (BACS) (EC 6.2.1.7) (Bile acid-CoA ligase) (BA-CoA ligase) (BAL) (Cholate--CoA ligase) (Fatty acid transport protein 5) (FATP-5) (Fatty-acid-coenzyme A ligase, very long-chain 3) (Solute carrier family 27 member 5) (Very long-chain acyl-CoA synthetase homolog 2) (VLCS-H2) (VLCSH2) (Very long-chain acyl-CoA synthetase-related protein) (VLACS-related) (VLACSR)"	C:basal plasma membrane	/	/	/	Ligand Producing	263
8	Bile acid receptor	G protein-coupled bile acid receptor 1	Q8TDU6	151306	37	GPBAR1	Human	cholic acid	/	609	/	135651459	Agonist	12419312	Metabolite	221493	16359;29747	Q9Y2P5	SLC27A5	11980911;12454267;1551828;24244004;7818501	/	S27A5_HUMAN	23532	UN	AMP-binding|AMP-binding_C	Endoplasmic reticulum membrane|Microsome|Cell membrane|ALTERNATIVE PRODUCTS: Event=Alternative splicing; Named isoforms=2; Name=1; IsoId=Q9Y2P5-1; Sequence=Displayed; Name=2; IsoId=Q9Y2P5-2; Sequence=VSP_055810; TISSUE SPECIFICITY: Predominantly expressed in liver||SIMILARITY: Belongs to the ATP-dependent AMP-binding enzyme family	"Bile acyl-CoA synthetase (BACS) (EC 6.2.1.7) (Bile acid-CoA ligase) (BA-CoA ligase) (BAL) (Cholate--CoA ligase) (Fatty acid transport protein 5) (FATP-5) (Fatty-acid-coenzyme A ligase, very long-chain 3) (Solute carrier family 27 member 5) (Very long-chain acyl-CoA synthetase homolog 2) (VLCS-H2) (VLCSH2) (Very long-chain acyl-CoA synthetase-related protein) (VLACS-related) (VLACSR)"	C:basal plasma membrane	catalytic activity	/	/	Ligand Producing	263
8	Bile acid receptor	G protein-coupled bile acid receptor 1	Q8TDU6	151306	37	GPBAR1	Human	cholic acid	/	609	/	135651459	Agonist	12419312	Metabolite	221493	16359;29747	Q9Y2P5	SLC27A5	11980911;12454267;1551828;24244004;7818501	/	S27A5_HUMAN	23532	UN	AMP-binding|AMP-binding_C	Endoplasmic reticulum membrane|Microsome|Cell membrane|ALTERNATIVE PRODUCTS: Event=Alternative splicing; Named isoforms=2; Name=1; IsoId=Q9Y2P5-1; Sequence=Displayed; Name=2; IsoId=Q9Y2P5-2; Sequence=VSP_055810; TISSUE SPECIFICITY: Predominantly expressed in liver||SIMILARITY: Belongs to the ATP-dependent AMP-binding enzyme family	"Bile acyl-CoA synthetase (BACS) (EC 6.2.1.7) (Bile acid-CoA ligase) (BA-CoA ligase) (BAL) (Cholate--CoA ligase) (Fatty acid transport protein 5) (FATP-5) (Fatty-acid-coenzyme A ligase, very long-chain 3) (Solute carrier family 27 member 5) (Very long-chain acyl-CoA synthetase homolog 2) (VLCS-H2) (VLCSH2) (Very long-chain acyl-CoA synthetase-related protein) (VLACS-related) (VLACSR)"	C:basal plasma membrane	/	/	/	Ligand Producing	263
8	Bile acid receptor	G protein-coupled bile acid receptor 1	Q8TDU6	151306	37	GPBAR1	Human	deoxycholic acid	/	610	/	135651468	Agonist	12419312	Metabolite	222528	28834;23614	Q9Y2P5	SLC27A5	11980911;1551828	/	S27A5_HUMAN	47128	UN	AMP-binding|AMP-binding_C	Endoplasmic reticulum membrane|Microsome|Cell membrane|ALTERNATIVE PRODUCTS: Event=Alternative splicing; Named isoforms=2; Name=1; IsoId=Q9Y2P5-1; Sequence=Displayed; Name=2; IsoId=Q9Y2P5-2; Sequence=VSP_055810; TISSUE SPECIFICITY: Predominantly expressed in liver||SIMILARITY: Belongs to the ATP-dependent AMP-binding enzyme family	"Bile acyl-CoA synthetase (BACS) (EC 6.2.1.7) (Bile acid-CoA ligase) (BA-CoA ligase) (BAL) (Cholate--CoA ligase) (Fatty acid transport protein 5) (FATP-5) (Fatty-acid-coenzyme A ligase, very long-chain 3) (Solute carrier family 27 member 5) (Very long-chain acyl-CoA synthetase homolog 2) (VLCS-H2) (VLCSH2) (Very long-chain acyl-CoA synthetase-related protein) (VLACS-related) (VLACSR)"	C:basal plasma membrane	catalytic activity	/	/	Ligand Producing	263
8	Bile acid receptor	G protein-coupled bile acid receptor 1	Q8TDU6	151306	37	GPBAR1	Human	deoxycholic acid	/	610	/	135651468	Agonist	12419312	Metabolite	222528	28834;23614	Q9Y2P5	SLC27A5	11980911;1551828	/	S27A5_HUMAN	47128	UN	AMP-binding|AMP-binding_C	Endoplasmic reticulum membrane|Microsome|Cell membrane|ALTERNATIVE PRODUCTS: Event=Alternative splicing; Named isoforms=2; Name=1; IsoId=Q9Y2P5-1; Sequence=Displayed; Name=2; IsoId=Q9Y2P5-2; Sequence=VSP_055810; TISSUE SPECIFICITY: Predominantly expressed in liver||SIMILARITY: Belongs to the ATP-dependent AMP-binding enzyme family	"Bile acyl-CoA synthetase (BACS) (EC 6.2.1.7) (Bile acid-CoA ligase) (BA-CoA ligase) (BAL) (Cholate--CoA ligase) (Fatty acid transport protein 5) (FATP-5) (Fatty-acid-coenzyme A ligase, very long-chain 3) (Solute carrier family 27 member 5) (Very long-chain acyl-CoA synthetase homolog 2) (VLCS-H2) (VLCSH2) (Very long-chain acyl-CoA synthetase-related protein) (VLACS-related) (VLACSR)"	C:basal plasma membrane	/	/	/	Ligand Producing	263
8	Bile acid receptor	G protein-coupled bile acid receptor 1	Q8TDU6	151306	37	GPBAR1	Human	lithocholic acid	/	611	/	135651505	Agonist	12419312	Metabolite	9903	16325;29744	Q9Y2P5	SLC27A5	11980911	/	S27A5_HUMAN	47136	UN	AMP-binding|AMP-binding_C	Endoplasmic reticulum membrane|Microsome|Cell membrane|ALTERNATIVE PRODUCTS: Event=Alternative splicing; Named isoforms=2; Name=1; IsoId=Q9Y2P5-1; Sequence=Displayed; Name=2; IsoId=Q9Y2P5-2; Sequence=VSP_055810; TISSUE SPECIFICITY: Predominantly expressed in liver||SIMILARITY: Belongs to the ATP-dependent AMP-binding enzyme family	"Bile acyl-CoA synthetase (BACS) (EC 6.2.1.7) (Bile acid-CoA ligase) (BA-CoA ligase) (BAL) (Cholate--CoA ligase) (Fatty acid transport protein 5) (FATP-5) (Fatty-acid-coenzyme A ligase, very long-chain 3) (Solute carrier family 27 member 5) (Very long-chain acyl-CoA synthetase homolog 2) (VLCS-H2) (VLCSH2) (Very long-chain acyl-CoA synthetase-related protein) (VLACS-related) (VLACSR)"	C:basal plasma membrane	catalytic activity	/	/	Ligand Producing	263
8	Bile acid receptor	G protein-coupled bile acid receptor 1	Q8TDU6	151306	37	GPBAR1	Human	lithocholic acid	/	611	/	135651505	Agonist	12419312	Metabolite	9903	16325;29744	Q9Y2P5	SLC27A5	11980911	/	S27A5_HUMAN	47136	UN	AMP-binding|AMP-binding_C	Endoplasmic reticulum membrane|Microsome|Cell membrane|ALTERNATIVE PRODUCTS: Event=Alternative splicing; Named isoforms=2; Name=1; IsoId=Q9Y2P5-1; Sequence=Displayed; Name=2; IsoId=Q9Y2P5-2; Sequence=VSP_055810; TISSUE SPECIFICITY: Predominantly expressed in liver||SIMILARITY: Belongs to the ATP-dependent AMP-binding enzyme family	"Bile acyl-CoA synthetase (BACS) (EC 6.2.1.7) (Bile acid-CoA ligase) (BA-CoA ligase) (BAL) (Cholate--CoA ligase) (Fatty acid transport protein 5) (FATP-5) (Fatty-acid-coenzyme A ligase, very long-chain 3) (Solute carrier family 27 member 5) (Very long-chain acyl-CoA synthetase homolog 2) (VLCS-H2) (VLCSH2) (Very long-chain acyl-CoA synthetase-related protein) (VLACS-related) (VLACSR)"	C:basal plasma membrane	/	/	/	Ligand Producing	263
16	Class A Orphans	G protein-coupled receptor 17	Q13304	2840	88	GPR17	Human	uridine diphosphate	/	1749	/	135651583	Agonist	20148890|16990797	Metabolite	6031	17659;58223	Q9Y2A9	B3GNT3	11042166;11439191;25279697;3160874;6219989;9892646	BETA/1,3/N/ACETYLGLUCOSAMINYLTRANSFERASE	B3GN3_HUMAN	14389	UN	Galactosyl_T	Golgi apparatus membrane|TISSUE SPECIFICITY: Expressed in colon, jejunum, stomach, esophagus, placenta and trachea||SIMILARITY: Belongs to the glycosyltransferase 31 family	"N-acetyllactosaminide beta-1,3-N-acetylglucosaminyltransferase 3 (EC 2.4.1.149) (Beta-1,3-galactosyl-O-glycosyl-glycoprotein beta-1,3-N-acetylglucosaminyltransferase) (EC 2.4.1.146) (Beta-1,3-galactosyltransferase 8) (Beta-1,3-GalTase 8) (Beta3Gal-T8) (Beta3GalT8) (b3Gal-T8) (Beta-3-Gx-T8) (Core 1 extending beta-1,3-N-acetylglucosaminyltransferase) (Core1-beta3GlcNAcT) (Transmembrane protein 3) …	C:integral component of plasma membrane	galactosyltransferase activity	/	/	/	/
16	Class A Orphans	G protein-coupled receptor 17	Q13304	2840	88	GPR17	Human	uridine diphosphate	/	1749	/	135651583	Agonist	20148890|16990797	Metabolite	6031	17659;58223	Q9Y2A9	B3GNT3	11042166;11439191;25279697;3160874;6219989;9892646	BETA/1,3/N/ACETYLGLUCOSAMINYLTRANSFERASE	B3GN3_HUMAN	14389	UN	Galactosyl_T	Golgi apparatus membrane|TISSUE SPECIFICITY: Expressed in colon, jejunum, stomach, esophagus, placenta and trachea||SIMILARITY: Belongs to the glycosyltransferase 31 family	"N-acetyllactosaminide beta-1,3-N-acetylglucosaminyltransferase 3 (EC 2.4.1.149) (Beta-1,3-galactosyl-O-glycosyl-glycoprotein beta-1,3-N-acetylglucosaminyltransferase) (EC 2.4.1.146) (Beta-1,3-galactosyltransferase 8) (Beta-1,3-GalTase 8) (Beta3Gal-T8) (Beta3GalT8) (b3Gal-T8) (Beta-3-Gx-T8) (Core 1 extending beta-1,3-N-acetylglucosaminyltransferase) (Core1-beta3GlcNAcT) (Transmembrane protein 3) …	C:integral component of plasma membrane	protein glycosylation	/	/	/	/
16	Class A Orphans	G protein-coupled receptor 17	Q13304	2840	88	GPR17	Human	uridine diphosphate	/	1749	/	135651583	Agonist	20148890|16990797	Metabolite	6031	17659;58223	Q9Y2A9	B3GNT3	11042166;11439191;25279697;3160874;6219989;9892646	BETA/1,3/N/ACETYLGLUCOSAMINYLTRANSFERASE	B3GN3_HUMAN	14389	UN	Galactosyl_T	Golgi apparatus membrane|TISSUE SPECIFICITY: Expressed in colon, jejunum, stomach, esophagus, placenta and trachea||SIMILARITY: Belongs to the glycosyltransferase 31 family	"N-acetyllactosaminide beta-1,3-N-acetylglucosaminyltransferase 3 (EC 2.4.1.149) (Beta-1,3-galactosyl-O-glycosyl-glycoprotein beta-1,3-N-acetylglucosaminyltransferase) (EC 2.4.1.146) (Beta-1,3-galactosyltransferase 8) (Beta-1,3-GalTase 8) (Beta3Gal-T8) (Beta3GalT8) (b3Gal-T8) (Beta-3-Gx-T8) (Core 1 extending beta-1,3-N-acetylglucosaminyltransferase) (Core1-beta3GlcNAcT) (Transmembrane protein 3) …	C:integral component of plasma membrane	membrane	/	/	/	/
16	Class A Orphans	G protein-coupled receptor 17	Q13304	2840	88	GPR17	Human	uridine diphosphate	/	1749	/	135651583	Agonist	20148890|16990797	Metabolite	6031	17659;58223	Q9Y2A9	B3GNT3	11042166;11439191;6226356	BETA/1,3/N/ACETYLGLUCOSAMINYLTRANSFERASE	B3GN3_HUMAN	56220;56224	UN;UN	Galactosyl_T	Golgi apparatus membrane|TISSUE SPECIFICITY: Expressed in colon, jejunum, stomach, esophagus, placenta and trachea||SIMILARITY: Belongs to the glycosyltransferase 31 family	"N-acetyllactosaminide beta-1,3-N-acetylglucosaminyltransferase 3 (EC 2.4.1.149) (Beta-1,3-galactosyl-O-glycosyl-glycoprotein beta-1,3-N-acetylglucosaminyltransferase) (EC 2.4.1.146) (Beta-1,3-galactosyltransferase 8) (Beta-1,3-GalTase 8) (Beta3Gal-T8) (Beta3GalT8) (b3Gal-T8) (Beta-3-Gx-T8) (Core 1 extending beta-1,3-N-acetylglucosaminyltransferase) (Core1-beta3GlcNAcT) (Transmembrane protein 3) …	C:integral component of plasma membrane	galactosyltransferase activity	/	/	/	/
16	Class A Orphans	G protein-coupled receptor 17	Q13304	2840	88	GPR17	Human	uridine diphosphate	/	1749	/	135651583	Agonist	20148890|16990797	Metabolite	6031	17659;58223	Q9Y2A9	B3GNT3	11042166;11439191;6226356	BETA/1,3/N/ACETYLGLUCOSAMINYLTRANSFERASE	B3GN3_HUMAN	56220;56224	UN;UN	Galactosyl_T	Golgi apparatus membrane|TISSUE SPECIFICITY: Expressed in colon, jejunum, stomach, esophagus, placenta and trachea||SIMILARITY: Belongs to the glycosyltransferase 31 family	"N-acetyllactosaminide beta-1,3-N-acetylglucosaminyltransferase 3 (EC 2.4.1.149) (Beta-1,3-galactosyl-O-glycosyl-glycoprotein beta-1,3-N-acetylglucosaminyltransferase) (EC 2.4.1.146) (Beta-1,3-galactosyltransferase 8) (Beta-1,3-GalTase 8) (Beta3Gal-T8) (Beta3GalT8) (b3Gal-T8) (Beta-3-Gx-T8) (Core 1 extending beta-1,3-N-acetylglucosaminyltransferase) (Core1-beta3GlcNAcT) (Transmembrane protein 3) …	C:integral component of plasma membrane	protein glycosylation	/	/	/	/
16	Class A Orphans	G protein-coupled receptor 17	Q13304	2840	88	GPR17	Human	uridine diphosphate	/	1749	/	135651583	Agonist	20148890|16990797	Metabolite	6031	17659;58223	Q9Y2A9	B3GNT3	11042166;11439191;6226356	BETA/1,3/N/ACETYLGLUCOSAMINYLTRANSFERASE	B3GN3_HUMAN	56220;56224	UN;UN	Galactosyl_T	Golgi apparatus membrane|TISSUE SPECIFICITY: Expressed in colon, jejunum, stomach, esophagus, placenta and trachea||SIMILARITY: Belongs to the glycosyltransferase 31 family	"N-acetyllactosaminide beta-1,3-N-acetylglucosaminyltransferase 3 (EC 2.4.1.149) (Beta-1,3-galactosyl-O-glycosyl-glycoprotein beta-1,3-N-acetylglucosaminyltransferase) (EC 2.4.1.146) (Beta-1,3-galactosyltransferase 8) (Beta-1,3-GalTase 8) (Beta3Gal-T8) (Beta3GalT8) (b3Gal-T8) (Beta-3-Gx-T8) (Core 1 extending beta-1,3-N-acetylglucosaminyltransferase) (Core1-beta3GlcNAcT) (Transmembrane protein 3) …	C:integral component of plasma membrane	membrane	/	/	/	/
52	P2Y receptors	purinergic receptor P2Y14	Q15391	9934	330	P2RY14	Human	uridine diphosphate	/	1749	/	135651583	Agonist	19759354	Metabolite	6031	17659;58223	Q9Y2A9	B3GNT3	11042166;11439191;25279697;3160874;6219989;9892646	BETA/1,3/N/ACETYLGLUCOSAMINYLTRANSFERASE	B3GN3_HUMAN	14389	UN	Galactosyl_T	Golgi apparatus membrane|TISSUE SPECIFICITY: Expressed in colon, jejunum, stomach, esophagus, placenta and trachea||SIMILARITY: Belongs to the glycosyltransferase 31 family	"N-acetyllactosaminide beta-1,3-N-acetylglucosaminyltransferase 3 (EC 2.4.1.149) (Beta-1,3-galactosyl-O-glycosyl-glycoprotein beta-1,3-N-acetylglucosaminyltransferase) (EC 2.4.1.146) (Beta-1,3-galactosyltransferase 8) (Beta-1,3-GalTase 8) (Beta3Gal-T8) (Beta3GalT8) (b3Gal-T8) (Beta-3-Gx-T8) (Core 1 extending beta-1,3-N-acetylglucosaminyltransferase) (Core1-beta3GlcNAcT) (Transmembrane protein 3) …	C:integral component of plasma membrane	galactosyltransferase activity	/	/	/	/
52	P2Y receptors	purinergic receptor P2Y14	Q15391	9934	330	P2RY14	Human	uridine diphosphate	/	1749	/	135651583	Agonist	19759354	Metabolite	6031	17659;58223	Q9Y2A9	B3GNT3	11042166;11439191;25279697;3160874;6219989;9892646	BETA/1,3/N/ACETYLGLUCOSAMINYLTRANSFERASE	B3GN3_HUMAN	14389	UN	Galactosyl_T	Golgi apparatus membrane|TISSUE SPECIFICITY: Expressed in colon, jejunum, stomach, esophagus, placenta and trachea||SIMILARITY: Belongs to the glycosyltransferase 31 family	"N-acetyllactosaminide beta-1,3-N-acetylglucosaminyltransferase 3 (EC 2.4.1.149) (Beta-1,3-galactosyl-O-glycosyl-glycoprotein beta-1,3-N-acetylglucosaminyltransferase) (EC 2.4.1.146) (Beta-1,3-galactosyltransferase 8) (Beta-1,3-GalTase 8) (Beta3Gal-T8) (Beta3GalT8) (b3Gal-T8) (Beta-3-Gx-T8) (Core 1 extending beta-1,3-N-acetylglucosaminyltransferase) (Core1-beta3GlcNAcT) (Transmembrane protein 3) …	C:integral component of plasma membrane	protein glycosylation	/	/	/	/
52	P2Y receptors	purinergic receptor P2Y14	Q15391	9934	330	P2RY14	Human	uridine diphosphate	/	1749	/	135651583	Agonist	19759354	Metabolite	6031	17659;58223	Q9Y2A9	B3GNT3	11042166;11439191;25279697;3160874;6219989;9892646	BETA/1,3/N/ACETYLGLUCOSAMINYLTRANSFERASE	B3GN3_HUMAN	14389	UN	Galactosyl_T	Golgi apparatus membrane|TISSUE SPECIFICITY: Expressed in colon, jejunum, stomach, esophagus, placenta and trachea||SIMILARITY: Belongs to the glycosyltransferase 31 family	"N-acetyllactosaminide beta-1,3-N-acetylglucosaminyltransferase 3 (EC 2.4.1.149) (Beta-1,3-galactosyl-O-glycosyl-glycoprotein beta-1,3-N-acetylglucosaminyltransferase) (EC 2.4.1.146) (Beta-1,3-galactosyltransferase 8) (Beta-1,3-GalTase 8) (Beta3Gal-T8) (Beta3GalT8) (b3Gal-T8) (Beta-3-Gx-T8) (Core 1 extending beta-1,3-N-acetylglucosaminyltransferase) (Core1-beta3GlcNAcT) (Transmembrane protein 3) …	C:integral component of plasma membrane	membrane	/	/	/	/
52	P2Y receptors	purinergic receptor P2Y14	Q15391	9934	330	P2RY14	Human	uridine diphosphate	/	1749	/	135651583	Agonist	19759354	Metabolite	6031	17659;58223	Q9Y2A9	B3GNT3	11042166;11439191;6226356	BETA/1,3/N/ACETYLGLUCOSAMINYLTRANSFERASE	B3GN3_HUMAN	56220;56224	UN;UN	Galactosyl_T	Golgi apparatus membrane|TISSUE SPECIFICITY: Expressed in colon, jejunum, stomach, esophagus, placenta and trachea||SIMILARITY: Belongs to the glycosyltransferase 31 family	"N-acetyllactosaminide beta-1,3-N-acetylglucosaminyltransferase 3 (EC 2.4.1.149) (Beta-1,3-galactosyl-O-glycosyl-glycoprotein beta-1,3-N-acetylglucosaminyltransferase) (EC 2.4.1.146) (Beta-1,3-galactosyltransferase 8) (Beta-1,3-GalTase 8) (Beta3Gal-T8) (Beta3GalT8) (b3Gal-T8) (Beta-3-Gx-T8) (Core 1 extending beta-1,3-N-acetylglucosaminyltransferase) (Core1-beta3GlcNAcT) (Transmembrane protein 3) …	C:integral component of plasma membrane	galactosyltransferase activity	/	/	/	/
52	P2Y receptors	purinergic receptor P2Y14	Q15391	9934	330	P2RY14	Human	uridine diphosphate	/	1749	/	135651583	Agonist	19759354	Metabolite	6031	17659;58223	Q9Y2A9	B3GNT3	11042166;11439191;6226356	BETA/1,3/N/ACETYLGLUCOSAMINYLTRANSFERASE	B3GN3_HUMAN	56220;56224	UN;UN	Galactosyl_T	Golgi apparatus membrane|TISSUE SPECIFICITY: Expressed in colon, jejunum, stomach, esophagus, placenta and trachea||SIMILARITY: Belongs to the glycosyltransferase 31 family	"N-acetyllactosaminide beta-1,3-N-acetylglucosaminyltransferase 3 (EC 2.4.1.149) (Beta-1,3-galactosyl-O-glycosyl-glycoprotein beta-1,3-N-acetylglucosaminyltransferase) (EC 2.4.1.146) (Beta-1,3-galactosyltransferase 8) (Beta-1,3-GalTase 8) (Beta3Gal-T8) (Beta3GalT8) (b3Gal-T8) (Beta-3-Gx-T8) (Core 1 extending beta-1,3-N-acetylglucosaminyltransferase) (Core1-beta3GlcNAcT) (Transmembrane protein 3) …	C:integral component of plasma membrane	protein glycosylation	/	/	/	/
52	P2Y receptors	purinergic receptor P2Y14	Q15391	9934	330	P2RY14	Human	uridine diphosphate	/	1749	/	135651583	Agonist	19759354	Metabolite	6031	17659;58223	Q9Y2A9	B3GNT3	11042166;11439191;6226356	BETA/1,3/N/ACETYLGLUCOSAMINYLTRANSFERASE	B3GN3_HUMAN	56220;56224	UN;UN	Galactosyl_T	Golgi apparatus membrane|TISSUE SPECIFICITY: Expressed in colon, jejunum, stomach, esophagus, placenta and trachea||SIMILARITY: Belongs to the glycosyltransferase 31 family	"N-acetyllactosaminide beta-1,3-N-acetylglucosaminyltransferase 3 (EC 2.4.1.149) (Beta-1,3-galactosyl-O-glycosyl-glycoprotein beta-1,3-N-acetylglucosaminyltransferase) (EC 2.4.1.146) (Beta-1,3-galactosyltransferase 8) (Beta-1,3-GalTase 8) (Beta3Gal-T8) (Beta3GalT8) (b3Gal-T8) (Beta-3-Gx-T8) (Core 1 extending beta-1,3-N-acetylglucosaminyltransferase) (Core1-beta3GlcNAcT) (Transmembrane protein 3) …	C:integral component of plasma membrane	membrane	/	/	/	/
52	P2Y receptors	pyrimidinergic receptor P2Y6	Q15077	5031	326	P2RY6	Human	uridine diphosphate	/	1749	/	135651583	Agonist	8670200	Metabolite	6031	17659;58223	Q9Y2A9	B3GNT3	11042166;11439191;25279697;3160874;6219989;9892646	BETA/1,3/N/ACETYLGLUCOSAMINYLTRANSFERASE	B3GN3_HUMAN	14389	UN	Galactosyl_T	Golgi apparatus membrane|TISSUE SPECIFICITY: Expressed in colon, jejunum, stomach, esophagus, placenta and trachea||SIMILARITY: Belongs to the glycosyltransferase 31 family	"N-acetyllactosaminide beta-1,3-N-acetylglucosaminyltransferase 3 (EC 2.4.1.149) (Beta-1,3-galactosyl-O-glycosyl-glycoprotein beta-1,3-N-acetylglucosaminyltransferase) (EC 2.4.1.146) (Beta-1,3-galactosyltransferase 8) (Beta-1,3-GalTase 8) (Beta3Gal-T8) (Beta3GalT8) (b3Gal-T8) (Beta-3-Gx-T8) (Core 1 extending beta-1,3-N-acetylglucosaminyltransferase) (Core1-beta3GlcNAcT) (Transmembrane protein 3) …	C:integral component of plasma membrane	galactosyltransferase activity	/	/	/	/
52	P2Y receptors	pyrimidinergic receptor P2Y6	Q15077	5031	326	P2RY6	Human	uridine diphosphate	/	1749	/	135651583	Agonist	8670200	Metabolite	6031	17659;58223	Q9Y2A9	B3GNT3	11042166;11439191;25279697;3160874;6219989;9892646	BETA/1,3/N/ACETYLGLUCOSAMINYLTRANSFERASE	B3GN3_HUMAN	14389	UN	Galactosyl_T	Golgi apparatus membrane|TISSUE SPECIFICITY: Expressed in colon, jejunum, stomach, esophagus, placenta and trachea||SIMILARITY: Belongs to the glycosyltransferase 31 family	"N-acetyllactosaminide beta-1,3-N-acetylglucosaminyltransferase 3 (EC 2.4.1.149) (Beta-1,3-galactosyl-O-glycosyl-glycoprotein beta-1,3-N-acetylglucosaminyltransferase) (EC 2.4.1.146) (Beta-1,3-galactosyltransferase 8) (Beta-1,3-GalTase 8) (Beta3Gal-T8) (Beta3GalT8) (b3Gal-T8) (Beta-3-Gx-T8) (Core 1 extending beta-1,3-N-acetylglucosaminyltransferase) (Core1-beta3GlcNAcT) (Transmembrane protein 3) …	C:integral component of plasma membrane	protein glycosylation	/	/	/	/
52	P2Y receptors	pyrimidinergic receptor P2Y6	Q15077	5031	326	P2RY6	Human	uridine diphosphate	/	1749	/	135651583	Agonist	8670200	Metabolite	6031	17659;58223	Q9Y2A9	B3GNT3	11042166;11439191;25279697;3160874;6219989;9892646	BETA/1,3/N/ACETYLGLUCOSAMINYLTRANSFERASE	B3GN3_HUMAN	14389	UN	Galactosyl_T	Golgi apparatus membrane|TISSUE SPECIFICITY: Expressed in colon, jejunum, stomach, esophagus, placenta and trachea||SIMILARITY: Belongs to the glycosyltransferase 31 family	"N-acetyllactosaminide beta-1,3-N-acetylglucosaminyltransferase 3 (EC 2.4.1.149) (Beta-1,3-galactosyl-O-glycosyl-glycoprotein beta-1,3-N-acetylglucosaminyltransferase) (EC 2.4.1.146) (Beta-1,3-galactosyltransferase 8) (Beta-1,3-GalTase 8) (Beta3Gal-T8) (Beta3GalT8) (b3Gal-T8) (Beta-3-Gx-T8) (Core 1 extending beta-1,3-N-acetylglucosaminyltransferase) (Core1-beta3GlcNAcT) (Transmembrane protein 3) …	C:integral component of plasma membrane	membrane	/	/	/	/
52	P2Y receptors	pyrimidinergic receptor P2Y6	Q15077	5031	326	P2RY6	Human	uridine diphosphate	/	1749	/	135651583	Agonist	8670200	Metabolite	6031	17659;58223	Q9Y2A9	B3GNT3	11042166;11439191;6226356	BETA/1,3/N/ACETYLGLUCOSAMINYLTRANSFERASE	B3GN3_HUMAN	56220;56224	UN;UN	Galactosyl_T	Golgi apparatus membrane|TISSUE SPECIFICITY: Expressed in colon, jejunum, stomach, esophagus, placenta and trachea||SIMILARITY: Belongs to the glycosyltransferase 31 family	"N-acetyllactosaminide beta-1,3-N-acetylglucosaminyltransferase 3 (EC 2.4.1.149) (Beta-1,3-galactosyl-O-glycosyl-glycoprotein beta-1,3-N-acetylglucosaminyltransferase) (EC 2.4.1.146) (Beta-1,3-galactosyltransferase 8) (Beta-1,3-GalTase 8) (Beta3Gal-T8) (Beta3GalT8) (b3Gal-T8) (Beta-3-Gx-T8) (Core 1 extending beta-1,3-N-acetylglucosaminyltransferase) (Core1-beta3GlcNAcT) (Transmembrane protein 3) …	C:integral component of plasma membrane	galactosyltransferase activity	/	/	/	/
52	P2Y receptors	pyrimidinergic receptor P2Y6	Q15077	5031	326	P2RY6	Human	uridine diphosphate	/	1749	/	135651583	Agonist	8670200	Metabolite	6031	17659;58223	Q9Y2A9	B3GNT3	11042166;11439191;6226356	BETA/1,3/N/ACETYLGLUCOSAMINYLTRANSFERASE	B3GN3_HUMAN	56220;56224	UN;UN	Galactosyl_T	Golgi apparatus membrane|TISSUE SPECIFICITY: Expressed in colon, jejunum, stomach, esophagus, placenta and trachea||SIMILARITY: Belongs to the glycosyltransferase 31 family	"N-acetyllactosaminide beta-1,3-N-acetylglucosaminyltransferase 3 (EC 2.4.1.149) (Beta-1,3-galactosyl-O-glycosyl-glycoprotein beta-1,3-N-acetylglucosaminyltransferase) (EC 2.4.1.146) (Beta-1,3-galactosyltransferase 8) (Beta-1,3-GalTase 8) (Beta3Gal-T8) (Beta3GalT8) (b3Gal-T8) (Beta-3-Gx-T8) (Core 1 extending beta-1,3-N-acetylglucosaminyltransferase) (Core1-beta3GlcNAcT) (Transmembrane protein 3) …	C:integral component of plasma membrane	protein glycosylation	/	/	/	/
52	P2Y receptors	pyrimidinergic receptor P2Y6	Q15077	5031	326	P2RY6	Human	uridine diphosphate	/	1749	/	135651583	Agonist	8670200	Metabolite	6031	17659;58223	Q9Y2A9	B3GNT3	11042166;11439191;6226356	BETA/1,3/N/ACETYLGLUCOSAMINYLTRANSFERASE	B3GN3_HUMAN	56220;56224	UN;UN	Galactosyl_T	Golgi apparatus membrane|TISSUE SPECIFICITY: Expressed in colon, jejunum, stomach, esophagus, placenta and trachea||SIMILARITY: Belongs to the glycosyltransferase 31 family	"N-acetyllactosaminide beta-1,3-N-acetylglucosaminyltransferase 3 (EC 2.4.1.149) (Beta-1,3-galactosyl-O-glycosyl-glycoprotein beta-1,3-N-acetylglucosaminyltransferase) (EC 2.4.1.146) (Beta-1,3-galactosyltransferase 8) (Beta-1,3-GalTase 8) (Beta3Gal-T8) (Beta3GalT8) (b3Gal-T8) (Beta-3-Gx-T8) (Core 1 extending beta-1,3-N-acetylglucosaminyltransferase) (Core1-beta3GlcNAcT) (Transmembrane protein 3) …	C:integral component of plasma membrane	membrane	/	/	/	/
16	Class A Orphans	G protein-coupled receptor 17	Q13304	2840	88	GPR17	Human	ATP	/	1713	/	135651446	Agonist	21773766	Metabolite	5957	15422;30616	Q9Y265	RUVBL1	15576788	/	RUVB1_HUMAN	13065	UN	TIP49	Nucleus matrix|Nucleus, nucleoplasm|Cytoplasm|Membrane|Cytoplasm, cytoskeleton, microtubule organizing center, centrosome|Dynein axonemal particle|Note=Mainly localized in the nucleus, associated with nuclear matrix or in the nuclear cytosol, although it is also present in the cytoplasm and associated with the cell membranes|In prophase and prometaphase it is located at the centrosome and the bra…	RuvB-like 1 (EC 3.6.4.12) (49 kDa TATA box-binding protein-interacting protein) (49 kDa TBP-interacting protein) (54 kDa erythrocyte cytosolic protein) (ECP-54) (INO80 complex subunit H) (Nuclear matrix protein 238) (NMP 238) (Pontin 52) (TIP49a) (TIP60-associated protein 54-alpha) (TAP54-alpha)	C:extracellular exosome	ATP binding	/	/	/	/
52	P2Y receptors	purinergic receptor P2Y1	P47900	5028	323	P2RY1	Human	ADP	/	1712	/	135651427	Agonist	9154346|12391289	Metabolite	6022	16761;456216	Q9Y265	RUVBL1	15576788	/	RUVB1_HUMAN	13065	UN	TIP49	Nucleus matrix|Nucleus, nucleoplasm|Cytoplasm|Membrane|Cytoplasm, cytoskeleton, microtubule organizing center, centrosome|Dynein axonemal particle|Note=Mainly localized in the nucleus, associated with nuclear matrix or in the nuclear cytosol, although it is also present in the cytoplasm and associated with the cell membranes|In prophase and prometaphase it is located at the centrosome and the bra…	RuvB-like 1 (EC 3.6.4.12) (49 kDa TATA box-binding protein-interacting protein) (49 kDa TBP-interacting protein) (54 kDa erythrocyte cytosolic protein) (ECP-54) (INO80 complex subunit H) (Nuclear matrix protein 238) (NMP 238) (Pontin 52) (TIP49a) (TIP60-associated protein 54-alpha) (TAP54-alpha)	C:extracellular exosome	ATP binding	/	/	/	/
52	P2Y receptors	purinergic receptor P2Y1	P47900	5028	323	P2RY1	Human	ATP	/	1713	/	135651446	Agonist	9154346|12391289	Metabolite	5957	15422;30616	Q9Y265	RUVBL1	15576788	/	RUVB1_HUMAN	13065	UN	TIP49	Nucleus matrix|Nucleus, nucleoplasm|Cytoplasm|Membrane|Cytoplasm, cytoskeleton, microtubule organizing center, centrosome|Dynein axonemal particle|Note=Mainly localized in the nucleus, associated with nuclear matrix or in the nuclear cytosol, although it is also present in the cytoplasm and associated with the cell membranes|In prophase and prometaphase it is located at the centrosome and the bra…	RuvB-like 1 (EC 3.6.4.12) (49 kDa TATA box-binding protein-interacting protein) (49 kDa TBP-interacting protein) (54 kDa erythrocyte cytosolic protein) (ECP-54) (INO80 complex subunit H) (Nuclear matrix protein 238) (NMP 238) (Pontin 52) (TIP49a) (TIP60-associated protein 54-alpha) (TAP54-alpha)	C:extracellular exosome	ATP binding	/	/	/	/
52	P2Y receptors	purinergic receptor P2Y1	P47900	5028	323	P2RY1	Human	ATP	/	1713	/	135651446	Antagonist	9547364	Metabolite	5957	15422;30616	Q9Y265	RUVBL1	15576788	/	RUVB1_HUMAN	13065	UN	TIP49	Nucleus matrix|Nucleus, nucleoplasm|Cytoplasm|Membrane|Cytoplasm, cytoskeleton, microtubule organizing center, centrosome|Dynein axonemal particle|Note=Mainly localized in the nucleus, associated with nuclear matrix or in the nuclear cytosol, although it is also present in the cytoplasm and associated with the cell membranes|In prophase and prometaphase it is located at the centrosome and the bra…	RuvB-like 1 (EC 3.6.4.12) (49 kDa TATA box-binding protein-interacting protein) (49 kDa TBP-interacting protein) (54 kDa erythrocyte cytosolic protein) (ECP-54) (INO80 complex subunit H) (Nuclear matrix protein 238) (NMP 238) (Pontin 52) (TIP49a) (TIP60-associated protein 54-alpha) (TAP54-alpha)	C:extracellular exosome	ATP binding	/	/	/	/
52	P2Y receptors	purinergic receptor P2Y11	Q96G91	5032	327	P2RY11	Human	ATP	/	1713	/	135651446	Agonist	10578132|12761346|12213051	Metabolite	5957	15422;30616	Q9Y265	RUVBL1	15576788	/	RUVB1_HUMAN	13065	UN	TIP49	Nucleus matrix|Nucleus, nucleoplasm|Cytoplasm|Membrane|Cytoplasm, cytoskeleton, microtubule organizing center, centrosome|Dynein axonemal particle|Note=Mainly localized in the nucleus, associated with nuclear matrix or in the nuclear cytosol, although it is also present in the cytoplasm and associated with the cell membranes|In prophase and prometaphase it is located at the centrosome and the bra…	RuvB-like 1 (EC 3.6.4.12) (49 kDa TATA box-binding protein-interacting protein) (49 kDa TBP-interacting protein) (54 kDa erythrocyte cytosolic protein) (ECP-54) (INO80 complex subunit H) (Nuclear matrix protein 238) (NMP 238) (Pontin 52) (TIP49a) (TIP60-associated protein 54-alpha) (TAP54-alpha)	C:extracellular exosome	ATP binding	/	/	/	/
52	P2Y receptors	purinergic receptor P2Y12	Q9H244	64805	328	P2RY12	Human	ADP	/	1712	/	135651427	Agonist	15199474	Metabolite	6022	16761;456216	Q9Y265	RUVBL1	15576788	/	RUVB1_HUMAN	13065	UN	TIP49	Nucleus matrix|Nucleus, nucleoplasm|Cytoplasm|Membrane|Cytoplasm, cytoskeleton, microtubule organizing center, centrosome|Dynein axonemal particle|Note=Mainly localized in the nucleus, associated with nuclear matrix or in the nuclear cytosol, although it is also present in the cytoplasm and associated with the cell membranes|In prophase and prometaphase it is located at the centrosome and the bra…	RuvB-like 1 (EC 3.6.4.12) (49 kDa TATA box-binding protein-interacting protein) (49 kDa TBP-interacting protein) (54 kDa erythrocyte cytosolic protein) (ECP-54) (INO80 complex subunit H) (Nuclear matrix protein 238) (NMP 238) (Pontin 52) (TIP49a) (TIP60-associated protein 54-alpha) (TAP54-alpha)	C:extracellular exosome	ATP binding	/	/	/	/
52	P2Y receptors	purinergic receptor P2Y13	Q9BPV8	53829	329	P2RY13	Human	ADP	/	1712	/	135651427	Agonist	12815166	Metabolite	6022	16761;456216	Q9Y265	RUVBL1	15576788	/	RUVB1_HUMAN	13065	UN	TIP49	Nucleus matrix|Nucleus, nucleoplasm|Cytoplasm|Membrane|Cytoplasm, cytoskeleton, microtubule organizing center, centrosome|Dynein axonemal particle|Note=Mainly localized in the nucleus, associated with nuclear matrix or in the nuclear cytosol, although it is also present in the cytoplasm and associated with the cell membranes|In prophase and prometaphase it is located at the centrosome and the bra…	RuvB-like 1 (EC 3.6.4.12) (49 kDa TATA box-binding protein-interacting protein) (49 kDa TBP-interacting protein) (54 kDa erythrocyte cytosolic protein) (ECP-54) (INO80 complex subunit H) (Nuclear matrix protein 238) (NMP 238) (Pontin 52) (TIP49a) (TIP60-associated protein 54-alpha) (TAP54-alpha)	C:extracellular exosome	ATP binding	/	/	/	/
52	P2Y receptors	purinergic receptor P2Y13	Q9BPV8	53829	329	P2RY13	Human	ATP	/	1713	/	135651446	Agonist	12815166	Metabolite	5957	15422;30616	Q9Y265	RUVBL1	15576788	/	RUVB1_HUMAN	13065	UN	TIP49	Nucleus matrix|Nucleus, nucleoplasm|Cytoplasm|Membrane|Cytoplasm, cytoskeleton, microtubule organizing center, centrosome|Dynein axonemal particle|Note=Mainly localized in the nucleus, associated with nuclear matrix or in the nuclear cytosol, although it is also present in the cytoplasm and associated with the cell membranes|In prophase and prometaphase it is located at the centrosome and the bra…	RuvB-like 1 (EC 3.6.4.12) (49 kDa TATA box-binding protein-interacting protein) (49 kDa TBP-interacting protein) (54 kDa erythrocyte cytosolic protein) (ECP-54) (INO80 complex subunit H) (Nuclear matrix protein 238) (NMP 238) (Pontin 52) (TIP49a) (TIP60-associated protein 54-alpha) (TAP54-alpha)	C:extracellular exosome	ATP binding	/	/	/	/
52	P2Y receptors	purinergic receptor P2Y2	P41231	5029	324	P2RY2	Human	ATP	/	1713	/	135651446	Agonist	8564228|11754592|12213051	Metabolite	5957	15422;30616	Q9Y265	RUVBL1	15576788	/	RUVB1_HUMAN	13065	UN	TIP49	Nucleus matrix|Nucleus, nucleoplasm|Cytoplasm|Membrane|Cytoplasm, cytoskeleton, microtubule organizing center, centrosome|Dynein axonemal particle|Note=Mainly localized in the nucleus, associated with nuclear matrix or in the nuclear cytosol, although it is also present in the cytoplasm and associated with the cell membranes|In prophase and prometaphase it is located at the centrosome and the bra…	RuvB-like 1 (EC 3.6.4.12) (49 kDa TATA box-binding protein-interacting protein) (49 kDa TBP-interacting protein) (54 kDa erythrocyte cytosolic protein) (ECP-54) (INO80 complex subunit H) (Nuclear matrix protein 238) (NMP 238) (Pontin 52) (TIP49a) (TIP60-associated protein 54-alpha) (TAP54-alpha)	C:extracellular exosome	ATP binding	/	/	/	/
52	P2Y receptors	pyrimidinergic receptor P2Y4	P51582	5030	325	P2RY4	Human	ATP	/	1713	/	135651446	Agonist	21193033	Metabolite	5957	15422;30616	Q9Y265	RUVBL1	15576788	/	RUVB1_HUMAN	13065	UN	TIP49	Nucleus matrix|Nucleus, nucleoplasm|Cytoplasm|Membrane|Cytoplasm, cytoskeleton, microtubule organizing center, centrosome|Dynein axonemal particle|Note=Mainly localized in the nucleus, associated with nuclear matrix or in the nuclear cytosol, although it is also present in the cytoplasm and associated with the cell membranes|In prophase and prometaphase it is located at the centrosome and the bra…	RuvB-like 1 (EC 3.6.4.12) (49 kDa TATA box-binding protein-interacting protein) (49 kDa TBP-interacting protein) (54 kDa erythrocyte cytosolic protein) (ECP-54) (INO80 complex subunit H) (Nuclear matrix protein 238) (NMP 238) (Pontin 52) (TIP49a) (TIP60-associated protein 54-alpha) (TAP54-alpha)	C:extracellular exosome	ATP binding	/	/	/	/
16	Class A Orphans	G protein-coupled receptor 17	Q13304	2840	88	GPR17	Human	ATP	/	1713	/	135651446	Agonist	21773766	Metabolite	5957	15422;30616	Q9Y230	RUVBL2	15576788	/	RUVB2_HUMAN	13065	UN	TIP49	Nucleus matrix|Nucleus, nucleoplasm|Cytoplasm|Membrane|Dynein axonemal particle|Note=Mainly localized in the nucleus, associated with nuclear matrix or in the nuclear cytosol|Although it is also present in the cytoplasm and associated with the cell membranes|ALTERNATIVE PRODUCTS: Event=Alternative splicing; Named isoforms=2; Name=1; IsoId=Q9Y230-1; Sequence=Displayed; Name=2; IsoId=Q9Y230-2; Sequ…	RuvB-like 2 (EC 3.6.4.12) (48 kDa TATA box-binding protein-interacting protein) (48 kDa TBP-interacting protein) (51 kDa erythrocyte cytosolic protein) (ECP-51) (INO80 complex subunit J) (Repressing pontin 52) (Reptin 52) (TIP49b) (TIP60-associated protein 54-beta) (TAP54-beta)	C:extracellular exosome	ATP binding	/	/	/	/
52	P2Y receptors	purinergic receptor P2Y1	P47900	5028	323	P2RY1	Human	ADP	/	1712	/	135651427	Agonist	9154346|12391289	Metabolite	6022	16761;456216	Q9Y230	RUVBL2	15576788	/	RUVB2_HUMAN	13065	UN	TIP49	Nucleus matrix|Nucleus, nucleoplasm|Cytoplasm|Membrane|Dynein axonemal particle|Note=Mainly localized in the nucleus, associated with nuclear matrix or in the nuclear cytosol|Although it is also present in the cytoplasm and associated with the cell membranes|ALTERNATIVE PRODUCTS: Event=Alternative splicing; Named isoforms=2; Name=1; IsoId=Q9Y230-1; Sequence=Displayed; Name=2; IsoId=Q9Y230-2; Sequ…	RuvB-like 2 (EC 3.6.4.12) (48 kDa TATA box-binding protein-interacting protein) (48 kDa TBP-interacting protein) (51 kDa erythrocyte cytosolic protein) (ECP-51) (INO80 complex subunit J) (Repressing pontin 52) (Reptin 52) (TIP49b) (TIP60-associated protein 54-beta) (TAP54-beta)	C:extracellular exosome	ATP binding	/	/	/	/
52	P2Y receptors	purinergic receptor P2Y1	P47900	5028	323	P2RY1	Human	ATP	/	1713	/	135651446	Agonist	9154346|12391289	Metabolite	5957	15422;30616	Q9Y230	RUVBL2	15576788	/	RUVB2_HUMAN	13065	UN	TIP49	Nucleus matrix|Nucleus, nucleoplasm|Cytoplasm|Membrane|Dynein axonemal particle|Note=Mainly localized in the nucleus, associated with nuclear matrix or in the nuclear cytosol|Although it is also present in the cytoplasm and associated with the cell membranes|ALTERNATIVE PRODUCTS: Event=Alternative splicing; Named isoforms=2; Name=1; IsoId=Q9Y230-1; Sequence=Displayed; Name=2; IsoId=Q9Y230-2; Sequ…	RuvB-like 2 (EC 3.6.4.12) (48 kDa TATA box-binding protein-interacting protein) (48 kDa TBP-interacting protein) (51 kDa erythrocyte cytosolic protein) (ECP-51) (INO80 complex subunit J) (Repressing pontin 52) (Reptin 52) (TIP49b) (TIP60-associated protein 54-beta) (TAP54-beta)	C:extracellular exosome	ATP binding	/	/	/	/
52	P2Y receptors	purinergic receptor P2Y1	P47900	5028	323	P2RY1	Human	ATP	/	1713	/	135651446	Antagonist	9547364	Metabolite	5957	15422;30616	Q9Y230	RUVBL2	15576788	/	RUVB2_HUMAN	13065	UN	TIP49	Nucleus matrix|Nucleus, nucleoplasm|Cytoplasm|Membrane|Dynein axonemal particle|Note=Mainly localized in the nucleus, associated with nuclear matrix or in the nuclear cytosol|Although it is also present in the cytoplasm and associated with the cell membranes|ALTERNATIVE PRODUCTS: Event=Alternative splicing; Named isoforms=2; Name=1; IsoId=Q9Y230-1; Sequence=Displayed; Name=2; IsoId=Q9Y230-2; Sequ…	RuvB-like 2 (EC 3.6.4.12) (48 kDa TATA box-binding protein-interacting protein) (48 kDa TBP-interacting protein) (51 kDa erythrocyte cytosolic protein) (ECP-51) (INO80 complex subunit J) (Repressing pontin 52) (Reptin 52) (TIP49b) (TIP60-associated protein 54-beta) (TAP54-beta)	C:extracellular exosome	ATP binding	/	/	/	/
52	P2Y receptors	purinergic receptor P2Y11	Q96G91	5032	327	P2RY11	Human	ATP	/	1713	/	135651446	Agonist	10578132|12761346|12213051	Metabolite	5957	15422;30616	Q9Y230	RUVBL2	15576788	/	RUVB2_HUMAN	13065	UN	TIP49	Nucleus matrix|Nucleus, nucleoplasm|Cytoplasm|Membrane|Dynein axonemal particle|Note=Mainly localized in the nucleus, associated with nuclear matrix or in the nuclear cytosol|Although it is also present in the cytoplasm and associated with the cell membranes|ALTERNATIVE PRODUCTS: Event=Alternative splicing; Named isoforms=2; Name=1; IsoId=Q9Y230-1; Sequence=Displayed; Name=2; IsoId=Q9Y230-2; Sequ…	RuvB-like 2 (EC 3.6.4.12) (48 kDa TATA box-binding protein-interacting protein) (48 kDa TBP-interacting protein) (51 kDa erythrocyte cytosolic protein) (ECP-51) (INO80 complex subunit J) (Repressing pontin 52) (Reptin 52) (TIP49b) (TIP60-associated protein 54-beta) (TAP54-beta)	C:extracellular exosome	ATP binding	/	/	/	/
52	P2Y receptors	purinergic receptor P2Y12	Q9H244	64805	328	P2RY12	Human	ADP	/	1712	/	135651427	Agonist	15199474	Metabolite	6022	16761;456216	Q9Y230	RUVBL2	15576788	/	RUVB2_HUMAN	13065	UN	TIP49	Nucleus matrix|Nucleus, nucleoplasm|Cytoplasm|Membrane|Dynein axonemal particle|Note=Mainly localized in the nucleus, associated with nuclear matrix or in the nuclear cytosol|Although it is also present in the cytoplasm and associated with the cell membranes|ALTERNATIVE PRODUCTS: Event=Alternative splicing; Named isoforms=2; Name=1; IsoId=Q9Y230-1; Sequence=Displayed; Name=2; IsoId=Q9Y230-2; Sequ…	RuvB-like 2 (EC 3.6.4.12) (48 kDa TATA box-binding protein-interacting protein) (48 kDa TBP-interacting protein) (51 kDa erythrocyte cytosolic protein) (ECP-51) (INO80 complex subunit J) (Repressing pontin 52) (Reptin 52) (TIP49b) (TIP60-associated protein 54-beta) (TAP54-beta)	C:extracellular exosome	ATP binding	/	/	/	/
52	P2Y receptors	purinergic receptor P2Y13	Q9BPV8	53829	329	P2RY13	Human	ADP	/	1712	/	135651427	Agonist	12815166	Metabolite	6022	16761;456216	Q9Y230	RUVBL2	15576788	/	RUVB2_HUMAN	13065	UN	TIP49	Nucleus matrix|Nucleus, nucleoplasm|Cytoplasm|Membrane|Dynein axonemal particle|Note=Mainly localized in the nucleus, associated with nuclear matrix or in the nuclear cytosol|Although it is also present in the cytoplasm and associated with the cell membranes|ALTERNATIVE PRODUCTS: Event=Alternative splicing; Named isoforms=2; Name=1; IsoId=Q9Y230-1; Sequence=Displayed; Name=2; IsoId=Q9Y230-2; Sequ…	RuvB-like 2 (EC 3.6.4.12) (48 kDa TATA box-binding protein-interacting protein) (48 kDa TBP-interacting protein) (51 kDa erythrocyte cytosolic protein) (ECP-51) (INO80 complex subunit J) (Repressing pontin 52) (Reptin 52) (TIP49b) (TIP60-associated protein 54-beta) (TAP54-beta)	C:extracellular exosome	ATP binding	/	/	/	/
52	P2Y receptors	purinergic receptor P2Y13	Q9BPV8	53829	329	P2RY13	Human	ATP	/	1713	/	135651446	Agonist	12815166	Metabolite	5957	15422;30616	Q9Y230	RUVBL2	15576788	/	RUVB2_HUMAN	13065	UN	TIP49	Nucleus matrix|Nucleus, nucleoplasm|Cytoplasm|Membrane|Dynein axonemal particle|Note=Mainly localized in the nucleus, associated with nuclear matrix or in the nuclear cytosol|Although it is also present in the cytoplasm and associated with the cell membranes|ALTERNATIVE PRODUCTS: Event=Alternative splicing; Named isoforms=2; Name=1; IsoId=Q9Y230-1; Sequence=Displayed; Name=2; IsoId=Q9Y230-2; Sequ…	RuvB-like 2 (EC 3.6.4.12) (48 kDa TATA box-binding protein-interacting protein) (48 kDa TBP-interacting protein) (51 kDa erythrocyte cytosolic protein) (ECP-51) (INO80 complex subunit J) (Repressing pontin 52) (Reptin 52) (TIP49b) (TIP60-associated protein 54-beta) (TAP54-beta)	C:extracellular exosome	ATP binding	/	/	/	/
52	P2Y receptors	purinergic receptor P2Y2	P41231	5029	324	P2RY2	Human	ATP	/	1713	/	135651446	Agonist	8564228|11754592|12213051	Metabolite	5957	15422;30616	Q9Y230	RUVBL2	15576788	/	RUVB2_HUMAN	13065	UN	TIP49	Nucleus matrix|Nucleus, nucleoplasm|Cytoplasm|Membrane|Dynein axonemal particle|Note=Mainly localized in the nucleus, associated with nuclear matrix or in the nuclear cytosol|Although it is also present in the cytoplasm and associated with the cell membranes|ALTERNATIVE PRODUCTS: Event=Alternative splicing; Named isoforms=2; Name=1; IsoId=Q9Y230-1; Sequence=Displayed; Name=2; IsoId=Q9Y230-2; Sequ…	RuvB-like 2 (EC 3.6.4.12) (48 kDa TATA box-binding protein-interacting protein) (48 kDa TBP-interacting protein) (51 kDa erythrocyte cytosolic protein) (ECP-51) (INO80 complex subunit J) (Repressing pontin 52) (Reptin 52) (TIP49b) (TIP60-associated protein 54-beta) (TAP54-beta)	C:extracellular exosome	ATP binding	/	/	/	/
52	P2Y receptors	pyrimidinergic receptor P2Y4	P51582	5030	325	P2RY4	Human	ATP	/	1713	/	135651446	Agonist	21193033	Metabolite	5957	15422;30616	Q9Y230	RUVBL2	15576788	/	RUVB2_HUMAN	13065	UN	TIP49	Nucleus matrix|Nucleus, nucleoplasm|Cytoplasm|Membrane|Dynein axonemal particle|Note=Mainly localized in the nucleus, associated with nuclear matrix or in the nuclear cytosol|Although it is also present in the cytoplasm and associated with the cell membranes|ALTERNATIVE PRODUCTS: Event=Alternative splicing; Named isoforms=2; Name=1; IsoId=Q9Y230-1; Sequence=Displayed; Name=2; IsoId=Q9Y230-2; Sequ…	RuvB-like 2 (EC 3.6.4.12) (48 kDa TATA box-binding protein-interacting protein) (48 kDa TBP-interacting protein) (51 kDa erythrocyte cytosolic protein) (ECP-51) (INO80 complex subunit J) (Repressing pontin 52) (Reptin 52) (TIP49b) (TIP60-associated protein 54-beta) (TAP54-beta)	C:extracellular exosome	ATP binding	/	/	/	/
24	Free fatty acid receptors	free fatty acid receptor 1	O14842	2864	225	FFAR1	Human	oleic acid	/	1054	/	135651531	Agonist	12496284|12565875|12629551	Metabolite	445639	16196;30823	Q9UP65	PLA2G4C	10455175;10681567;11112443;14709560;16837646;17158102;17213206;19047760;19615464;9079687;9442064	/	PA24C_HUMAN	38779	UN	PLA2_B	Cell membrane|Endoplasmic reticulum membrane|Mitochondrion membrane|Lipid droplet|Note=Translocates from endoplasmic reticulum to lipid droplets in response to oleate||ALTERNATIVE PRODUCTS: Event=Alternative splicing; Named isoforms=3; Name=1; IsoId=Q9UP65-1; Sequence=Displayed; Name=2; IsoId=Q9UP65-2; Sequence=VSP_045850; Name=3; IsoId=Q9UP65-3; Sequence=VSP_045849; TISSUE SPECIFICITY: Highly ex…	Cytosolic phospholipase A2 gamma (cPLA2-gamma) (EC 3.1.1.4) (Cytosolic lysophospholipase) (EC 3.1.1.5) (Cytosolic lysophospholipid O-acyltransferase) (EC 2.3.1.-) (Phospholipase A2 group IVC)	C:plasma membrane	phospholipase activity	/	/	/	/
24	Free fatty acid receptors	free fatty acid receptor 1	O14842	2864	225	FFAR1	Human	oleic acid	/	1054	/	135651531	Agonist	12496284|12565875|12629551	Metabolite	445639	16196;30823	Q9UP65	PLA2G4C	10455175;10681567;11112443;14709560;16837646;17158102;17213206;19047760;19615464;9079687;9442064	/	PA24C_HUMAN	38779	UN	PLA2_B	Cell membrane|Endoplasmic reticulum membrane|Mitochondrion membrane|Lipid droplet|Note=Translocates from endoplasmic reticulum to lipid droplets in response to oleate||ALTERNATIVE PRODUCTS: Event=Alternative splicing; Named isoforms=3; Name=1; IsoId=Q9UP65-1; Sequence=Displayed; Name=2; IsoId=Q9UP65-2; Sequence=VSP_045850; Name=3; IsoId=Q9UP65-3; Sequence=VSP_045849; TISSUE SPECIFICITY: Highly ex…	Cytosolic phospholipase A2 gamma (cPLA2-gamma) (EC 3.1.1.4) (Cytosolic lysophospholipase) (EC 3.1.1.5) (Cytosolic lysophospholipid O-acyltransferase) (EC 2.3.1.-) (Phospholipase A2 group IVC)	C:plasma membrane	phospholipid catabolic process	/	/	/	/
24	Free fatty acid receptors	free fatty acid receptor 1	O14842	2864	225	FFAR1	Human	oleic acid	/	1054	/	135651531	Agonist	12496284|12565875|12629551	Metabolite	445639	16196;30823	Q9UP65	PLA2G4C	18451993	/	PA24C_HUMAN	15801	UN	PLA2_B	Cell membrane|Endoplasmic reticulum membrane|Mitochondrion membrane|Lipid droplet|Note=Translocates from endoplasmic reticulum to lipid droplets in response to oleate||ALTERNATIVE PRODUCTS: Event=Alternative splicing; Named isoforms=3; Name=1; IsoId=Q9UP65-1; Sequence=Displayed; Name=2; IsoId=Q9UP65-2; Sequence=VSP_045850; Name=3; IsoId=Q9UP65-3; Sequence=VSP_045849; TISSUE SPECIFICITY: Highly ex…	Cytosolic phospholipase A2 gamma (cPLA2-gamma) (EC 3.1.1.4) (Cytosolic lysophospholipase) (EC 3.1.1.5) (Cytosolic lysophospholipid O-acyltransferase) (EC 2.3.1.-) (Phospholipase A2 group IVC)	C:plasma membrane	phospholipase activity	/	/	/	/
24	Free fatty acid receptors	free fatty acid receptor 1	O14842	2864	225	FFAR1	Human	oleic acid	/	1054	/	135651531	Agonist	12496284|12565875|12629551	Metabolite	445639	16196;30823	Q9UP65	PLA2G4C	18451993	/	PA24C_HUMAN	15801	UN	PLA2_B	Cell membrane|Endoplasmic reticulum membrane|Mitochondrion membrane|Lipid droplet|Note=Translocates from endoplasmic reticulum to lipid droplets in response to oleate||ALTERNATIVE PRODUCTS: Event=Alternative splicing; Named isoforms=3; Name=1; IsoId=Q9UP65-1; Sequence=Displayed; Name=2; IsoId=Q9UP65-2; Sequence=VSP_045850; Name=3; IsoId=Q9UP65-3; Sequence=VSP_045849; TISSUE SPECIFICITY: Highly ex…	Cytosolic phospholipase A2 gamma (cPLA2-gamma) (EC 3.1.1.4) (Cytosolic lysophospholipase) (EC 3.1.1.5) (Cytosolic lysophospholipid O-acyltransferase) (EC 2.3.1.-) (Phospholipase A2 group IVC)	C:plasma membrane	phospholipid catabolic process	/	/	/	/
24	Free fatty acid receptors	free fatty acid receptor 4	Q5NUL3	338557	127	FFAR4	Human	oleic acid	/	1054	/	135651531	Agonist	22282525	Metabolite	445639	16196;30823	Q9UP65	PLA2G4C	10455175;10681567;11112443;14709560;16837646;17158102;17213206;19047760;19615464;9079687;9442064	/	PA24C_HUMAN	38779	UN	PLA2_B	Cell membrane|Endoplasmic reticulum membrane|Mitochondrion membrane|Lipid droplet|Note=Translocates from endoplasmic reticulum to lipid droplets in response to oleate||ALTERNATIVE PRODUCTS: Event=Alternative splicing; Named isoforms=3; Name=1; IsoId=Q9UP65-1; Sequence=Displayed; Name=2; IsoId=Q9UP65-2; Sequence=VSP_045850; Name=3; IsoId=Q9UP65-3; Sequence=VSP_045849; TISSUE SPECIFICITY: Highly ex…	Cytosolic phospholipase A2 gamma (cPLA2-gamma) (EC 3.1.1.4) (Cytosolic lysophospholipase) (EC 3.1.1.5) (Cytosolic lysophospholipid O-acyltransferase) (EC 2.3.1.-) (Phospholipase A2 group IVC)	C:plasma membrane	phospholipase activity	/	/	/	/
24	Free fatty acid receptors	free fatty acid receptor 4	Q5NUL3	338557	127	FFAR4	Human	oleic acid	/	1054	/	135651531	Agonist	22282525	Metabolite	445639	16196;30823	Q9UP65	PLA2G4C	10455175;10681567;11112443;14709560;16837646;17158102;17213206;19047760;19615464;9079687;9442064	/	PA24C_HUMAN	38779	UN	PLA2_B	Cell membrane|Endoplasmic reticulum membrane|Mitochondrion membrane|Lipid droplet|Note=Translocates from endoplasmic reticulum to lipid droplets in response to oleate||ALTERNATIVE PRODUCTS: Event=Alternative splicing; Named isoforms=3; Name=1; IsoId=Q9UP65-1; Sequence=Displayed; Name=2; IsoId=Q9UP65-2; Sequence=VSP_045850; Name=3; IsoId=Q9UP65-3; Sequence=VSP_045849; TISSUE SPECIFICITY: Highly ex…	Cytosolic phospholipase A2 gamma (cPLA2-gamma) (EC 3.1.1.4) (Cytosolic lysophospholipase) (EC 3.1.1.5) (Cytosolic lysophospholipid O-acyltransferase) (EC 2.3.1.-) (Phospholipase A2 group IVC)	C:plasma membrane	phospholipid catabolic process	/	/	/	/
24	Free fatty acid receptors	free fatty acid receptor 4	Q5NUL3	338557	127	FFAR4	Human	oleic acid	/	1054	/	135651531	Agonist	22282525	Metabolite	445639	16196;30823	Q9UP65	PLA2G4C	18451993	/	PA24C_HUMAN	15801	UN	PLA2_B	Cell membrane|Endoplasmic reticulum membrane|Mitochondrion membrane|Lipid droplet|Note=Translocates from endoplasmic reticulum to lipid droplets in response to oleate||ALTERNATIVE PRODUCTS: Event=Alternative splicing; Named isoforms=3; Name=1; IsoId=Q9UP65-1; Sequence=Displayed; Name=2; IsoId=Q9UP65-2; Sequence=VSP_045850; Name=3; IsoId=Q9UP65-3; Sequence=VSP_045849; TISSUE SPECIFICITY: Highly ex…	Cytosolic phospholipase A2 gamma (cPLA2-gamma) (EC 3.1.1.4) (Cytosolic lysophospholipase) (EC 3.1.1.5) (Cytosolic lysophospholipid O-acyltransferase) (EC 2.3.1.-) (Phospholipase A2 group IVC)	C:plasma membrane	phospholipase activity	/	/	/	/
24	Free fatty acid receptors	free fatty acid receptor 4	Q5NUL3	338557	127	FFAR4	Human	oleic acid	/	1054	/	135651531	Agonist	22282525	Metabolite	445639	16196;30823	Q9UP65	PLA2G4C	18451993	/	PA24C_HUMAN	15801	UN	PLA2_B	Cell membrane|Endoplasmic reticulum membrane|Mitochondrion membrane|Lipid droplet|Note=Translocates from endoplasmic reticulum to lipid droplets in response to oleate||ALTERNATIVE PRODUCTS: Event=Alternative splicing; Named isoforms=3; Name=1; IsoId=Q9UP65-1; Sequence=Displayed; Name=2; IsoId=Q9UP65-2; Sequence=VSP_045850; Name=3; IsoId=Q9UP65-3; Sequence=VSP_045849; TISSUE SPECIFICITY: Highly ex…	Cytosolic phospholipase A2 gamma (cPLA2-gamma) (EC 3.1.1.4) (Cytosolic lysophospholipase) (EC 3.1.1.5) (Cytosolic lysophospholipid O-acyltransferase) (EC 2.3.1.-) (Phospholipase A2 group IVC)	C:plasma membrane	phospholipid catabolic process	/	/	/	/
24	Free fatty acid receptors	free fatty acid receptor 1	O14842	2864	225	FFAR1	Human	oleic acid	/	1054	/	135651531	Agonist	12496284|12565875|12629551	Metabolite	445639	16196;30823	Q9UNK4	PLA2G2D	10455175;10681567;11112443;14709560;16837646;17158102;17213206;19047760;19615464;9079687;9442064	PHOSPHOLIPASE A2 FAMILY MEMBER	PA2GD_HUMAN	38779	UN	Phospholip_A2_1	Secreted|ALTERNATIVE PRODUCTS: Event=Alternative splicing; Named isoforms=2; Name=1; IsoId=Q9UNK4-1; Sequence=Displayed; Name=2; IsoId=Q9UNK4-2; Sequence=VSP_060595, VSP_060596; TISSUE SPECIFICITY: Highly expressed in pancreas and spleen and less abundantly in colon, thymus, placenta, small intestine, and prostate||SIMILARITY: Belongs to the phospholipase A2 family	"Group IID secretory phospholipase A2 (GIID sPLA2) (sPLA2-IID) (EC 3.1.1.4) (PLA2IID) (Phosphatidylcholine 2-acylhydrolase 2D) (Secretory-type PLA, stroma-associated homolog)"	C:extracellular region	phospholipase A2 activity	/	/	/	/
24	Free fatty acid receptors	free fatty acid receptor 1	O14842	2864	225	FFAR1	Human	oleic acid	/	1054	/	135651531	Agonist	12496284|12565875|12629551	Metabolite	445639	16196;30823	Q9UNK4	PLA2G2D	10455175;10681567;11112443;14709560;16837646;17158102;17213206;19047760;19615464;9079687;9442064	PHOSPHOLIPASE A2 FAMILY MEMBER	PA2GD_HUMAN	38779	UN	Phospholip_A2_1	Secreted|ALTERNATIVE PRODUCTS: Event=Alternative splicing; Named isoforms=2; Name=1; IsoId=Q9UNK4-1; Sequence=Displayed; Name=2; IsoId=Q9UNK4-2; Sequence=VSP_060595, VSP_060596; TISSUE SPECIFICITY: Highly expressed in pancreas and spleen and less abundantly in colon, thymus, placenta, small intestine, and prostate||SIMILARITY: Belongs to the phospholipase A2 family	"Group IID secretory phospholipase A2 (GIID sPLA2) (sPLA2-IID) (EC 3.1.1.4) (PLA2IID) (Phosphatidylcholine 2-acylhydrolase 2D) (Secretory-type PLA, stroma-associated homolog)"	C:extracellular region	phospholipid metabolic process	/	/	/	/
24	Free fatty acid receptors	free fatty acid receptor 1	O14842	2864	225	FFAR1	Human	oleic acid	/	1054	/	135651531	Agonist	12496284|12565875|12629551	Metabolite	445639	16196;30823	Q9UNK4	PLA2G2D	10455175;10681567;11112443;14709560;16837646;17158102;17213206;19047760;19615464;9079687;9442064	PHOSPHOLIPASE A2 FAMILY MEMBER	PA2GD_HUMAN	38779	UN	Phospholip_A2_1	Secreted|ALTERNATIVE PRODUCTS: Event=Alternative splicing; Named isoforms=2; Name=1; IsoId=Q9UNK4-1; Sequence=Displayed; Name=2; IsoId=Q9UNK4-2; Sequence=VSP_060595, VSP_060596; TISSUE SPECIFICITY: Highly expressed in pancreas and spleen and less abundantly in colon, thymus, placenta, small intestine, and prostate||SIMILARITY: Belongs to the phospholipase A2 family	"Group IID secretory phospholipase A2 (GIID sPLA2) (sPLA2-IID) (EC 3.1.1.4) (PLA2IID) (Phosphatidylcholine 2-acylhydrolase 2D) (Secretory-type PLA, stroma-associated homolog)"	C:extracellular region	arachidonic acid secretion	/	/	/	/
24	Free fatty acid receptors	free fatty acid receptor 1	O14842	2864	225	FFAR1	Human	oleic acid	/	1054	/	135651531	Agonist	12496284|12565875|12629551	Metabolite	445639	16196;30823	Q9UNK4	PLA2G2D	18451993	PHOSPHOLIPASE A2 FAMILY MEMBER	PA2GD_HUMAN	15801	UN	Phospholip_A2_1	Secreted|ALTERNATIVE PRODUCTS: Event=Alternative splicing; Named isoforms=2; Name=1; IsoId=Q9UNK4-1; Sequence=Displayed; Name=2; IsoId=Q9UNK4-2; Sequence=VSP_060595, VSP_060596; TISSUE SPECIFICITY: Highly expressed in pancreas and spleen and less abundantly in colon, thymus, placenta, small intestine, and prostate||SIMILARITY: Belongs to the phospholipase A2 family	"Group IID secretory phospholipase A2 (GIID sPLA2) (sPLA2-IID) (EC 3.1.1.4) (PLA2IID) (Phosphatidylcholine 2-acylhydrolase 2D) (Secretory-type PLA, stroma-associated homolog)"	C:extracellular region	phospholipase A2 activity	/	/	/	/
24	Free fatty acid receptors	free fatty acid receptor 1	O14842	2864	225	FFAR1	Human	oleic acid	/	1054	/	135651531	Agonist	12496284|12565875|12629551	Metabolite	445639	16196;30823	Q9UNK4	PLA2G2D	18451993	PHOSPHOLIPASE A2 FAMILY MEMBER	PA2GD_HUMAN	15801	UN	Phospholip_A2_1	Secreted|ALTERNATIVE PRODUCTS: Event=Alternative splicing; Named isoforms=2; Name=1; IsoId=Q9UNK4-1; Sequence=Displayed; Name=2; IsoId=Q9UNK4-2; Sequence=VSP_060595, VSP_060596; TISSUE SPECIFICITY: Highly expressed in pancreas and spleen and less abundantly in colon, thymus, placenta, small intestine, and prostate||SIMILARITY: Belongs to the phospholipase A2 family	"Group IID secretory phospholipase A2 (GIID sPLA2) (sPLA2-IID) (EC 3.1.1.4) (PLA2IID) (Phosphatidylcholine 2-acylhydrolase 2D) (Secretory-type PLA, stroma-associated homolog)"	C:extracellular region	phospholipid metabolic process	/	/	/	/
24	Free fatty acid receptors	free fatty acid receptor 1	O14842	2864	225	FFAR1	Human	oleic acid	/	1054	/	135651531	Agonist	12496284|12565875|12629551	Metabolite	445639	16196;30823	Q9UNK4	PLA2G2D	18451993	PHOSPHOLIPASE A2 FAMILY MEMBER	PA2GD_HUMAN	15801	UN	Phospholip_A2_1	Secreted|ALTERNATIVE PRODUCTS: Event=Alternative splicing; Named isoforms=2; Name=1; IsoId=Q9UNK4-1; Sequence=Displayed; Name=2; IsoId=Q9UNK4-2; Sequence=VSP_060595, VSP_060596; TISSUE SPECIFICITY: Highly expressed in pancreas and spleen and less abundantly in colon, thymus, placenta, small intestine, and prostate||SIMILARITY: Belongs to the phospholipase A2 family	"Group IID secretory phospholipase A2 (GIID sPLA2) (sPLA2-IID) (EC 3.1.1.4) (PLA2IID) (Phosphatidylcholine 2-acylhydrolase 2D) (Secretory-type PLA, stroma-associated homolog)"	C:extracellular region	arachidonic acid secretion	/	/	/	/
24	Free fatty acid receptors	free fatty acid receptor 4	Q5NUL3	338557	127	FFAR4	Human	oleic acid	/	1054	/	135651531	Agonist	22282525	Metabolite	445639	16196;30823	Q9UNK4	PLA2G2D	10455175;10681567;11112443;14709560;16837646;17158102;17213206;19047760;19615464;9079687;9442064	PHOSPHOLIPASE A2 FAMILY MEMBER	PA2GD_HUMAN	38779	UN	Phospholip_A2_1	Secreted|ALTERNATIVE PRODUCTS: Event=Alternative splicing; Named isoforms=2; Name=1; IsoId=Q9UNK4-1; Sequence=Displayed; Name=2; IsoId=Q9UNK4-2; Sequence=VSP_060595, VSP_060596; TISSUE SPECIFICITY: Highly expressed in pancreas and spleen and less abundantly in colon, thymus, placenta, small intestine, and prostate||SIMILARITY: Belongs to the phospholipase A2 family	"Group IID secretory phospholipase A2 (GIID sPLA2) (sPLA2-IID) (EC 3.1.1.4) (PLA2IID) (Phosphatidylcholine 2-acylhydrolase 2D) (Secretory-type PLA, stroma-associated homolog)"	C:extracellular region	phospholipase A2 activity	/	/	/	/
24	Free fatty acid receptors	free fatty acid receptor 4	Q5NUL3	338557	127	FFAR4	Human	oleic acid	/	1054	/	135651531	Agonist	22282525	Metabolite	445639	16196;30823	Q9UNK4	PLA2G2D	10455175;10681567;11112443;14709560;16837646;17158102;17213206;19047760;19615464;9079687;9442064	PHOSPHOLIPASE A2 FAMILY MEMBER	PA2GD_HUMAN	38779	UN	Phospholip_A2_1	Secreted|ALTERNATIVE PRODUCTS: Event=Alternative splicing; Named isoforms=2; Name=1; IsoId=Q9UNK4-1; Sequence=Displayed; Name=2; IsoId=Q9UNK4-2; Sequence=VSP_060595, VSP_060596; TISSUE SPECIFICITY: Highly expressed in pancreas and spleen and less abundantly in colon, thymus, placenta, small intestine, and prostate||SIMILARITY: Belongs to the phospholipase A2 family	"Group IID secretory phospholipase A2 (GIID sPLA2) (sPLA2-IID) (EC 3.1.1.4) (PLA2IID) (Phosphatidylcholine 2-acylhydrolase 2D) (Secretory-type PLA, stroma-associated homolog)"	C:extracellular region	phospholipid metabolic process	/	/	/	/
24	Free fatty acid receptors	free fatty acid receptor 4	Q5NUL3	338557	127	FFAR4	Human	oleic acid	/	1054	/	135651531	Agonist	22282525	Metabolite	445639	16196;30823	Q9UNK4	PLA2G2D	10455175;10681567;11112443;14709560;16837646;17158102;17213206;19047760;19615464;9079687;9442064	PHOSPHOLIPASE A2 FAMILY MEMBER	PA2GD_HUMAN	38779	UN	Phospholip_A2_1	Secreted|ALTERNATIVE PRODUCTS: Event=Alternative splicing; Named isoforms=2; Name=1; IsoId=Q9UNK4-1; Sequence=Displayed; Name=2; IsoId=Q9UNK4-2; Sequence=VSP_060595, VSP_060596; TISSUE SPECIFICITY: Highly expressed in pancreas and spleen and less abundantly in colon, thymus, placenta, small intestine, and prostate||SIMILARITY: Belongs to the phospholipase A2 family	"Group IID secretory phospholipase A2 (GIID sPLA2) (sPLA2-IID) (EC 3.1.1.4) (PLA2IID) (Phosphatidylcholine 2-acylhydrolase 2D) (Secretory-type PLA, stroma-associated homolog)"	C:extracellular region	arachidonic acid secretion	/	/	/	/
24	Free fatty acid receptors	free fatty acid receptor 4	Q5NUL3	338557	127	FFAR4	Human	oleic acid	/	1054	/	135651531	Agonist	22282525	Metabolite	445639	16196;30823	Q9UNK4	PLA2G2D	18451993	PHOSPHOLIPASE A2 FAMILY MEMBER	PA2GD_HUMAN	15801	UN	Phospholip_A2_1	Secreted|ALTERNATIVE PRODUCTS: Event=Alternative splicing; Named isoforms=2; Name=1; IsoId=Q9UNK4-1; Sequence=Displayed; Name=2; IsoId=Q9UNK4-2; Sequence=VSP_060595, VSP_060596; TISSUE SPECIFICITY: Highly expressed in pancreas and spleen and less abundantly in colon, thymus, placenta, small intestine, and prostate||SIMILARITY: Belongs to the phospholipase A2 family	"Group IID secretory phospholipase A2 (GIID sPLA2) (sPLA2-IID) (EC 3.1.1.4) (PLA2IID) (Phosphatidylcholine 2-acylhydrolase 2D) (Secretory-type PLA, stroma-associated homolog)"	C:extracellular region	phospholipase A2 activity	/	/	/	/
24	Free fatty acid receptors	free fatty acid receptor 4	Q5NUL3	338557	127	FFAR4	Human	oleic acid	/	1054	/	135651531	Agonist	22282525	Metabolite	445639	16196;30823	Q9UNK4	PLA2G2D	18451993	PHOSPHOLIPASE A2 FAMILY MEMBER	PA2GD_HUMAN	15801	UN	Phospholip_A2_1	Secreted|ALTERNATIVE PRODUCTS: Event=Alternative splicing; Named isoforms=2; Name=1; IsoId=Q9UNK4-1; Sequence=Displayed; Name=2; IsoId=Q9UNK4-2; Sequence=VSP_060595, VSP_060596; TISSUE SPECIFICITY: Highly expressed in pancreas and spleen and less abundantly in colon, thymus, placenta, small intestine, and prostate||SIMILARITY: Belongs to the phospholipase A2 family	"Group IID secretory phospholipase A2 (GIID sPLA2) (sPLA2-IID) (EC 3.1.1.4) (PLA2IID) (Phosphatidylcholine 2-acylhydrolase 2D) (Secretory-type PLA, stroma-associated homolog)"	C:extracellular region	phospholipid metabolic process	/	/	/	/
24	Free fatty acid receptors	free fatty acid receptor 4	Q5NUL3	338557	127	FFAR4	Human	oleic acid	/	1054	/	135651531	Agonist	22282525	Metabolite	445639	16196;30823	Q9UNK4	PLA2G2D	18451993	PHOSPHOLIPASE A2 FAMILY MEMBER	PA2GD_HUMAN	15801	UN	Phospholip_A2_1	Secreted|ALTERNATIVE PRODUCTS: Event=Alternative splicing; Named isoforms=2; Name=1; IsoId=Q9UNK4-1; Sequence=Displayed; Name=2; IsoId=Q9UNK4-2; Sequence=VSP_060595, VSP_060596; TISSUE SPECIFICITY: Highly expressed in pancreas and spleen and less abundantly in colon, thymus, placenta, small intestine, and prostate||SIMILARITY: Belongs to the phospholipase A2 family	"Group IID secretory phospholipase A2 (GIID sPLA2) (sPLA2-IID) (EC 3.1.1.4) (PLA2IID) (Phosphatidylcholine 2-acylhydrolase 2D) (Secretory-type PLA, stroma-associated homolog)"	C:extracellular region	arachidonic acid secretion	/	/	/	/
16	Class A Orphans	G protein-coupled receptor 17	Q13304	2840	88	GPR17	Human	ATP	/	1713	/	135651446	Agonist	21773766	Metabolite	5957	15422;30616	Q9UN37	VPS4A	15576788	/	VPS4A_HUMAN	13065	UN	MIT|AAA|Vps4_C	Late endosome membrane|Midbody|Cytoplasm, cytoskeleton, spindle|Note=Membrane-associated in the prevacuolar endosomal compartment|Localizes to the midbody of dividing cells, interaction with ZFYVE19/ANCHR mediates retention at midbody (PubMed:24814515)|Localized in two distinct rings on either side of the Flemming body||TISSUE SPECIFICITY: Ubiquitously expressed||DOMAIN: The MIT domain serves as …	Vacuolar protein sorting-associated protein 4A (EC 3.6.4.6) (Protein SKD2) (VPS4-1) (hVPS4)	C:extracellular exosome	/	/	/	/	/
16	Class A Orphans	G protein-coupled receptor 17	Q13304	2840	88	GPR17	Human	ATP	/	1713	/	135651446	Agonist	21773766	Metabolite	5957	15422;30616	Q9UN37	VPS4A	15576788	/	VPS4A_HUMAN	13065	UN	MIT|AAA|Vps4_C	Late endosome membrane|Midbody|Cytoplasm, cytoskeleton, spindle|Note=Membrane-associated in the prevacuolar endosomal compartment|Localizes to the midbody of dividing cells, interaction with ZFYVE19/ANCHR mediates retention at midbody (PubMed:24814515)|Localized in two distinct rings on either side of the Flemming body||TISSUE SPECIFICITY: Ubiquitously expressed||DOMAIN: The MIT domain serves as …	Vacuolar protein sorting-associated protein 4A (EC 3.6.4.6) (Protein SKD2) (VPS4-1) (hVPS4)	C:extracellular exosome	ATP binding	/	/	/	/
16	Class A Orphans	G protein-coupled receptor 17	Q13304	2840	88	GPR17	Human	ATP	/	1713	/	135651446	Agonist	21773766	Metabolite	5957	15422;30616	Q9UN37	VPS4A	15576788	/	VPS4A_HUMAN	13065	UN	MIT|AAA|Vps4_C	Late endosome membrane|Midbody|Cytoplasm, cytoskeleton, spindle|Note=Membrane-associated in the prevacuolar endosomal compartment|Localizes to the midbody of dividing cells, interaction with ZFYVE19/ANCHR mediates retention at midbody (PubMed:24814515)|Localized in two distinct rings on either side of the Flemming body||TISSUE SPECIFICITY: Ubiquitously expressed||DOMAIN: The MIT domain serves as …	Vacuolar protein sorting-associated protein 4A (EC 3.6.4.6) (Protein SKD2) (VPS4-1) (hVPS4)	C:plasma membrane	/	/	/	/	/
16	Class A Orphans	G protein-coupled receptor 17	Q13304	2840	88	GPR17	Human	ATP	/	1713	/	135651446	Agonist	21773766	Metabolite	5957	15422;30616	Q9UN37	VPS4A	15576788	/	VPS4A_HUMAN	13065	UN	MIT|AAA|Vps4_C	Late endosome membrane|Midbody|Cytoplasm, cytoskeleton, spindle|Note=Membrane-associated in the prevacuolar endosomal compartment|Localizes to the midbody of dividing cells, interaction with ZFYVE19/ANCHR mediates retention at midbody (PubMed:24814515)|Localized in two distinct rings on either side of the Flemming body||TISSUE SPECIFICITY: Ubiquitously expressed||DOMAIN: The MIT domain serves as …	Vacuolar protein sorting-associated protein 4A (EC 3.6.4.6) (Protein SKD2) (VPS4-1) (hVPS4)	C:plasma membrane	ATP binding	/	/	/	/
52	P2Y receptors	purinergic receptor P2Y1	P47900	5028	323	P2RY1	Human	ADP	/	1712	/	135651427	Agonist	9154346|12391289	Metabolite	6022	16761;456216	Q9UN37	VPS4A	15576788	/	VPS4A_HUMAN	13065	UN	MIT|AAA|Vps4_C	Late endosome membrane|Midbody|Cytoplasm, cytoskeleton, spindle|Note=Membrane-associated in the prevacuolar endosomal compartment|Localizes to the midbody of dividing cells, interaction with ZFYVE19/ANCHR mediates retention at midbody (PubMed:24814515)|Localized in two distinct rings on either side of the Flemming body||TISSUE SPECIFICITY: Ubiquitously expressed||DOMAIN: The MIT domain serves as …	Vacuolar protein sorting-associated protein 4A (EC 3.6.4.6) (Protein SKD2) (VPS4-1) (hVPS4)	C:extracellular exosome	/	/	/	/	/
52	P2Y receptors	purinergic receptor P2Y1	P47900	5028	323	P2RY1	Human	ADP	/	1712	/	135651427	Agonist	9154346|12391289	Metabolite	6022	16761;456216	Q9UN37	VPS4A	15576788	/	VPS4A_HUMAN	13065	UN	MIT|AAA|Vps4_C	Late endosome membrane|Midbody|Cytoplasm, cytoskeleton, spindle|Note=Membrane-associated in the prevacuolar endosomal compartment|Localizes to the midbody of dividing cells, interaction with ZFYVE19/ANCHR mediates retention at midbody (PubMed:24814515)|Localized in two distinct rings on either side of the Flemming body||TISSUE SPECIFICITY: Ubiquitously expressed||DOMAIN: The MIT domain serves as …	Vacuolar protein sorting-associated protein 4A (EC 3.6.4.6) (Protein SKD2) (VPS4-1) (hVPS4)	C:extracellular exosome	ATP binding	/	/	/	/
52	P2Y receptors	purinergic receptor P2Y1	P47900	5028	323	P2RY1	Human	ADP	/	1712	/	135651427	Agonist	9154346|12391289	Metabolite	6022	16761;456216	Q9UN37	VPS4A	15576788	/	VPS4A_HUMAN	13065	UN	MIT|AAA|Vps4_C	Late endosome membrane|Midbody|Cytoplasm, cytoskeleton, spindle|Note=Membrane-associated in the prevacuolar endosomal compartment|Localizes to the midbody of dividing cells, interaction with ZFYVE19/ANCHR mediates retention at midbody (PubMed:24814515)|Localized in two distinct rings on either side of the Flemming body||TISSUE SPECIFICITY: Ubiquitously expressed||DOMAIN: The MIT domain serves as …	Vacuolar protein sorting-associated protein 4A (EC 3.6.4.6) (Protein SKD2) (VPS4-1) (hVPS4)	C:plasma membrane	/	/	/	/	/
52	P2Y receptors	purinergic receptor P2Y1	P47900	5028	323	P2RY1	Human	ADP	/	1712	/	135651427	Agonist	9154346|12391289	Metabolite	6022	16761;456216	Q9UN37	VPS4A	15576788	/	VPS4A_HUMAN	13065	UN	MIT|AAA|Vps4_C	Late endosome membrane|Midbody|Cytoplasm, cytoskeleton, spindle|Note=Membrane-associated in the prevacuolar endosomal compartment|Localizes to the midbody of dividing cells, interaction with ZFYVE19/ANCHR mediates retention at midbody (PubMed:24814515)|Localized in two distinct rings on either side of the Flemming body||TISSUE SPECIFICITY: Ubiquitously expressed||DOMAIN: The MIT domain serves as …	Vacuolar protein sorting-associated protein 4A (EC 3.6.4.6) (Protein SKD2) (VPS4-1) (hVPS4)	C:plasma membrane	ATP binding	/	/	/	/
52	P2Y receptors	purinergic receptor P2Y1	P47900	5028	323	P2RY1	Human	ATP	/	1713	/	135651446	Agonist	9154346|12391289	Metabolite	5957	15422;30616	Q9UN37	VPS4A	15576788	/	VPS4A_HUMAN	13065	UN	MIT|AAA|Vps4_C	Late endosome membrane|Midbody|Cytoplasm, cytoskeleton, spindle|Note=Membrane-associated in the prevacuolar endosomal compartment|Localizes to the midbody of dividing cells, interaction with ZFYVE19/ANCHR mediates retention at midbody (PubMed:24814515)|Localized in two distinct rings on either side of the Flemming body||TISSUE SPECIFICITY: Ubiquitously expressed||DOMAIN: The MIT domain serves as …	Vacuolar protein sorting-associated protein 4A (EC 3.6.4.6) (Protein SKD2) (VPS4-1) (hVPS4)	C:extracellular exosome	/	/	/	/	/
52	P2Y receptors	purinergic receptor P2Y1	P47900	5028	323	P2RY1	Human	ATP	/	1713	/	135651446	Agonist	9154346|12391289	Metabolite	5957	15422;30616	Q9UN37	VPS4A	15576788	/	VPS4A_HUMAN	13065	UN	MIT|AAA|Vps4_C	Late endosome membrane|Midbody|Cytoplasm, cytoskeleton, spindle|Note=Membrane-associated in the prevacuolar endosomal compartment|Localizes to the midbody of dividing cells, interaction with ZFYVE19/ANCHR mediates retention at midbody (PubMed:24814515)|Localized in two distinct rings on either side of the Flemming body||TISSUE SPECIFICITY: Ubiquitously expressed||DOMAIN: The MIT domain serves as …	Vacuolar protein sorting-associated protein 4A (EC 3.6.4.6) (Protein SKD2) (VPS4-1) (hVPS4)	C:extracellular exosome	ATP binding	/	/	/	/
52	P2Y receptors	purinergic receptor P2Y1	P47900	5028	323	P2RY1	Human	ATP	/	1713	/	135651446	Agonist	9154346|12391289	Metabolite	5957	15422;30616	Q9UN37	VPS4A	15576788	/	VPS4A_HUMAN	13065	UN	MIT|AAA|Vps4_C	Late endosome membrane|Midbody|Cytoplasm, cytoskeleton, spindle|Note=Membrane-associated in the prevacuolar endosomal compartment|Localizes to the midbody of dividing cells, interaction with ZFYVE19/ANCHR mediates retention at midbody (PubMed:24814515)|Localized in two distinct rings on either side of the Flemming body||TISSUE SPECIFICITY: Ubiquitously expressed||DOMAIN: The MIT domain serves as …	Vacuolar protein sorting-associated protein 4A (EC 3.6.4.6) (Protein SKD2) (VPS4-1) (hVPS4)	C:plasma membrane	/	/	/	/	/
52	P2Y receptors	purinergic receptor P2Y1	P47900	5028	323	P2RY1	Human	ATP	/	1713	/	135651446	Agonist	9154346|12391289	Metabolite	5957	15422;30616	Q9UN37	VPS4A	15576788	/	VPS4A_HUMAN	13065	UN	MIT|AAA|Vps4_C	Late endosome membrane|Midbody|Cytoplasm, cytoskeleton, spindle|Note=Membrane-associated in the prevacuolar endosomal compartment|Localizes to the midbody of dividing cells, interaction with ZFYVE19/ANCHR mediates retention at midbody (PubMed:24814515)|Localized in two distinct rings on either side of the Flemming body||TISSUE SPECIFICITY: Ubiquitously expressed||DOMAIN: The MIT domain serves as …	Vacuolar protein sorting-associated protein 4A (EC 3.6.4.6) (Protein SKD2) (VPS4-1) (hVPS4)	C:plasma membrane	ATP binding	/	/	/	/
52	P2Y receptors	purinergic receptor P2Y1	P47900	5028	323	P2RY1	Human	ATP	/	1713	/	135651446	Antagonist	9547364	Metabolite	5957	15422;30616	Q9UN37	VPS4A	15576788	/	VPS4A_HUMAN	13065	UN	MIT|AAA|Vps4_C	Late endosome membrane|Midbody|Cytoplasm, cytoskeleton, spindle|Note=Membrane-associated in the prevacuolar endosomal compartment|Localizes to the midbody of dividing cells, interaction with ZFYVE19/ANCHR mediates retention at midbody (PubMed:24814515)|Localized in two distinct rings on either side of the Flemming body||TISSUE SPECIFICITY: Ubiquitously expressed||DOMAIN: The MIT domain serves as …	Vacuolar protein sorting-associated protein 4A (EC 3.6.4.6) (Protein SKD2) (VPS4-1) (hVPS4)	C:extracellular exosome	/	/	/	/	/
52	P2Y receptors	purinergic receptor P2Y1	P47900	5028	323	P2RY1	Human	ATP	/	1713	/	135651446	Antagonist	9547364	Metabolite	5957	15422;30616	Q9UN37	VPS4A	15576788	/	VPS4A_HUMAN	13065	UN	MIT|AAA|Vps4_C	Late endosome membrane|Midbody|Cytoplasm, cytoskeleton, spindle|Note=Membrane-associated in the prevacuolar endosomal compartment|Localizes to the midbody of dividing cells, interaction with ZFYVE19/ANCHR mediates retention at midbody (PubMed:24814515)|Localized in two distinct rings on either side of the Flemming body||TISSUE SPECIFICITY: Ubiquitously expressed||DOMAIN: The MIT domain serves as …	Vacuolar protein sorting-associated protein 4A (EC 3.6.4.6) (Protein SKD2) (VPS4-1) (hVPS4)	C:extracellular exosome	ATP binding	/	/	/	/
52	P2Y receptors	purinergic receptor P2Y1	P47900	5028	323	P2RY1	Human	ATP	/	1713	/	135651446	Antagonist	9547364	Metabolite	5957	15422;30616	Q9UN37	VPS4A	15576788	/	VPS4A_HUMAN	13065	UN	MIT|AAA|Vps4_C	Late endosome membrane|Midbody|Cytoplasm, cytoskeleton, spindle|Note=Membrane-associated in the prevacuolar endosomal compartment|Localizes to the midbody of dividing cells, interaction with ZFYVE19/ANCHR mediates retention at midbody (PubMed:24814515)|Localized in two distinct rings on either side of the Flemming body||TISSUE SPECIFICITY: Ubiquitously expressed||DOMAIN: The MIT domain serves as …	Vacuolar protein sorting-associated protein 4A (EC 3.6.4.6) (Protein SKD2) (VPS4-1) (hVPS4)	C:plasma membrane	/	/	/	/	/
52	P2Y receptors	purinergic receptor P2Y1	P47900	5028	323	P2RY1	Human	ATP	/	1713	/	135651446	Antagonist	9547364	Metabolite	5957	15422;30616	Q9UN37	VPS4A	15576788	/	VPS4A_HUMAN	13065	UN	MIT|AAA|Vps4_C	Late endosome membrane|Midbody|Cytoplasm, cytoskeleton, spindle|Note=Membrane-associated in the prevacuolar endosomal compartment|Localizes to the midbody of dividing cells, interaction with ZFYVE19/ANCHR mediates retention at midbody (PubMed:24814515)|Localized in two distinct rings on either side of the Flemming body||TISSUE SPECIFICITY: Ubiquitously expressed||DOMAIN: The MIT domain serves as …	Vacuolar protein sorting-associated protein 4A (EC 3.6.4.6) (Protein SKD2) (VPS4-1) (hVPS4)	C:plasma membrane	ATP binding	/	/	/	/
52	P2Y receptors	purinergic receptor P2Y11	Q96G91	5032	327	P2RY11	Human	ATP	/	1713	/	135651446	Agonist	10578132|12761346|12213051	Metabolite	5957	15422;30616	Q9UN37	VPS4A	15576788	/	VPS4A_HUMAN	13065	UN	MIT|AAA|Vps4_C	Late endosome membrane|Midbody|Cytoplasm, cytoskeleton, spindle|Note=Membrane-associated in the prevacuolar endosomal compartment|Localizes to the midbody of dividing cells, interaction with ZFYVE19/ANCHR mediates retention at midbody (PubMed:24814515)|Localized in two distinct rings on either side of the Flemming body||TISSUE SPECIFICITY: Ubiquitously expressed||DOMAIN: The MIT domain serves as …	Vacuolar protein sorting-associated protein 4A (EC 3.6.4.6) (Protein SKD2) (VPS4-1) (hVPS4)	C:extracellular exosome	/	/	/	/	/
52	P2Y receptors	purinergic receptor P2Y11	Q96G91	5032	327	P2RY11	Human	ATP	/	1713	/	135651446	Agonist	10578132|12761346|12213051	Metabolite	5957	15422;30616	Q9UN37	VPS4A	15576788	/	VPS4A_HUMAN	13065	UN	MIT|AAA|Vps4_C	Late endosome membrane|Midbody|Cytoplasm, cytoskeleton, spindle|Note=Membrane-associated in the prevacuolar endosomal compartment|Localizes to the midbody of dividing cells, interaction with ZFYVE19/ANCHR mediates retention at midbody (PubMed:24814515)|Localized in two distinct rings on either side of the Flemming body||TISSUE SPECIFICITY: Ubiquitously expressed||DOMAIN: The MIT domain serves as …	Vacuolar protein sorting-associated protein 4A (EC 3.6.4.6) (Protein SKD2) (VPS4-1) (hVPS4)	C:extracellular exosome	ATP binding	/	/	/	/
52	P2Y receptors	purinergic receptor P2Y11	Q96G91	5032	327	P2RY11	Human	ATP	/	1713	/	135651446	Agonist	10578132|12761346|12213051	Metabolite	5957	15422;30616	Q9UN37	VPS4A	15576788	/	VPS4A_HUMAN	13065	UN	MIT|AAA|Vps4_C	Late endosome membrane|Midbody|Cytoplasm, cytoskeleton, spindle|Note=Membrane-associated in the prevacuolar endosomal compartment|Localizes to the midbody of dividing cells, interaction with ZFYVE19/ANCHR mediates retention at midbody (PubMed:24814515)|Localized in two distinct rings on either side of the Flemming body||TISSUE SPECIFICITY: Ubiquitously expressed||DOMAIN: The MIT domain serves as …	Vacuolar protein sorting-associated protein 4A (EC 3.6.4.6) (Protein SKD2) (VPS4-1) (hVPS4)	C:plasma membrane	/	/	/	/	/
52	P2Y receptors	purinergic receptor P2Y11	Q96G91	5032	327	P2RY11	Human	ATP	/	1713	/	135651446	Agonist	10578132|12761346|12213051	Metabolite	5957	15422;30616	Q9UN37	VPS4A	15576788	/	VPS4A_HUMAN	13065	UN	MIT|AAA|Vps4_C	Late endosome membrane|Midbody|Cytoplasm, cytoskeleton, spindle|Note=Membrane-associated in the prevacuolar endosomal compartment|Localizes to the midbody of dividing cells, interaction with ZFYVE19/ANCHR mediates retention at midbody (PubMed:24814515)|Localized in two distinct rings on either side of the Flemming body||TISSUE SPECIFICITY: Ubiquitously expressed||DOMAIN: The MIT domain serves as …	Vacuolar protein sorting-associated protein 4A (EC 3.6.4.6) (Protein SKD2) (VPS4-1) (hVPS4)	C:plasma membrane	ATP binding	/	/	/	/
52	P2Y receptors	purinergic receptor P2Y12	Q9H244	64805	328	P2RY12	Human	ADP	/	1712	/	135651427	Agonist	15199474	Metabolite	6022	16761;456216	Q9UN37	VPS4A	15576788	/	VPS4A_HUMAN	13065	UN	MIT|AAA|Vps4_C	Late endosome membrane|Midbody|Cytoplasm, cytoskeleton, spindle|Note=Membrane-associated in the prevacuolar endosomal compartment|Localizes to the midbody of dividing cells, interaction with ZFYVE19/ANCHR mediates retention at midbody (PubMed:24814515)|Localized in two distinct rings on either side of the Flemming body||TISSUE SPECIFICITY: Ubiquitously expressed||DOMAIN: The MIT domain serves as …	Vacuolar protein sorting-associated protein 4A (EC 3.6.4.6) (Protein SKD2) (VPS4-1) (hVPS4)	C:extracellular exosome	/	/	/	/	/
52	P2Y receptors	purinergic receptor P2Y12	Q9H244	64805	328	P2RY12	Human	ADP	/	1712	/	135651427	Agonist	15199474	Metabolite	6022	16761;456216	Q9UN37	VPS4A	15576788	/	VPS4A_HUMAN	13065	UN	MIT|AAA|Vps4_C	Late endosome membrane|Midbody|Cytoplasm, cytoskeleton, spindle|Note=Membrane-associated in the prevacuolar endosomal compartment|Localizes to the midbody of dividing cells, interaction with ZFYVE19/ANCHR mediates retention at midbody (PubMed:24814515)|Localized in two distinct rings on either side of the Flemming body||TISSUE SPECIFICITY: Ubiquitously expressed||DOMAIN: The MIT domain serves as …	Vacuolar protein sorting-associated protein 4A (EC 3.6.4.6) (Protein SKD2) (VPS4-1) (hVPS4)	C:extracellular exosome	ATP binding	/	/	/	/
52	P2Y receptors	purinergic receptor P2Y12	Q9H244	64805	328	P2RY12	Human	ADP	/	1712	/	135651427	Agonist	15199474	Metabolite	6022	16761;456216	Q9UN37	VPS4A	15576788	/	VPS4A_HUMAN	13065	UN	MIT|AAA|Vps4_C	Late endosome membrane|Midbody|Cytoplasm, cytoskeleton, spindle|Note=Membrane-associated in the prevacuolar endosomal compartment|Localizes to the midbody of dividing cells, interaction with ZFYVE19/ANCHR mediates retention at midbody (PubMed:24814515)|Localized in two distinct rings on either side of the Flemming body||TISSUE SPECIFICITY: Ubiquitously expressed||DOMAIN: The MIT domain serves as …	Vacuolar protein sorting-associated protein 4A (EC 3.6.4.6) (Protein SKD2) (VPS4-1) (hVPS4)	C:plasma membrane	/	/	/	/	/
52	P2Y receptors	purinergic receptor P2Y12	Q9H244	64805	328	P2RY12	Human	ADP	/	1712	/	135651427	Agonist	15199474	Metabolite	6022	16761;456216	Q9UN37	VPS4A	15576788	/	VPS4A_HUMAN	13065	UN	MIT|AAA|Vps4_C	Late endosome membrane|Midbody|Cytoplasm, cytoskeleton, spindle|Note=Membrane-associated in the prevacuolar endosomal compartment|Localizes to the midbody of dividing cells, interaction with ZFYVE19/ANCHR mediates retention at midbody (PubMed:24814515)|Localized in two distinct rings on either side of the Flemming body||TISSUE SPECIFICITY: Ubiquitously expressed||DOMAIN: The MIT domain serves as …	Vacuolar protein sorting-associated protein 4A (EC 3.6.4.6) (Protein SKD2) (VPS4-1) (hVPS4)	C:plasma membrane	ATP binding	/	/	/	/
52	P2Y receptors	purinergic receptor P2Y13	Q9BPV8	53829	329	P2RY13	Human	ADP	/	1712	/	135651427	Agonist	12815166	Metabolite	6022	16761;456216	Q9UN37	VPS4A	15576788	/	VPS4A_HUMAN	13065	UN	MIT|AAA|Vps4_C	Late endosome membrane|Midbody|Cytoplasm, cytoskeleton, spindle|Note=Membrane-associated in the prevacuolar endosomal compartment|Localizes to the midbody of dividing cells, interaction with ZFYVE19/ANCHR mediates retention at midbody (PubMed:24814515)|Localized in two distinct rings on either side of the Flemming body||TISSUE SPECIFICITY: Ubiquitously expressed||DOMAIN: The MIT domain serves as …	Vacuolar protein sorting-associated protein 4A (EC 3.6.4.6) (Protein SKD2) (VPS4-1) (hVPS4)	C:extracellular exosome	/	/	/	/	/
52	P2Y receptors	purinergic receptor P2Y13	Q9BPV8	53829	329	P2RY13	Human	ADP	/	1712	/	135651427	Agonist	12815166	Metabolite	6022	16761;456216	Q9UN37	VPS4A	15576788	/	VPS4A_HUMAN	13065	UN	MIT|AAA|Vps4_C	Late endosome membrane|Midbody|Cytoplasm, cytoskeleton, spindle|Note=Membrane-associated in the prevacuolar endosomal compartment|Localizes to the midbody of dividing cells, interaction with ZFYVE19/ANCHR mediates retention at midbody (PubMed:24814515)|Localized in two distinct rings on either side of the Flemming body||TISSUE SPECIFICITY: Ubiquitously expressed||DOMAIN: The MIT domain serves as …	Vacuolar protein sorting-associated protein 4A (EC 3.6.4.6) (Protein SKD2) (VPS4-1) (hVPS4)	C:extracellular exosome	ATP binding	/	/	/	/
52	P2Y receptors	purinergic receptor P2Y13	Q9BPV8	53829	329	P2RY13	Human	ADP	/	1712	/	135651427	Agonist	12815166	Metabolite	6022	16761;456216	Q9UN37	VPS4A	15576788	/	VPS4A_HUMAN	13065	UN	MIT|AAA|Vps4_C	Late endosome membrane|Midbody|Cytoplasm, cytoskeleton, spindle|Note=Membrane-associated in the prevacuolar endosomal compartment|Localizes to the midbody of dividing cells, interaction with ZFYVE19/ANCHR mediates retention at midbody (PubMed:24814515)|Localized in two distinct rings on either side of the Flemming body||TISSUE SPECIFICITY: Ubiquitously expressed||DOMAIN: The MIT domain serves as …	Vacuolar protein sorting-associated protein 4A (EC 3.6.4.6) (Protein SKD2) (VPS4-1) (hVPS4)	C:plasma membrane	/	/	/	/	/
52	P2Y receptors	purinergic receptor P2Y13	Q9BPV8	53829	329	P2RY13	Human	ADP	/	1712	/	135651427	Agonist	12815166	Metabolite	6022	16761;456216	Q9UN37	VPS4A	15576788	/	VPS4A_HUMAN	13065	UN	MIT|AAA|Vps4_C	Late endosome membrane|Midbody|Cytoplasm, cytoskeleton, spindle|Note=Membrane-associated in the prevacuolar endosomal compartment|Localizes to the midbody of dividing cells, interaction with ZFYVE19/ANCHR mediates retention at midbody (PubMed:24814515)|Localized in two distinct rings on either side of the Flemming body||TISSUE SPECIFICITY: Ubiquitously expressed||DOMAIN: The MIT domain serves as …	Vacuolar protein sorting-associated protein 4A (EC 3.6.4.6) (Protein SKD2) (VPS4-1) (hVPS4)	C:plasma membrane	ATP binding	/	/	/	/
52	P2Y receptors	purinergic receptor P2Y13	Q9BPV8	53829	329	P2RY13	Human	ATP	/	1713	/	135651446	Agonist	12815166	Metabolite	5957	15422;30616	Q9UN37	VPS4A	15576788	/	VPS4A_HUMAN	13065	UN	MIT|AAA|Vps4_C	Late endosome membrane|Midbody|Cytoplasm, cytoskeleton, spindle|Note=Membrane-associated in the prevacuolar endosomal compartment|Localizes to the midbody of dividing cells, interaction with ZFYVE19/ANCHR mediates retention at midbody (PubMed:24814515)|Localized in two distinct rings on either side of the Flemming body||TISSUE SPECIFICITY: Ubiquitously expressed||DOMAIN: The MIT domain serves as …	Vacuolar protein sorting-associated protein 4A (EC 3.6.4.6) (Protein SKD2) (VPS4-1) (hVPS4)	C:extracellular exosome	/	/	/	/	/
52	P2Y receptors	purinergic receptor P2Y13	Q9BPV8	53829	329	P2RY13	Human	ATP	/	1713	/	135651446	Agonist	12815166	Metabolite	5957	15422;30616	Q9UN37	VPS4A	15576788	/	VPS4A_HUMAN	13065	UN	MIT|AAA|Vps4_C	Late endosome membrane|Midbody|Cytoplasm, cytoskeleton, spindle|Note=Membrane-associated in the prevacuolar endosomal compartment|Localizes to the midbody of dividing cells, interaction with ZFYVE19/ANCHR mediates retention at midbody (PubMed:24814515)|Localized in two distinct rings on either side of the Flemming body||TISSUE SPECIFICITY: Ubiquitously expressed||DOMAIN: The MIT domain serves as …	Vacuolar protein sorting-associated protein 4A (EC 3.6.4.6) (Protein SKD2) (VPS4-1) (hVPS4)	C:extracellular exosome	ATP binding	/	/	/	/
52	P2Y receptors	purinergic receptor P2Y13	Q9BPV8	53829	329	P2RY13	Human	ATP	/	1713	/	135651446	Agonist	12815166	Metabolite	5957	15422;30616	Q9UN37	VPS4A	15576788	/	VPS4A_HUMAN	13065	UN	MIT|AAA|Vps4_C	Late endosome membrane|Midbody|Cytoplasm, cytoskeleton, spindle|Note=Membrane-associated in the prevacuolar endosomal compartment|Localizes to the midbody of dividing cells, interaction with ZFYVE19/ANCHR mediates retention at midbody (PubMed:24814515)|Localized in two distinct rings on either side of the Flemming body||TISSUE SPECIFICITY: Ubiquitously expressed||DOMAIN: The MIT domain serves as …	Vacuolar protein sorting-associated protein 4A (EC 3.6.4.6) (Protein SKD2) (VPS4-1) (hVPS4)	C:plasma membrane	/	/	/	/	/
52	P2Y receptors	purinergic receptor P2Y13	Q9BPV8	53829	329	P2RY13	Human	ATP	/	1713	/	135651446	Agonist	12815166	Metabolite	5957	15422;30616	Q9UN37	VPS4A	15576788	/	VPS4A_HUMAN	13065	UN	MIT|AAA|Vps4_C	Late endosome membrane|Midbody|Cytoplasm, cytoskeleton, spindle|Note=Membrane-associated in the prevacuolar endosomal compartment|Localizes to the midbody of dividing cells, interaction with ZFYVE19/ANCHR mediates retention at midbody (PubMed:24814515)|Localized in two distinct rings on either side of the Flemming body||TISSUE SPECIFICITY: Ubiquitously expressed||DOMAIN: The MIT domain serves as …	Vacuolar protein sorting-associated protein 4A (EC 3.6.4.6) (Protein SKD2) (VPS4-1) (hVPS4)	C:plasma membrane	ATP binding	/	/	/	/
52	P2Y receptors	purinergic receptor P2Y2	P41231	5029	324	P2RY2	Human	ATP	/	1713	/	135651446	Agonist	8564228|11754592|12213051	Metabolite	5957	15422;30616	Q9UN37	VPS4A	15576788	/	VPS4A_HUMAN	13065	UN	MIT|AAA|Vps4_C	Late endosome membrane|Midbody|Cytoplasm, cytoskeleton, spindle|Note=Membrane-associated in the prevacuolar endosomal compartment|Localizes to the midbody of dividing cells, interaction with ZFYVE19/ANCHR mediates retention at midbody (PubMed:24814515)|Localized in two distinct rings on either side of the Flemming body||TISSUE SPECIFICITY: Ubiquitously expressed||DOMAIN: The MIT domain serves as …	Vacuolar protein sorting-associated protein 4A (EC 3.6.4.6) (Protein SKD2) (VPS4-1) (hVPS4)	C:extracellular exosome	/	/	/	/	/
52	P2Y receptors	purinergic receptor P2Y2	P41231	5029	324	P2RY2	Human	ATP	/	1713	/	135651446	Agonist	8564228|11754592|12213051	Metabolite	5957	15422;30616	Q9UN37	VPS4A	15576788	/	VPS4A_HUMAN	13065	UN	MIT|AAA|Vps4_C	Late endosome membrane|Midbody|Cytoplasm, cytoskeleton, spindle|Note=Membrane-associated in the prevacuolar endosomal compartment|Localizes to the midbody of dividing cells, interaction with ZFYVE19/ANCHR mediates retention at midbody (PubMed:24814515)|Localized in two distinct rings on either side of the Flemming body||TISSUE SPECIFICITY: Ubiquitously expressed||DOMAIN: The MIT domain serves as …	Vacuolar protein sorting-associated protein 4A (EC 3.6.4.6) (Protein SKD2) (VPS4-1) (hVPS4)	C:extracellular exosome	ATP binding	/	/	/	/
52	P2Y receptors	purinergic receptor P2Y2	P41231	5029	324	P2RY2	Human	ATP	/	1713	/	135651446	Agonist	8564228|11754592|12213051	Metabolite	5957	15422;30616	Q9UN37	VPS4A	15576788	/	VPS4A_HUMAN	13065	UN	MIT|AAA|Vps4_C	Late endosome membrane|Midbody|Cytoplasm, cytoskeleton, spindle|Note=Membrane-associated in the prevacuolar endosomal compartment|Localizes to the midbody of dividing cells, interaction with ZFYVE19/ANCHR mediates retention at midbody (PubMed:24814515)|Localized in two distinct rings on either side of the Flemming body||TISSUE SPECIFICITY: Ubiquitously expressed||DOMAIN: The MIT domain serves as …	Vacuolar protein sorting-associated protein 4A (EC 3.6.4.6) (Protein SKD2) (VPS4-1) (hVPS4)	C:plasma membrane	/	/	/	/	/
52	P2Y receptors	purinergic receptor P2Y2	P41231	5029	324	P2RY2	Human	ATP	/	1713	/	135651446	Agonist	8564228|11754592|12213051	Metabolite	5957	15422;30616	Q9UN37	VPS4A	15576788	/	VPS4A_HUMAN	13065	UN	MIT|AAA|Vps4_C	Late endosome membrane|Midbody|Cytoplasm, cytoskeleton, spindle|Note=Membrane-associated in the prevacuolar endosomal compartment|Localizes to the midbody of dividing cells, interaction with ZFYVE19/ANCHR mediates retention at midbody (PubMed:24814515)|Localized in two distinct rings on either side of the Flemming body||TISSUE SPECIFICITY: Ubiquitously expressed||DOMAIN: The MIT domain serves as …	Vacuolar protein sorting-associated protein 4A (EC 3.6.4.6) (Protein SKD2) (VPS4-1) (hVPS4)	C:plasma membrane	ATP binding	/	/	/	/
52	P2Y receptors	pyrimidinergic receptor P2Y4	P51582	5030	325	P2RY4	Human	ATP	/	1713	/	135651446	Agonist	21193033	Metabolite	5957	15422;30616	Q9UN37	VPS4A	15576788	/	VPS4A_HUMAN	13065	UN	MIT|AAA|Vps4_C	Late endosome membrane|Midbody|Cytoplasm, cytoskeleton, spindle|Note=Membrane-associated in the prevacuolar endosomal compartment|Localizes to the midbody of dividing cells, interaction with ZFYVE19/ANCHR mediates retention at midbody (PubMed:24814515)|Localized in two distinct rings on either side of the Flemming body||TISSUE SPECIFICITY: Ubiquitously expressed||DOMAIN: The MIT domain serves as …	Vacuolar protein sorting-associated protein 4A (EC 3.6.4.6) (Protein SKD2) (VPS4-1) (hVPS4)	C:extracellular exosome	/	/	/	/	/
52	P2Y receptors	pyrimidinergic receptor P2Y4	P51582	5030	325	P2RY4	Human	ATP	/	1713	/	135651446	Agonist	21193033	Metabolite	5957	15422;30616	Q9UN37	VPS4A	15576788	/	VPS4A_HUMAN	13065	UN	MIT|AAA|Vps4_C	Late endosome membrane|Midbody|Cytoplasm, cytoskeleton, spindle|Note=Membrane-associated in the prevacuolar endosomal compartment|Localizes to the midbody of dividing cells, interaction with ZFYVE19/ANCHR mediates retention at midbody (PubMed:24814515)|Localized in two distinct rings on either side of the Flemming body||TISSUE SPECIFICITY: Ubiquitously expressed||DOMAIN: The MIT domain serves as …	Vacuolar protein sorting-associated protein 4A (EC 3.6.4.6) (Protein SKD2) (VPS4-1) (hVPS4)	C:extracellular exosome	ATP binding	/	/	/	/
52	P2Y receptors	pyrimidinergic receptor P2Y4	P51582	5030	325	P2RY4	Human	ATP	/	1713	/	135651446	Agonist	21193033	Metabolite	5957	15422;30616	Q9UN37	VPS4A	15576788	/	VPS4A_HUMAN	13065	UN	MIT|AAA|Vps4_C	Late endosome membrane|Midbody|Cytoplasm, cytoskeleton, spindle|Note=Membrane-associated in the prevacuolar endosomal compartment|Localizes to the midbody of dividing cells, interaction with ZFYVE19/ANCHR mediates retention at midbody (PubMed:24814515)|Localized in two distinct rings on either side of the Flemming body||TISSUE SPECIFICITY: Ubiquitously expressed||DOMAIN: The MIT domain serves as …	Vacuolar protein sorting-associated protein 4A (EC 3.6.4.6) (Protein SKD2) (VPS4-1) (hVPS4)	C:plasma membrane	/	/	/	/	/
52	P2Y receptors	pyrimidinergic receptor P2Y4	P51582	5030	325	P2RY4	Human	ATP	/	1713	/	135651446	Agonist	21193033	Metabolite	5957	15422;30616	Q9UN37	VPS4A	15576788	/	VPS4A_HUMAN	13065	UN	MIT|AAA|Vps4_C	Late endosome membrane|Midbody|Cytoplasm, cytoskeleton, spindle|Note=Membrane-associated in the prevacuolar endosomal compartment|Localizes to the midbody of dividing cells, interaction with ZFYVE19/ANCHR mediates retention at midbody (PubMed:24814515)|Localized in two distinct rings on either side of the Flemming body||TISSUE SPECIFICITY: Ubiquitously expressed||DOMAIN: The MIT domain serves as …	Vacuolar protein sorting-associated protein 4A (EC 3.6.4.6) (Protein SKD2) (VPS4-1) (hVPS4)	C:plasma membrane	ATP binding	/	/	/	/
16	Class A Orphans	G protein-coupled receptor 17	Q13304	2840	88	GPR17	Human	uridine diphosphate	/	1749	/	135651583	Agonist	20148890|16990797	Metabolite	6031	17659;58223	Q9UM21	MGAT4A	10024668;10372966;17006639;20015870;6222042;9278430;9565571	N/ACETYLGLUCOSAMINYLTRANSFERASE VI	MGT4A_HUMAN	16057	UN	Glyco_transf_54	[Alpha-1,3-mannosyl-glycoprotein 4-beta-N- acetylglucosaminyltransferase A]: Golgi apparatus membrane	"Alpha-1,3-mannosyl-glycoprotein 4-beta-N-acetylglucosaminyltransferase A (EC 2.4.1.145) (N-glycosyl-oligosaccharide-glycoprotein N-acetylglucosaminyltransferase IVa) (GlcNAc-T IVa) (GnT-IVa) (N-acetylglucosaminyltransferase IVa) (UDP-N-acetylglucosamine: alpha-1,3-D-mannoside beta-1,4-N-acetylglucosaminyltransferase IVa) [Cleaved into: Alpha-1,3-mannosyl-glycoprotein 4-beta-N-acetylglucosaminylt…	C:extracellular exosome	/	/	/	/	/
52	P2Y receptors	purinergic receptor P2Y14	Q15391	9934	330	P2RY14	Human	uridine diphosphate	/	1749	/	135651583	Agonist	19759354	Metabolite	6031	17659;58223	Q9UM21	MGAT4A	10024668;10372966;17006639;20015870;6222042;9278430;9565571	N/ACETYLGLUCOSAMINYLTRANSFERASE VI	MGT4A_HUMAN	16057	UN	Glyco_transf_54	[Alpha-1,3-mannosyl-glycoprotein 4-beta-N- acetylglucosaminyltransferase A]: Golgi apparatus membrane	"Alpha-1,3-mannosyl-glycoprotein 4-beta-N-acetylglucosaminyltransferase A (EC 2.4.1.145) (N-glycosyl-oligosaccharide-glycoprotein N-acetylglucosaminyltransferase IVa) (GlcNAc-T IVa) (GnT-IVa) (N-acetylglucosaminyltransferase IVa) (UDP-N-acetylglucosamine: alpha-1,3-D-mannoside beta-1,4-N-acetylglucosaminyltransferase IVa) [Cleaved into: Alpha-1,3-mannosyl-glycoprotein 4-beta-N-acetylglucosaminylt…	C:extracellular exosome	/	/	/	/	/
52	P2Y receptors	pyrimidinergic receptor P2Y6	Q15077	5031	326	P2RY6	Human	uridine diphosphate	/	1749	/	135651583	Agonist	8670200	Metabolite	6031	17659;58223	Q9UM21	MGAT4A	10024668;10372966;17006639;20015870;6222042;9278430;9565571	N/ACETYLGLUCOSAMINYLTRANSFERASE VI	MGT4A_HUMAN	16057	UN	Glyco_transf_54	[Alpha-1,3-mannosyl-glycoprotein 4-beta-N- acetylglucosaminyltransferase A]: Golgi apparatus membrane	"Alpha-1,3-mannosyl-glycoprotein 4-beta-N-acetylglucosaminyltransferase A (EC 2.4.1.145) (N-glycosyl-oligosaccharide-glycoprotein N-acetylglucosaminyltransferase IVa) (GlcNAc-T IVa) (GnT-IVa) (N-acetylglucosaminyltransferase IVa) (UDP-N-acetylglucosamine: alpha-1,3-D-mannoside beta-1,4-N-acetylglucosaminyltransferase IVa) [Cleaved into: Alpha-1,3-mannosyl-glycoprotein 4-beta-N-acetylglucosaminylt…	C:extracellular exosome	/	/	/	/	/
16	Class A Orphans	G protein-coupled receptor 17	Q13304	2840	88	GPR17	Human	ATP	/	1713	/	135651446	Agonist	21773766	Metabolite	5957	15422;30616	Q9ULC5	ACSL5	10198260;10749848;11772874;11980911;12366803;12709059;15213221;15469937;16762313;18267944;19182784;20027301;21242590;23936004;25490545;8206942;8978480	/	ACSL5_HUMAN	30751	UN	AMP-binding	Mitochondrion|Endoplasmic reticulum|Mitochondrion outer membrane|Endoplasmic reticulum membrane|Cell membrane|ALTERNATIVE PRODUCTS: Event=Alternative splicing; Named isoforms=3; Name=1; Synonyms=ACSL5b, ACSL5-fl; IsoId=Q9ULC5-1; Sequence=Displayed; Name=2; Synonyms=ACSL5a; IsoId=Q9ULC5-3; Sequence=VSP_037947; Name=3; Synonyms=ACSL5delta20; IsoId=Q9ULC5-4; Sequence=VSP_038233; MISCELLANEOUS: [Isof…	Long-chain-fatty-acid--CoA ligase 5 (EC 6.2.1.3) (Arachidonate--CoA ligase) (EC 6.2.1.15) (Long-chain acyl-CoA synthetase 5) (LACS 5)	C:plasma membrane	catalytic activity	/	/	/	/
16	Class A Orphans	G protein-coupled receptor 17	Q13304	2840	88	GPR17	Human	ATP	/	1713	/	135651446	Agonist	21773766	Metabolite	5957	15422;30616	Q9ULC5	ACSL5	10479480	/	ACSL5_HUMAN	46208	UN	AMP-binding	Mitochondrion|Endoplasmic reticulum|Mitochondrion outer membrane|Endoplasmic reticulum membrane|Cell membrane|ALTERNATIVE PRODUCTS: Event=Alternative splicing; Named isoforms=3; Name=1; Synonyms=ACSL5b, ACSL5-fl; IsoId=Q9ULC5-1; Sequence=Displayed; Name=2; Synonyms=ACSL5a; IsoId=Q9ULC5-3; Sequence=VSP_037947; Name=3; Synonyms=ACSL5delta20; IsoId=Q9ULC5-4; Sequence=VSP_038233; MISCELLANEOUS: [Isof…	Long-chain-fatty-acid--CoA ligase 5 (EC 6.2.1.3) (Arachidonate--CoA ligase) (EC 6.2.1.15) (Long-chain acyl-CoA synthetase 5) (LACS 5)	C:plasma membrane	catalytic activity	/	/	/	/
16	Class A Orphans	G protein-coupled receptor 17	Q13304	2840	88	GPR17	Human	ATP	/	1713	/	135651446	Agonist	21773766	Metabolite	5957	15422;30616	Q9ULC5	ACSL5	10479480;18267944;25490545;8206942	/	ACSL5_HUMAN	33615	UN	AMP-binding	Mitochondrion|Endoplasmic reticulum|Mitochondrion outer membrane|Endoplasmic reticulum membrane|Cell membrane|ALTERNATIVE PRODUCTS: Event=Alternative splicing; Named isoforms=3; Name=1; Synonyms=ACSL5b, ACSL5-fl; IsoId=Q9ULC5-1; Sequence=Displayed; Name=2; Synonyms=ACSL5a; IsoId=Q9ULC5-3; Sequence=VSP_037947; Name=3; Synonyms=ACSL5delta20; IsoId=Q9ULC5-4; Sequence=VSP_038233; MISCELLANEOUS: [Isof…	Long-chain-fatty-acid--CoA ligase 5 (EC 6.2.1.3) (Arachidonate--CoA ligase) (EC 6.2.1.15) (Long-chain acyl-CoA synthetase 5) (LACS 5)	C:plasma membrane	catalytic activity	/	/	/	/
16	Class A Orphans	G protein-coupled receptor 17	Q13304	2840	88	GPR17	Human	ATP	/	1713	/	135651446	Agonist	21773766	Metabolite	5957	15422;30616	Q9ULC5	ACSL5	108099;2528345;3161545;467438	/	ACSL5_HUMAN	15421	UN	AMP-binding	Mitochondrion|Endoplasmic reticulum|Mitochondrion outer membrane|Endoplasmic reticulum membrane|Cell membrane|ALTERNATIVE PRODUCTS: Event=Alternative splicing; Named isoforms=3; Name=1; Synonyms=ACSL5b, ACSL5-fl; IsoId=Q9ULC5-1; Sequence=Displayed; Name=2; Synonyms=ACSL5a; IsoId=Q9ULC5-3; Sequence=VSP_037947; Name=3; Synonyms=ACSL5delta20; IsoId=Q9ULC5-4; Sequence=VSP_038233; MISCELLANEOUS: [Isof…	Long-chain-fatty-acid--CoA ligase 5 (EC 6.2.1.3) (Arachidonate--CoA ligase) (EC 6.2.1.15) (Long-chain acyl-CoA synthetase 5) (LACS 5)	C:plasma membrane	catalytic activity	/	/	/	/
16	Class A Orphans	G protein-coupled receptor 17	Q13304	2840	88	GPR17	Human	ATP	/	1713	/	135651446	Agonist	21773766	Metabolite	5957	15422;30616	Q9ULC5	ACSL5	11470804;12366803;15213221;16963437;18267944;19477415;8206942	/	ACSL5_HUMAN	33619	UN	AMP-binding	Mitochondrion|Endoplasmic reticulum|Mitochondrion outer membrane|Endoplasmic reticulum membrane|Cell membrane|ALTERNATIVE PRODUCTS: Event=Alternative splicing; Named isoforms=3; Name=1; Synonyms=ACSL5b, ACSL5-fl; IsoId=Q9ULC5-1; Sequence=Displayed; Name=2; Synonyms=ACSL5a; IsoId=Q9ULC5-3; Sequence=VSP_037947; Name=3; Synonyms=ACSL5delta20; IsoId=Q9ULC5-4; Sequence=VSP_038233; MISCELLANEOUS: [Isof…	Long-chain-fatty-acid--CoA ligase 5 (EC 6.2.1.3) (Arachidonate--CoA ligase) (EC 6.2.1.15) (Long-chain acyl-CoA synthetase 5) (LACS 5)	C:plasma membrane	catalytic activity	/	/	/	/
16	Class A Orphans	G protein-coupled receptor 17	Q13304	2840	88	GPR17	Human	ATP	/	1713	/	135651446	Agonist	21773766	Metabolite	5957	15422;30616	Q9ULC5	ACSL5	12366803;15213221;15699031;16762313;16963437;18267944;21242590;23936004;25490545;8206942	/	ACSL5_HUMAN	33607	UN	AMP-binding	Mitochondrion|Endoplasmic reticulum|Mitochondrion outer membrane|Endoplasmic reticulum membrane|Cell membrane|ALTERNATIVE PRODUCTS: Event=Alternative splicing; Named isoforms=3; Name=1; Synonyms=ACSL5b, ACSL5-fl; IsoId=Q9ULC5-1; Sequence=Displayed; Name=2; Synonyms=ACSL5a; IsoId=Q9ULC5-3; Sequence=VSP_037947; Name=3; Synonyms=ACSL5delta20; IsoId=Q9ULC5-4; Sequence=VSP_038233; MISCELLANEOUS: [Isof…	Long-chain-fatty-acid--CoA ligase 5 (EC 6.2.1.3) (Arachidonate--CoA ligase) (EC 6.2.1.15) (Long-chain acyl-CoA synthetase 5) (LACS 5)	C:plasma membrane	catalytic activity	/	/	/	/
16	Class A Orphans	G protein-coupled receptor 17	Q13304	2840	88	GPR17	Human	ATP	/	1713	/	135651446	Agonist	21773766	Metabolite	5957	15422;30616	Q9ULC5	ACSL5	12366803;16762313;18267944;23936004;8206942	/	ACSL5_HUMAN	33651	UN	AMP-binding	Mitochondrion|Endoplasmic reticulum|Mitochondrion outer membrane|Endoplasmic reticulum membrane|Cell membrane|ALTERNATIVE PRODUCTS: Event=Alternative splicing; Named isoforms=3; Name=1; Synonyms=ACSL5b, ACSL5-fl; IsoId=Q9ULC5-1; Sequence=Displayed; Name=2; Synonyms=ACSL5a; IsoId=Q9ULC5-3; Sequence=VSP_037947; Name=3; Synonyms=ACSL5delta20; IsoId=Q9ULC5-4; Sequence=VSP_038233; MISCELLANEOUS: [Isof…	Long-chain-fatty-acid--CoA ligase 5 (EC 6.2.1.3) (Arachidonate--CoA ligase) (EC 6.2.1.15) (Long-chain acyl-CoA synthetase 5) (LACS 5)	C:plasma membrane	catalytic activity	/	/	/	/
16	Class A Orphans	G protein-coupled receptor 17	Q13304	2840	88	GPR17	Human	ATP	/	1713	/	135651446	Agonist	21773766	Metabolite	5957	15422;30616	Q9ULC5	ACSL5	12366803;18267944;21768100	/	ACSL5_HUMAN	44936	UN	AMP-binding	Mitochondrion|Endoplasmic reticulum|Mitochondrion outer membrane|Endoplasmic reticulum membrane|Cell membrane|ALTERNATIVE PRODUCTS: Event=Alternative splicing; Named isoforms=3; Name=1; Synonyms=ACSL5b, ACSL5-fl; IsoId=Q9ULC5-1; Sequence=Displayed; Name=2; Synonyms=ACSL5a; IsoId=Q9ULC5-3; Sequence=VSP_037947; Name=3; Synonyms=ACSL5delta20; IsoId=Q9ULC5-4; Sequence=VSP_038233; MISCELLANEOUS: [Isof…	Long-chain-fatty-acid--CoA ligase 5 (EC 6.2.1.3) (Arachidonate--CoA ligase) (EC 6.2.1.15) (Long-chain acyl-CoA synthetase 5) (LACS 5)	C:plasma membrane	catalytic activity	/	/	/	/
16	Class A Orphans	G protein-coupled receptor 17	Q13304	2840	88	GPR17	Human	ATP	/	1713	/	135651446	Agonist	21773766	Metabolite	5957	15422;30616	Q9ULC5	ACSL5	15699031;16762313;18258213;21242590;23936004;28209804;7061494	/	ACSL5_HUMAN	19713	UN	AMP-binding	Mitochondrion|Endoplasmic reticulum|Mitochondrion outer membrane|Endoplasmic reticulum membrane|Cell membrane|ALTERNATIVE PRODUCTS: Event=Alternative splicing; Named isoforms=3; Name=1; Synonyms=ACSL5b, ACSL5-fl; IsoId=Q9ULC5-1; Sequence=Displayed; Name=2; Synonyms=ACSL5a; IsoId=Q9ULC5-3; Sequence=VSP_037947; Name=3; Synonyms=ACSL5delta20; IsoId=Q9ULC5-4; Sequence=VSP_038233; MISCELLANEOUS: [Isof…	Long-chain-fatty-acid--CoA ligase 5 (EC 6.2.1.3) (Arachidonate--CoA ligase) (EC 6.2.1.15) (Long-chain acyl-CoA synthetase 5) (LACS 5)	C:plasma membrane	catalytic activity	/	/	/	/
16	Class A Orphans	G protein-coupled receptor 17	Q13304	2840	88	GPR17	Human	ATP	/	1713	/	135651446	Agonist	21773766	Metabolite	5957	15422;30616	Q9ULC5	ACSL5	15984864	/	ACSL5_HUMAN	44208;44200;44212;44220;44204;44216;44192	UN;UN;UN;UN;UN;UN;UN	AMP-binding	Mitochondrion|Endoplasmic reticulum|Mitochondrion outer membrane|Endoplasmic reticulum membrane|Cell membrane|ALTERNATIVE PRODUCTS: Event=Alternative splicing; Named isoforms=3; Name=1; Synonyms=ACSL5b, ACSL5-fl; IsoId=Q9ULC5-1; Sequence=Displayed; Name=2; Synonyms=ACSL5a; IsoId=Q9ULC5-3; Sequence=VSP_037947; Name=3; Synonyms=ACSL5delta20; IsoId=Q9ULC5-4; Sequence=VSP_038233; MISCELLANEOUS: [Isof…	Long-chain-fatty-acid--CoA ligase 5 (EC 6.2.1.3) (Arachidonate--CoA ligase) (EC 6.2.1.15) (Long-chain acyl-CoA synthetase 5) (LACS 5)	C:plasma membrane	catalytic activity	/	/	/	/
16	Class A Orphans	G protein-coupled receptor 17	Q13304	2840	88	GPR17	Human	ATP	/	1713	/	135651446	Agonist	21773766	Metabolite	5957	15422;30616	Q9ULC5	ACSL5	22633490	/	ACSL5_HUMAN	36139	UN	AMP-binding	Mitochondrion|Endoplasmic reticulum|Mitochondrion outer membrane|Endoplasmic reticulum membrane|Cell membrane|ALTERNATIVE PRODUCTS: Event=Alternative splicing; Named isoforms=3; Name=1; Synonyms=ACSL5b, ACSL5-fl; IsoId=Q9ULC5-1; Sequence=Displayed; Name=2; Synonyms=ACSL5a; IsoId=Q9ULC5-3; Sequence=VSP_037947; Name=3; Synonyms=ACSL5delta20; IsoId=Q9ULC5-4; Sequence=VSP_038233; MISCELLANEOUS: [Isof…	Long-chain-fatty-acid--CoA ligase 5 (EC 6.2.1.3) (Arachidonate--CoA ligase) (EC 6.2.1.15) (Long-chain acyl-CoA synthetase 5) (LACS 5)	C:plasma membrane	catalytic activity	/	/	/	/
16	Class A Orphans	G protein-coupled receptor 17	Q13304	2840	88	GPR17	Human	ATP	/	1713	/	135651446	Agonist	21773766	Metabolite	5957	15422;30616	Q9ULC5	ACSL5	23766516;28209804	/	ACSL5_HUMAN	52012;52016;52008	UN;UN;UN	AMP-binding	Mitochondrion|Endoplasmic reticulum|Mitochondrion outer membrane|Endoplasmic reticulum membrane|Cell membrane|ALTERNATIVE PRODUCTS: Event=Alternative splicing; Named isoforms=3; Name=1; Synonyms=ACSL5b, ACSL5-fl; IsoId=Q9ULC5-1; Sequence=Displayed; Name=2; Synonyms=ACSL5a; IsoId=Q9ULC5-3; Sequence=VSP_037947; Name=3; Synonyms=ACSL5delta20; IsoId=Q9ULC5-4; Sequence=VSP_038233; MISCELLANEOUS: [Isof…	Long-chain-fatty-acid--CoA ligase 5 (EC 6.2.1.3) (Arachidonate--CoA ligase) (EC 6.2.1.15) (Long-chain acyl-CoA synthetase 5) (LACS 5)	C:plasma membrane	catalytic activity	/	/	/	/
16	Class A Orphans	G protein-coupled receptor 17	Q13304	2840	88	GPR17	Human	ATP	/	1713	/	135651446	Agonist	21773766	Metabolite	5957	15422;30616	Q9ULC5	ACSL5	28209804	/	ACSL5_HUMAN	52112;52108;52116	UN;UN;UN	AMP-binding	Mitochondrion|Endoplasmic reticulum|Mitochondrion outer membrane|Endoplasmic reticulum membrane|Cell membrane|ALTERNATIVE PRODUCTS: Event=Alternative splicing; Named isoforms=3; Name=1; Synonyms=ACSL5b, ACSL5-fl; IsoId=Q9ULC5-1; Sequence=Displayed; Name=2; Synonyms=ACSL5a; IsoId=Q9ULC5-3; Sequence=VSP_037947; Name=3; Synonyms=ACSL5delta20; IsoId=Q9ULC5-4; Sequence=VSP_038233; MISCELLANEOUS: [Isof…	Long-chain-fatty-acid--CoA ligase 5 (EC 6.2.1.3) (Arachidonate--CoA ligase) (EC 6.2.1.15) (Long-chain acyl-CoA synthetase 5) (LACS 5)	C:plasma membrane	catalytic activity	/	/	/	/
16	Class A Orphans	G protein-coupled receptor 17	Q13304	2840	88	GPR17	Human	ATP	/	1713	/	135651446	Agonist	21773766	Metabolite	5957	15422;30616	Q9ULC5	ACSL5	8206942	/	ACSL5_HUMAN	44084;44076;44092;33643;33635;33647	UN;UN;UN;UN;UN;UN	AMP-binding	Mitochondrion|Endoplasmic reticulum|Mitochondrion outer membrane|Endoplasmic reticulum membrane|Cell membrane|ALTERNATIVE PRODUCTS: Event=Alternative splicing; Named isoforms=3; Name=1; Synonyms=ACSL5b, ACSL5-fl; IsoId=Q9ULC5-1; Sequence=Displayed; Name=2; Synonyms=ACSL5a; IsoId=Q9ULC5-3; Sequence=VSP_037947; Name=3; Synonyms=ACSL5delta20; IsoId=Q9ULC5-4; Sequence=VSP_038233; MISCELLANEOUS: [Isof…	Long-chain-fatty-acid--CoA ligase 5 (EC 6.2.1.3) (Arachidonate--CoA ligase) (EC 6.2.1.15) (Long-chain acyl-CoA synthetase 5) (LACS 5)	C:plasma membrane	catalytic activity	/	/	/	/
24	Free fatty acid receptors	free fatty acid receptor 1	O14842	2864	225	FFAR1	Human	alpha-linolenic acid	/	1049	/	135651436	Agonist	12496284|12565875|12629551	Metabolite	5280934	27432;32387	Q9ULC5	ACSL5	108099;2528345;3161545;467438	/	ACSL5_HUMAN	15421	UN	AMP-binding	Mitochondrion|Endoplasmic reticulum|Mitochondrion outer membrane|Endoplasmic reticulum membrane|Cell membrane|ALTERNATIVE PRODUCTS: Event=Alternative splicing; Named isoforms=3; Name=1; Synonyms=ACSL5b, ACSL5-fl; IsoId=Q9ULC5-1; Sequence=Displayed; Name=2; Synonyms=ACSL5a; IsoId=Q9ULC5-3; Sequence=VSP_037947; Name=3; Synonyms=ACSL5delta20; IsoId=Q9ULC5-4; Sequence=VSP_038233; MISCELLANEOUS: [Isof…	Long-chain-fatty-acid--CoA ligase 5 (EC 6.2.1.3) (Arachidonate--CoA ligase) (EC 6.2.1.15) (Long-chain acyl-CoA synthetase 5) (LACS 5)	C:plasma membrane	catalytic activity	/	/	/	/
24	Free fatty acid receptors	free fatty acid receptor 1	O14842	2864	225	FFAR1	Human	alpha-linolenic acid	/	1049	/	135651436	Agonist	12496284|12565875|12629551	Metabolite	5280934	27432;32387	Q9ULC5	ACSL5	12366803;18267944;21768100	/	ACSL5_HUMAN	44936	UN	AMP-binding	Mitochondrion|Endoplasmic reticulum|Mitochondrion outer membrane|Endoplasmic reticulum membrane|Cell membrane|ALTERNATIVE PRODUCTS: Event=Alternative splicing; Named isoforms=3; Name=1; Synonyms=ACSL5b, ACSL5-fl; IsoId=Q9ULC5-1; Sequence=Displayed; Name=2; Synonyms=ACSL5a; IsoId=Q9ULC5-3; Sequence=VSP_037947; Name=3; Synonyms=ACSL5delta20; IsoId=Q9ULC5-4; Sequence=VSP_038233; MISCELLANEOUS: [Isof…	Long-chain-fatty-acid--CoA ligase 5 (EC 6.2.1.3) (Arachidonate--CoA ligase) (EC 6.2.1.15) (Long-chain acyl-CoA synthetase 5) (LACS 5)	C:plasma membrane	catalytic activity	/	/	/	/
24	Free fatty acid receptors	free fatty acid receptor 1	O14842	2864	225	FFAR1	Human	myristic acid	/	2806	/	178100239	Agonist	12496284|12565875|12629551	Metabolite	11005	28875;30807	Q9ULC5	ACSL5	108099;2528345;3161545;467438	/	ACSL5_HUMAN	15421	UN	AMP-binding	Mitochondrion|Endoplasmic reticulum|Mitochondrion outer membrane|Endoplasmic reticulum membrane|Cell membrane|ALTERNATIVE PRODUCTS: Event=Alternative splicing; Named isoforms=3; Name=1; Synonyms=ACSL5b, ACSL5-fl; IsoId=Q9ULC5-1; Sequence=Displayed; Name=2; Synonyms=ACSL5a; IsoId=Q9ULC5-3; Sequence=VSP_037947; Name=3; Synonyms=ACSL5delta20; IsoId=Q9ULC5-4; Sequence=VSP_038233; MISCELLANEOUS: [Isof…	Long-chain-fatty-acid--CoA ligase 5 (EC 6.2.1.3) (Arachidonate--CoA ligase) (EC 6.2.1.15) (Long-chain acyl-CoA synthetase 5) (LACS 5)	C:plasma membrane	catalytic activity	/	/	/	/
24	Free fatty acid receptors	free fatty acid receptor 1	O14842	2864	225	FFAR1	Human	myristic acid	/	2806	/	178100239	Agonist	12496284|12565875|12629551	Metabolite	11005	28875;30807	Q9ULC5	ACSL5	11470804;12366803;15213221;16963437;18267944;19477415;8206942	/	ACSL5_HUMAN	33619	UN	AMP-binding	Mitochondrion|Endoplasmic reticulum|Mitochondrion outer membrane|Endoplasmic reticulum membrane|Cell membrane|ALTERNATIVE PRODUCTS: Event=Alternative splicing; Named isoforms=3; Name=1; Synonyms=ACSL5b, ACSL5-fl; IsoId=Q9ULC5-1; Sequence=Displayed; Name=2; Synonyms=ACSL5a; IsoId=Q9ULC5-3; Sequence=VSP_037947; Name=3; Synonyms=ACSL5delta20; IsoId=Q9ULC5-4; Sequence=VSP_038233; MISCELLANEOUS: [Isof…	Long-chain-fatty-acid--CoA ligase 5 (EC 6.2.1.3) (Arachidonate--CoA ligase) (EC 6.2.1.15) (Long-chain acyl-CoA synthetase 5) (LACS 5)	C:plasma membrane	catalytic activity	/	/	/	/
24	Free fatty acid receptors	free fatty acid receptor 1	O14842	2864	225	FFAR1	Human	oleic acid	/	1054	/	135651531	Agonist	12496284|12565875|12629551	Metabolite	445639	16196;30823	Q9ULC5	ACSL5	108099;2528345;3161545;467438	/	ACSL5_HUMAN	15421	UN	AMP-binding	Mitochondrion|Endoplasmic reticulum|Mitochondrion outer membrane|Endoplasmic reticulum membrane|Cell membrane|ALTERNATIVE PRODUCTS: Event=Alternative splicing; Named isoforms=3; Name=1; Synonyms=ACSL5b, ACSL5-fl; IsoId=Q9ULC5-1; Sequence=Displayed; Name=2; Synonyms=ACSL5a; IsoId=Q9ULC5-3; Sequence=VSP_037947; Name=3; Synonyms=ACSL5delta20; IsoId=Q9ULC5-4; Sequence=VSP_038233; MISCELLANEOUS: [Isof…	Long-chain-fatty-acid--CoA ligase 5 (EC 6.2.1.3) (Arachidonate--CoA ligase) (EC 6.2.1.15) (Long-chain acyl-CoA synthetase 5) (LACS 5)	C:plasma membrane	catalytic activity	/	/	/	/
24	Free fatty acid receptors	free fatty acid receptor 1	O14842	2864	225	FFAR1	Human	oleic acid	/	1054	/	135651531	Agonist	12496284|12565875|12629551	Metabolite	445639	16196;30823	Q9ULC5	ACSL5	12366803;15213221;15699031;16762313;16963437;18267944;21242590;23936004;25490545;8206942	/	ACSL5_HUMAN	33607	UN	AMP-binding	Mitochondrion|Endoplasmic reticulum|Mitochondrion outer membrane|Endoplasmic reticulum membrane|Cell membrane|ALTERNATIVE PRODUCTS: Event=Alternative splicing; Named isoforms=3; Name=1; Synonyms=ACSL5b, ACSL5-fl; IsoId=Q9ULC5-1; Sequence=Displayed; Name=2; Synonyms=ACSL5a; IsoId=Q9ULC5-3; Sequence=VSP_037947; Name=3; Synonyms=ACSL5delta20; IsoId=Q9ULC5-4; Sequence=VSP_038233; MISCELLANEOUS: [Isof…	Long-chain-fatty-acid--CoA ligase 5 (EC 6.2.1.3) (Arachidonate--CoA ligase) (EC 6.2.1.15) (Long-chain acyl-CoA synthetase 5) (LACS 5)	C:plasma membrane	catalytic activity	/	/	/	/
24	Free fatty acid receptors	free fatty acid receptor 4	Q5NUL3	338557	127	FFAR4	Human	alpha-linolenic acid	/	1049	/	135651436	Agonist	22519963	Metabolite	5280934	27432;32387	Q9ULC5	ACSL5	108099;2528345;3161545;467438	/	ACSL5_HUMAN	15421	UN	AMP-binding	Mitochondrion|Endoplasmic reticulum|Mitochondrion outer membrane|Endoplasmic reticulum membrane|Cell membrane|ALTERNATIVE PRODUCTS: Event=Alternative splicing; Named isoforms=3; Name=1; Synonyms=ACSL5b, ACSL5-fl; IsoId=Q9ULC5-1; Sequence=Displayed; Name=2; Synonyms=ACSL5a; IsoId=Q9ULC5-3; Sequence=VSP_037947; Name=3; Synonyms=ACSL5delta20; IsoId=Q9ULC5-4; Sequence=VSP_038233; MISCELLANEOUS: [Isof…	Long-chain-fatty-acid--CoA ligase 5 (EC 6.2.1.3) (Arachidonate--CoA ligase) (EC 6.2.1.15) (Long-chain acyl-CoA synthetase 5) (LACS 5)	C:plasma membrane	catalytic activity	/	/	/	/
24	Free fatty acid receptors	free fatty acid receptor 4	Q5NUL3	338557	127	FFAR4	Human	alpha-linolenic acid	/	1049	/	135651436	Agonist	22519963	Metabolite	5280934	27432;32387	Q9ULC5	ACSL5	12366803;18267944;21768100	/	ACSL5_HUMAN	44936	UN	AMP-binding	Mitochondrion|Endoplasmic reticulum|Mitochondrion outer membrane|Endoplasmic reticulum membrane|Cell membrane|ALTERNATIVE PRODUCTS: Event=Alternative splicing; Named isoforms=3; Name=1; Synonyms=ACSL5b, ACSL5-fl; IsoId=Q9ULC5-1; Sequence=Displayed; Name=2; Synonyms=ACSL5a; IsoId=Q9ULC5-3; Sequence=VSP_037947; Name=3; Synonyms=ACSL5delta20; IsoId=Q9ULC5-4; Sequence=VSP_038233; MISCELLANEOUS: [Isof…	Long-chain-fatty-acid--CoA ligase 5 (EC 6.2.1.3) (Arachidonate--CoA ligase) (EC 6.2.1.15) (Long-chain acyl-CoA synthetase 5) (LACS 5)	C:plasma membrane	catalytic activity	/	/	/	/
24	Free fatty acid receptors	free fatty acid receptor 4	Q5NUL3	338557	127	FFAR4	Human	linoleic acid	/	1052	/	135651503	Agonist	16702987	Metabolite	5280450	17351;30245	Q9ULC5	ACSL5	108099;2528345;3161545;467438	/	ACSL5_HUMAN	15421	UN	AMP-binding	Mitochondrion|Endoplasmic reticulum|Mitochondrion outer membrane|Endoplasmic reticulum membrane|Cell membrane|ALTERNATIVE PRODUCTS: Event=Alternative splicing; Named isoforms=3; Name=1; Synonyms=ACSL5b, ACSL5-fl; IsoId=Q9ULC5-1; Sequence=Displayed; Name=2; Synonyms=ACSL5a; IsoId=Q9ULC5-3; Sequence=VSP_037947; Name=3; Synonyms=ACSL5delta20; IsoId=Q9ULC5-4; Sequence=VSP_038233; MISCELLANEOUS: [Isof…	Long-chain-fatty-acid--CoA ligase 5 (EC 6.2.1.3) (Arachidonate--CoA ligase) (EC 6.2.1.15) (Long-chain acyl-CoA synthetase 5) (LACS 5)	C:plasma membrane	catalytic activity	/	/	/	/
24	Free fatty acid receptors	free fatty acid receptor 4	Q5NUL3	338557	127	FFAR4	Human	linoleic acid	/	1052	/	135651503	Agonist	16702987	Metabolite	5280450	17351;30245	Q9ULC5	ACSL5	12366803;16762313;18267944;23936004;8206942	/	ACSL5_HUMAN	33651	UN	AMP-binding	Mitochondrion|Endoplasmic reticulum|Mitochondrion outer membrane|Endoplasmic reticulum membrane|Cell membrane|ALTERNATIVE PRODUCTS: Event=Alternative splicing; Named isoforms=3; Name=1; Synonyms=ACSL5b, ACSL5-fl; IsoId=Q9ULC5-1; Sequence=Displayed; Name=2; Synonyms=ACSL5a; IsoId=Q9ULC5-3; Sequence=VSP_037947; Name=3; Synonyms=ACSL5delta20; IsoId=Q9ULC5-4; Sequence=VSP_038233; MISCELLANEOUS: [Isof…	Long-chain-fatty-acid--CoA ligase 5 (EC 6.2.1.3) (Arachidonate--CoA ligase) (EC 6.2.1.15) (Long-chain acyl-CoA synthetase 5) (LACS 5)	C:plasma membrane	catalytic activity	/	/	/	/
24	Free fatty acid receptors	free fatty acid receptor 4	Q5NUL3	338557	127	FFAR4	Human	myristic acid	/	2806	/	178100239	Agonist	22282525	Metabolite	11005	28875;30807	Q9ULC5	ACSL5	108099;2528345;3161545;467438	/	ACSL5_HUMAN	15421	UN	AMP-binding	Mitochondrion|Endoplasmic reticulum|Mitochondrion outer membrane|Endoplasmic reticulum membrane|Cell membrane|ALTERNATIVE PRODUCTS: Event=Alternative splicing; Named isoforms=3; Name=1; Synonyms=ACSL5b, ACSL5-fl; IsoId=Q9ULC5-1; Sequence=Displayed; Name=2; Synonyms=ACSL5a; IsoId=Q9ULC5-3; Sequence=VSP_037947; Name=3; Synonyms=ACSL5delta20; IsoId=Q9ULC5-4; Sequence=VSP_038233; MISCELLANEOUS: [Isof…	Long-chain-fatty-acid--CoA ligase 5 (EC 6.2.1.3) (Arachidonate--CoA ligase) (EC 6.2.1.15) (Long-chain acyl-CoA synthetase 5) (LACS 5)	C:plasma membrane	catalytic activity	/	/	/	/
24	Free fatty acid receptors	free fatty acid receptor 4	Q5NUL3	338557	127	FFAR4	Human	myristic acid	/	2806	/	178100239	Agonist	22282525	Metabolite	11005	28875;30807	Q9ULC5	ACSL5	11470804;12366803;15213221;16963437;18267944;19477415;8206942	/	ACSL5_HUMAN	33619	UN	AMP-binding	Mitochondrion|Endoplasmic reticulum|Mitochondrion outer membrane|Endoplasmic reticulum membrane|Cell membrane|ALTERNATIVE PRODUCTS: Event=Alternative splicing; Named isoforms=3; Name=1; Synonyms=ACSL5b, ACSL5-fl; IsoId=Q9ULC5-1; Sequence=Displayed; Name=2; Synonyms=ACSL5a; IsoId=Q9ULC5-3; Sequence=VSP_037947; Name=3; Synonyms=ACSL5delta20; IsoId=Q9ULC5-4; Sequence=VSP_038233; MISCELLANEOUS: [Isof…	Long-chain-fatty-acid--CoA ligase 5 (EC 6.2.1.3) (Arachidonate--CoA ligase) (EC 6.2.1.15) (Long-chain acyl-CoA synthetase 5) (LACS 5)	C:plasma membrane	catalytic activity	/	/	/	/
24	Free fatty acid receptors	free fatty acid receptor 4	Q5NUL3	338557	127	FFAR4	Human	oleic acid	/	1054	/	135651531	Agonist	22282525	Metabolite	445639	16196;30823	Q9ULC5	ACSL5	108099;2528345;3161545;467438	/	ACSL5_HUMAN	15421	UN	AMP-binding	Mitochondrion|Endoplasmic reticulum|Mitochondrion outer membrane|Endoplasmic reticulum membrane|Cell membrane|ALTERNATIVE PRODUCTS: Event=Alternative splicing; Named isoforms=3; Name=1; Synonyms=ACSL5b, ACSL5-fl; IsoId=Q9ULC5-1; Sequence=Displayed; Name=2; Synonyms=ACSL5a; IsoId=Q9ULC5-3; Sequence=VSP_037947; Name=3; Synonyms=ACSL5delta20; IsoId=Q9ULC5-4; Sequence=VSP_038233; MISCELLANEOUS: [Isof…	Long-chain-fatty-acid--CoA ligase 5 (EC 6.2.1.3) (Arachidonate--CoA ligase) (EC 6.2.1.15) (Long-chain acyl-CoA synthetase 5) (LACS 5)	C:plasma membrane	catalytic activity	/	/	/	/
24	Free fatty acid receptors	free fatty acid receptor 4	Q5NUL3	338557	127	FFAR4	Human	oleic acid	/	1054	/	135651531	Agonist	22282525	Metabolite	445639	16196;30823	Q9ULC5	ACSL5	12366803;15213221;15699031;16762313;16963437;18267944;21242590;23936004;25490545;8206942	/	ACSL5_HUMAN	33607	UN	AMP-binding	Mitochondrion|Endoplasmic reticulum|Mitochondrion outer membrane|Endoplasmic reticulum membrane|Cell membrane|ALTERNATIVE PRODUCTS: Event=Alternative splicing; Named isoforms=3; Name=1; Synonyms=ACSL5b, ACSL5-fl; IsoId=Q9ULC5-1; Sequence=Displayed; Name=2; Synonyms=ACSL5a; IsoId=Q9ULC5-3; Sequence=VSP_037947; Name=3; Synonyms=ACSL5delta20; IsoId=Q9ULC5-4; Sequence=VSP_038233; MISCELLANEOUS: [Isof…	Long-chain-fatty-acid--CoA ligase 5 (EC 6.2.1.3) (Arachidonate--CoA ligase) (EC 6.2.1.15) (Long-chain acyl-CoA synthetase 5) (LACS 5)	C:plasma membrane	catalytic activity	/	/	/	/
52	P2Y receptors	purinergic receptor P2Y1	P47900	5028	323	P2RY1	Human	ATP	/	1713	/	135651446	Agonist	9154346|12391289	Metabolite	5957	15422;30616	Q9ULC5	ACSL5	10198260;10749848;11772874;11980911;12366803;12709059;15213221;15469937;16762313;18267944;19182784;20027301;21242590;23936004;25490545;8206942;8978480	/	ACSL5_HUMAN	30751	UN	AMP-binding	Mitochondrion|Endoplasmic reticulum|Mitochondrion outer membrane|Endoplasmic reticulum membrane|Cell membrane|ALTERNATIVE PRODUCTS: Event=Alternative splicing; Named isoforms=3; Name=1; Synonyms=ACSL5b, ACSL5-fl; IsoId=Q9ULC5-1; Sequence=Displayed; Name=2; Synonyms=ACSL5a; IsoId=Q9ULC5-3; Sequence=VSP_037947; Name=3; Synonyms=ACSL5delta20; IsoId=Q9ULC5-4; Sequence=VSP_038233; MISCELLANEOUS: [Isof…	Long-chain-fatty-acid--CoA ligase 5 (EC 6.2.1.3) (Arachidonate--CoA ligase) (EC 6.2.1.15) (Long-chain acyl-CoA synthetase 5) (LACS 5)	C:plasma membrane	catalytic activity	/	/	/	/
52	P2Y receptors	purinergic receptor P2Y1	P47900	5028	323	P2RY1	Human	ATP	/	1713	/	135651446	Agonist	9154346|12391289	Metabolite	5957	15422;30616	Q9ULC5	ACSL5	10479480	/	ACSL5_HUMAN	46208	UN	AMP-binding	Mitochondrion|Endoplasmic reticulum|Mitochondrion outer membrane|Endoplasmic reticulum membrane|Cell membrane|ALTERNATIVE PRODUCTS: Event=Alternative splicing; Named isoforms=3; Name=1; Synonyms=ACSL5b, ACSL5-fl; IsoId=Q9ULC5-1; Sequence=Displayed; Name=2; Synonyms=ACSL5a; IsoId=Q9ULC5-3; Sequence=VSP_037947; Name=3; Synonyms=ACSL5delta20; IsoId=Q9ULC5-4; Sequence=VSP_038233; MISCELLANEOUS: [Isof…	Long-chain-fatty-acid--CoA ligase 5 (EC 6.2.1.3) (Arachidonate--CoA ligase) (EC 6.2.1.15) (Long-chain acyl-CoA synthetase 5) (LACS 5)	C:plasma membrane	catalytic activity	/	/	/	/
52	P2Y receptors	purinergic receptor P2Y1	P47900	5028	323	P2RY1	Human	ATP	/	1713	/	135651446	Agonist	9154346|12391289	Metabolite	5957	15422;30616	Q9ULC5	ACSL5	10479480;18267944;25490545;8206942	/	ACSL5_HUMAN	33615	UN	AMP-binding	Mitochondrion|Endoplasmic reticulum|Mitochondrion outer membrane|Endoplasmic reticulum membrane|Cell membrane|ALTERNATIVE PRODUCTS: Event=Alternative splicing; Named isoforms=3; Name=1; Synonyms=ACSL5b, ACSL5-fl; IsoId=Q9ULC5-1; Sequence=Displayed; Name=2; Synonyms=ACSL5a; IsoId=Q9ULC5-3; Sequence=VSP_037947; Name=3; Synonyms=ACSL5delta20; IsoId=Q9ULC5-4; Sequence=VSP_038233; MISCELLANEOUS: [Isof…	Long-chain-fatty-acid--CoA ligase 5 (EC 6.2.1.3) (Arachidonate--CoA ligase) (EC 6.2.1.15) (Long-chain acyl-CoA synthetase 5) (LACS 5)	C:plasma membrane	catalytic activity	/	/	/	/
52	P2Y receptors	purinergic receptor P2Y1	P47900	5028	323	P2RY1	Human	ATP	/	1713	/	135651446	Agonist	9154346|12391289	Metabolite	5957	15422;30616	Q9ULC5	ACSL5	108099;2528345;3161545;467438	/	ACSL5_HUMAN	15421	UN	AMP-binding	Mitochondrion|Endoplasmic reticulum|Mitochondrion outer membrane|Endoplasmic reticulum membrane|Cell membrane|ALTERNATIVE PRODUCTS: Event=Alternative splicing; Named isoforms=3; Name=1; Synonyms=ACSL5b, ACSL5-fl; IsoId=Q9ULC5-1; Sequence=Displayed; Name=2; Synonyms=ACSL5a; IsoId=Q9ULC5-3; Sequence=VSP_037947; Name=3; Synonyms=ACSL5delta20; IsoId=Q9ULC5-4; Sequence=VSP_038233; MISCELLANEOUS: [Isof…	Long-chain-fatty-acid--CoA ligase 5 (EC 6.2.1.3) (Arachidonate--CoA ligase) (EC 6.2.1.15) (Long-chain acyl-CoA synthetase 5) (LACS 5)	C:plasma membrane	catalytic activity	/	/	/	/
52	P2Y receptors	purinergic receptor P2Y1	P47900	5028	323	P2RY1	Human	ATP	/	1713	/	135651446	Agonist	9154346|12391289	Metabolite	5957	15422;30616	Q9ULC5	ACSL5	11470804;12366803;15213221;16963437;18267944;19477415;8206942	/	ACSL5_HUMAN	33619	UN	AMP-binding	Mitochondrion|Endoplasmic reticulum|Mitochondrion outer membrane|Endoplasmic reticulum membrane|Cell membrane|ALTERNATIVE PRODUCTS: Event=Alternative splicing; Named isoforms=3; Name=1; Synonyms=ACSL5b, ACSL5-fl; IsoId=Q9ULC5-1; Sequence=Displayed; Name=2; Synonyms=ACSL5a; IsoId=Q9ULC5-3; Sequence=VSP_037947; Name=3; Synonyms=ACSL5delta20; IsoId=Q9ULC5-4; Sequence=VSP_038233; MISCELLANEOUS: [Isof…	Long-chain-fatty-acid--CoA ligase 5 (EC 6.2.1.3) (Arachidonate--CoA ligase) (EC 6.2.1.15) (Long-chain acyl-CoA synthetase 5) (LACS 5)	C:plasma membrane	catalytic activity	/	/	/	/
52	P2Y receptors	purinergic receptor P2Y1	P47900	5028	323	P2RY1	Human	ATP	/	1713	/	135651446	Agonist	9154346|12391289	Metabolite	5957	15422;30616	Q9ULC5	ACSL5	12366803;15213221;15699031;16762313;16963437;18267944;21242590;23936004;25490545;8206942	/	ACSL5_HUMAN	33607	UN	AMP-binding	Mitochondrion|Endoplasmic reticulum|Mitochondrion outer membrane|Endoplasmic reticulum membrane|Cell membrane|ALTERNATIVE PRODUCTS: Event=Alternative splicing; Named isoforms=3; Name=1; Synonyms=ACSL5b, ACSL5-fl; IsoId=Q9ULC5-1; Sequence=Displayed; Name=2; Synonyms=ACSL5a; IsoId=Q9ULC5-3; Sequence=VSP_037947; Name=3; Synonyms=ACSL5delta20; IsoId=Q9ULC5-4; Sequence=VSP_038233; MISCELLANEOUS: [Isof…	Long-chain-fatty-acid--CoA ligase 5 (EC 6.2.1.3) (Arachidonate--CoA ligase) (EC 6.2.1.15) (Long-chain acyl-CoA synthetase 5) (LACS 5)	C:plasma membrane	catalytic activity	/	/	/	/
52	P2Y receptors	purinergic receptor P2Y1	P47900	5028	323	P2RY1	Human	ATP	/	1713	/	135651446	Agonist	9154346|12391289	Metabolite	5957	15422;30616	Q9ULC5	ACSL5	12366803;16762313;18267944;23936004;8206942	/	ACSL5_HUMAN	33651	UN	AMP-binding	Mitochondrion|Endoplasmic reticulum|Mitochondrion outer membrane|Endoplasmic reticulum membrane|Cell membrane|ALTERNATIVE PRODUCTS: Event=Alternative splicing; Named isoforms=3; Name=1; Synonyms=ACSL5b, ACSL5-fl; IsoId=Q9ULC5-1; Sequence=Displayed; Name=2; Synonyms=ACSL5a; IsoId=Q9ULC5-3; Sequence=VSP_037947; Name=3; Synonyms=ACSL5delta20; IsoId=Q9ULC5-4; Sequence=VSP_038233; MISCELLANEOUS: [Isof…	Long-chain-fatty-acid--CoA ligase 5 (EC 6.2.1.3) (Arachidonate--CoA ligase) (EC 6.2.1.15) (Long-chain acyl-CoA synthetase 5) (LACS 5)	C:plasma membrane	catalytic activity	/	/	/	/
52	P2Y receptors	purinergic receptor P2Y1	P47900	5028	323	P2RY1	Human	ATP	/	1713	/	135651446	Agonist	9154346|12391289	Metabolite	5957	15422;30616	Q9ULC5	ACSL5	12366803;18267944;21768100	/	ACSL5_HUMAN	44936	UN	AMP-binding	Mitochondrion|Endoplasmic reticulum|Mitochondrion outer membrane|Endoplasmic reticulum membrane|Cell membrane|ALTERNATIVE PRODUCTS: Event=Alternative splicing; Named isoforms=3; Name=1; Synonyms=ACSL5b, ACSL5-fl; IsoId=Q9ULC5-1; Sequence=Displayed; Name=2; Synonyms=ACSL5a; IsoId=Q9ULC5-3; Sequence=VSP_037947; Name=3; Synonyms=ACSL5delta20; IsoId=Q9ULC5-4; Sequence=VSP_038233; MISCELLANEOUS: [Isof…	Long-chain-fatty-acid--CoA ligase 5 (EC 6.2.1.3) (Arachidonate--CoA ligase) (EC 6.2.1.15) (Long-chain acyl-CoA synthetase 5) (LACS 5)	C:plasma membrane	catalytic activity	/	/	/	/
52	P2Y receptors	purinergic receptor P2Y1	P47900	5028	323	P2RY1	Human	ATP	/	1713	/	135651446	Agonist	9154346|12391289	Metabolite	5957	15422;30616	Q9ULC5	ACSL5	15699031;16762313;18258213;21242590;23936004;28209804;7061494	/	ACSL5_HUMAN	19713	UN	AMP-binding	Mitochondrion|Endoplasmic reticulum|Mitochondrion outer membrane|Endoplasmic reticulum membrane|Cell membrane|ALTERNATIVE PRODUCTS: Event=Alternative splicing; Named isoforms=3; Name=1; Synonyms=ACSL5b, ACSL5-fl; IsoId=Q9ULC5-1; Sequence=Displayed; Name=2; Synonyms=ACSL5a; IsoId=Q9ULC5-3; Sequence=VSP_037947; Name=3; Synonyms=ACSL5delta20; IsoId=Q9ULC5-4; Sequence=VSP_038233; MISCELLANEOUS: [Isof…	Long-chain-fatty-acid--CoA ligase 5 (EC 6.2.1.3) (Arachidonate--CoA ligase) (EC 6.2.1.15) (Long-chain acyl-CoA synthetase 5) (LACS 5)	C:plasma membrane	catalytic activity	/	/	/	/
52	P2Y receptors	purinergic receptor P2Y1	P47900	5028	323	P2RY1	Human	ATP	/	1713	/	135651446	Agonist	9154346|12391289	Metabolite	5957	15422;30616	Q9ULC5	ACSL5	15984864	/	ACSL5_HUMAN	44208;44200;44212;44220;44204;44216;44192	UN;UN;UN;UN;UN;UN;UN	AMP-binding	Mitochondrion|Endoplasmic reticulum|Mitochondrion outer membrane|Endoplasmic reticulum membrane|Cell membrane|ALTERNATIVE PRODUCTS: Event=Alternative splicing; Named isoforms=3; Name=1; Synonyms=ACSL5b, ACSL5-fl; IsoId=Q9ULC5-1; Sequence=Displayed; Name=2; Synonyms=ACSL5a; IsoId=Q9ULC5-3; Sequence=VSP_037947; Name=3; Synonyms=ACSL5delta20; IsoId=Q9ULC5-4; Sequence=VSP_038233; MISCELLANEOUS: [Isof…	Long-chain-fatty-acid--CoA ligase 5 (EC 6.2.1.3) (Arachidonate--CoA ligase) (EC 6.2.1.15) (Long-chain acyl-CoA synthetase 5) (LACS 5)	C:plasma membrane	catalytic activity	/	/	/	/
52	P2Y receptors	purinergic receptor P2Y1	P47900	5028	323	P2RY1	Human	ATP	/	1713	/	135651446	Agonist	9154346|12391289	Metabolite	5957	15422;30616	Q9ULC5	ACSL5	22633490	/	ACSL5_HUMAN	36139	UN	AMP-binding	Mitochondrion|Endoplasmic reticulum|Mitochondrion outer membrane|Endoplasmic reticulum membrane|Cell membrane|ALTERNATIVE PRODUCTS: Event=Alternative splicing; Named isoforms=3; Name=1; Synonyms=ACSL5b, ACSL5-fl; IsoId=Q9ULC5-1; Sequence=Displayed; Name=2; Synonyms=ACSL5a; IsoId=Q9ULC5-3; Sequence=VSP_037947; Name=3; Synonyms=ACSL5delta20; IsoId=Q9ULC5-4; Sequence=VSP_038233; MISCELLANEOUS: [Isof…	Long-chain-fatty-acid--CoA ligase 5 (EC 6.2.1.3) (Arachidonate--CoA ligase) (EC 6.2.1.15) (Long-chain acyl-CoA synthetase 5) (LACS 5)	C:plasma membrane	catalytic activity	/	/	/	/
52	P2Y receptors	purinergic receptor P2Y1	P47900	5028	323	P2RY1	Human	ATP	/	1713	/	135651446	Agonist	9154346|12391289	Metabolite	5957	15422;30616	Q9ULC5	ACSL5	23766516;28209804	/	ACSL5_HUMAN	52012;52016;52008	UN;UN;UN	AMP-binding	Mitochondrion|Endoplasmic reticulum|Mitochondrion outer membrane|Endoplasmic reticulum membrane|Cell membrane|ALTERNATIVE PRODUCTS: Event=Alternative splicing; Named isoforms=3; Name=1; Synonyms=ACSL5b, ACSL5-fl; IsoId=Q9ULC5-1; Sequence=Displayed; Name=2; Synonyms=ACSL5a; IsoId=Q9ULC5-3; Sequence=VSP_037947; Name=3; Synonyms=ACSL5delta20; IsoId=Q9ULC5-4; Sequence=VSP_038233; MISCELLANEOUS: [Isof…	Long-chain-fatty-acid--CoA ligase 5 (EC 6.2.1.3) (Arachidonate--CoA ligase) (EC 6.2.1.15) (Long-chain acyl-CoA synthetase 5) (LACS 5)	C:plasma membrane	catalytic activity	/	/	/	/
52	P2Y receptors	purinergic receptor P2Y1	P47900	5028	323	P2RY1	Human	ATP	/	1713	/	135651446	Agonist	9154346|12391289	Metabolite	5957	15422;30616	Q9ULC5	ACSL5	28209804	/	ACSL5_HUMAN	52112;52108;52116	UN;UN;UN	AMP-binding	Mitochondrion|Endoplasmic reticulum|Mitochondrion outer membrane|Endoplasmic reticulum membrane|Cell membrane|ALTERNATIVE PRODUCTS: Event=Alternative splicing; Named isoforms=3; Name=1; Synonyms=ACSL5b, ACSL5-fl; IsoId=Q9ULC5-1; Sequence=Displayed; Name=2; Synonyms=ACSL5a; IsoId=Q9ULC5-3; Sequence=VSP_037947; Name=3; Synonyms=ACSL5delta20; IsoId=Q9ULC5-4; Sequence=VSP_038233; MISCELLANEOUS: [Isof…	Long-chain-fatty-acid--CoA ligase 5 (EC 6.2.1.3) (Arachidonate--CoA ligase) (EC 6.2.1.15) (Long-chain acyl-CoA synthetase 5) (LACS 5)	C:plasma membrane	catalytic activity	/	/	/	/
52	P2Y receptors	purinergic receptor P2Y1	P47900	5028	323	P2RY1	Human	ATP	/	1713	/	135651446	Agonist	9154346|12391289	Metabolite	5957	15422;30616	Q9ULC5	ACSL5	8206942	/	ACSL5_HUMAN	44084;44076;44092;33643;33635;33647	UN;UN;UN;UN;UN;UN	AMP-binding	Mitochondrion|Endoplasmic reticulum|Mitochondrion outer membrane|Endoplasmic reticulum membrane|Cell membrane|ALTERNATIVE PRODUCTS: Event=Alternative splicing; Named isoforms=3; Name=1; Synonyms=ACSL5b, ACSL5-fl; IsoId=Q9ULC5-1; Sequence=Displayed; Name=2; Synonyms=ACSL5a; IsoId=Q9ULC5-3; Sequence=VSP_037947; Name=3; Synonyms=ACSL5delta20; IsoId=Q9ULC5-4; Sequence=VSP_038233; MISCELLANEOUS: [Isof…	Long-chain-fatty-acid--CoA ligase 5 (EC 6.2.1.3) (Arachidonate--CoA ligase) (EC 6.2.1.15) (Long-chain acyl-CoA synthetase 5) (LACS 5)	C:plasma membrane	catalytic activity	/	/	/	/
52	P2Y receptors	purinergic receptor P2Y1	P47900	5028	323	P2RY1	Human	ATP	/	1713	/	135651446	Antagonist	9547364	Metabolite	5957	15422;30616	Q9ULC5	ACSL5	10198260;10749848;11772874;11980911;12366803;12709059;15213221;15469937;16762313;18267944;19182784;20027301;21242590;23936004;25490545;8206942;8978480	/	ACSL5_HUMAN	30751	UN	AMP-binding	Mitochondrion|Endoplasmic reticulum|Mitochondrion outer membrane|Endoplasmic reticulum membrane|Cell membrane|ALTERNATIVE PRODUCTS: Event=Alternative splicing; Named isoforms=3; Name=1; Synonyms=ACSL5b, ACSL5-fl; IsoId=Q9ULC5-1; Sequence=Displayed; Name=2; Synonyms=ACSL5a; IsoId=Q9ULC5-3; Sequence=VSP_037947; Name=3; Synonyms=ACSL5delta20; IsoId=Q9ULC5-4; Sequence=VSP_038233; MISCELLANEOUS: [Isof…	Long-chain-fatty-acid--CoA ligase 5 (EC 6.2.1.3) (Arachidonate--CoA ligase) (EC 6.2.1.15) (Long-chain acyl-CoA synthetase 5) (LACS 5)	C:plasma membrane	catalytic activity	/	/	/	/
52	P2Y receptors	purinergic receptor P2Y1	P47900	5028	323	P2RY1	Human	ATP	/	1713	/	135651446	Antagonist	9547364	Metabolite	5957	15422;30616	Q9ULC5	ACSL5	10479480	/	ACSL5_HUMAN	46208	UN	AMP-binding	Mitochondrion|Endoplasmic reticulum|Mitochondrion outer membrane|Endoplasmic reticulum membrane|Cell membrane|ALTERNATIVE PRODUCTS: Event=Alternative splicing; Named isoforms=3; Name=1; Synonyms=ACSL5b, ACSL5-fl; IsoId=Q9ULC5-1; Sequence=Displayed; Name=2; Synonyms=ACSL5a; IsoId=Q9ULC5-3; Sequence=VSP_037947; Name=3; Synonyms=ACSL5delta20; IsoId=Q9ULC5-4; Sequence=VSP_038233; MISCELLANEOUS: [Isof…	Long-chain-fatty-acid--CoA ligase 5 (EC 6.2.1.3) (Arachidonate--CoA ligase) (EC 6.2.1.15) (Long-chain acyl-CoA synthetase 5) (LACS 5)	C:plasma membrane	catalytic activity	/	/	/	/
52	P2Y receptors	purinergic receptor P2Y1	P47900	5028	323	P2RY1	Human	ATP	/	1713	/	135651446	Antagonist	9547364	Metabolite	5957	15422;30616	Q9ULC5	ACSL5	10479480;18267944;25490545;8206942	/	ACSL5_HUMAN	33615	UN	AMP-binding	Mitochondrion|Endoplasmic reticulum|Mitochondrion outer membrane|Endoplasmic reticulum membrane|Cell membrane|ALTERNATIVE PRODUCTS: Event=Alternative splicing; Named isoforms=3; Name=1; Synonyms=ACSL5b, ACSL5-fl; IsoId=Q9ULC5-1; Sequence=Displayed; Name=2; Synonyms=ACSL5a; IsoId=Q9ULC5-3; Sequence=VSP_037947; Name=3; Synonyms=ACSL5delta20; IsoId=Q9ULC5-4; Sequence=VSP_038233; MISCELLANEOUS: [Isof…	Long-chain-fatty-acid--CoA ligase 5 (EC 6.2.1.3) (Arachidonate--CoA ligase) (EC 6.2.1.15) (Long-chain acyl-CoA synthetase 5) (LACS 5)	C:plasma membrane	catalytic activity	/	/	/	/
52	P2Y receptors	purinergic receptor P2Y1	P47900	5028	323	P2RY1	Human	ATP	/	1713	/	135651446	Antagonist	9547364	Metabolite	5957	15422;30616	Q9ULC5	ACSL5	108099;2528345;3161545;467438	/	ACSL5_HUMAN	15421	UN	AMP-binding	Mitochondrion|Endoplasmic reticulum|Mitochondrion outer membrane|Endoplasmic reticulum membrane|Cell membrane|ALTERNATIVE PRODUCTS: Event=Alternative splicing; Named isoforms=3; Name=1; Synonyms=ACSL5b, ACSL5-fl; IsoId=Q9ULC5-1; Sequence=Displayed; Name=2; Synonyms=ACSL5a; IsoId=Q9ULC5-3; Sequence=VSP_037947; Name=3; Synonyms=ACSL5delta20; IsoId=Q9ULC5-4; Sequence=VSP_038233; MISCELLANEOUS: [Isof…	Long-chain-fatty-acid--CoA ligase 5 (EC 6.2.1.3) (Arachidonate--CoA ligase) (EC 6.2.1.15) (Long-chain acyl-CoA synthetase 5) (LACS 5)	C:plasma membrane	catalytic activity	/	/	/	/
52	P2Y receptors	purinergic receptor P2Y1	P47900	5028	323	P2RY1	Human	ATP	/	1713	/	135651446	Antagonist	9547364	Metabolite	5957	15422;30616	Q9ULC5	ACSL5	11470804;12366803;15213221;16963437;18267944;19477415;8206942	/	ACSL5_HUMAN	33619	UN	AMP-binding	Mitochondrion|Endoplasmic reticulum|Mitochondrion outer membrane|Endoplasmic reticulum membrane|Cell membrane|ALTERNATIVE PRODUCTS: Event=Alternative splicing; Named isoforms=3; Name=1; Synonyms=ACSL5b, ACSL5-fl; IsoId=Q9ULC5-1; Sequence=Displayed; Name=2; Synonyms=ACSL5a; IsoId=Q9ULC5-3; Sequence=VSP_037947; Name=3; Synonyms=ACSL5delta20; IsoId=Q9ULC5-4; Sequence=VSP_038233; MISCELLANEOUS: [Isof…	Long-chain-fatty-acid--CoA ligase 5 (EC 6.2.1.3) (Arachidonate--CoA ligase) (EC 6.2.1.15) (Long-chain acyl-CoA synthetase 5) (LACS 5)	C:plasma membrane	catalytic activity	/	/	/	/
52	P2Y receptors	purinergic receptor P2Y1	P47900	5028	323	P2RY1	Human	ATP	/	1713	/	135651446	Antagonist	9547364	Metabolite	5957	15422;30616	Q9ULC5	ACSL5	12366803;15213221;15699031;16762313;16963437;18267944;21242590;23936004;25490545;8206942	/	ACSL5_HUMAN	33607	UN	AMP-binding	Mitochondrion|Endoplasmic reticulum|Mitochondrion outer membrane|Endoplasmic reticulum membrane|Cell membrane|ALTERNATIVE PRODUCTS: Event=Alternative splicing; Named isoforms=3; Name=1; Synonyms=ACSL5b, ACSL5-fl; IsoId=Q9ULC5-1; Sequence=Displayed; Name=2; Synonyms=ACSL5a; IsoId=Q9ULC5-3; Sequence=VSP_037947; Name=3; Synonyms=ACSL5delta20; IsoId=Q9ULC5-4; Sequence=VSP_038233; MISCELLANEOUS: [Isof…	Long-chain-fatty-acid--CoA ligase 5 (EC 6.2.1.3) (Arachidonate--CoA ligase) (EC 6.2.1.15) (Long-chain acyl-CoA synthetase 5) (LACS 5)	C:plasma membrane	catalytic activity	/	/	/	/
52	P2Y receptors	purinergic receptor P2Y1	P47900	5028	323	P2RY1	Human	ATP	/	1713	/	135651446	Antagonist	9547364	Metabolite	5957	15422;30616	Q9ULC5	ACSL5	12366803;16762313;18267944;23936004;8206942	/	ACSL5_HUMAN	33651	UN	AMP-binding	Mitochondrion|Endoplasmic reticulum|Mitochondrion outer membrane|Endoplasmic reticulum membrane|Cell membrane|ALTERNATIVE PRODUCTS: Event=Alternative splicing; Named isoforms=3; Name=1; Synonyms=ACSL5b, ACSL5-fl; IsoId=Q9ULC5-1; Sequence=Displayed; Name=2; Synonyms=ACSL5a; IsoId=Q9ULC5-3; Sequence=VSP_037947; Name=3; Synonyms=ACSL5delta20; IsoId=Q9ULC5-4; Sequence=VSP_038233; MISCELLANEOUS: [Isof…	Long-chain-fatty-acid--CoA ligase 5 (EC 6.2.1.3) (Arachidonate--CoA ligase) (EC 6.2.1.15) (Long-chain acyl-CoA synthetase 5) (LACS 5)	C:plasma membrane	catalytic activity	/	/	/	/
52	P2Y receptors	purinergic receptor P2Y1	P47900	5028	323	P2RY1	Human	ATP	/	1713	/	135651446	Antagonist	9547364	Metabolite	5957	15422;30616	Q9ULC5	ACSL5	12366803;18267944;21768100	/	ACSL5_HUMAN	44936	UN	AMP-binding	Mitochondrion|Endoplasmic reticulum|Mitochondrion outer membrane|Endoplasmic reticulum membrane|Cell membrane|ALTERNATIVE PRODUCTS: Event=Alternative splicing; Named isoforms=3; Name=1; Synonyms=ACSL5b, ACSL5-fl; IsoId=Q9ULC5-1; Sequence=Displayed; Name=2; Synonyms=ACSL5a; IsoId=Q9ULC5-3; Sequence=VSP_037947; Name=3; Synonyms=ACSL5delta20; IsoId=Q9ULC5-4; Sequence=VSP_038233; MISCELLANEOUS: [Isof…	Long-chain-fatty-acid--CoA ligase 5 (EC 6.2.1.3) (Arachidonate--CoA ligase) (EC 6.2.1.15) (Long-chain acyl-CoA synthetase 5) (LACS 5)	C:plasma membrane	catalytic activity	/	/	/	/
52	P2Y receptors	purinergic receptor P2Y1	P47900	5028	323	P2RY1	Human	ATP	/	1713	/	135651446	Antagonist	9547364	Metabolite	5957	15422;30616	Q9ULC5	ACSL5	15699031;16762313;18258213;21242590;23936004;28209804;7061494	/	ACSL5_HUMAN	19713	UN	AMP-binding	Mitochondrion|Endoplasmic reticulum|Mitochondrion outer membrane|Endoplasmic reticulum membrane|Cell membrane|ALTERNATIVE PRODUCTS: Event=Alternative splicing; Named isoforms=3; Name=1; Synonyms=ACSL5b, ACSL5-fl; IsoId=Q9ULC5-1; Sequence=Displayed; Name=2; Synonyms=ACSL5a; IsoId=Q9ULC5-3; Sequence=VSP_037947; Name=3; Synonyms=ACSL5delta20; IsoId=Q9ULC5-4; Sequence=VSP_038233; MISCELLANEOUS: [Isof…	Long-chain-fatty-acid--CoA ligase 5 (EC 6.2.1.3) (Arachidonate--CoA ligase) (EC 6.2.1.15) (Long-chain acyl-CoA synthetase 5) (LACS 5)	C:plasma membrane	catalytic activity	/	/	/	/
52	P2Y receptors	purinergic receptor P2Y1	P47900	5028	323	P2RY1	Human	ATP	/	1713	/	135651446	Antagonist	9547364	Metabolite	5957	15422;30616	Q9ULC5	ACSL5	15984864	/	ACSL5_HUMAN	44208;44200;44212;44220;44204;44216;44192	UN;UN;UN;UN;UN;UN;UN	AMP-binding	Mitochondrion|Endoplasmic reticulum|Mitochondrion outer membrane|Endoplasmic reticulum membrane|Cell membrane|ALTERNATIVE PRODUCTS: Event=Alternative splicing; Named isoforms=3; Name=1; Synonyms=ACSL5b, ACSL5-fl; IsoId=Q9ULC5-1; Sequence=Displayed; Name=2; Synonyms=ACSL5a; IsoId=Q9ULC5-3; Sequence=VSP_037947; Name=3; Synonyms=ACSL5delta20; IsoId=Q9ULC5-4; Sequence=VSP_038233; MISCELLANEOUS: [Isof…	Long-chain-fatty-acid--CoA ligase 5 (EC 6.2.1.3) (Arachidonate--CoA ligase) (EC 6.2.1.15) (Long-chain acyl-CoA synthetase 5) (LACS 5)	C:plasma membrane	catalytic activity	/	/	/	/
52	P2Y receptors	purinergic receptor P2Y1	P47900	5028	323	P2RY1	Human	ATP	/	1713	/	135651446	Antagonist	9547364	Metabolite	5957	15422;30616	Q9ULC5	ACSL5	22633490	/	ACSL5_HUMAN	36139	UN	AMP-binding	Mitochondrion|Endoplasmic reticulum|Mitochondrion outer membrane|Endoplasmic reticulum membrane|Cell membrane|ALTERNATIVE PRODUCTS: Event=Alternative splicing; Named isoforms=3; Name=1; Synonyms=ACSL5b, ACSL5-fl; IsoId=Q9ULC5-1; Sequence=Displayed; Name=2; Synonyms=ACSL5a; IsoId=Q9ULC5-3; Sequence=VSP_037947; Name=3; Synonyms=ACSL5delta20; IsoId=Q9ULC5-4; Sequence=VSP_038233; MISCELLANEOUS: [Isof…	Long-chain-fatty-acid--CoA ligase 5 (EC 6.2.1.3) (Arachidonate--CoA ligase) (EC 6.2.1.15) (Long-chain acyl-CoA synthetase 5) (LACS 5)	C:plasma membrane	catalytic activity	/	/	/	/
52	P2Y receptors	purinergic receptor P2Y1	P47900	5028	323	P2RY1	Human	ATP	/	1713	/	135651446	Antagonist	9547364	Metabolite	5957	15422;30616	Q9ULC5	ACSL5	23766516;28209804	/	ACSL5_HUMAN	52012;52016;52008	UN;UN;UN	AMP-binding	Mitochondrion|Endoplasmic reticulum|Mitochondrion outer membrane|Endoplasmic reticulum membrane|Cell membrane|ALTERNATIVE PRODUCTS: Event=Alternative splicing; Named isoforms=3; Name=1; Synonyms=ACSL5b, ACSL5-fl; IsoId=Q9ULC5-1; Sequence=Displayed; Name=2; Synonyms=ACSL5a; IsoId=Q9ULC5-3; Sequence=VSP_037947; Name=3; Synonyms=ACSL5delta20; IsoId=Q9ULC5-4; Sequence=VSP_038233; MISCELLANEOUS: [Isof…	Long-chain-fatty-acid--CoA ligase 5 (EC 6.2.1.3) (Arachidonate--CoA ligase) (EC 6.2.1.15) (Long-chain acyl-CoA synthetase 5) (LACS 5)	C:plasma membrane	catalytic activity	/	/	/	/
52	P2Y receptors	purinergic receptor P2Y1	P47900	5028	323	P2RY1	Human	ATP	/	1713	/	135651446	Antagonist	9547364	Metabolite	5957	15422;30616	Q9ULC5	ACSL5	28209804	/	ACSL5_HUMAN	52112;52108;52116	UN;UN;UN	AMP-binding	Mitochondrion|Endoplasmic reticulum|Mitochondrion outer membrane|Endoplasmic reticulum membrane|Cell membrane|ALTERNATIVE PRODUCTS: Event=Alternative splicing; Named isoforms=3; Name=1; Synonyms=ACSL5b, ACSL5-fl; IsoId=Q9ULC5-1; Sequence=Displayed; Name=2; Synonyms=ACSL5a; IsoId=Q9ULC5-3; Sequence=VSP_037947; Name=3; Synonyms=ACSL5delta20; IsoId=Q9ULC5-4; Sequence=VSP_038233; MISCELLANEOUS: [Isof…	Long-chain-fatty-acid--CoA ligase 5 (EC 6.2.1.3) (Arachidonate--CoA ligase) (EC 6.2.1.15) (Long-chain acyl-CoA synthetase 5) (LACS 5)	C:plasma membrane	catalytic activity	/	/	/	/
52	P2Y receptors	purinergic receptor P2Y1	P47900	5028	323	P2RY1	Human	ATP	/	1713	/	135651446	Antagonist	9547364	Metabolite	5957	15422;30616	Q9ULC5	ACSL5	8206942	/	ACSL5_HUMAN	44084;44076;44092;33643;33635;33647	UN;UN;UN;UN;UN;UN	AMP-binding	Mitochondrion|Endoplasmic reticulum|Mitochondrion outer membrane|Endoplasmic reticulum membrane|Cell membrane|ALTERNATIVE PRODUCTS: Event=Alternative splicing; Named isoforms=3; Name=1; Synonyms=ACSL5b, ACSL5-fl; IsoId=Q9ULC5-1; Sequence=Displayed; Name=2; Synonyms=ACSL5a; IsoId=Q9ULC5-3; Sequence=VSP_037947; Name=3; Synonyms=ACSL5delta20; IsoId=Q9ULC5-4; Sequence=VSP_038233; MISCELLANEOUS: [Isof…	Long-chain-fatty-acid--CoA ligase 5 (EC 6.2.1.3) (Arachidonate--CoA ligase) (EC 6.2.1.15) (Long-chain acyl-CoA synthetase 5) (LACS 5)	C:plasma membrane	catalytic activity	/	/	/	/
52	P2Y receptors	purinergic receptor P2Y11	Q96G91	5032	327	P2RY11	Human	ATP	/	1713	/	135651446	Agonist	10578132|12761346|12213051	Metabolite	5957	15422;30616	Q9ULC5	ACSL5	10198260;10749848;11772874;11980911;12366803;12709059;15213221;15469937;16762313;18267944;19182784;20027301;21242590;23936004;25490545;8206942;8978480	/	ACSL5_HUMAN	30751	UN	AMP-binding	Mitochondrion|Endoplasmic reticulum|Mitochondrion outer membrane|Endoplasmic reticulum membrane|Cell membrane|ALTERNATIVE PRODUCTS: Event=Alternative splicing; Named isoforms=3; Name=1; Synonyms=ACSL5b, ACSL5-fl; IsoId=Q9ULC5-1; Sequence=Displayed; Name=2; Synonyms=ACSL5a; IsoId=Q9ULC5-3; Sequence=VSP_037947; Name=3; Synonyms=ACSL5delta20; IsoId=Q9ULC5-4; Sequence=VSP_038233; MISCELLANEOUS: [Isof…	Long-chain-fatty-acid--CoA ligase 5 (EC 6.2.1.3) (Arachidonate--CoA ligase) (EC 6.2.1.15) (Long-chain acyl-CoA synthetase 5) (LACS 5)	C:plasma membrane	catalytic activity	/	/	/	/
52	P2Y receptors	purinergic receptor P2Y11	Q96G91	5032	327	P2RY11	Human	ATP	/	1713	/	135651446	Agonist	10578132|12761346|12213051	Metabolite	5957	15422;30616	Q9ULC5	ACSL5	10479480	/	ACSL5_HUMAN	46208	UN	AMP-binding	Mitochondrion|Endoplasmic reticulum|Mitochondrion outer membrane|Endoplasmic reticulum membrane|Cell membrane|ALTERNATIVE PRODUCTS: Event=Alternative splicing; Named isoforms=3; Name=1; Synonyms=ACSL5b, ACSL5-fl; IsoId=Q9ULC5-1; Sequence=Displayed; Name=2; Synonyms=ACSL5a; IsoId=Q9ULC5-3; Sequence=VSP_037947; Name=3; Synonyms=ACSL5delta20; IsoId=Q9ULC5-4; Sequence=VSP_038233; MISCELLANEOUS: [Isof…	Long-chain-fatty-acid--CoA ligase 5 (EC 6.2.1.3) (Arachidonate--CoA ligase) (EC 6.2.1.15) (Long-chain acyl-CoA synthetase 5) (LACS 5)	C:plasma membrane	catalytic activity	/	/	/	/
52	P2Y receptors	purinergic receptor P2Y11	Q96G91	5032	327	P2RY11	Human	ATP	/	1713	/	135651446	Agonist	10578132|12761346|12213051	Metabolite	5957	15422;30616	Q9ULC5	ACSL5	10479480;18267944;25490545;8206942	/	ACSL5_HUMAN	33615	UN	AMP-binding	Mitochondrion|Endoplasmic reticulum|Mitochondrion outer membrane|Endoplasmic reticulum membrane|Cell membrane|ALTERNATIVE PRODUCTS: Event=Alternative splicing; Named isoforms=3; Name=1; Synonyms=ACSL5b, ACSL5-fl; IsoId=Q9ULC5-1; Sequence=Displayed; Name=2; Synonyms=ACSL5a; IsoId=Q9ULC5-3; Sequence=VSP_037947; Name=3; Synonyms=ACSL5delta20; IsoId=Q9ULC5-4; Sequence=VSP_038233; MISCELLANEOUS: [Isof…	Long-chain-fatty-acid--CoA ligase 5 (EC 6.2.1.3) (Arachidonate--CoA ligase) (EC 6.2.1.15) (Long-chain acyl-CoA synthetase 5) (LACS 5)	C:plasma membrane	catalytic activity	/	/	/	/
52	P2Y receptors	purinergic receptor P2Y11	Q96G91	5032	327	P2RY11	Human	ATP	/	1713	/	135651446	Agonist	10578132|12761346|12213051	Metabolite	5957	15422;30616	Q9ULC5	ACSL5	108099;2528345;3161545;467438	/	ACSL5_HUMAN	15421	UN	AMP-binding	Mitochondrion|Endoplasmic reticulum|Mitochondrion outer membrane|Endoplasmic reticulum membrane|Cell membrane|ALTERNATIVE PRODUCTS: Event=Alternative splicing; Named isoforms=3; Name=1; Synonyms=ACSL5b, ACSL5-fl; IsoId=Q9ULC5-1; Sequence=Displayed; Name=2; Synonyms=ACSL5a; IsoId=Q9ULC5-3; Sequence=VSP_037947; Name=3; Synonyms=ACSL5delta20; IsoId=Q9ULC5-4; Sequence=VSP_038233; MISCELLANEOUS: [Isof…	Long-chain-fatty-acid--CoA ligase 5 (EC 6.2.1.3) (Arachidonate--CoA ligase) (EC 6.2.1.15) (Long-chain acyl-CoA synthetase 5) (LACS 5)	C:plasma membrane	catalytic activity	/	/	/	/
52	P2Y receptors	purinergic receptor P2Y11	Q96G91	5032	327	P2RY11	Human	ATP	/	1713	/	135651446	Agonist	10578132|12761346|12213051	Metabolite	5957	15422;30616	Q9ULC5	ACSL5	11470804;12366803;15213221;16963437;18267944;19477415;8206942	/	ACSL5_HUMAN	33619	UN	AMP-binding	Mitochondrion|Endoplasmic reticulum|Mitochondrion outer membrane|Endoplasmic reticulum membrane|Cell membrane|ALTERNATIVE PRODUCTS: Event=Alternative splicing; Named isoforms=3; Name=1; Synonyms=ACSL5b, ACSL5-fl; IsoId=Q9ULC5-1; Sequence=Displayed; Name=2; Synonyms=ACSL5a; IsoId=Q9ULC5-3; Sequence=VSP_037947; Name=3; Synonyms=ACSL5delta20; IsoId=Q9ULC5-4; Sequence=VSP_038233; MISCELLANEOUS: [Isof…	Long-chain-fatty-acid--CoA ligase 5 (EC 6.2.1.3) (Arachidonate--CoA ligase) (EC 6.2.1.15) (Long-chain acyl-CoA synthetase 5) (LACS 5)	C:plasma membrane	catalytic activity	/	/	/	/
52	P2Y receptors	purinergic receptor P2Y11	Q96G91	5032	327	P2RY11	Human	ATP	/	1713	/	135651446	Agonist	10578132|12761346|12213051	Metabolite	5957	15422;30616	Q9ULC5	ACSL5	12366803;15213221;15699031;16762313;16963437;18267944;21242590;23936004;25490545;8206942	/	ACSL5_HUMAN	33607	UN	AMP-binding	Mitochondrion|Endoplasmic reticulum|Mitochondrion outer membrane|Endoplasmic reticulum membrane|Cell membrane|ALTERNATIVE PRODUCTS: Event=Alternative splicing; Named isoforms=3; Name=1; Synonyms=ACSL5b, ACSL5-fl; IsoId=Q9ULC5-1; Sequence=Displayed; Name=2; Synonyms=ACSL5a; IsoId=Q9ULC5-3; Sequence=VSP_037947; Name=3; Synonyms=ACSL5delta20; IsoId=Q9ULC5-4; Sequence=VSP_038233; MISCELLANEOUS: [Isof…	Long-chain-fatty-acid--CoA ligase 5 (EC 6.2.1.3) (Arachidonate--CoA ligase) (EC 6.2.1.15) (Long-chain acyl-CoA synthetase 5) (LACS 5)	C:plasma membrane	catalytic activity	/	/	/	/
52	P2Y receptors	purinergic receptor P2Y11	Q96G91	5032	327	P2RY11	Human	ATP	/	1713	/	135651446	Agonist	10578132|12761346|12213051	Metabolite	5957	15422;30616	Q9ULC5	ACSL5	12366803;16762313;18267944;23936004;8206942	/	ACSL5_HUMAN	33651	UN	AMP-binding	Mitochondrion|Endoplasmic reticulum|Mitochondrion outer membrane|Endoplasmic reticulum membrane|Cell membrane|ALTERNATIVE PRODUCTS: Event=Alternative splicing; Named isoforms=3; Name=1; Synonyms=ACSL5b, ACSL5-fl; IsoId=Q9ULC5-1; Sequence=Displayed; Name=2; Synonyms=ACSL5a; IsoId=Q9ULC5-3; Sequence=VSP_037947; Name=3; Synonyms=ACSL5delta20; IsoId=Q9ULC5-4; Sequence=VSP_038233; MISCELLANEOUS: [Isof…	Long-chain-fatty-acid--CoA ligase 5 (EC 6.2.1.3) (Arachidonate--CoA ligase) (EC 6.2.1.15) (Long-chain acyl-CoA synthetase 5) (LACS 5)	C:plasma membrane	catalytic activity	/	/	/	/
52	P2Y receptors	purinergic receptor P2Y11	Q96G91	5032	327	P2RY11	Human	ATP	/	1713	/	135651446	Agonist	10578132|12761346|12213051	Metabolite	5957	15422;30616	Q9ULC5	ACSL5	12366803;18267944;21768100	/	ACSL5_HUMAN	44936	UN	AMP-binding	Mitochondrion|Endoplasmic reticulum|Mitochondrion outer membrane|Endoplasmic reticulum membrane|Cell membrane|ALTERNATIVE PRODUCTS: Event=Alternative splicing; Named isoforms=3; Name=1; Synonyms=ACSL5b, ACSL5-fl; IsoId=Q9ULC5-1; Sequence=Displayed; Name=2; Synonyms=ACSL5a; IsoId=Q9ULC5-3; Sequence=VSP_037947; Name=3; Synonyms=ACSL5delta20; IsoId=Q9ULC5-4; Sequence=VSP_038233; MISCELLANEOUS: [Isof…	Long-chain-fatty-acid--CoA ligase 5 (EC 6.2.1.3) (Arachidonate--CoA ligase) (EC 6.2.1.15) (Long-chain acyl-CoA synthetase 5) (LACS 5)	C:plasma membrane	catalytic activity	/	/	/	/
52	P2Y receptors	purinergic receptor P2Y11	Q96G91	5032	327	P2RY11	Human	ATP	/	1713	/	135651446	Agonist	10578132|12761346|12213051	Metabolite	5957	15422;30616	Q9ULC5	ACSL5	15699031;16762313;18258213;21242590;23936004;28209804;7061494	/	ACSL5_HUMAN	19713	UN	AMP-binding	Mitochondrion|Endoplasmic reticulum|Mitochondrion outer membrane|Endoplasmic reticulum membrane|Cell membrane|ALTERNATIVE PRODUCTS: Event=Alternative splicing; Named isoforms=3; Name=1; Synonyms=ACSL5b, ACSL5-fl; IsoId=Q9ULC5-1; Sequence=Displayed; Name=2; Synonyms=ACSL5a; IsoId=Q9ULC5-3; Sequence=VSP_037947; Name=3; Synonyms=ACSL5delta20; IsoId=Q9ULC5-4; Sequence=VSP_038233; MISCELLANEOUS: [Isof…	Long-chain-fatty-acid--CoA ligase 5 (EC 6.2.1.3) (Arachidonate--CoA ligase) (EC 6.2.1.15) (Long-chain acyl-CoA synthetase 5) (LACS 5)	C:plasma membrane	catalytic activity	/	/	/	/
52	P2Y receptors	purinergic receptor P2Y11	Q96G91	5032	327	P2RY11	Human	ATP	/	1713	/	135651446	Agonist	10578132|12761346|12213051	Metabolite	5957	15422;30616	Q9ULC5	ACSL5	15984864	/	ACSL5_HUMAN	44208;44200;44212;44220;44204;44216;44192	UN;UN;UN;UN;UN;UN;UN	AMP-binding	Mitochondrion|Endoplasmic reticulum|Mitochondrion outer membrane|Endoplasmic reticulum membrane|Cell membrane|ALTERNATIVE PRODUCTS: Event=Alternative splicing; Named isoforms=3; Name=1; Synonyms=ACSL5b, ACSL5-fl; IsoId=Q9ULC5-1; Sequence=Displayed; Name=2; Synonyms=ACSL5a; IsoId=Q9ULC5-3; Sequence=VSP_037947; Name=3; Synonyms=ACSL5delta20; IsoId=Q9ULC5-4; Sequence=VSP_038233; MISCELLANEOUS: [Isof…	Long-chain-fatty-acid--CoA ligase 5 (EC 6.2.1.3) (Arachidonate--CoA ligase) (EC 6.2.1.15) (Long-chain acyl-CoA synthetase 5) (LACS 5)	C:plasma membrane	catalytic activity	/	/	/	/
52	P2Y receptors	purinergic receptor P2Y11	Q96G91	5032	327	P2RY11	Human	ATP	/	1713	/	135651446	Agonist	10578132|12761346|12213051	Metabolite	5957	15422;30616	Q9ULC5	ACSL5	22633490	/	ACSL5_HUMAN	36139	UN	AMP-binding	Mitochondrion|Endoplasmic reticulum|Mitochondrion outer membrane|Endoplasmic reticulum membrane|Cell membrane|ALTERNATIVE PRODUCTS: Event=Alternative splicing; Named isoforms=3; Name=1; Synonyms=ACSL5b, ACSL5-fl; IsoId=Q9ULC5-1; Sequence=Displayed; Name=2; Synonyms=ACSL5a; IsoId=Q9ULC5-3; Sequence=VSP_037947; Name=3; Synonyms=ACSL5delta20; IsoId=Q9ULC5-4; Sequence=VSP_038233; MISCELLANEOUS: [Isof…	Long-chain-fatty-acid--CoA ligase 5 (EC 6.2.1.3) (Arachidonate--CoA ligase) (EC 6.2.1.15) (Long-chain acyl-CoA synthetase 5) (LACS 5)	C:plasma membrane	catalytic activity	/	/	/	/
52	P2Y receptors	purinergic receptor P2Y11	Q96G91	5032	327	P2RY11	Human	ATP	/	1713	/	135651446	Agonist	10578132|12761346|12213051	Metabolite	5957	15422;30616	Q9ULC5	ACSL5	23766516;28209804	/	ACSL5_HUMAN	52012;52016;52008	UN;UN;UN	AMP-binding	Mitochondrion|Endoplasmic reticulum|Mitochondrion outer membrane|Endoplasmic reticulum membrane|Cell membrane|ALTERNATIVE PRODUCTS: Event=Alternative splicing; Named isoforms=3; Name=1; Synonyms=ACSL5b, ACSL5-fl; IsoId=Q9ULC5-1; Sequence=Displayed; Name=2; Synonyms=ACSL5a; IsoId=Q9ULC5-3; Sequence=VSP_037947; Name=3; Synonyms=ACSL5delta20; IsoId=Q9ULC5-4; Sequence=VSP_038233; MISCELLANEOUS: [Isof…	Long-chain-fatty-acid--CoA ligase 5 (EC 6.2.1.3) (Arachidonate--CoA ligase) (EC 6.2.1.15) (Long-chain acyl-CoA synthetase 5) (LACS 5)	C:plasma membrane	catalytic activity	/	/	/	/
52	P2Y receptors	purinergic receptor P2Y11	Q96G91	5032	327	P2RY11	Human	ATP	/	1713	/	135651446	Agonist	10578132|12761346|12213051	Metabolite	5957	15422;30616	Q9ULC5	ACSL5	28209804	/	ACSL5_HUMAN	52112;52108;52116	UN;UN;UN	AMP-binding	Mitochondrion|Endoplasmic reticulum|Mitochondrion outer membrane|Endoplasmic reticulum membrane|Cell membrane|ALTERNATIVE PRODUCTS: Event=Alternative splicing; Named isoforms=3; Name=1; Synonyms=ACSL5b, ACSL5-fl; IsoId=Q9ULC5-1; Sequence=Displayed; Name=2; Synonyms=ACSL5a; IsoId=Q9ULC5-3; Sequence=VSP_037947; Name=3; Synonyms=ACSL5delta20; IsoId=Q9ULC5-4; Sequence=VSP_038233; MISCELLANEOUS: [Isof…	Long-chain-fatty-acid--CoA ligase 5 (EC 6.2.1.3) (Arachidonate--CoA ligase) (EC 6.2.1.15) (Long-chain acyl-CoA synthetase 5) (LACS 5)	C:plasma membrane	catalytic activity	/	/	/	/
52	P2Y receptors	purinergic receptor P2Y11	Q96G91	5032	327	P2RY11	Human	ATP	/	1713	/	135651446	Agonist	10578132|12761346|12213051	Metabolite	5957	15422;30616	Q9ULC5	ACSL5	8206942	/	ACSL5_HUMAN	44084;44076;44092;33643;33635;33647	UN;UN;UN;UN;UN;UN	AMP-binding	Mitochondrion|Endoplasmic reticulum|Mitochondrion outer membrane|Endoplasmic reticulum membrane|Cell membrane|ALTERNATIVE PRODUCTS: Event=Alternative splicing; Named isoforms=3; Name=1; Synonyms=ACSL5b, ACSL5-fl; IsoId=Q9ULC5-1; Sequence=Displayed; Name=2; Synonyms=ACSL5a; IsoId=Q9ULC5-3; Sequence=VSP_037947; Name=3; Synonyms=ACSL5delta20; IsoId=Q9ULC5-4; Sequence=VSP_038233; MISCELLANEOUS: [Isof…	Long-chain-fatty-acid--CoA ligase 5 (EC 6.2.1.3) (Arachidonate--CoA ligase) (EC 6.2.1.15) (Long-chain acyl-CoA synthetase 5) (LACS 5)	C:plasma membrane	catalytic activity	/	/	/	/
52	P2Y receptors	purinergic receptor P2Y13	Q9BPV8	53829	329	P2RY13	Human	ATP	/	1713	/	135651446	Agonist	12815166	Metabolite	5957	15422;30616	Q9ULC5	ACSL5	10198260;10749848;11772874;11980911;12366803;12709059;15213221;15469937;16762313;18267944;19182784;20027301;21242590;23936004;25490545;8206942;8978480	/	ACSL5_HUMAN	30751	UN	AMP-binding	Mitochondrion|Endoplasmic reticulum|Mitochondrion outer membrane|Endoplasmic reticulum membrane|Cell membrane|ALTERNATIVE PRODUCTS: Event=Alternative splicing; Named isoforms=3; Name=1; Synonyms=ACSL5b, ACSL5-fl; IsoId=Q9ULC5-1; Sequence=Displayed; Name=2; Synonyms=ACSL5a; IsoId=Q9ULC5-3; Sequence=VSP_037947; Name=3; Synonyms=ACSL5delta20; IsoId=Q9ULC5-4; Sequence=VSP_038233; MISCELLANEOUS: [Isof…	Long-chain-fatty-acid--CoA ligase 5 (EC 6.2.1.3) (Arachidonate--CoA ligase) (EC 6.2.1.15) (Long-chain acyl-CoA synthetase 5) (LACS 5)	C:plasma membrane	catalytic activity	/	/	/	/
52	P2Y receptors	purinergic receptor P2Y13	Q9BPV8	53829	329	P2RY13	Human	ATP	/	1713	/	135651446	Agonist	12815166	Metabolite	5957	15422;30616	Q9ULC5	ACSL5	10479480	/	ACSL5_HUMAN	46208	UN	AMP-binding	Mitochondrion|Endoplasmic reticulum|Mitochondrion outer membrane|Endoplasmic reticulum membrane|Cell membrane|ALTERNATIVE PRODUCTS: Event=Alternative splicing; Named isoforms=3; Name=1; Synonyms=ACSL5b, ACSL5-fl; IsoId=Q9ULC5-1; Sequence=Displayed; Name=2; Synonyms=ACSL5a; IsoId=Q9ULC5-3; Sequence=VSP_037947; Name=3; Synonyms=ACSL5delta20; IsoId=Q9ULC5-4; Sequence=VSP_038233; MISCELLANEOUS: [Isof…	Long-chain-fatty-acid--CoA ligase 5 (EC 6.2.1.3) (Arachidonate--CoA ligase) (EC 6.2.1.15) (Long-chain acyl-CoA synthetase 5) (LACS 5)	C:plasma membrane	catalytic activity	/	/	/	/
52	P2Y receptors	purinergic receptor P2Y13	Q9BPV8	53829	329	P2RY13	Human	ATP	/	1713	/	135651446	Agonist	12815166	Metabolite	5957	15422;30616	Q9ULC5	ACSL5	10479480;18267944;25490545;8206942	/	ACSL5_HUMAN	33615	UN	AMP-binding	Mitochondrion|Endoplasmic reticulum|Mitochondrion outer membrane|Endoplasmic reticulum membrane|Cell membrane|ALTERNATIVE PRODUCTS: Event=Alternative splicing; Named isoforms=3; Name=1; Synonyms=ACSL5b, ACSL5-fl; IsoId=Q9ULC5-1; Sequence=Displayed; Name=2; Synonyms=ACSL5a; IsoId=Q9ULC5-3; Sequence=VSP_037947; Name=3; Synonyms=ACSL5delta20; IsoId=Q9ULC5-4; Sequence=VSP_038233; MISCELLANEOUS: [Isof…	Long-chain-fatty-acid--CoA ligase 5 (EC 6.2.1.3) (Arachidonate--CoA ligase) (EC 6.2.1.15) (Long-chain acyl-CoA synthetase 5) (LACS 5)	C:plasma membrane	catalytic activity	/	/	/	/
52	P2Y receptors	purinergic receptor P2Y13	Q9BPV8	53829	329	P2RY13	Human	ATP	/	1713	/	135651446	Agonist	12815166	Metabolite	5957	15422;30616	Q9ULC5	ACSL5	108099;2528345;3161545;467438	/	ACSL5_HUMAN	15421	UN	AMP-binding	Mitochondrion|Endoplasmic reticulum|Mitochondrion outer membrane|Endoplasmic reticulum membrane|Cell membrane|ALTERNATIVE PRODUCTS: Event=Alternative splicing; Named isoforms=3; Name=1; Synonyms=ACSL5b, ACSL5-fl; IsoId=Q9ULC5-1; Sequence=Displayed; Name=2; Synonyms=ACSL5a; IsoId=Q9ULC5-3; Sequence=VSP_037947; Name=3; Synonyms=ACSL5delta20; IsoId=Q9ULC5-4; Sequence=VSP_038233; MISCELLANEOUS: [Isof…	Long-chain-fatty-acid--CoA ligase 5 (EC 6.2.1.3) (Arachidonate--CoA ligase) (EC 6.2.1.15) (Long-chain acyl-CoA synthetase 5) (LACS 5)	C:plasma membrane	catalytic activity	/	/	/	/
52	P2Y receptors	purinergic receptor P2Y13	Q9BPV8	53829	329	P2RY13	Human	ATP	/	1713	/	135651446	Agonist	12815166	Metabolite	5957	15422;30616	Q9ULC5	ACSL5	11470804;12366803;15213221;16963437;18267944;19477415;8206942	/	ACSL5_HUMAN	33619	UN	AMP-binding	Mitochondrion|Endoplasmic reticulum|Mitochondrion outer membrane|Endoplasmic reticulum membrane|Cell membrane|ALTERNATIVE PRODUCTS: Event=Alternative splicing; Named isoforms=3; Name=1; Synonyms=ACSL5b, ACSL5-fl; IsoId=Q9ULC5-1; Sequence=Displayed; Name=2; Synonyms=ACSL5a; IsoId=Q9ULC5-3; Sequence=VSP_037947; Name=3; Synonyms=ACSL5delta20; IsoId=Q9ULC5-4; Sequence=VSP_038233; MISCELLANEOUS: [Isof…	Long-chain-fatty-acid--CoA ligase 5 (EC 6.2.1.3) (Arachidonate--CoA ligase) (EC 6.2.1.15) (Long-chain acyl-CoA synthetase 5) (LACS 5)	C:plasma membrane	catalytic activity	/	/	/	/
52	P2Y receptors	purinergic receptor P2Y13	Q9BPV8	53829	329	P2RY13	Human	ATP	/	1713	/	135651446	Agonist	12815166	Metabolite	5957	15422;30616	Q9ULC5	ACSL5	12366803;15213221;15699031;16762313;16963437;18267944;21242590;23936004;25490545;8206942	/	ACSL5_HUMAN	33607	UN	AMP-binding	Mitochondrion|Endoplasmic reticulum|Mitochondrion outer membrane|Endoplasmic reticulum membrane|Cell membrane|ALTERNATIVE PRODUCTS: Event=Alternative splicing; Named isoforms=3; Name=1; Synonyms=ACSL5b, ACSL5-fl; IsoId=Q9ULC5-1; Sequence=Displayed; Name=2; Synonyms=ACSL5a; IsoId=Q9ULC5-3; Sequence=VSP_037947; Name=3; Synonyms=ACSL5delta20; IsoId=Q9ULC5-4; Sequence=VSP_038233; MISCELLANEOUS: [Isof…	Long-chain-fatty-acid--CoA ligase 5 (EC 6.2.1.3) (Arachidonate--CoA ligase) (EC 6.2.1.15) (Long-chain acyl-CoA synthetase 5) (LACS 5)	C:plasma membrane	catalytic activity	/	/	/	/
52	P2Y receptors	purinergic receptor P2Y13	Q9BPV8	53829	329	P2RY13	Human	ATP	/	1713	/	135651446	Agonist	12815166	Metabolite	5957	15422;30616	Q9ULC5	ACSL5	12366803;16762313;18267944;23936004;8206942	/	ACSL5_HUMAN	33651	UN	AMP-binding	Mitochondrion|Endoplasmic reticulum|Mitochondrion outer membrane|Endoplasmic reticulum membrane|Cell membrane|ALTERNATIVE PRODUCTS: Event=Alternative splicing; Named isoforms=3; Name=1; Synonyms=ACSL5b, ACSL5-fl; IsoId=Q9ULC5-1; Sequence=Displayed; Name=2; Synonyms=ACSL5a; IsoId=Q9ULC5-3; Sequence=VSP_037947; Name=3; Synonyms=ACSL5delta20; IsoId=Q9ULC5-4; Sequence=VSP_038233; MISCELLANEOUS: [Isof…	Long-chain-fatty-acid--CoA ligase 5 (EC 6.2.1.3) (Arachidonate--CoA ligase) (EC 6.2.1.15) (Long-chain acyl-CoA synthetase 5) (LACS 5)	C:plasma membrane	catalytic activity	/	/	/	/
52	P2Y receptors	purinergic receptor P2Y13	Q9BPV8	53829	329	P2RY13	Human	ATP	/	1713	/	135651446	Agonist	12815166	Metabolite	5957	15422;30616	Q9ULC5	ACSL5	12366803;18267944;21768100	/	ACSL5_HUMAN	44936	UN	AMP-binding	Mitochondrion|Endoplasmic reticulum|Mitochondrion outer membrane|Endoplasmic reticulum membrane|Cell membrane|ALTERNATIVE PRODUCTS: Event=Alternative splicing; Named isoforms=3; Name=1; Synonyms=ACSL5b, ACSL5-fl; IsoId=Q9ULC5-1; Sequence=Displayed; Name=2; Synonyms=ACSL5a; IsoId=Q9ULC5-3; Sequence=VSP_037947; Name=3; Synonyms=ACSL5delta20; IsoId=Q9ULC5-4; Sequence=VSP_038233; MISCELLANEOUS: [Isof…	Long-chain-fatty-acid--CoA ligase 5 (EC 6.2.1.3) (Arachidonate--CoA ligase) (EC 6.2.1.15) (Long-chain acyl-CoA synthetase 5) (LACS 5)	C:plasma membrane	catalytic activity	/	/	/	/
52	P2Y receptors	purinergic receptor P2Y13	Q9BPV8	53829	329	P2RY13	Human	ATP	/	1713	/	135651446	Agonist	12815166	Metabolite	5957	15422;30616	Q9ULC5	ACSL5	15699031;16762313;18258213;21242590;23936004;28209804;7061494	/	ACSL5_HUMAN	19713	UN	AMP-binding	Mitochondrion|Endoplasmic reticulum|Mitochondrion outer membrane|Endoplasmic reticulum membrane|Cell membrane|ALTERNATIVE PRODUCTS: Event=Alternative splicing; Named isoforms=3; Name=1; Synonyms=ACSL5b, ACSL5-fl; IsoId=Q9ULC5-1; Sequence=Displayed; Name=2; Synonyms=ACSL5a; IsoId=Q9ULC5-3; Sequence=VSP_037947; Name=3; Synonyms=ACSL5delta20; IsoId=Q9ULC5-4; Sequence=VSP_038233; MISCELLANEOUS: [Isof…	Long-chain-fatty-acid--CoA ligase 5 (EC 6.2.1.3) (Arachidonate--CoA ligase) (EC 6.2.1.15) (Long-chain acyl-CoA synthetase 5) (LACS 5)	C:plasma membrane	catalytic activity	/	/	/	/
52	P2Y receptors	purinergic receptor P2Y13	Q9BPV8	53829	329	P2RY13	Human	ATP	/	1713	/	135651446	Agonist	12815166	Metabolite	5957	15422;30616	Q9ULC5	ACSL5	15984864	/	ACSL5_HUMAN	44208;44200;44212;44220;44204;44216;44192	UN;UN;UN;UN;UN;UN;UN	AMP-binding	Mitochondrion|Endoplasmic reticulum|Mitochondrion outer membrane|Endoplasmic reticulum membrane|Cell membrane|ALTERNATIVE PRODUCTS: Event=Alternative splicing; Named isoforms=3; Name=1; Synonyms=ACSL5b, ACSL5-fl; IsoId=Q9ULC5-1; Sequence=Displayed; Name=2; Synonyms=ACSL5a; IsoId=Q9ULC5-3; Sequence=VSP_037947; Name=3; Synonyms=ACSL5delta20; IsoId=Q9ULC5-4; Sequence=VSP_038233; MISCELLANEOUS: [Isof…	Long-chain-fatty-acid--CoA ligase 5 (EC 6.2.1.3) (Arachidonate--CoA ligase) (EC 6.2.1.15) (Long-chain acyl-CoA synthetase 5) (LACS 5)	C:plasma membrane	catalytic activity	/	/	/	/
52	P2Y receptors	purinergic receptor P2Y13	Q9BPV8	53829	329	P2RY13	Human	ATP	/	1713	/	135651446	Agonist	12815166	Metabolite	5957	15422;30616	Q9ULC5	ACSL5	22633490	/	ACSL5_HUMAN	36139	UN	AMP-binding	Mitochondrion|Endoplasmic reticulum|Mitochondrion outer membrane|Endoplasmic reticulum membrane|Cell membrane|ALTERNATIVE PRODUCTS: Event=Alternative splicing; Named isoforms=3; Name=1; Synonyms=ACSL5b, ACSL5-fl; IsoId=Q9ULC5-1; Sequence=Displayed; Name=2; Synonyms=ACSL5a; IsoId=Q9ULC5-3; Sequence=VSP_037947; Name=3; Synonyms=ACSL5delta20; IsoId=Q9ULC5-4; Sequence=VSP_038233; MISCELLANEOUS: [Isof…	Long-chain-fatty-acid--CoA ligase 5 (EC 6.2.1.3) (Arachidonate--CoA ligase) (EC 6.2.1.15) (Long-chain acyl-CoA synthetase 5) (LACS 5)	C:plasma membrane	catalytic activity	/	/	/	/
52	P2Y receptors	purinergic receptor P2Y13	Q9BPV8	53829	329	P2RY13	Human	ATP	/	1713	/	135651446	Agonist	12815166	Metabolite	5957	15422;30616	Q9ULC5	ACSL5	23766516;28209804	/	ACSL5_HUMAN	52012;52016;52008	UN;UN;UN	AMP-binding	Mitochondrion|Endoplasmic reticulum|Mitochondrion outer membrane|Endoplasmic reticulum membrane|Cell membrane|ALTERNATIVE PRODUCTS: Event=Alternative splicing; Named isoforms=3; Name=1; Synonyms=ACSL5b, ACSL5-fl; IsoId=Q9ULC5-1; Sequence=Displayed; Name=2; Synonyms=ACSL5a; IsoId=Q9ULC5-3; Sequence=VSP_037947; Name=3; Synonyms=ACSL5delta20; IsoId=Q9ULC5-4; Sequence=VSP_038233; MISCELLANEOUS: [Isof…	Long-chain-fatty-acid--CoA ligase 5 (EC 6.2.1.3) (Arachidonate--CoA ligase) (EC 6.2.1.15) (Long-chain acyl-CoA synthetase 5) (LACS 5)	C:plasma membrane	catalytic activity	/	/	/	/
52	P2Y receptors	purinergic receptor P2Y13	Q9BPV8	53829	329	P2RY13	Human	ATP	/	1713	/	135651446	Agonist	12815166	Metabolite	5957	15422;30616	Q9ULC5	ACSL5	28209804	/	ACSL5_HUMAN	52112;52108;52116	UN;UN;UN	AMP-binding	Mitochondrion|Endoplasmic reticulum|Mitochondrion outer membrane|Endoplasmic reticulum membrane|Cell membrane|ALTERNATIVE PRODUCTS: Event=Alternative splicing; Named isoforms=3; Name=1; Synonyms=ACSL5b, ACSL5-fl; IsoId=Q9ULC5-1; Sequence=Displayed; Name=2; Synonyms=ACSL5a; IsoId=Q9ULC5-3; Sequence=VSP_037947; Name=3; Synonyms=ACSL5delta20; IsoId=Q9ULC5-4; Sequence=VSP_038233; MISCELLANEOUS: [Isof…	Long-chain-fatty-acid--CoA ligase 5 (EC 6.2.1.3) (Arachidonate--CoA ligase) (EC 6.2.1.15) (Long-chain acyl-CoA synthetase 5) (LACS 5)	C:plasma membrane	catalytic activity	/	/	/	/
52	P2Y receptors	purinergic receptor P2Y13	Q9BPV8	53829	329	P2RY13	Human	ATP	/	1713	/	135651446	Agonist	12815166	Metabolite	5957	15422;30616	Q9ULC5	ACSL5	8206942	/	ACSL5_HUMAN	44084;44076;44092;33643;33635;33647	UN;UN;UN;UN;UN;UN	AMP-binding	Mitochondrion|Endoplasmic reticulum|Mitochondrion outer membrane|Endoplasmic reticulum membrane|Cell membrane|ALTERNATIVE PRODUCTS: Event=Alternative splicing; Named isoforms=3; Name=1; Synonyms=ACSL5b, ACSL5-fl; IsoId=Q9ULC5-1; Sequence=Displayed; Name=2; Synonyms=ACSL5a; IsoId=Q9ULC5-3; Sequence=VSP_037947; Name=3; Synonyms=ACSL5delta20; IsoId=Q9ULC5-4; Sequence=VSP_038233; MISCELLANEOUS: [Isof…	Long-chain-fatty-acid--CoA ligase 5 (EC 6.2.1.3) (Arachidonate--CoA ligase) (EC 6.2.1.15) (Long-chain acyl-CoA synthetase 5) (LACS 5)	C:plasma membrane	catalytic activity	/	/	/	/
52	P2Y receptors	purinergic receptor P2Y2	P41231	5029	324	P2RY2	Human	ATP	/	1713	/	135651446	Agonist	8564228|11754592|12213051	Metabolite	5957	15422;30616	Q9ULC5	ACSL5	10198260;10749848;11772874;11980911;12366803;12709059;15213221;15469937;16762313;18267944;19182784;20027301;21242590;23936004;25490545;8206942;8978480	/	ACSL5_HUMAN	30751	UN	AMP-binding	Mitochondrion|Endoplasmic reticulum|Mitochondrion outer membrane|Endoplasmic reticulum membrane|Cell membrane|ALTERNATIVE PRODUCTS: Event=Alternative splicing; Named isoforms=3; Name=1; Synonyms=ACSL5b, ACSL5-fl; IsoId=Q9ULC5-1; Sequence=Displayed; Name=2; Synonyms=ACSL5a; IsoId=Q9ULC5-3; Sequence=VSP_037947; Name=3; Synonyms=ACSL5delta20; IsoId=Q9ULC5-4; Sequence=VSP_038233; MISCELLANEOUS: [Isof…	Long-chain-fatty-acid--CoA ligase 5 (EC 6.2.1.3) (Arachidonate--CoA ligase) (EC 6.2.1.15) (Long-chain acyl-CoA synthetase 5) (LACS 5)	C:plasma membrane	catalytic activity	/	/	/	/
52	P2Y receptors	purinergic receptor P2Y2	P41231	5029	324	P2RY2	Human	ATP	/	1713	/	135651446	Agonist	8564228|11754592|12213051	Metabolite	5957	15422;30616	Q9ULC5	ACSL5	10479480	/	ACSL5_HUMAN	46208	UN	AMP-binding	Mitochondrion|Endoplasmic reticulum|Mitochondrion outer membrane|Endoplasmic reticulum membrane|Cell membrane|ALTERNATIVE PRODUCTS: Event=Alternative splicing; Named isoforms=3; Name=1; Synonyms=ACSL5b, ACSL5-fl; IsoId=Q9ULC5-1; Sequence=Displayed; Name=2; Synonyms=ACSL5a; IsoId=Q9ULC5-3; Sequence=VSP_037947; Name=3; Synonyms=ACSL5delta20; IsoId=Q9ULC5-4; Sequence=VSP_038233; MISCELLANEOUS: [Isof…	Long-chain-fatty-acid--CoA ligase 5 (EC 6.2.1.3) (Arachidonate--CoA ligase) (EC 6.2.1.15) (Long-chain acyl-CoA synthetase 5) (LACS 5)	C:plasma membrane	catalytic activity	/	/	/	/
52	P2Y receptors	purinergic receptor P2Y2	P41231	5029	324	P2RY2	Human	ATP	/	1713	/	135651446	Agonist	8564228|11754592|12213051	Metabolite	5957	15422;30616	Q9ULC5	ACSL5	10479480;18267944;25490545;8206942	/	ACSL5_HUMAN	33615	UN	AMP-binding	Mitochondrion|Endoplasmic reticulum|Mitochondrion outer membrane|Endoplasmic reticulum membrane|Cell membrane|ALTERNATIVE PRODUCTS: Event=Alternative splicing; Named isoforms=3; Name=1; Synonyms=ACSL5b, ACSL5-fl; IsoId=Q9ULC5-1; Sequence=Displayed; Name=2; Synonyms=ACSL5a; IsoId=Q9ULC5-3; Sequence=VSP_037947; Name=3; Synonyms=ACSL5delta20; IsoId=Q9ULC5-4; Sequence=VSP_038233; MISCELLANEOUS: [Isof…	Long-chain-fatty-acid--CoA ligase 5 (EC 6.2.1.3) (Arachidonate--CoA ligase) (EC 6.2.1.15) (Long-chain acyl-CoA synthetase 5) (LACS 5)	C:plasma membrane	catalytic activity	/	/	/	/
52	P2Y receptors	purinergic receptor P2Y2	P41231	5029	324	P2RY2	Human	ATP	/	1713	/	135651446	Agonist	8564228|11754592|12213051	Metabolite	5957	15422;30616	Q9ULC5	ACSL5	108099;2528345;3161545;467438	/	ACSL5_HUMAN	15421	UN	AMP-binding	Mitochondrion|Endoplasmic reticulum|Mitochondrion outer membrane|Endoplasmic reticulum membrane|Cell membrane|ALTERNATIVE PRODUCTS: Event=Alternative splicing; Named isoforms=3; Name=1; Synonyms=ACSL5b, ACSL5-fl; IsoId=Q9ULC5-1; Sequence=Displayed; Name=2; Synonyms=ACSL5a; IsoId=Q9ULC5-3; Sequence=VSP_037947; Name=3; Synonyms=ACSL5delta20; IsoId=Q9ULC5-4; Sequence=VSP_038233; MISCELLANEOUS: [Isof…	Long-chain-fatty-acid--CoA ligase 5 (EC 6.2.1.3) (Arachidonate--CoA ligase) (EC 6.2.1.15) (Long-chain acyl-CoA synthetase 5) (LACS 5)	C:plasma membrane	catalytic activity	/	/	/	/
52	P2Y receptors	purinergic receptor P2Y2	P41231	5029	324	P2RY2	Human	ATP	/	1713	/	135651446	Agonist	8564228|11754592|12213051	Metabolite	5957	15422;30616	Q9ULC5	ACSL5	11470804;12366803;15213221;16963437;18267944;19477415;8206942	/	ACSL5_HUMAN	33619	UN	AMP-binding	Mitochondrion|Endoplasmic reticulum|Mitochondrion outer membrane|Endoplasmic reticulum membrane|Cell membrane|ALTERNATIVE PRODUCTS: Event=Alternative splicing; Named isoforms=3; Name=1; Synonyms=ACSL5b, ACSL5-fl; IsoId=Q9ULC5-1; Sequence=Displayed; Name=2; Synonyms=ACSL5a; IsoId=Q9ULC5-3; Sequence=VSP_037947; Name=3; Synonyms=ACSL5delta20; IsoId=Q9ULC5-4; Sequence=VSP_038233; MISCELLANEOUS: [Isof…	Long-chain-fatty-acid--CoA ligase 5 (EC 6.2.1.3) (Arachidonate--CoA ligase) (EC 6.2.1.15) (Long-chain acyl-CoA synthetase 5) (LACS 5)	C:plasma membrane	catalytic activity	/	/	/	/
52	P2Y receptors	purinergic receptor P2Y2	P41231	5029	324	P2RY2	Human	ATP	/	1713	/	135651446	Agonist	8564228|11754592|12213051	Metabolite	5957	15422;30616	Q9ULC5	ACSL5	12366803;15213221;15699031;16762313;16963437;18267944;21242590;23936004;25490545;8206942	/	ACSL5_HUMAN	33607	UN	AMP-binding	Mitochondrion|Endoplasmic reticulum|Mitochondrion outer membrane|Endoplasmic reticulum membrane|Cell membrane|ALTERNATIVE PRODUCTS: Event=Alternative splicing; Named isoforms=3; Name=1; Synonyms=ACSL5b, ACSL5-fl; IsoId=Q9ULC5-1; Sequence=Displayed; Name=2; Synonyms=ACSL5a; IsoId=Q9ULC5-3; Sequence=VSP_037947; Name=3; Synonyms=ACSL5delta20; IsoId=Q9ULC5-4; Sequence=VSP_038233; MISCELLANEOUS: [Isof…	Long-chain-fatty-acid--CoA ligase 5 (EC 6.2.1.3) (Arachidonate--CoA ligase) (EC 6.2.1.15) (Long-chain acyl-CoA synthetase 5) (LACS 5)	C:plasma membrane	catalytic activity	/	/	/	/
52	P2Y receptors	purinergic receptor P2Y2	P41231	5029	324	P2RY2	Human	ATP	/	1713	/	135651446	Agonist	8564228|11754592|12213051	Metabolite	5957	15422;30616	Q9ULC5	ACSL5	12366803;16762313;18267944;23936004;8206942	/	ACSL5_HUMAN	33651	UN	AMP-binding	Mitochondrion|Endoplasmic reticulum|Mitochondrion outer membrane|Endoplasmic reticulum membrane|Cell membrane|ALTERNATIVE PRODUCTS: Event=Alternative splicing; Named isoforms=3; Name=1; Synonyms=ACSL5b, ACSL5-fl; IsoId=Q9ULC5-1; Sequence=Displayed; Name=2; Synonyms=ACSL5a; IsoId=Q9ULC5-3; Sequence=VSP_037947; Name=3; Synonyms=ACSL5delta20; IsoId=Q9ULC5-4; Sequence=VSP_038233; MISCELLANEOUS: [Isof…	Long-chain-fatty-acid--CoA ligase 5 (EC 6.2.1.3) (Arachidonate--CoA ligase) (EC 6.2.1.15) (Long-chain acyl-CoA synthetase 5) (LACS 5)	C:plasma membrane	catalytic activity	/	/	/	/
52	P2Y receptors	purinergic receptor P2Y2	P41231	5029	324	P2RY2	Human	ATP	/	1713	/	135651446	Agonist	8564228|11754592|12213051	Metabolite	5957	15422;30616	Q9ULC5	ACSL5	12366803;18267944;21768100	/	ACSL5_HUMAN	44936	UN	AMP-binding	Mitochondrion|Endoplasmic reticulum|Mitochondrion outer membrane|Endoplasmic reticulum membrane|Cell membrane|ALTERNATIVE PRODUCTS: Event=Alternative splicing; Named isoforms=3; Name=1; Synonyms=ACSL5b, ACSL5-fl; IsoId=Q9ULC5-1; Sequence=Displayed; Name=2; Synonyms=ACSL5a; IsoId=Q9ULC5-3; Sequence=VSP_037947; Name=3; Synonyms=ACSL5delta20; IsoId=Q9ULC5-4; Sequence=VSP_038233; MISCELLANEOUS: [Isof…	Long-chain-fatty-acid--CoA ligase 5 (EC 6.2.1.3) (Arachidonate--CoA ligase) (EC 6.2.1.15) (Long-chain acyl-CoA synthetase 5) (LACS 5)	C:plasma membrane	catalytic activity	/	/	/	/
52	P2Y receptors	purinergic receptor P2Y2	P41231	5029	324	P2RY2	Human	ATP	/	1713	/	135651446	Agonist	8564228|11754592|12213051	Metabolite	5957	15422;30616	Q9ULC5	ACSL5	15699031;16762313;18258213;21242590;23936004;28209804;7061494	/	ACSL5_HUMAN	19713	UN	AMP-binding	Mitochondrion|Endoplasmic reticulum|Mitochondrion outer membrane|Endoplasmic reticulum membrane|Cell membrane|ALTERNATIVE PRODUCTS: Event=Alternative splicing; Named isoforms=3; Name=1; Synonyms=ACSL5b, ACSL5-fl; IsoId=Q9ULC5-1; Sequence=Displayed; Name=2; Synonyms=ACSL5a; IsoId=Q9ULC5-3; Sequence=VSP_037947; Name=3; Synonyms=ACSL5delta20; IsoId=Q9ULC5-4; Sequence=VSP_038233; MISCELLANEOUS: [Isof…	Long-chain-fatty-acid--CoA ligase 5 (EC 6.2.1.3) (Arachidonate--CoA ligase) (EC 6.2.1.15) (Long-chain acyl-CoA synthetase 5) (LACS 5)	C:plasma membrane	catalytic activity	/	/	/	/
52	P2Y receptors	purinergic receptor P2Y2	P41231	5029	324	P2RY2	Human	ATP	/	1713	/	135651446	Agonist	8564228|11754592|12213051	Metabolite	5957	15422;30616	Q9ULC5	ACSL5	15984864	/	ACSL5_HUMAN	44208;44200;44212;44220;44204;44216;44192	UN;UN;UN;UN;UN;UN;UN	AMP-binding	Mitochondrion|Endoplasmic reticulum|Mitochondrion outer membrane|Endoplasmic reticulum membrane|Cell membrane|ALTERNATIVE PRODUCTS: Event=Alternative splicing; Named isoforms=3; Name=1; Synonyms=ACSL5b, ACSL5-fl; IsoId=Q9ULC5-1; Sequence=Displayed; Name=2; Synonyms=ACSL5a; IsoId=Q9ULC5-3; Sequence=VSP_037947; Name=3; Synonyms=ACSL5delta20; IsoId=Q9ULC5-4; Sequence=VSP_038233; MISCELLANEOUS: [Isof…	Long-chain-fatty-acid--CoA ligase 5 (EC 6.2.1.3) (Arachidonate--CoA ligase) (EC 6.2.1.15) (Long-chain acyl-CoA synthetase 5) (LACS 5)	C:plasma membrane	catalytic activity	/	/	/	/
52	P2Y receptors	purinergic receptor P2Y2	P41231	5029	324	P2RY2	Human	ATP	/	1713	/	135651446	Agonist	8564228|11754592|12213051	Metabolite	5957	15422;30616	Q9ULC5	ACSL5	22633490	/	ACSL5_HUMAN	36139	UN	AMP-binding	Mitochondrion|Endoplasmic reticulum|Mitochondrion outer membrane|Endoplasmic reticulum membrane|Cell membrane|ALTERNATIVE PRODUCTS: Event=Alternative splicing; Named isoforms=3; Name=1; Synonyms=ACSL5b, ACSL5-fl; IsoId=Q9ULC5-1; Sequence=Displayed; Name=2; Synonyms=ACSL5a; IsoId=Q9ULC5-3; Sequence=VSP_037947; Name=3; Synonyms=ACSL5delta20; IsoId=Q9ULC5-4; Sequence=VSP_038233; MISCELLANEOUS: [Isof…	Long-chain-fatty-acid--CoA ligase 5 (EC 6.2.1.3) (Arachidonate--CoA ligase) (EC 6.2.1.15) (Long-chain acyl-CoA synthetase 5) (LACS 5)	C:plasma membrane	catalytic activity	/	/	/	/
52	P2Y receptors	purinergic receptor P2Y2	P41231	5029	324	P2RY2	Human	ATP	/	1713	/	135651446	Agonist	8564228|11754592|12213051	Metabolite	5957	15422;30616	Q9ULC5	ACSL5	23766516;28209804	/	ACSL5_HUMAN	52012;52016;52008	UN;UN;UN	AMP-binding	Mitochondrion|Endoplasmic reticulum|Mitochondrion outer membrane|Endoplasmic reticulum membrane|Cell membrane|ALTERNATIVE PRODUCTS: Event=Alternative splicing; Named isoforms=3; Name=1; Synonyms=ACSL5b, ACSL5-fl; IsoId=Q9ULC5-1; Sequence=Displayed; Name=2; Synonyms=ACSL5a; IsoId=Q9ULC5-3; Sequence=VSP_037947; Name=3; Synonyms=ACSL5delta20; IsoId=Q9ULC5-4; Sequence=VSP_038233; MISCELLANEOUS: [Isof…	Long-chain-fatty-acid--CoA ligase 5 (EC 6.2.1.3) (Arachidonate--CoA ligase) (EC 6.2.1.15) (Long-chain acyl-CoA synthetase 5) (LACS 5)	C:plasma membrane	catalytic activity	/	/	/	/
52	P2Y receptors	purinergic receptor P2Y2	P41231	5029	324	P2RY2	Human	ATP	/	1713	/	135651446	Agonist	8564228|11754592|12213051	Metabolite	5957	15422;30616	Q9ULC5	ACSL5	28209804	/	ACSL5_HUMAN	52112;52108;52116	UN;UN;UN	AMP-binding	Mitochondrion|Endoplasmic reticulum|Mitochondrion outer membrane|Endoplasmic reticulum membrane|Cell membrane|ALTERNATIVE PRODUCTS: Event=Alternative splicing; Named isoforms=3; Name=1; Synonyms=ACSL5b, ACSL5-fl; IsoId=Q9ULC5-1; Sequence=Displayed; Name=2; Synonyms=ACSL5a; IsoId=Q9ULC5-3; Sequence=VSP_037947; Name=3; Synonyms=ACSL5delta20; IsoId=Q9ULC5-4; Sequence=VSP_038233; MISCELLANEOUS: [Isof…	Long-chain-fatty-acid--CoA ligase 5 (EC 6.2.1.3) (Arachidonate--CoA ligase) (EC 6.2.1.15) (Long-chain acyl-CoA synthetase 5) (LACS 5)	C:plasma membrane	catalytic activity	/	/	/	/
52	P2Y receptors	purinergic receptor P2Y2	P41231	5029	324	P2RY2	Human	ATP	/	1713	/	135651446	Agonist	8564228|11754592|12213051	Metabolite	5957	15422;30616	Q9ULC5	ACSL5	8206942	/	ACSL5_HUMAN	44084;44076;44092;33643;33635;33647	UN;UN;UN;UN;UN;UN	AMP-binding	Mitochondrion|Endoplasmic reticulum|Mitochondrion outer membrane|Endoplasmic reticulum membrane|Cell membrane|ALTERNATIVE PRODUCTS: Event=Alternative splicing; Named isoforms=3; Name=1; Synonyms=ACSL5b, ACSL5-fl; IsoId=Q9ULC5-1; Sequence=Displayed; Name=2; Synonyms=ACSL5a; IsoId=Q9ULC5-3; Sequence=VSP_037947; Name=3; Synonyms=ACSL5delta20; IsoId=Q9ULC5-4; Sequence=VSP_038233; MISCELLANEOUS: [Isof…	Long-chain-fatty-acid--CoA ligase 5 (EC 6.2.1.3) (Arachidonate--CoA ligase) (EC 6.2.1.15) (Long-chain acyl-CoA synthetase 5) (LACS 5)	C:plasma membrane	catalytic activity	/	/	/	/
52	P2Y receptors	pyrimidinergic receptor P2Y4	P51582	5030	325	P2RY4	Human	ATP	/	1713	/	135651446	Agonist	21193033	Metabolite	5957	15422;30616	Q9ULC5	ACSL5	10198260;10749848;11772874;11980911;12366803;12709059;15213221;15469937;16762313;18267944;19182784;20027301;21242590;23936004;25490545;8206942;8978480	/	ACSL5_HUMAN	30751	UN	AMP-binding	Mitochondrion|Endoplasmic reticulum|Mitochondrion outer membrane|Endoplasmic reticulum membrane|Cell membrane|ALTERNATIVE PRODUCTS: Event=Alternative splicing; Named isoforms=3; Name=1; Synonyms=ACSL5b, ACSL5-fl; IsoId=Q9ULC5-1; Sequence=Displayed; Name=2; Synonyms=ACSL5a; IsoId=Q9ULC5-3; Sequence=VSP_037947; Name=3; Synonyms=ACSL5delta20; IsoId=Q9ULC5-4; Sequence=VSP_038233; MISCELLANEOUS: [Isof…	Long-chain-fatty-acid--CoA ligase 5 (EC 6.2.1.3) (Arachidonate--CoA ligase) (EC 6.2.1.15) (Long-chain acyl-CoA synthetase 5) (LACS 5)	C:plasma membrane	catalytic activity	/	/	/	/
52	P2Y receptors	pyrimidinergic receptor P2Y4	P51582	5030	325	P2RY4	Human	ATP	/	1713	/	135651446	Agonist	21193033	Metabolite	5957	15422;30616	Q9ULC5	ACSL5	10479480	/	ACSL5_HUMAN	46208	UN	AMP-binding	Mitochondrion|Endoplasmic reticulum|Mitochondrion outer membrane|Endoplasmic reticulum membrane|Cell membrane|ALTERNATIVE PRODUCTS: Event=Alternative splicing; Named isoforms=3; Name=1; Synonyms=ACSL5b, ACSL5-fl; IsoId=Q9ULC5-1; Sequence=Displayed; Name=2; Synonyms=ACSL5a; IsoId=Q9ULC5-3; Sequence=VSP_037947; Name=3; Synonyms=ACSL5delta20; IsoId=Q9ULC5-4; Sequence=VSP_038233; MISCELLANEOUS: [Isof…	Long-chain-fatty-acid--CoA ligase 5 (EC 6.2.1.3) (Arachidonate--CoA ligase) (EC 6.2.1.15) (Long-chain acyl-CoA synthetase 5) (LACS 5)	C:plasma membrane	catalytic activity	/	/	/	/
52	P2Y receptors	pyrimidinergic receptor P2Y4	P51582	5030	325	P2RY4	Human	ATP	/	1713	/	135651446	Agonist	21193033	Metabolite	5957	15422;30616	Q9ULC5	ACSL5	10479480;18267944;25490545;8206942	/	ACSL5_HUMAN	33615	UN	AMP-binding	Mitochondrion|Endoplasmic reticulum|Mitochondrion outer membrane|Endoplasmic reticulum membrane|Cell membrane|ALTERNATIVE PRODUCTS: Event=Alternative splicing; Named isoforms=3; Name=1; Synonyms=ACSL5b, ACSL5-fl; IsoId=Q9ULC5-1; Sequence=Displayed; Name=2; Synonyms=ACSL5a; IsoId=Q9ULC5-3; Sequence=VSP_037947; Name=3; Synonyms=ACSL5delta20; IsoId=Q9ULC5-4; Sequence=VSP_038233; MISCELLANEOUS: [Isof…	Long-chain-fatty-acid--CoA ligase 5 (EC 6.2.1.3) (Arachidonate--CoA ligase) (EC 6.2.1.15) (Long-chain acyl-CoA synthetase 5) (LACS 5)	C:plasma membrane	catalytic activity	/	/	/	/
52	P2Y receptors	pyrimidinergic receptor P2Y4	P51582	5030	325	P2RY4	Human	ATP	/	1713	/	135651446	Agonist	21193033	Metabolite	5957	15422;30616	Q9ULC5	ACSL5	108099;2528345;3161545;467438	/	ACSL5_HUMAN	15421	UN	AMP-binding	Mitochondrion|Endoplasmic reticulum|Mitochondrion outer membrane|Endoplasmic reticulum membrane|Cell membrane|ALTERNATIVE PRODUCTS: Event=Alternative splicing; Named isoforms=3; Name=1; Synonyms=ACSL5b, ACSL5-fl; IsoId=Q9ULC5-1; Sequence=Displayed; Name=2; Synonyms=ACSL5a; IsoId=Q9ULC5-3; Sequence=VSP_037947; Name=3; Synonyms=ACSL5delta20; IsoId=Q9ULC5-4; Sequence=VSP_038233; MISCELLANEOUS: [Isof…	Long-chain-fatty-acid--CoA ligase 5 (EC 6.2.1.3) (Arachidonate--CoA ligase) (EC 6.2.1.15) (Long-chain acyl-CoA synthetase 5) (LACS 5)	C:plasma membrane	catalytic activity	/	/	/	/
52	P2Y receptors	pyrimidinergic receptor P2Y4	P51582	5030	325	P2RY4	Human	ATP	/	1713	/	135651446	Agonist	21193033	Metabolite	5957	15422;30616	Q9ULC5	ACSL5	11470804;12366803;15213221;16963437;18267944;19477415;8206942	/	ACSL5_HUMAN	33619	UN	AMP-binding	Mitochondrion|Endoplasmic reticulum|Mitochondrion outer membrane|Endoplasmic reticulum membrane|Cell membrane|ALTERNATIVE PRODUCTS: Event=Alternative splicing; Named isoforms=3; Name=1; Synonyms=ACSL5b, ACSL5-fl; IsoId=Q9ULC5-1; Sequence=Displayed; Name=2; Synonyms=ACSL5a; IsoId=Q9ULC5-3; Sequence=VSP_037947; Name=3; Synonyms=ACSL5delta20; IsoId=Q9ULC5-4; Sequence=VSP_038233; MISCELLANEOUS: [Isof…	Long-chain-fatty-acid--CoA ligase 5 (EC 6.2.1.3) (Arachidonate--CoA ligase) (EC 6.2.1.15) (Long-chain acyl-CoA synthetase 5) (LACS 5)	C:plasma membrane	catalytic activity	/	/	/	/
52	P2Y receptors	pyrimidinergic receptor P2Y4	P51582	5030	325	P2RY4	Human	ATP	/	1713	/	135651446	Agonist	21193033	Metabolite	5957	15422;30616	Q9ULC5	ACSL5	12366803;15213221;15699031;16762313;16963437;18267944;21242590;23936004;25490545;8206942	/	ACSL5_HUMAN	33607	UN	AMP-binding	Mitochondrion|Endoplasmic reticulum|Mitochondrion outer membrane|Endoplasmic reticulum membrane|Cell membrane|ALTERNATIVE PRODUCTS: Event=Alternative splicing; Named isoforms=3; Name=1; Synonyms=ACSL5b, ACSL5-fl; IsoId=Q9ULC5-1; Sequence=Displayed; Name=2; Synonyms=ACSL5a; IsoId=Q9ULC5-3; Sequence=VSP_037947; Name=3; Synonyms=ACSL5delta20; IsoId=Q9ULC5-4; Sequence=VSP_038233; MISCELLANEOUS: [Isof…	Long-chain-fatty-acid--CoA ligase 5 (EC 6.2.1.3) (Arachidonate--CoA ligase) (EC 6.2.1.15) (Long-chain acyl-CoA synthetase 5) (LACS 5)	C:plasma membrane	catalytic activity	/	/	/	/
52	P2Y receptors	pyrimidinergic receptor P2Y4	P51582	5030	325	P2RY4	Human	ATP	/	1713	/	135651446	Agonist	21193033	Metabolite	5957	15422;30616	Q9ULC5	ACSL5	12366803;16762313;18267944;23936004;8206942	/	ACSL5_HUMAN	33651	UN	AMP-binding	Mitochondrion|Endoplasmic reticulum|Mitochondrion outer membrane|Endoplasmic reticulum membrane|Cell membrane|ALTERNATIVE PRODUCTS: Event=Alternative splicing; Named isoforms=3; Name=1; Synonyms=ACSL5b, ACSL5-fl; IsoId=Q9ULC5-1; Sequence=Displayed; Name=2; Synonyms=ACSL5a; IsoId=Q9ULC5-3; Sequence=VSP_037947; Name=3; Synonyms=ACSL5delta20; IsoId=Q9ULC5-4; Sequence=VSP_038233; MISCELLANEOUS: [Isof…	Long-chain-fatty-acid--CoA ligase 5 (EC 6.2.1.3) (Arachidonate--CoA ligase) (EC 6.2.1.15) (Long-chain acyl-CoA synthetase 5) (LACS 5)	C:plasma membrane	catalytic activity	/	/	/	/
52	P2Y receptors	pyrimidinergic receptor P2Y4	P51582	5030	325	P2RY4	Human	ATP	/	1713	/	135651446	Agonist	21193033	Metabolite	5957	15422;30616	Q9ULC5	ACSL5	12366803;18267944;21768100	/	ACSL5_HUMAN	44936	UN	AMP-binding	Mitochondrion|Endoplasmic reticulum|Mitochondrion outer membrane|Endoplasmic reticulum membrane|Cell membrane|ALTERNATIVE PRODUCTS: Event=Alternative splicing; Named isoforms=3; Name=1; Synonyms=ACSL5b, ACSL5-fl; IsoId=Q9ULC5-1; Sequence=Displayed; Name=2; Synonyms=ACSL5a; IsoId=Q9ULC5-3; Sequence=VSP_037947; Name=3; Synonyms=ACSL5delta20; IsoId=Q9ULC5-4; Sequence=VSP_038233; MISCELLANEOUS: [Isof…	Long-chain-fatty-acid--CoA ligase 5 (EC 6.2.1.3) (Arachidonate--CoA ligase) (EC 6.2.1.15) (Long-chain acyl-CoA synthetase 5) (LACS 5)	C:plasma membrane	catalytic activity	/	/	/	/
52	P2Y receptors	pyrimidinergic receptor P2Y4	P51582	5030	325	P2RY4	Human	ATP	/	1713	/	135651446	Agonist	21193033	Metabolite	5957	15422;30616	Q9ULC5	ACSL5	15699031;16762313;18258213;21242590;23936004;28209804;7061494	/	ACSL5_HUMAN	19713	UN	AMP-binding	Mitochondrion|Endoplasmic reticulum|Mitochondrion outer membrane|Endoplasmic reticulum membrane|Cell membrane|ALTERNATIVE PRODUCTS: Event=Alternative splicing; Named isoforms=3; Name=1; Synonyms=ACSL5b, ACSL5-fl; IsoId=Q9ULC5-1; Sequence=Displayed; Name=2; Synonyms=ACSL5a; IsoId=Q9ULC5-3; Sequence=VSP_037947; Name=3; Synonyms=ACSL5delta20; IsoId=Q9ULC5-4; Sequence=VSP_038233; MISCELLANEOUS: [Isof…	Long-chain-fatty-acid--CoA ligase 5 (EC 6.2.1.3) (Arachidonate--CoA ligase) (EC 6.2.1.15) (Long-chain acyl-CoA synthetase 5) (LACS 5)	C:plasma membrane	catalytic activity	/	/	/	/
52	P2Y receptors	pyrimidinergic receptor P2Y4	P51582	5030	325	P2RY4	Human	ATP	/	1713	/	135651446	Agonist	21193033	Metabolite	5957	15422;30616	Q9ULC5	ACSL5	15984864	/	ACSL5_HUMAN	44208;44200;44212;44220;44204;44216;44192	UN;UN;UN;UN;UN;UN;UN	AMP-binding	Mitochondrion|Endoplasmic reticulum|Mitochondrion outer membrane|Endoplasmic reticulum membrane|Cell membrane|ALTERNATIVE PRODUCTS: Event=Alternative splicing; Named isoforms=3; Name=1; Synonyms=ACSL5b, ACSL5-fl; IsoId=Q9ULC5-1; Sequence=Displayed; Name=2; Synonyms=ACSL5a; IsoId=Q9ULC5-3; Sequence=VSP_037947; Name=3; Synonyms=ACSL5delta20; IsoId=Q9ULC5-4; Sequence=VSP_038233; MISCELLANEOUS: [Isof…	Long-chain-fatty-acid--CoA ligase 5 (EC 6.2.1.3) (Arachidonate--CoA ligase) (EC 6.2.1.15) (Long-chain acyl-CoA synthetase 5) (LACS 5)	C:plasma membrane	catalytic activity	/	/	/	/
52	P2Y receptors	pyrimidinergic receptor P2Y4	P51582	5030	325	P2RY4	Human	ATP	/	1713	/	135651446	Agonist	21193033	Metabolite	5957	15422;30616	Q9ULC5	ACSL5	22633490	/	ACSL5_HUMAN	36139	UN	AMP-binding	Mitochondrion|Endoplasmic reticulum|Mitochondrion outer membrane|Endoplasmic reticulum membrane|Cell membrane|ALTERNATIVE PRODUCTS: Event=Alternative splicing; Named isoforms=3; Name=1; Synonyms=ACSL5b, ACSL5-fl; IsoId=Q9ULC5-1; Sequence=Displayed; Name=2; Synonyms=ACSL5a; IsoId=Q9ULC5-3; Sequence=VSP_037947; Name=3; Synonyms=ACSL5delta20; IsoId=Q9ULC5-4; Sequence=VSP_038233; MISCELLANEOUS: [Isof…	Long-chain-fatty-acid--CoA ligase 5 (EC 6.2.1.3) (Arachidonate--CoA ligase) (EC 6.2.1.15) (Long-chain acyl-CoA synthetase 5) (LACS 5)	C:plasma membrane	catalytic activity	/	/	/	/
52	P2Y receptors	pyrimidinergic receptor P2Y4	P51582	5030	325	P2RY4	Human	ATP	/	1713	/	135651446	Agonist	21193033	Metabolite	5957	15422;30616	Q9ULC5	ACSL5	23766516;28209804	/	ACSL5_HUMAN	52012;52016;52008	UN;UN;UN	AMP-binding	Mitochondrion|Endoplasmic reticulum|Mitochondrion outer membrane|Endoplasmic reticulum membrane|Cell membrane|ALTERNATIVE PRODUCTS: Event=Alternative splicing; Named isoforms=3; Name=1; Synonyms=ACSL5b, ACSL5-fl; IsoId=Q9ULC5-1; Sequence=Displayed; Name=2; Synonyms=ACSL5a; IsoId=Q9ULC5-3; Sequence=VSP_037947; Name=3; Synonyms=ACSL5delta20; IsoId=Q9ULC5-4; Sequence=VSP_038233; MISCELLANEOUS: [Isof…	Long-chain-fatty-acid--CoA ligase 5 (EC 6.2.1.3) (Arachidonate--CoA ligase) (EC 6.2.1.15) (Long-chain acyl-CoA synthetase 5) (LACS 5)	C:plasma membrane	catalytic activity	/	/	/	/
52	P2Y receptors	pyrimidinergic receptor P2Y4	P51582	5030	325	P2RY4	Human	ATP	/	1713	/	135651446	Agonist	21193033	Metabolite	5957	15422;30616	Q9ULC5	ACSL5	28209804	/	ACSL5_HUMAN	52112;52108;52116	UN;UN;UN	AMP-binding	Mitochondrion|Endoplasmic reticulum|Mitochondrion outer membrane|Endoplasmic reticulum membrane|Cell membrane|ALTERNATIVE PRODUCTS: Event=Alternative splicing; Named isoforms=3; Name=1; Synonyms=ACSL5b, ACSL5-fl; IsoId=Q9ULC5-1; Sequence=Displayed; Name=2; Synonyms=ACSL5a; IsoId=Q9ULC5-3; Sequence=VSP_037947; Name=3; Synonyms=ACSL5delta20; IsoId=Q9ULC5-4; Sequence=VSP_038233; MISCELLANEOUS: [Isof…	Long-chain-fatty-acid--CoA ligase 5 (EC 6.2.1.3) (Arachidonate--CoA ligase) (EC 6.2.1.15) (Long-chain acyl-CoA synthetase 5) (LACS 5)	C:plasma membrane	catalytic activity	/	/	/	/
52	P2Y receptors	pyrimidinergic receptor P2Y4	P51582	5030	325	P2RY4	Human	ATP	/	1713	/	135651446	Agonist	21193033	Metabolite	5957	15422;30616	Q9ULC5	ACSL5	8206942	/	ACSL5_HUMAN	44084;44076;44092;33643;33635;33647	UN;UN;UN;UN;UN;UN	AMP-binding	Mitochondrion|Endoplasmic reticulum|Mitochondrion outer membrane|Endoplasmic reticulum membrane|Cell membrane|ALTERNATIVE PRODUCTS: Event=Alternative splicing; Named isoforms=3; Name=1; Synonyms=ACSL5b, ACSL5-fl; IsoId=Q9ULC5-1; Sequence=Displayed; Name=2; Synonyms=ACSL5a; IsoId=Q9ULC5-3; Sequence=VSP_037947; Name=3; Synonyms=ACSL5delta20; IsoId=Q9ULC5-4; Sequence=VSP_038233; MISCELLANEOUS: [Isof…	Long-chain-fatty-acid--CoA ligase 5 (EC 6.2.1.3) (Arachidonate--CoA ligase) (EC 6.2.1.15) (Long-chain acyl-CoA synthetase 5) (LACS 5)	C:plasma membrane	catalytic activity	/	/	/	/
16	Class A Orphans	G protein-coupled receptor 17	Q13304	2840	88	GPR17	Human	ATP	/	1713	/	135651446	Agonist	21773766	Metabolite	5957	15422;30616	Q9UKU0	ACSL6	10198260;10749848;11772874;11980911;12366803;12709059;15213221;15469937;16762313;18267944;19182784;20027301;21242590;23936004;25490545;8206942;8978480	/	ACSL6_HUMAN	30751	UN	AMP-binding	Mitochondrion outer membrane|Peroxisome membrane|Microsome membrane|Endoplasmic reticulum membrane|ALTERNATIVE PRODUCTS: Event=Alternative splicing; Named isoforms=9; Name=4; IsoId=Q9UKU0-4; Sequence=Displayed; Name=1; Synonyms=Long, v2; IsoId=Q9UKU0-1; Sequence=VSP_037819; Name=2; Synonyms=Short; IsoId=Q9UKU0-2; Sequence=VSP_021024, VSP_000241; Name=3; IsoId=Q9UKU0-3; Sequence=VSP_021024; Name=5…	Long-chain-fatty-acid--CoA ligase 6 (EC 6.2.1.3) (Arachidonate--CoA ligase) (EC 6.2.1.15) (Long-chain acyl-CoA synthetase 6) (LACS 6)	C:plasma membrane	catalytic activity	/	/	/	/
16	Class A Orphans	G protein-coupled receptor 17	Q13304	2840	88	GPR17	Human	ATP	/	1713	/	135651446	Agonist	21773766	Metabolite	5957	15422;30616	Q9UKU0	ACSL6	10479480	/	ACSL6_HUMAN	46208	UN	AMP-binding	Mitochondrion outer membrane|Peroxisome membrane|Microsome membrane|Endoplasmic reticulum membrane|ALTERNATIVE PRODUCTS: Event=Alternative splicing; Named isoforms=9; Name=4; IsoId=Q9UKU0-4; Sequence=Displayed; Name=1; Synonyms=Long, v2; IsoId=Q9UKU0-1; Sequence=VSP_037819; Name=2; Synonyms=Short; IsoId=Q9UKU0-2; Sequence=VSP_021024, VSP_000241; Name=3; IsoId=Q9UKU0-3; Sequence=VSP_021024; Name=5…	Long-chain-fatty-acid--CoA ligase 6 (EC 6.2.1.3) (Arachidonate--CoA ligase) (EC 6.2.1.15) (Long-chain acyl-CoA synthetase 6) (LACS 6)	C:plasma membrane	catalytic activity	/	/	/	/
16	Class A Orphans	G protein-coupled receptor 17	Q13304	2840	88	GPR17	Human	ATP	/	1713	/	135651446	Agonist	21773766	Metabolite	5957	15422;30616	Q9UKU0	ACSL6	10479480;18267944;25490545;8206942	/	ACSL6_HUMAN	33615	UN	AMP-binding	Mitochondrion outer membrane|Peroxisome membrane|Microsome membrane|Endoplasmic reticulum membrane|ALTERNATIVE PRODUCTS: Event=Alternative splicing; Named isoforms=9; Name=4; IsoId=Q9UKU0-4; Sequence=Displayed; Name=1; Synonyms=Long, v2; IsoId=Q9UKU0-1; Sequence=VSP_037819; Name=2; Synonyms=Short; IsoId=Q9UKU0-2; Sequence=VSP_021024, VSP_000241; Name=3; IsoId=Q9UKU0-3; Sequence=VSP_021024; Name=5…	Long-chain-fatty-acid--CoA ligase 6 (EC 6.2.1.3) (Arachidonate--CoA ligase) (EC 6.2.1.15) (Long-chain acyl-CoA synthetase 6) (LACS 6)	C:plasma membrane	catalytic activity	/	/	/	/
16	Class A Orphans	G protein-coupled receptor 17	Q13304	2840	88	GPR17	Human	ATP	/	1713	/	135651446	Agonist	21773766	Metabolite	5957	15422;30616	Q9UKU0	ACSL6	108099;2528345;3161545;467438	/	ACSL6_HUMAN	15421	UN	AMP-binding	Mitochondrion outer membrane|Peroxisome membrane|Microsome membrane|Endoplasmic reticulum membrane|ALTERNATIVE PRODUCTS: Event=Alternative splicing; Named isoforms=9; Name=4; IsoId=Q9UKU0-4; Sequence=Displayed; Name=1; Synonyms=Long, v2; IsoId=Q9UKU0-1; Sequence=VSP_037819; Name=2; Synonyms=Short; IsoId=Q9UKU0-2; Sequence=VSP_021024, VSP_000241; Name=3; IsoId=Q9UKU0-3; Sequence=VSP_021024; Name=5…	Long-chain-fatty-acid--CoA ligase 6 (EC 6.2.1.3) (Arachidonate--CoA ligase) (EC 6.2.1.15) (Long-chain acyl-CoA synthetase 6) (LACS 6)	C:plasma membrane	catalytic activity	/	/	/	/
16	Class A Orphans	G protein-coupled receptor 17	Q13304	2840	88	GPR17	Human	ATP	/	1713	/	135651446	Agonist	21773766	Metabolite	5957	15422;30616	Q9UKU0	ACSL6	11470804;12366803;15213221;16963437;18267944;19477415;8206942	/	ACSL6_HUMAN	33619	UN	AMP-binding	Mitochondrion outer membrane|Peroxisome membrane|Microsome membrane|Endoplasmic reticulum membrane|ALTERNATIVE PRODUCTS: Event=Alternative splicing; Named isoforms=9; Name=4; IsoId=Q9UKU0-4; Sequence=Displayed; Name=1; Synonyms=Long, v2; IsoId=Q9UKU0-1; Sequence=VSP_037819; Name=2; Synonyms=Short; IsoId=Q9UKU0-2; Sequence=VSP_021024, VSP_000241; Name=3; IsoId=Q9UKU0-3; Sequence=VSP_021024; Name=5…	Long-chain-fatty-acid--CoA ligase 6 (EC 6.2.1.3) (Arachidonate--CoA ligase) (EC 6.2.1.15) (Long-chain acyl-CoA synthetase 6) (LACS 6)	C:plasma membrane	catalytic activity	/	/	/	/
16	Class A Orphans	G protein-coupled receptor 17	Q13304	2840	88	GPR17	Human	ATP	/	1713	/	135651446	Agonist	21773766	Metabolite	5957	15422;30616	Q9UKU0	ACSL6	12366803;15213221;15699031;16762313;16963437;18267944;21242590;23936004;25490545;8206942	/	ACSL6_HUMAN	33607	UN	AMP-binding	Mitochondrion outer membrane|Peroxisome membrane|Microsome membrane|Endoplasmic reticulum membrane|ALTERNATIVE PRODUCTS: Event=Alternative splicing; Named isoforms=9; Name=4; IsoId=Q9UKU0-4; Sequence=Displayed; Name=1; Synonyms=Long, v2; IsoId=Q9UKU0-1; Sequence=VSP_037819; Name=2; Synonyms=Short; IsoId=Q9UKU0-2; Sequence=VSP_021024, VSP_000241; Name=3; IsoId=Q9UKU0-3; Sequence=VSP_021024; Name=5…	Long-chain-fatty-acid--CoA ligase 6 (EC 6.2.1.3) (Arachidonate--CoA ligase) (EC 6.2.1.15) (Long-chain acyl-CoA synthetase 6) (LACS 6)	C:plasma membrane	catalytic activity	/	/	/	/
16	Class A Orphans	G protein-coupled receptor 17	Q13304	2840	88	GPR17	Human	ATP	/	1713	/	135651446	Agonist	21773766	Metabolite	5957	15422;30616	Q9UKU0	ACSL6	12366803;16762313;18267944;23936004;8206942	/	ACSL6_HUMAN	33651	UN	AMP-binding	Mitochondrion outer membrane|Peroxisome membrane|Microsome membrane|Endoplasmic reticulum membrane|ALTERNATIVE PRODUCTS: Event=Alternative splicing; Named isoforms=9; Name=4; IsoId=Q9UKU0-4; Sequence=Displayed; Name=1; Synonyms=Long, v2; IsoId=Q9UKU0-1; Sequence=VSP_037819; Name=2; Synonyms=Short; IsoId=Q9UKU0-2; Sequence=VSP_021024, VSP_000241; Name=3; IsoId=Q9UKU0-3; Sequence=VSP_021024; Name=5…	Long-chain-fatty-acid--CoA ligase 6 (EC 6.2.1.3) (Arachidonate--CoA ligase) (EC 6.2.1.15) (Long-chain acyl-CoA synthetase 6) (LACS 6)	C:plasma membrane	catalytic activity	/	/	/	/
16	Class A Orphans	G protein-coupled receptor 17	Q13304	2840	88	GPR17	Human	ATP	/	1713	/	135651446	Agonist	21773766	Metabolite	5957	15422;30616	Q9UKU0	ACSL6	12366803;18267944;21768100	/	ACSL6_HUMAN	44936	UN	AMP-binding	Mitochondrion outer membrane|Peroxisome membrane|Microsome membrane|Endoplasmic reticulum membrane|ALTERNATIVE PRODUCTS: Event=Alternative splicing; Named isoforms=9; Name=4; IsoId=Q9UKU0-4; Sequence=Displayed; Name=1; Synonyms=Long, v2; IsoId=Q9UKU0-1; Sequence=VSP_037819; Name=2; Synonyms=Short; IsoId=Q9UKU0-2; Sequence=VSP_021024, VSP_000241; Name=3; IsoId=Q9UKU0-3; Sequence=VSP_021024; Name=5…	Long-chain-fatty-acid--CoA ligase 6 (EC 6.2.1.3) (Arachidonate--CoA ligase) (EC 6.2.1.15) (Long-chain acyl-CoA synthetase 6) (LACS 6)	C:plasma membrane	catalytic activity	/	/	/	/
16	Class A Orphans	G protein-coupled receptor 17	Q13304	2840	88	GPR17	Human	ATP	/	1713	/	135651446	Agonist	21773766	Metabolite	5957	15422;30616	Q9UKU0	ACSL6	15699031;16762313;18258213;21242590;23936004;28209804;7061494	/	ACSL6_HUMAN	19713	UN	AMP-binding	Mitochondrion outer membrane|Peroxisome membrane|Microsome membrane|Endoplasmic reticulum membrane|ALTERNATIVE PRODUCTS: Event=Alternative splicing; Named isoforms=9; Name=4; IsoId=Q9UKU0-4; Sequence=Displayed; Name=1; Synonyms=Long, v2; IsoId=Q9UKU0-1; Sequence=VSP_037819; Name=2; Synonyms=Short; IsoId=Q9UKU0-2; Sequence=VSP_021024, VSP_000241; Name=3; IsoId=Q9UKU0-3; Sequence=VSP_021024; Name=5…	Long-chain-fatty-acid--CoA ligase 6 (EC 6.2.1.3) (Arachidonate--CoA ligase) (EC 6.2.1.15) (Long-chain acyl-CoA synthetase 6) (LACS 6)	C:plasma membrane	catalytic activity	/	/	/	/
16	Class A Orphans	G protein-coupled receptor 17	Q13304	2840	88	GPR17	Human	ATP	/	1713	/	135651446	Agonist	21773766	Metabolite	5957	15422;30616	Q9UKU0	ACSL6	15984864	/	ACSL6_HUMAN	44208;44200;44212;44220;44204;44216;44192	UN;UN;UN;UN;UN;UN;UN	AMP-binding	Mitochondrion outer membrane|Peroxisome membrane|Microsome membrane|Endoplasmic reticulum membrane|ALTERNATIVE PRODUCTS: Event=Alternative splicing; Named isoforms=9; Name=4; IsoId=Q9UKU0-4; Sequence=Displayed; Name=1; Synonyms=Long, v2; IsoId=Q9UKU0-1; Sequence=VSP_037819; Name=2; Synonyms=Short; IsoId=Q9UKU0-2; Sequence=VSP_021024, VSP_000241; Name=3; IsoId=Q9UKU0-3; Sequence=VSP_021024; Name=5…	Long-chain-fatty-acid--CoA ligase 6 (EC 6.2.1.3) (Arachidonate--CoA ligase) (EC 6.2.1.15) (Long-chain acyl-CoA synthetase 6) (LACS 6)	C:plasma membrane	catalytic activity	/	/	/	/
16	Class A Orphans	G protein-coupled receptor 17	Q13304	2840	88	GPR17	Human	ATP	/	1713	/	135651446	Agonist	21773766	Metabolite	5957	15422;30616	Q9UKU0	ACSL6	22633490	/	ACSL6_HUMAN	36139	UN	AMP-binding	Mitochondrion outer membrane|Peroxisome membrane|Microsome membrane|Endoplasmic reticulum membrane|ALTERNATIVE PRODUCTS: Event=Alternative splicing; Named isoforms=9; Name=4; IsoId=Q9UKU0-4; Sequence=Displayed; Name=1; Synonyms=Long, v2; IsoId=Q9UKU0-1; Sequence=VSP_037819; Name=2; Synonyms=Short; IsoId=Q9UKU0-2; Sequence=VSP_021024, VSP_000241; Name=3; IsoId=Q9UKU0-3; Sequence=VSP_021024; Name=5…	Long-chain-fatty-acid--CoA ligase 6 (EC 6.2.1.3) (Arachidonate--CoA ligase) (EC 6.2.1.15) (Long-chain acyl-CoA synthetase 6) (LACS 6)	C:plasma membrane	catalytic activity	/	/	/	/
16	Class A Orphans	G protein-coupled receptor 17	Q13304	2840	88	GPR17	Human	ATP	/	1713	/	135651446	Agonist	21773766	Metabolite	5957	15422;30616	Q9UKU0	ACSL6	23766516;28209804	/	ACSL6_HUMAN	52012;52016;52008	UN;UN;UN	AMP-binding	Mitochondrion outer membrane|Peroxisome membrane|Microsome membrane|Endoplasmic reticulum membrane|ALTERNATIVE PRODUCTS: Event=Alternative splicing; Named isoforms=9; Name=4; IsoId=Q9UKU0-4; Sequence=Displayed; Name=1; Synonyms=Long, v2; IsoId=Q9UKU0-1; Sequence=VSP_037819; Name=2; Synonyms=Short; IsoId=Q9UKU0-2; Sequence=VSP_021024, VSP_000241; Name=3; IsoId=Q9UKU0-3; Sequence=VSP_021024; Name=5…	Long-chain-fatty-acid--CoA ligase 6 (EC 6.2.1.3) (Arachidonate--CoA ligase) (EC 6.2.1.15) (Long-chain acyl-CoA synthetase 6) (LACS 6)	C:plasma membrane	catalytic activity	/	/	/	/
16	Class A Orphans	G protein-coupled receptor 17	Q13304	2840	88	GPR17	Human	ATP	/	1713	/	135651446	Agonist	21773766	Metabolite	5957	15422;30616	Q9UKU0	ACSL6	28209804	/	ACSL6_HUMAN	52112;52108;52116	UN;UN;UN	AMP-binding	Mitochondrion outer membrane|Peroxisome membrane|Microsome membrane|Endoplasmic reticulum membrane|ALTERNATIVE PRODUCTS: Event=Alternative splicing; Named isoforms=9; Name=4; IsoId=Q9UKU0-4; Sequence=Displayed; Name=1; Synonyms=Long, v2; IsoId=Q9UKU0-1; Sequence=VSP_037819; Name=2; Synonyms=Short; IsoId=Q9UKU0-2; Sequence=VSP_021024, VSP_000241; Name=3; IsoId=Q9UKU0-3; Sequence=VSP_021024; Name=5…	Long-chain-fatty-acid--CoA ligase 6 (EC 6.2.1.3) (Arachidonate--CoA ligase) (EC 6.2.1.15) (Long-chain acyl-CoA synthetase 6) (LACS 6)	C:plasma membrane	catalytic activity	/	/	/	/
16	Class A Orphans	G protein-coupled receptor 17	Q13304	2840	88	GPR17	Human	ATP	/	1713	/	135651446	Agonist	21773766	Metabolite	5957	15422;30616	Q9UKU0	ACSL6	8206942	/	ACSL6_HUMAN	44084;44076;44092;33643;33635;33647	UN;UN;UN;UN;UN;UN	AMP-binding	Mitochondrion outer membrane|Peroxisome membrane|Microsome membrane|Endoplasmic reticulum membrane|ALTERNATIVE PRODUCTS: Event=Alternative splicing; Named isoforms=9; Name=4; IsoId=Q9UKU0-4; Sequence=Displayed; Name=1; Synonyms=Long, v2; IsoId=Q9UKU0-1; Sequence=VSP_037819; Name=2; Synonyms=Short; IsoId=Q9UKU0-2; Sequence=VSP_021024, VSP_000241; Name=3; IsoId=Q9UKU0-3; Sequence=VSP_021024; Name=5…	Long-chain-fatty-acid--CoA ligase 6 (EC 6.2.1.3) (Arachidonate--CoA ligase) (EC 6.2.1.15) (Long-chain acyl-CoA synthetase 6) (LACS 6)	C:plasma membrane	catalytic activity	/	/	/	/
24	Free fatty acid receptors	free fatty acid receptor 1	O14842	2864	225	FFAR1	Human	alpha-linolenic acid	/	1049	/	135651436	Agonist	12496284|12565875|12629551	Metabolite	5280934	27432;32387	Q9UKU0	ACSL6	108099;2528345;3161545;467438	/	ACSL6_HUMAN	15421	UN	AMP-binding	Mitochondrion outer membrane|Peroxisome membrane|Microsome membrane|Endoplasmic reticulum membrane|ALTERNATIVE PRODUCTS: Event=Alternative splicing; Named isoforms=9; Name=4; IsoId=Q9UKU0-4; Sequence=Displayed; Name=1; Synonyms=Long, v2; IsoId=Q9UKU0-1; Sequence=VSP_037819; Name=2; Synonyms=Short; IsoId=Q9UKU0-2; Sequence=VSP_021024, VSP_000241; Name=3; IsoId=Q9UKU0-3; Sequence=VSP_021024; Name=5…	Long-chain-fatty-acid--CoA ligase 6 (EC 6.2.1.3) (Arachidonate--CoA ligase) (EC 6.2.1.15) (Long-chain acyl-CoA synthetase 6) (LACS 6)	C:plasma membrane	catalytic activity	/	/	/	/
24	Free fatty acid receptors	free fatty acid receptor 1	O14842	2864	225	FFAR1	Human	alpha-linolenic acid	/	1049	/	135651436	Agonist	12496284|12565875|12629551	Metabolite	5280934	27432;32387	Q9UKU0	ACSL6	12366803;18267944;21768100	/	ACSL6_HUMAN	44936	UN	AMP-binding	Mitochondrion outer membrane|Peroxisome membrane|Microsome membrane|Endoplasmic reticulum membrane|ALTERNATIVE PRODUCTS: Event=Alternative splicing; Named isoforms=9; Name=4; IsoId=Q9UKU0-4; Sequence=Displayed; Name=1; Synonyms=Long, v2; IsoId=Q9UKU0-1; Sequence=VSP_037819; Name=2; Synonyms=Short; IsoId=Q9UKU0-2; Sequence=VSP_021024, VSP_000241; Name=3; IsoId=Q9UKU0-3; Sequence=VSP_021024; Name=5…	Long-chain-fatty-acid--CoA ligase 6 (EC 6.2.1.3) (Arachidonate--CoA ligase) (EC 6.2.1.15) (Long-chain acyl-CoA synthetase 6) (LACS 6)	C:plasma membrane	catalytic activity	/	/	/	/
24	Free fatty acid receptors	free fatty acid receptor 1	O14842	2864	225	FFAR1	Human	myristic acid	/	2806	/	178100239	Agonist	12496284|12565875|12629551	Metabolite	11005	28875;30807	Q9UKU0	ACSL6	108099;2528345;3161545;467438	/	ACSL6_HUMAN	15421	UN	AMP-binding	Mitochondrion outer membrane|Peroxisome membrane|Microsome membrane|Endoplasmic reticulum membrane|ALTERNATIVE PRODUCTS: Event=Alternative splicing; Named isoforms=9; Name=4; IsoId=Q9UKU0-4; Sequence=Displayed; Name=1; Synonyms=Long, v2; IsoId=Q9UKU0-1; Sequence=VSP_037819; Name=2; Synonyms=Short; IsoId=Q9UKU0-2; Sequence=VSP_021024, VSP_000241; Name=3; IsoId=Q9UKU0-3; Sequence=VSP_021024; Name=5…	Long-chain-fatty-acid--CoA ligase 6 (EC 6.2.1.3) (Arachidonate--CoA ligase) (EC 6.2.1.15) (Long-chain acyl-CoA synthetase 6) (LACS 6)	C:plasma membrane	catalytic activity	/	/	/	/
24	Free fatty acid receptors	free fatty acid receptor 1	O14842	2864	225	FFAR1	Human	myristic acid	/	2806	/	178100239	Agonist	12496284|12565875|12629551	Metabolite	11005	28875;30807	Q9UKU0	ACSL6	11470804;12366803;15213221;16963437;18267944;19477415;8206942	/	ACSL6_HUMAN	33619	UN	AMP-binding	Mitochondrion outer membrane|Peroxisome membrane|Microsome membrane|Endoplasmic reticulum membrane|ALTERNATIVE PRODUCTS: Event=Alternative splicing; Named isoforms=9; Name=4; IsoId=Q9UKU0-4; Sequence=Displayed; Name=1; Synonyms=Long, v2; IsoId=Q9UKU0-1; Sequence=VSP_037819; Name=2; Synonyms=Short; IsoId=Q9UKU0-2; Sequence=VSP_021024, VSP_000241; Name=3; IsoId=Q9UKU0-3; Sequence=VSP_021024; Name=5…	Long-chain-fatty-acid--CoA ligase 6 (EC 6.2.1.3) (Arachidonate--CoA ligase) (EC 6.2.1.15) (Long-chain acyl-CoA synthetase 6) (LACS 6)	C:plasma membrane	catalytic activity	/	/	/	/
24	Free fatty acid receptors	free fatty acid receptor 1	O14842	2864	225	FFAR1	Human	oleic acid	/	1054	/	135651531	Agonist	12496284|12565875|12629551	Metabolite	445639	16196;30823	Q9UKU0	ACSL6	108099;2528345;3161545;467438	/	ACSL6_HUMAN	15421	UN	AMP-binding	Mitochondrion outer membrane|Peroxisome membrane|Microsome membrane|Endoplasmic reticulum membrane|ALTERNATIVE PRODUCTS: Event=Alternative splicing; Named isoforms=9; Name=4; IsoId=Q9UKU0-4; Sequence=Displayed; Name=1; Synonyms=Long, v2; IsoId=Q9UKU0-1; Sequence=VSP_037819; Name=2; Synonyms=Short; IsoId=Q9UKU0-2; Sequence=VSP_021024, VSP_000241; Name=3; IsoId=Q9UKU0-3; Sequence=VSP_021024; Name=5…	Long-chain-fatty-acid--CoA ligase 6 (EC 6.2.1.3) (Arachidonate--CoA ligase) (EC 6.2.1.15) (Long-chain acyl-CoA synthetase 6) (LACS 6)	C:plasma membrane	catalytic activity	/	/	/	/
24	Free fatty acid receptors	free fatty acid receptor 1	O14842	2864	225	FFAR1	Human	oleic acid	/	1054	/	135651531	Agonist	12496284|12565875|12629551	Metabolite	445639	16196;30823	Q9UKU0	ACSL6	12366803;15213221;15699031;16762313;16963437;18267944;21242590;23936004;25490545;8206942	/	ACSL6_HUMAN	33607	UN	AMP-binding	Mitochondrion outer membrane|Peroxisome membrane|Microsome membrane|Endoplasmic reticulum membrane|ALTERNATIVE PRODUCTS: Event=Alternative splicing; Named isoforms=9; Name=4; IsoId=Q9UKU0-4; Sequence=Displayed; Name=1; Synonyms=Long, v2; IsoId=Q9UKU0-1; Sequence=VSP_037819; Name=2; Synonyms=Short; IsoId=Q9UKU0-2; Sequence=VSP_021024, VSP_000241; Name=3; IsoId=Q9UKU0-3; Sequence=VSP_021024; Name=5…	Long-chain-fatty-acid--CoA ligase 6 (EC 6.2.1.3) (Arachidonate--CoA ligase) (EC 6.2.1.15) (Long-chain acyl-CoA synthetase 6) (LACS 6)	C:plasma membrane	catalytic activity	/	/	/	/
24	Free fatty acid receptors	free fatty acid receptor 4	Q5NUL3	338557	127	FFAR4	Human	alpha-linolenic acid	/	1049	/	135651436	Agonist	22519963	Metabolite	5280934	27432;32387	Q9UKU0	ACSL6	108099;2528345;3161545;467438	/	ACSL6_HUMAN	15421	UN	AMP-binding	Mitochondrion outer membrane|Peroxisome membrane|Microsome membrane|Endoplasmic reticulum membrane|ALTERNATIVE PRODUCTS: Event=Alternative splicing; Named isoforms=9; Name=4; IsoId=Q9UKU0-4; Sequence=Displayed; Name=1; Synonyms=Long, v2; IsoId=Q9UKU0-1; Sequence=VSP_037819; Name=2; Synonyms=Short; IsoId=Q9UKU0-2; Sequence=VSP_021024, VSP_000241; Name=3; IsoId=Q9UKU0-3; Sequence=VSP_021024; Name=5…	Long-chain-fatty-acid--CoA ligase 6 (EC 6.2.1.3) (Arachidonate--CoA ligase) (EC 6.2.1.15) (Long-chain acyl-CoA synthetase 6) (LACS 6)	C:plasma membrane	catalytic activity	/	/	/	/
24	Free fatty acid receptors	free fatty acid receptor 4	Q5NUL3	338557	127	FFAR4	Human	alpha-linolenic acid	/	1049	/	135651436	Agonist	22519963	Metabolite	5280934	27432;32387	Q9UKU0	ACSL6	12366803;18267944;21768100	/	ACSL6_HUMAN	44936	UN	AMP-binding	Mitochondrion outer membrane|Peroxisome membrane|Microsome membrane|Endoplasmic reticulum membrane|ALTERNATIVE PRODUCTS: Event=Alternative splicing; Named isoforms=9; Name=4; IsoId=Q9UKU0-4; Sequence=Displayed; Name=1; Synonyms=Long, v2; IsoId=Q9UKU0-1; Sequence=VSP_037819; Name=2; Synonyms=Short; IsoId=Q9UKU0-2; Sequence=VSP_021024, VSP_000241; Name=3; IsoId=Q9UKU0-3; Sequence=VSP_021024; Name=5…	Long-chain-fatty-acid--CoA ligase 6 (EC 6.2.1.3) (Arachidonate--CoA ligase) (EC 6.2.1.15) (Long-chain acyl-CoA synthetase 6) (LACS 6)	C:plasma membrane	catalytic activity	/	/	/	/
24	Free fatty acid receptors	free fatty acid receptor 4	Q5NUL3	338557	127	FFAR4	Human	linoleic acid	/	1052	/	135651503	Agonist	16702987	Metabolite	5280450	17351;30245	Q9UKU0	ACSL6	108099;2528345;3161545;467438	/	ACSL6_HUMAN	15421	UN	AMP-binding	Mitochondrion outer membrane|Peroxisome membrane|Microsome membrane|Endoplasmic reticulum membrane|ALTERNATIVE PRODUCTS: Event=Alternative splicing; Named isoforms=9; Name=4; IsoId=Q9UKU0-4; Sequence=Displayed; Name=1; Synonyms=Long, v2; IsoId=Q9UKU0-1; Sequence=VSP_037819; Name=2; Synonyms=Short; IsoId=Q9UKU0-2; Sequence=VSP_021024, VSP_000241; Name=3; IsoId=Q9UKU0-3; Sequence=VSP_021024; Name=5…	Long-chain-fatty-acid--CoA ligase 6 (EC 6.2.1.3) (Arachidonate--CoA ligase) (EC 6.2.1.15) (Long-chain acyl-CoA synthetase 6) (LACS 6)	C:plasma membrane	catalytic activity	/	/	/	/
24	Free fatty acid receptors	free fatty acid receptor 4	Q5NUL3	338557	127	FFAR4	Human	linoleic acid	/	1052	/	135651503	Agonist	16702987	Metabolite	5280450	17351;30245	Q9UKU0	ACSL6	12366803;16762313;18267944;23936004;8206942	/	ACSL6_HUMAN	33651	UN	AMP-binding	Mitochondrion outer membrane|Peroxisome membrane|Microsome membrane|Endoplasmic reticulum membrane|ALTERNATIVE PRODUCTS: Event=Alternative splicing; Named isoforms=9; Name=4; IsoId=Q9UKU0-4; Sequence=Displayed; Name=1; Synonyms=Long, v2; IsoId=Q9UKU0-1; Sequence=VSP_037819; Name=2; Synonyms=Short; IsoId=Q9UKU0-2; Sequence=VSP_021024, VSP_000241; Name=3; IsoId=Q9UKU0-3; Sequence=VSP_021024; Name=5…	Long-chain-fatty-acid--CoA ligase 6 (EC 6.2.1.3) (Arachidonate--CoA ligase) (EC 6.2.1.15) (Long-chain acyl-CoA synthetase 6) (LACS 6)	C:plasma membrane	catalytic activity	/	/	/	/
24	Free fatty acid receptors	free fatty acid receptor 4	Q5NUL3	338557	127	FFAR4	Human	myristic acid	/	2806	/	178100239	Agonist	22282525	Metabolite	11005	28875;30807	Q9UKU0	ACSL6	108099;2528345;3161545;467438	/	ACSL6_HUMAN	15421	UN	AMP-binding	Mitochondrion outer membrane|Peroxisome membrane|Microsome membrane|Endoplasmic reticulum membrane|ALTERNATIVE PRODUCTS: Event=Alternative splicing; Named isoforms=9; Name=4; IsoId=Q9UKU0-4; Sequence=Displayed; Name=1; Synonyms=Long, v2; IsoId=Q9UKU0-1; Sequence=VSP_037819; Name=2; Synonyms=Short; IsoId=Q9UKU0-2; Sequence=VSP_021024, VSP_000241; Name=3; IsoId=Q9UKU0-3; Sequence=VSP_021024; Name=5…	Long-chain-fatty-acid--CoA ligase 6 (EC 6.2.1.3) (Arachidonate--CoA ligase) (EC 6.2.1.15) (Long-chain acyl-CoA synthetase 6) (LACS 6)	C:plasma membrane	catalytic activity	/	/	/	/
24	Free fatty acid receptors	free fatty acid receptor 4	Q5NUL3	338557	127	FFAR4	Human	myristic acid	/	2806	/	178100239	Agonist	22282525	Metabolite	11005	28875;30807	Q9UKU0	ACSL6	11470804;12366803;15213221;16963437;18267944;19477415;8206942	/	ACSL6_HUMAN	33619	UN	AMP-binding	Mitochondrion outer membrane|Peroxisome membrane|Microsome membrane|Endoplasmic reticulum membrane|ALTERNATIVE PRODUCTS: Event=Alternative splicing; Named isoforms=9; Name=4; IsoId=Q9UKU0-4; Sequence=Displayed; Name=1; Synonyms=Long, v2; IsoId=Q9UKU0-1; Sequence=VSP_037819; Name=2; Synonyms=Short; IsoId=Q9UKU0-2; Sequence=VSP_021024, VSP_000241; Name=3; IsoId=Q9UKU0-3; Sequence=VSP_021024; Name=5…	Long-chain-fatty-acid--CoA ligase 6 (EC 6.2.1.3) (Arachidonate--CoA ligase) (EC 6.2.1.15) (Long-chain acyl-CoA synthetase 6) (LACS 6)	C:plasma membrane	catalytic activity	/	/	/	/
24	Free fatty acid receptors	free fatty acid receptor 4	Q5NUL3	338557	127	FFAR4	Human	oleic acid	/	1054	/	135651531	Agonist	22282525	Metabolite	445639	16196;30823	Q9UKU0	ACSL6	108099;2528345;3161545;467438	/	ACSL6_HUMAN	15421	UN	AMP-binding	Mitochondrion outer membrane|Peroxisome membrane|Microsome membrane|Endoplasmic reticulum membrane|ALTERNATIVE PRODUCTS: Event=Alternative splicing; Named isoforms=9; Name=4; IsoId=Q9UKU0-4; Sequence=Displayed; Name=1; Synonyms=Long, v2; IsoId=Q9UKU0-1; Sequence=VSP_037819; Name=2; Synonyms=Short; IsoId=Q9UKU0-2; Sequence=VSP_021024, VSP_000241; Name=3; IsoId=Q9UKU0-3; Sequence=VSP_021024; Name=5…	Long-chain-fatty-acid--CoA ligase 6 (EC 6.2.1.3) (Arachidonate--CoA ligase) (EC 6.2.1.15) (Long-chain acyl-CoA synthetase 6) (LACS 6)	C:plasma membrane	catalytic activity	/	/	/	/
24	Free fatty acid receptors	free fatty acid receptor 4	Q5NUL3	338557	127	FFAR4	Human	oleic acid	/	1054	/	135651531	Agonist	22282525	Metabolite	445639	16196;30823	Q9UKU0	ACSL6	12366803;15213221;15699031;16762313;16963437;18267944;21242590;23936004;25490545;8206942	/	ACSL6_HUMAN	33607	UN	AMP-binding	Mitochondrion outer membrane|Peroxisome membrane|Microsome membrane|Endoplasmic reticulum membrane|ALTERNATIVE PRODUCTS: Event=Alternative splicing; Named isoforms=9; Name=4; IsoId=Q9UKU0-4; Sequence=Displayed; Name=1; Synonyms=Long, v2; IsoId=Q9UKU0-1; Sequence=VSP_037819; Name=2; Synonyms=Short; IsoId=Q9UKU0-2; Sequence=VSP_021024, VSP_000241; Name=3; IsoId=Q9UKU0-3; Sequence=VSP_021024; Name=5…	Long-chain-fatty-acid--CoA ligase 6 (EC 6.2.1.3) (Arachidonate--CoA ligase) (EC 6.2.1.15) (Long-chain acyl-CoA synthetase 6) (LACS 6)	C:plasma membrane	catalytic activity	/	/	/	/
52	P2Y receptors	purinergic receptor P2Y1	P47900	5028	323	P2RY1	Human	ATP	/	1713	/	135651446	Agonist	9154346|12391289	Metabolite	5957	15422;30616	Q9UKU0	ACSL6	10198260;10749848;11772874;11980911;12366803;12709059;15213221;15469937;16762313;18267944;19182784;20027301;21242590;23936004;25490545;8206942;8978480	/	ACSL6_HUMAN	30751	UN	AMP-binding	Mitochondrion outer membrane|Peroxisome membrane|Microsome membrane|Endoplasmic reticulum membrane|ALTERNATIVE PRODUCTS: Event=Alternative splicing; Named isoforms=9; Name=4; IsoId=Q9UKU0-4; Sequence=Displayed; Name=1; Synonyms=Long, v2; IsoId=Q9UKU0-1; Sequence=VSP_037819; Name=2; Synonyms=Short; IsoId=Q9UKU0-2; Sequence=VSP_021024, VSP_000241; Name=3; IsoId=Q9UKU0-3; Sequence=VSP_021024; Name=5…	Long-chain-fatty-acid--CoA ligase 6 (EC 6.2.1.3) (Arachidonate--CoA ligase) (EC 6.2.1.15) (Long-chain acyl-CoA synthetase 6) (LACS 6)	C:plasma membrane	catalytic activity	/	/	/	/
52	P2Y receptors	purinergic receptor P2Y1	P47900	5028	323	P2RY1	Human	ATP	/	1713	/	135651446	Agonist	9154346|12391289	Metabolite	5957	15422;30616	Q9UKU0	ACSL6	10479480	/	ACSL6_HUMAN	46208	UN	AMP-binding	Mitochondrion outer membrane|Peroxisome membrane|Microsome membrane|Endoplasmic reticulum membrane|ALTERNATIVE PRODUCTS: Event=Alternative splicing; Named isoforms=9; Name=4; IsoId=Q9UKU0-4; Sequence=Displayed; Name=1; Synonyms=Long, v2; IsoId=Q9UKU0-1; Sequence=VSP_037819; Name=2; Synonyms=Short; IsoId=Q9UKU0-2; Sequence=VSP_021024, VSP_000241; Name=3; IsoId=Q9UKU0-3; Sequence=VSP_021024; Name=5…	Long-chain-fatty-acid--CoA ligase 6 (EC 6.2.1.3) (Arachidonate--CoA ligase) (EC 6.2.1.15) (Long-chain acyl-CoA synthetase 6) (LACS 6)	C:plasma membrane	catalytic activity	/	/	/	/
52	P2Y receptors	purinergic receptor P2Y1	P47900	5028	323	P2RY1	Human	ATP	/	1713	/	135651446	Agonist	9154346|12391289	Metabolite	5957	15422;30616	Q9UKU0	ACSL6	10479480;18267944;25490545;8206942	/	ACSL6_HUMAN	33615	UN	AMP-binding	Mitochondrion outer membrane|Peroxisome membrane|Microsome membrane|Endoplasmic reticulum membrane|ALTERNATIVE PRODUCTS: Event=Alternative splicing; Named isoforms=9; Name=4; IsoId=Q9UKU0-4; Sequence=Displayed; Name=1; Synonyms=Long, v2; IsoId=Q9UKU0-1; Sequence=VSP_037819; Name=2; Synonyms=Short; IsoId=Q9UKU0-2; Sequence=VSP_021024, VSP_000241; Name=3; IsoId=Q9UKU0-3; Sequence=VSP_021024; Name=5…	Long-chain-fatty-acid--CoA ligase 6 (EC 6.2.1.3) (Arachidonate--CoA ligase) (EC 6.2.1.15) (Long-chain acyl-CoA synthetase 6) (LACS 6)	C:plasma membrane	catalytic activity	/	/	/	/
52	P2Y receptors	purinergic receptor P2Y1	P47900	5028	323	P2RY1	Human	ATP	/	1713	/	135651446	Agonist	9154346|12391289	Metabolite	5957	15422;30616	Q9UKU0	ACSL6	108099;2528345;3161545;467438	/	ACSL6_HUMAN	15421	UN	AMP-binding	Mitochondrion outer membrane|Peroxisome membrane|Microsome membrane|Endoplasmic reticulum membrane|ALTERNATIVE PRODUCTS: Event=Alternative splicing; Named isoforms=9; Name=4; IsoId=Q9UKU0-4; Sequence=Displayed; Name=1; Synonyms=Long, v2; IsoId=Q9UKU0-1; Sequence=VSP_037819; Name=2; Synonyms=Short; IsoId=Q9UKU0-2; Sequence=VSP_021024, VSP_000241; Name=3; IsoId=Q9UKU0-3; Sequence=VSP_021024; Name=5…	Long-chain-fatty-acid--CoA ligase 6 (EC 6.2.1.3) (Arachidonate--CoA ligase) (EC 6.2.1.15) (Long-chain acyl-CoA synthetase 6) (LACS 6)	C:plasma membrane	catalytic activity	/	/	/	/
52	P2Y receptors	purinergic receptor P2Y1	P47900	5028	323	P2RY1	Human	ATP	/	1713	/	135651446	Agonist	9154346|12391289	Metabolite	5957	15422;30616	Q9UKU0	ACSL6	11470804;12366803;15213221;16963437;18267944;19477415;8206942	/	ACSL6_HUMAN	33619	UN	AMP-binding	Mitochondrion outer membrane|Peroxisome membrane|Microsome membrane|Endoplasmic reticulum membrane|ALTERNATIVE PRODUCTS: Event=Alternative splicing; Named isoforms=9; Name=4; IsoId=Q9UKU0-4; Sequence=Displayed; Name=1; Synonyms=Long, v2; IsoId=Q9UKU0-1; Sequence=VSP_037819; Name=2; Synonyms=Short; IsoId=Q9UKU0-2; Sequence=VSP_021024, VSP_000241; Name=3; IsoId=Q9UKU0-3; Sequence=VSP_021024; Name=5…	Long-chain-fatty-acid--CoA ligase 6 (EC 6.2.1.3) (Arachidonate--CoA ligase) (EC 6.2.1.15) (Long-chain acyl-CoA synthetase 6) (LACS 6)	C:plasma membrane	catalytic activity	/	/	/	/
52	P2Y receptors	purinergic receptor P2Y1	P47900	5028	323	P2RY1	Human	ATP	/	1713	/	135651446	Agonist	9154346|12391289	Metabolite	5957	15422;30616	Q9UKU0	ACSL6	12366803;15213221;15699031;16762313;16963437;18267944;21242590;23936004;25490545;8206942	/	ACSL6_HUMAN	33607	UN	AMP-binding	Mitochondrion outer membrane|Peroxisome membrane|Microsome membrane|Endoplasmic reticulum membrane|ALTERNATIVE PRODUCTS: Event=Alternative splicing; Named isoforms=9; Name=4; IsoId=Q9UKU0-4; Sequence=Displayed; Name=1; Synonyms=Long, v2; IsoId=Q9UKU0-1; Sequence=VSP_037819; Name=2; Synonyms=Short; IsoId=Q9UKU0-2; Sequence=VSP_021024, VSP_000241; Name=3; IsoId=Q9UKU0-3; Sequence=VSP_021024; Name=5…	Long-chain-fatty-acid--CoA ligase 6 (EC 6.2.1.3) (Arachidonate--CoA ligase) (EC 6.2.1.15) (Long-chain acyl-CoA synthetase 6) (LACS 6)	C:plasma membrane	catalytic activity	/	/	/	/
52	P2Y receptors	purinergic receptor P2Y1	P47900	5028	323	P2RY1	Human	ATP	/	1713	/	135651446	Agonist	9154346|12391289	Metabolite	5957	15422;30616	Q9UKU0	ACSL6	12366803;16762313;18267944;23936004;8206942	/	ACSL6_HUMAN	33651	UN	AMP-binding	Mitochondrion outer membrane|Peroxisome membrane|Microsome membrane|Endoplasmic reticulum membrane|ALTERNATIVE PRODUCTS: Event=Alternative splicing; Named isoforms=9; Name=4; IsoId=Q9UKU0-4; Sequence=Displayed; Name=1; Synonyms=Long, v2; IsoId=Q9UKU0-1; Sequence=VSP_037819; Name=2; Synonyms=Short; IsoId=Q9UKU0-2; Sequence=VSP_021024, VSP_000241; Name=3; IsoId=Q9UKU0-3; Sequence=VSP_021024; Name=5…	Long-chain-fatty-acid--CoA ligase 6 (EC 6.2.1.3) (Arachidonate--CoA ligase) (EC 6.2.1.15) (Long-chain acyl-CoA synthetase 6) (LACS 6)	C:plasma membrane	catalytic activity	/	/	/	/
52	P2Y receptors	purinergic receptor P2Y1	P47900	5028	323	P2RY1	Human	ATP	/	1713	/	135651446	Agonist	9154346|12391289	Metabolite	5957	15422;30616	Q9UKU0	ACSL6	12366803;18267944;21768100	/	ACSL6_HUMAN	44936	UN	AMP-binding	Mitochondrion outer membrane|Peroxisome membrane|Microsome membrane|Endoplasmic reticulum membrane|ALTERNATIVE PRODUCTS: Event=Alternative splicing; Named isoforms=9; Name=4; IsoId=Q9UKU0-4; Sequence=Displayed; Name=1; Synonyms=Long, v2; IsoId=Q9UKU0-1; Sequence=VSP_037819; Name=2; Synonyms=Short; IsoId=Q9UKU0-2; Sequence=VSP_021024, VSP_000241; Name=3; IsoId=Q9UKU0-3; Sequence=VSP_021024; Name=5…	Long-chain-fatty-acid--CoA ligase 6 (EC 6.2.1.3) (Arachidonate--CoA ligase) (EC 6.2.1.15) (Long-chain acyl-CoA synthetase 6) (LACS 6)	C:plasma membrane	catalytic activity	/	/	/	/
[truncated: 15,063 more rows]
