# Supplementary material for: The landscape of cancer-rewired GPCR signaling axes
Source: Cell Genom. 2024 May 8;4(5):100557. doi: 10.1016/j.xgen.2024.100557 (PMC11099383; doi:10.1016/j.xgen.2024.100557)
Supplement: Table S3. Related to STAR Methods: Tissue-wise sample distribution in the data retrieved from UCSCXena [file mmc4.xlsx]

## Sheet: Sheet1
Table S3. Tissue-wise sample distribution in the data retrieved from UCSCXena.
Tissue	#TCGA	#GTEX
Bile duct	45	0
Adrenal gland	77	0
White blood cell	173	0
Head and Neck region	564	0
Cervix	309	0
Lining of body cavities	87	0
Paraganglia	185	0
Eye	79	0
Endometrium	204	0
Rectum	103	0
Lymphatic tissue	47	0
Thymus	121	0
Soft tissue, Bone	264	0
Bladder	426	9
Kidney	1015	28
Uterus	57	78
Ovary	427	88
Prostate	548	100
Liver	421	110
Testis	154	165
Pancreas	183	167
Stomach	450	174
Breast	1212	179
thyroid	571	279
Lung	1122	288
Colon	331	308
Esophagus	195	653
Skin	470	812
Brain	694	1152
Tissue	Subtype	#TCGA_Samples	TCGA_patient_barcodes
Adrenal gland	ACC.CIMP-high	18	TCGA-OR-A5J1|TCGA-OR-A5J7|TCGA-OR-A5J9|TCGA-OR-A5JA|TCGA-OR-A5JE|TCGA-OR-A5JG|TCGA-OR-A5JM|TCGA-OR-A5JP|TCGA-OR-A5JY|TCGA-OR-A5K0|TCGA-OR-A5K5|TCGA-OR-A5K9|TCGA-OR-A5KX|TCGA-OR-A5LD|TCGA-OR-A5LE|TCGA-OR-A5LO|TCGA-PK-A5HA|TCGA-PK-A5HB
	ACC.CIMP-intermediate	27	TCGA-OR-A5J3|TCGA-OR-A5J5|TCGA-OR-A5J8|TCGA-OR-A5JC|TCGA-OR-A5JF|TCGA-OR-A5JI|TCGA-OR-A5JJ|TCGA-OR-A5JS|TCGA-OR-A5JW|TCGA-OR-A5K3|TCGA-OR-A5K6|TCGA-OR-A5K8|TCGA-OR-A5KO|TCGA-OR-A5KU|TCGA-OR-A5KY|TCGA-OR-A5KZ|TCGA-OR-A5L6|TCGA-OR-A5LB|TCGA-OR-A5LC|TCGA-OR-A5LJ|TCGA-OR-A5LK|TCGA-OR-A5LM|TCGA-OR-A5LS|TCGA-OR-A5LT|TCGA-OU-A5PI|TCGA-P6-A5OF|TCGA-PK-A5H8
	ACC.CIMP-low	31	TCGA-OR-A5J2|TCGA-OR-A5J6|TCGA-OR-A5JB|TCGA-OR-A5JD|TCGA-OR-A5JK|TCGA-OR-A5JL|TCGA-OR-A5JO|TCGA-OR-A5JQ|TCGA-OR-A5JR|TCGA-OR-A5JT|TCGA-OR-A5JV|TCGA-OR-A5JX|TCGA-OR-A5JZ|TCGA-OR-A5K1|TCGA-OR-A5K4|TCGA-OR-A5KT|TCGA-OR-A5KV|TCGA-OR-A5KW|TCGA-OR-A5L3|TCGA-OR-A5L4|TCGA-OR-A5L5|TCGA-OR-A5L8|TCGA-OR-A5L9|TCGA-OR-A5LA|TCGA-OR-A5LG|TCGA-OR-A5LH|TCGA-OR-A5LL|TCGA-OR-A5LN|TCGA-OR-A5LP|TCGA-PA-A5YG|TCGA-PK-A…
Bladder	BLCA.1	44	TCGA-BL-A0C8|TCGA-BT-A20N|TCGA-BT-A20N|TCGA-BT-A20P|TCGA-BT-A3PH|TCGA-BT-A42C|TCGA-CF-A27C|TCGA-CF-A3MF|TCGA-CF-A3MG|TCGA-CF-A3MH|TCGA-CF-A3MI|TCGA-CU-A3QU|TCGA-CU-A3YL|TCGA-DK-A1A6|TCGA-DK-A1A7|TCGA-DK-A1AA|TCGA-DK-A1AG|TCGA-DK-A3IS|TCGA-DK-A3IV|TCGA-DK-A3X2|TCGA-E5-A2PC|TCGA-E7-A3X6|TCGA-E7-A3Y1|TCGA-FJ-A3ZE|TCGA-FJ-A3ZF|TCGA-FT-A3EE|TCGA-G2-A3IE|TCGA-G2-A3VY|TCGA-GC-A3BM|TCGA-GC-A3BM|TCGA-GC-A…
	BLCA.2	50	TCGA-BL-A13J|TCGA-BL-A13J|TCGA-BT-A20Q|TCGA-BT-A20Q|TCGA-BT-A20R|TCGA-BT-A20R|TCGA-BT-A20T|TCGA-BT-A20W|TCGA-BT-A20W|TCGA-BT-A2LB|TCGA-BT-A2LB|TCGA-C4-A0F6|TCGA-CF-A1HR|TCGA-CU-A0YO|TCGA-CU-A0YR|TCGA-CU-A0YR|TCGA-DK-A1A3|TCGA-DK-A1A5|TCGA-DK-A1AC|TCGA-DK-A1AD|TCGA-DK-A1AF|TCGA-DK-A2HX|TCGA-DK-A2I1|TCGA-DK-A3IK|TCGA-DK-A3IL|TCGA-DK-A3IN|TCGA-DK-A3IT|TCGA-DK-A3X1|TCGA-FD-A3NA|TCGA-FD-A3SJ|TCGA-FD-A…
	BLCA.3	35	TCGA-BT-A0S7|TCGA-BT-A0YX|TCGA-BT-A20U|TCGA-BT-A20U|TCGA-BT-A3PJ|TCGA-BT-A3PK|TCGA-C4-A0F0|TCGA-C4-A0F1|TCGA-C4-A0F7|TCGA-CF-A1HS|TCGA-CU-A0YN|TCGA-CU-A0YN|TCGA-CU-A3KJ|TCGA-DK-A1AB|TCGA-DK-A1AE|TCGA-DK-A2I2|TCGA-DK-A2I6|TCGA-DK-A3IM|TCGA-DK-A3WW|TCGA-DK-A3WX|TCGA-FD-A3B3|TCGA-FD-A3B5|TCGA-FD-A3N5|TCGA-FD-A3SO|TCGA-G2-A2EJ|TCGA-G2-A2ES|TCGA-G2-A3IB|TCGA-GC-A3I6|TCGA-GC-A3RC|TCGA-GC-A3WC|TCGA-GC-A…
	BLCA.4	15	TCGA-BL-A13I|TCGA-BL-A3JM|TCGA-BT-A20J|TCGA-BT-A20O|TCGA-BT-A2LD|TCGA-DK-A2I4|TCGA-DK-A3IU|TCGA-DK-A3WY|TCGA-FD-A3B6|TCGA-FD-A3B7|TCGA-FD-A3B8|TCGA-FD-A3SP|TCGA-G2-A2EF|TCGA-GD-A3OS|TCGA-GV-A3QG
Brain	GBM	23	TCGA-CS-6186|TCGA-DU-6402|TCGA-DU-6403|TCGA-DU-6405|TCGA-DU-6406|TCGA-DU-7013|TCGA-DU-7292|TCGA-DU-A76K|TCGA-E1-A7YJ|TCGA-E1-A7YQ|TCGA-FG-6692|TCGA-FG-A4MW|TCGA-FG-A87Q|TCGA-HT-7860|TCGA-HT-8104|TCGA-HT-A5RC|TCGA-HT-A617|TCGA-KT-A7W1|TCGA-P5-A72U|TCGA-QH-A6CV|TCGA-QH-A6XC|TCGA-TM-A7C3|TCGA-VW-A8FI
	GBM	175	TCGA-CS-5390|TCGA-CS-5394|TCGA-CS-5396|TCGA-CS-6668|TCGA-CS-6670|TCGA-DB-5274|TCGA-DB-5278|TCGA-DB-5279|TCGA-DB-A4XA|TCGA-DB-A4XG|TCGA-DB-A4XH|TCGA-DB-A64L|TCGA-DB-A64P|TCGA-DB-A64Q|TCGA-DB-A64R|TCGA-DB-A64U|TCGA-DB-A64V|TCGA-DB-A64W|TCGA-DB-A75K|TCGA-DH-5141|TCGA-DH-5144|TCGA-DH-A669|TCGA-DH-A669|TCGA-DH-A66F|TCGA-DH-A7UR|TCGA-DH-A7US|TCGA-DU-5849|TCGA-DU-5870|TCGA-DU-5870|TCGA-DU-5874|TCGA-DU-6…
	GBM	238	TCGA-CS-4938|TCGA-CS-4942|TCGA-CS-4943|TCGA-CS-4944|TCGA-CS-5393|TCGA-CS-6290|TCGA-CS-6666|TCGA-CS-6667|TCGA-DB-5270|TCGA-DB-5273|TCGA-DB-5275|TCGA-DB-5276|TCGA-DB-5277|TCGA-DB-5280|TCGA-DB-5281|TCGA-DB-A4X9|TCGA-DB-A4XB|TCGA-DB-A4XC|TCGA-DB-A4XD|TCGA-DB-A4XE|TCGA-DB-A4XF|TCGA-DB-A64S|TCGA-DB-A64X|TCGA-DB-A75L|TCGA-DB-A75M|TCGA-DB-A75O|TCGA-DH-5142|TCGA-DH-5143|TCGA-DH-A66B|TCGA-DH-A66D|TCGA-DH-A…
	GBM	11	TCGA-DU-7010|TCGA-E1-5304|TCGA-E1-A7YE|TCGA-E1-A7YI|TCGA-E1-A7YV|TCGA-FG-A6J3|TCGA-FG-A87N|TCGA-P5-A5EU|TCGA-RY-A83Z|TCGA-S9-A7IS|TCGA-TM-A84I
	GBM	45	TCGA-CS-4941|TCGA-CS-5395|TCGA-CS-5397|TCGA-CS-6188|TCGA-DB-A64O|TCGA-DU-5847|TCGA-DU-5852|TCGA-DU-5854|TCGA-DU-7006|TCGA-DU-7012|TCGA-DU-7290|TCGA-DU-8158|TCGA-DU-8161|TCGA-DU-8162|TCGA-DU-8165|TCGA-DU-A5TT|TCGA-DU-A5TY|TCGA-DU-A76L|TCGA-DU-A7TD|TCGA-DU-A7TJ|TCGA-E1-A7YD|TCGA-E1-A7YL|TCGA-E1-A7YM|TCGA-E1-A7YN|TCGA-E1-A7Z2|TCGA-FG-6688|TCGA-FG-7643|TCGA-FG-A4MU|TCGA-FG-A70Z|TCGA-HT-7882|TCGA-HT-8…
	GBM	3	TCGA-DU-7014|TCGA-DU-A7TI|TCGA-HW-7493
	GBM	28	TCGA-CS-6669|TCGA-DB-A75P|TCGA-DH-5140|TCGA-DU-6392|TCGA-DU-6404|TCGA-DU-6404|TCGA-DU-A7TB|TCGA-FG-5963|TCGA-FG-5963|TCGA-FG-8181|TCGA-HT-7469|TCGA-HT-7680|TCGA-HT-7691|TCGA-HT-7854|TCGA-HT-7857|TCGA-HT-8015|TCGA-HT-8019|TCGA-HT-8107|TCGA-HT-8558|TCGA-HT-8564|TCGA-P5-A5EY|TCGA-P5-A5F6|TCGA-QH-A6CS|TCGA-S9-A6UA|TCGA-S9-A89V|TCGA-TM-A84C|TCGA-TM-A84J|TCGA-VM-A8C9
Breast	BRCA.Basal	207	TCGA-A1-A0SK|TCGA-A1-A0SO|TCGA-A1-A0SP|TCGA-A2-A04P|TCGA-A2-A04Q|TCGA-A2-A04T|TCGA-A2-A04U|TCGA-A2-A0CM|TCGA-A2-A0D0|TCGA-A2-A0D2|TCGA-A2-A0ST|TCGA-A2-A0SX|TCGA-A2-A0T0|TCGA-A2-A0T2|TCGA-A2-A0YE|TCGA-A2-A0YJ|TCGA-A2-A0YM|TCGA-A2-A1G1|TCGA-A2-A25F|TCGA-A2-A3XS|TCGA-A2-A3XT|TCGA-A2-A3XU|TCGA-A2-A3XX|TCGA-A2-A3XY|TCGA-A2-A3Y0|TCGA-A2-A4RX|TCGA-A2-A4S1|TCGA-A7-A0CE|TCGA-A7-A0CE|TCGA-A7-A0DA|TCGA-A7-A…
	BRCA.Her2	90	TCGA-3C-AALI|TCGA-A2-A04W|TCGA-A2-A04X|TCGA-A2-A0CX|TCGA-A2-A0D1|TCGA-A2-A0EQ|TCGA-A2-A0T1|TCGA-A2-A3XV|TCGA-A2-A3XZ|TCGA-A7-A4SF|TCGA-A8-A07I|TCGA-A8-A08B|TCGA-A8-A08J|TCGA-A8-A08L|TCGA-A8-A08X|TCGA-A8-A094|TCGA-A8-A09G|TCGA-A8-A09X|TCGA-A8-A0A7|TCGA-AC-A23H|TCGA-AC-A23H|TCGA-AC-A3W5|TCGA-AC-A5EH|TCGA-AN-A04C|TCGA-AN-A0FV|TCGA-AO-A0J2|TCGA-AO-A0JE|TCGA-AO-A12D|TCGA-AR-A0TX|TCGA-AR-A1AT|TCGA-AR-A…
	BRCA.LumA	633	TCGA-3C-AAAU|TCGA-3C-AALK|TCGA-4H-AAAK|TCGA-5L-AAT0|TCGA-5L-AAT1|TCGA-A1-A0SD|TCGA-A1-A0SE|TCGA-A1-A0SF|TCGA-A1-A0SG|TCGA-A1-A0SH|TCGA-A1-A0SJ|TCGA-A1-A0SM|TCGA-A1-A0SQ|TCGA-A2-A04N|TCGA-A2-A04V|TCGA-A2-A0CK|TCGA-A2-A0CO|TCGA-A2-A0CP|TCGA-A2-A0CQ|TCGA-A2-A0CR|TCGA-A2-A0CS|TCGA-A2-A0CT|TCGA-A2-A0CU|TCGA-A2-A0CV|TCGA-A2-A0D3|TCGA-A2-A0EM|TCGA-A2-A0EN|TCGA-A2-A0EO|TCGA-A2-A0EP|TCGA-A2-A0ER|TCGA-A2-A…
	BRCA.LumB	241	TCGA-3C-AALJ|TCGA-5T-A9QA|TCGA-A1-A0SI|TCGA-A1-A0SN|TCGA-A2-A04R|TCGA-A2-A04Y|TCGA-A2-A0CW|TCGA-A2-A0CY|TCGA-A2-A0D4|TCGA-A2-A0EY|TCGA-A2-A0SV|TCGA-A2-A0SW|TCGA-A2-A0T3|TCGA-A2-A0YG|TCGA-A2-A0YH|TCGA-A2-A0YT|TCGA-A2-A1FW|TCGA-A2-A1FX|TCGA-A2-A1G4|TCGA-A2-A25B|TCGA-A2-A25C|TCGA-A2-A25E|TCGA-A2-A4S3|TCGA-A7-A0CJ|TCGA-A7-A13F|TCGA-A7-A13F|TCGA-A7-A2KD|TCGA-A7-A6VX|TCGA-A8-A06N|TCGA-A8-A06O|TCGA-A8-A…
	BRCA.Normal	241	TCGA-A1-A0SB|TCGA-A2-A0CL|TCGA-A2-A0CZ|TCGA-A2-A0YK|TCGA-A2-A1G6|TCGA-A2-A25A|TCGA-A2-A3XW|TCGA-A2-A4RY|TCGA-A7-A0CE|TCGA-A7-A0CE|TCGA-A7-A0CH|TCGA-A7-A0CH|TCGA-A7-A0D9|TCGA-A7-A0D9|TCGA-A7-A0DB|TCGA-A7-A0DB|TCGA-A7-A0DC|TCGA-A7-A0DC|TCGA-A7-A13E|TCGA-A7-A13E|TCGA-A7-A13F|TCGA-A7-A13F|TCGA-A8-A08H|TCGA-AC-A23H|TCGA-AC-A23H|TCGA-AC-A2FB|TCGA-AC-A2FB|TCGA-AC-A2FF|TCGA-AC-A2FF|TCGA-AC-A2FK|TCGA-AC-A…
Colon	GI.CIN	189	TCGA-3L-AA1B|TCGA-4N-A93T|TCGA-4T-AA8H|TCGA-5M-AAT4|TCGA-5M-AAT5|TCGA-5M-AATA|TCGA-5M-AATE|TCGA-A6-2671|TCGA-A6-2675|TCGA-A6-2675|TCGA-A6-2685|TCGA-A6-2685|TCGA-A6-4105|TCGA-A6-5657|TCGA-A6-5660|TCGA-A6-5662|TCGA-A6-5662|TCGA-A6-5666|TCGA-A6-5667|TCGA-A6-5667|TCGA-A6-6137|TCGA-A6-6138|TCGA-A6-6142|TCGA-A6-6648|TCGA-A6-6649|TCGA-A6-6651|TCGA-A6-6652|TCGA-A6-6654|TCGA-A6-6782|TCGA-A6-A567|TCGA-A6-A…
	GI.GS	34	TCGA-A6-5664|TCGA-A6-A566|TCGA-AA-3502|TCGA-AA-3506|TCGA-AA-A02Y|TCGA-AD-6548|TCGA-AY-6386|TCGA-AY-A71X|TCGA-AZ-4323|TCGA-AZ-5407|TCGA-AZ-6599|TCGA-AZ-6599|TCGA-CA-5796|TCGA-CK-4947|TCGA-CK-4950|TCGA-CK-6747|TCGA-CK-6751|TCGA-CM-5863|TCGA-CM-6161|TCGA-CM-6168|TCGA-D5-6532|TCGA-D5-6537|TCGA-D5-6920|TCGA-DM-A0X9|TCGA-DM-A1HA|TCGA-DM-A280|TCGA-DM-A28C|TCGA-DM-A28G|TCGA-F4-6463|TCGA-F4-6806|TCGA-F4-6…
	GI.HM-SNV	3	TCGA-AZ-4315|TCGA-CA-6717|TCGA-CA-6718
	GI.MSI	53	TCGA-5M-AAT6|TCGA-A6-2686|TCGA-A6-2686|TCGA-A6-5661|TCGA-A6-5665|TCGA-A6-5665|TCGA-A6-6653|TCGA-A6-A565|TCGA-AA-3492|TCGA-AA-3663|TCGA-AA-3663|TCGA-AA-3713|TCGA-AA-3713|TCGA-AA-A01P|TCGA-AD-5900|TCGA-AD-6889|TCGA-AD-6895|TCGA-AD-6964|TCGA-AD-A5EJ|TCGA-AM-5821|TCGA-AU-6004|TCGA-AY-6197|TCGA-AZ-4615|TCGA-AZ-6598|TCGA-AZ-6598|TCGA-CK-4951|TCGA-CK-5913|TCGA-CK-5916|TCGA-CK-6746|TCGA-CM-4743|TCGA-CM-5…
Endometrium	UCEC.CN	87	TCGA-2E-A9G8|TCGA-5B-A90C|TCGA-A5-A1OH|TCGA-A5-A2K2|TCGA-A5-A2K4|TCGA-A5-A3LO|TCGA-A5-A3LP|TCGA-A5-A7WK|TCGA-AJ-A23N|TCGA-AJ-A2QM|TCGA-AJ-A3BD|TCGA-AJ-A3BF|TCGA-AJ-A3BI|TCGA-AJ-A3EJ|TCGA-AJ-A3EM|TCGA-AJ-A3IA|TCGA-AJ-A3NF|TCGA-AJ-A3QS|TCGA-AJ-A3TW|TCGA-AJ-A6NU|TCGA-AP-A5FX|TCGA-AX-A1C7|TCGA-AX-A2H4|TCGA-AX-A3FW|TCGA-AX-A3FX|TCGA-AX-A3FZ|TCGA-AX-A3G1|TCGA-AX-A3G4|TCGA-AX-A3G6|TCGA-AX-A3G7|TCGA-AX-A…
	UCEC.CN	28	TCGA-4E-A92E|TCGA-5S-A9Q8|TCGA-AJ-A3BK|TCGA-AJ-A3I9|TCGA-AJ-A3NG|TCGA-AJ-A3OK|TCGA-AJ-A5DV|TCGA-AX-A05W|TCGA-AX-A2HH|TCGA-AX-A3GB|TCGA-B5-A11R|TCGA-B5-A3FB|TCGA-B5-A3FH|TCGA-BG-A0MK|TCGA-BK-A0CA|TCGA-BK-A56F|TCGA-BK-A6W4|TCGA-BS-A0V7|TCGA-D1-A3DA|TCGA-DI-A1C3|TCGA-EO-A22Y|TCGA-EO-A3L0|TCGA-EY-A1GL|TCGA-KP-A3W0|TCGA-PG-A916|TCGA-QF-A5YT|TCGA-QS-A744|TCGA-SJ-A6ZJ
	UCEC.MSI	36	TCGA-A5-A2K3|TCGA-AJ-A2QO|TCGA-AJ-A3BG|TCGA-AJ-A3OJ|TCGA-AJ-A3OL|TCGA-AJ-A8CT|TCGA-AJ-A8CV|TCGA-AJ-A8CW|TCGA-AX-A05Y|TCGA-AX-A2IN|TCGA-AX-A3FS|TCGA-AX-A3FT|TCGA-AX-A3G8|TCGA-AX-A3G9|TCGA-B5-A0JR|TCGA-B5-A0K9|TCGA-B5-A1MW|TCGA-BG-A3EW|TCGA-BG-A3EW|TCGA-BK-A13B|TCGA-BS-A0V4|TCGA-D1-A2G0|TCGA-DF-A2KZ|TCGA-E6-A2P8|TCGA-EO-A3AU|TCGA-EO-A3AZ|TCGA-EO-A3KX|TCGA-EY-A1GO|TCGA-EY-A2OP|TCGA-EY-A548|TCGA-EY-A…
	UCEC.NA	2	TCGA-AX-A0IZ|TCGA-BG-A2AD
	UCEC.POLE	25	TCGA-A5-A2K5|TCGA-A5-A2K7|TCGA-A5-AB3J|TCGA-AJ-A3EK|TCGA-AJ-A3EL|TCGA-AJ-A5DW|TCGA-AX-A0J0|TCGA-AX-A2HC|TCGA-AX-A2HD|TCGA-B5-A3FA|TCGA-B5-A3FC|TCGA-B5-A5OC|TCGA-BK-A6W3|TCGA-DF-A2KV|TCGA-DI-A1BU|TCGA-E6-A2P9|TCGA-EO-A22U|TCGA-EO-A22X|TCGA-EO-A3AV|TCGA-EO-A3AY|TCGA-EO-A3B0|TCGA-FI-A2EY|TCGA-QF-A5YS|TCGA-QS-A5YQ|TCGA-SJ-A6ZI
Esophagus	GI.CIN	82	TCGA-2H-A9GF|TCGA-2H-A9GH|TCGA-2H-A9GI|TCGA-2H-A9GK|TCGA-2H-A9GL|TCGA-2H-A9GM|TCGA-2H-A9GN|TCGA-2H-A9GO|TCGA-2H-A9GR|TCGA-IG-A4QS|TCGA-JY-A6F8|TCGA-JY-A6FB|TCGA-JY-A6FH|TCGA-JY-A938|TCGA-JY-A93C|TCGA-JY-A93D|TCGA-JY-A93E|TCGA-L5-A43C|TCGA-L5-A43C|TCGA-L5-A43I|TCGA-L5-A4OE|TCGA-L5-A4OG|TCGA-L5-A4OG|TCGA-L5-A4OH|TCGA-L5-A4OJ|TCGA-L5-A4OJ|TCGA-L5-A4ON|TCGA-L5-A4OO|TCGA-L5-A4OO|TCGA-L5-A4OP|TCGA-L5-A…
	GI.ESCC	89	TCGA-IG-A3I8|TCGA-IG-A3I8|TCGA-IG-A3QL|TCGA-IG-A3Y9|TCGA-IG-A3YA|TCGA-IG-A3YB|TCGA-IG-A3YC|TCGA-IG-A4P3|TCGA-IG-A50L|TCGA-IG-A51D|TCGA-IG-A5B8|TCGA-IG-A5S3|TCGA-IG-A625|TCGA-IG-A6QS|TCGA-IG-A8O2|TCGA-IG-A97H|TCGA-JY-A6FD|TCGA-JY-A6FE|TCGA-JY-A6FG|TCGA-JY-A93F|TCGA-KH-A6WC|TCGA-L5-A43H|TCGA-L5-A43J|TCGA-L5-A4OM|TCGA-L5-A4OM|TCGA-L5-A88S|TCGA-L5-A88W|TCGA-L5-A88Z|TCGA-L5-A8NK|TCGA-L5-A8NQ|TCGA-L7-A…
	GI.GS	2	TCGA-L5-A4OF|TCGA-L5-A4OF
	GI.HM-SNV	3	TCGA-IC-A6RE|TCGA-IC-A6RE|TCGA-L5-A8NS
	GI.MSI	2	TCGA-L5-A4OI|TCGA-L5-A8NM
Head and Neck region	HNSC.Atypical	73	TCGA-BA-4077|TCGA-BA-5152|TCGA-BA-5153|TCGA-BA-5555|TCGA-BA-5559|TCGA-BA-6869|TCGA-BB-4217|TCGA-BB-4223|TCGA-BB-4225|TCGA-BB-4228|TCGA-CN-4738|TCGA-CN-4739|TCGA-CN-4741|TCGA-CN-5360|TCGA-CN-5364|TCGA-CN-5374|TCGA-CN-6012|TCGA-CN-6013|TCGA-CN-6021|TCGA-CN-6988|TCGA-CQ-5323|TCGA-CQ-6225|TCGA-CR-5243|TCGA-CR-5248|TCGA-CR-5249|TCGA-CR-5250|TCGA-CR-6467|TCGA-CR-6470|TCGA-CR-6472|TCGA-CR-6473|TCGA-CR-6…
	HNSC.Basal	97	TCGA-BA-4076|TCGA-BA-5149|TCGA-BA-5151|TCGA-BA-5556|TCGA-BA-5557|TCGA-BA-5558|TCGA-BA-6870|TCGA-BA-6872|TCGA-BA-6873|TCGA-BB-4224|TCGA-CN-4725|TCGA-CN-4726|TCGA-CN-4729|TCGA-CN-4730|TCGA-CN-4742|TCGA-CN-5355|TCGA-CN-5365|TCGA-CN-5366|TCGA-CN-5367|TCGA-CN-5369|TCGA-CN-5373|TCGA-CN-6011|TCGA-CN-6020|TCGA-CN-6995|TCGA-CN-6998|TCGA-CQ-5326|TCGA-CQ-5331|TCGA-CQ-6218|TCGA-CQ-6220|TCGA-CQ-6223|TCGA-CQ-6…
	HNSC.Classical	62	TCGA-BA-4078|TCGA-BA-6868|TCGA-BA-7269|TCGA-CN-4723|TCGA-CN-4727|TCGA-CN-4731|TCGA-CN-6010|TCGA-CN-6023|TCGA-CN-6024|TCGA-CN-6992|TCGA-CN-6994|TCGA-CN-6997|TCGA-CQ-5324|TCGA-CQ-5332|TCGA-CQ-6228|TCGA-CR-5247|TCGA-CR-7370|TCGA-CR-7390|TCGA-CR-7398|TCGA-CV-5432|TCGA-CV-5435|TCGA-CV-5440|TCGA-CV-5978|TCGA-CV-6933|TCGA-CV-6933|TCGA-CV-6935|TCGA-CV-6935|TCGA-CV-6936|TCGA-CV-6936|TCGA-CV-6937|TCGA-CV-6…
	HNSC.Mesenchymal	83	TCGA-BA-4074|TCGA-BA-6871|TCGA-CN-4728|TCGA-CN-4733|TCGA-CN-4735|TCGA-CN-4736|TCGA-CN-4737|TCGA-CN-4740|TCGA-CN-5356|TCGA-CN-5358|TCGA-CN-5359|TCGA-CN-5363|TCGA-CN-5370|TCGA-CN-6016|TCGA-CN-6017|TCGA-CN-6018|TCGA-CN-6019|TCGA-CN-6022|TCGA-CN-6989|TCGA-CQ-5325|TCGA-CQ-5329|TCGA-CQ-5330|TCGA-CQ-5334|TCGA-CQ-6221|TCGA-CQ-6224|TCGA-CQ-6227|TCGA-CR-6474|TCGA-CR-6477|TCGA-CR-6478|TCGA-CR-6484|TCGA-CR-6…
Kidney	KICH.Eosin.0	64	TCGA-KL-8323|TCGA-KL-8324|TCGA-KL-8324|TCGA-KL-8325|TCGA-KL-8327|TCGA-KL-8328|TCGA-KL-8329|TCGA-KL-8329|TCGA-KL-8331|TCGA-KL-8332|TCGA-KL-8332|TCGA-KL-8333|TCGA-KL-8334|TCGA-KL-8335|TCGA-KL-8336|TCGA-KL-8336|TCGA-KL-8337|TCGA-KL-8338|TCGA-KL-8340|TCGA-KL-8341|TCGA-KL-8342|TCGA-KL-8345|TCGA-KL-8346|TCGA-KM-8438|TCGA-KM-8440|TCGA-KM-8442|TCGA-KM-8476|TCGA-KN-8418|TCGA-KN-8422|TCGA-KN-8422|TCGA-KN-8…
	KICH.Eosin.1	27	TCGA-KL-8326|TCGA-KL-8326|TCGA-KL-8330|TCGA-KL-8339|TCGA-KL-8339|TCGA-KL-8343|TCGA-KL-8344|TCGA-KM-8439|TCGA-KM-8441|TCGA-KM-8443|TCGA-KM-8477|TCGA-KM-8639|TCGA-KN-8419|TCGA-KN-8419|TCGA-KN-8421|TCGA-KN-8427|TCGA-KN-8427|TCGA-KN-8428|TCGA-KN-8428|TCGA-KN-8435|TCGA-KN-8435|TCGA-KN-8436|TCGA-KN-8436|TCGA-KN-8437|TCGA-KN-8437|TCGA-KO-8408|TCGA-KO-8409
	KIRC.1	178	TCGA-A3-3307|TCGA-A3-3311|TCGA-A3-3320|TCGA-A3-3325|TCGA-A3-3329|TCGA-A3-3331|TCGA-A3-3343|TCGA-A3-3352|TCGA-A3-3357|TCGA-A3-3362|TCGA-A3-3365|TCGA-A3-3367|TCGA-A3-3370|TCGA-A3-3373|TCGA-A3-3380|TCGA-A3-3385|TCGA-AK-3454|TCGA-AK-3456|TCGA-AK-3460|TCGA-AK-3461|TCGA-B0-4693|TCGA-B0-4818|TCGA-B0-4823|TCGA-B0-4838|TCGA-B0-4846|TCGA-B0-4852|TCGA-B0-4945|TCGA-B0-5075|TCGA-B0-5099|TCGA-B0-5104|TCGA-B0-5…
	KIRC.2	94	TCGA-A3-3317|TCGA-A3-3322|TCGA-A3-3323|TCGA-A3-3324|TCGA-A3-3351|TCGA-A3-3359|TCGA-A3-3372|TCGA-A3-3378|TCGA-B0-4697|TCGA-B0-4706|TCGA-B0-4714|TCGA-B0-4718|TCGA-B0-4811|TCGA-B0-4813|TCGA-B0-4815|TCGA-B0-4824|TCGA-B0-4828|TCGA-B0-4833|TCGA-B0-4841|TCGA-B0-4843|TCGA-B0-4845|TCGA-B0-4847|TCGA-B0-4849|TCGA-B0-5077|TCGA-B0-5081|TCGA-B0-5085|TCGA-B0-5088|TCGA-B0-5092|TCGA-B0-5106|TCGA-B0-5121|TCGA-B0-5…
	KIRC.3	106	TCGA-A3-3308|TCGA-A3-3316|TCGA-A3-3319|TCGA-A3-3347|TCGA-A3-3349|TCGA-A3-3382|TCGA-A3-3387|TCGA-A3-3387|TCGA-AK-3431|TCGA-AK-3445|TCGA-B0-4690|TCGA-B0-4700|TCGA-B0-4700|TCGA-B0-4703|TCGA-B0-4810|TCGA-B0-4816|TCGA-B0-4827|TCGA-B0-4836|TCGA-B0-4837|TCGA-B0-5080|TCGA-B0-5094|TCGA-B0-5095|TCGA-B0-5096|TCGA-B0-5097|TCGA-B0-5100|TCGA-B0-5108|TCGA-B0-5109|TCGA-B0-5120|TCGA-B0-5709|TCGA-B0-5709|TCGA-B2-5…
	KIRC.4	101	TCGA-A3-3358|TCGA-A3-3358|TCGA-A3-3363|TCGA-AK-3428|TCGA-AK-3429|TCGA-AK-3434|TCGA-AK-3436|TCGA-AK-3450|TCGA-AK-3451|TCGA-AK-3455|TCGA-AK-3458|TCGA-B0-4691|TCGA-B0-4694|TCGA-B0-4701|TCGA-B0-4707|TCGA-B0-4712|TCGA-B0-4712|TCGA-B0-4713|TCGA-B0-4814|TCGA-B0-4817|TCGA-B0-4839|TCGA-B0-4842|TCGA-B0-4844|TCGA-B0-4848|TCGA-B0-5102|TCGA-B0-5107|TCGA-B0-5116|TCGA-B0-5399|TCGA-B0-5400|TCGA-B0-5692|TCGA-B0-5…
	KIRC.NA	27	TCGA-A3-3326|TCGA-A3-3346|TCGA-A3-3376|TCGA-A3-3383|TCGA-AK-3425|TCGA-AK-3444|TCGA-B0-4710|TCGA-B0-4822|TCGA-B0-5700|TCGA-B0-5702|TCGA-B0-5707|TCGA-BP-4776|TCGA-BP-5184|TCGA-BP-5185|TCGA-BP-5186|TCGA-CW-5588|TCGA-CZ-5451|TCGA-CZ-5451|TCGA-CZ-5456|TCGA-CZ-5456|TCGA-CZ-5459|TCGA-CZ-5466|TCGA-CZ-5466|TCGA-EU-5904|TCGA-EU-5905|TCGA-EU-5906|TCGA-EU-5907
	KIRP.C1	104	TCGA-A4-7288|TCGA-A4-7583|TCGA-A4-7584|TCGA-A4-7732|TCGA-A4-7734|TCGA-A4-7997|TCGA-A4-8310|TCGA-A4-8311|TCGA-A4-8515|TCGA-A4-8516|TCGA-A4-8517|TCGA-A4-8630|TCGA-A4-A4ZT|TCGA-A4-A4ZT|TCGA-A4-A5DU|TCGA-A4-A5XZ|TCGA-A4-A6HP|TCGA-AL-3471|TCGA-AL-3472|TCGA-AT-A5NU|TCGA-B1-7332|TCGA-B1-A47M|TCGA-B1-A47N|TCGA-B1-A654|TCGA-B1-A657|TCGA-B3-3925|TCGA-B3-3926|TCGA-B3-4103|TCGA-B3-8121|TCGA-B9-4113|TCGA-B9-4…
	KIRP.C2a	40	TCGA-A4-7286|TCGA-A4-7585|TCGA-A4-8312|TCGA-A4-A48D|TCGA-A4-A57E|TCGA-A4-A57E|TCGA-AL-3473|TCGA-AL-7173|TCGA-B1-5398|TCGA-B1-A655|TCGA-B1-A656|TCGA-B9-A5W8|TCGA-B9-A69E|TCGA-BQ-5880|TCGA-BQ-5881|TCGA-BQ-5883|TCGA-BQ-5884|TCGA-BQ-5884|TCGA-BQ-5885|TCGA-BQ-5886|TCGA-BQ-5888|TCGA-BQ-5888|TCGA-BQ-5889|TCGA-BQ-5892|TCGA-BQ-7050|TCGA-BQ-7053|TCGA-BQ-7055|TCGA-BQ-7055|TCGA-DZ-6134|TCGA-DZ-6134|TCGA-G7-6…
	KIRP.C2b	32	TCGA-A4-8098|TCGA-A4-A5Y0|TCGA-A4-A5Y1|TCGA-AL-3466|TCGA-B9-A44B|TCGA-BQ-5875|TCGA-BQ-5875|TCGA-BQ-5876|TCGA-BQ-5877|TCGA-BQ-5877|TCGA-BQ-5878|TCGA-BQ-5878|TCGA-BQ-5882|TCGA-BQ-5882|TCGA-BQ-5887|TCGA-BQ-5887|TCGA-BQ-5890|TCGA-BQ-5890|TCGA-BQ-5891|TCGA-BQ-5891|TCGA-BQ-7044|TCGA-BQ-7044|TCGA-BQ-7048|TCGA-BQ-7058|TCGA-BQ-7061|TCGA-BQ-7061|TCGA-DZ-6131|TCGA-DZ-6131|TCGA-G7-6789|TCGA-IA-A40Y|TCGA-J7-8…
	KIRP.C2c - CIMP	13	TCGA-A4-7915|TCGA-BQ-5879|TCGA-BQ-5879|TCGA-BQ-5893|TCGA-BQ-5894|TCGA-BQ-5894|TCGA-F9-A4JJ|TCGA-G7-6793|TCGA-GL-7966|TCGA-GL-7966|TCGA-P4-A5E8|TCGA-P4-A5E8|TCGA-P4-A5EA
Liver	LIHC.NA	10	TCGA-CC-5259|TCGA-DD-A4NE|TCGA-DD-A4NG|TCGA-DD-A4NJ|TCGA-DD-A4NK|TCGA-ED-A7XO|TCGA-FV-A3R2|TCGA-FV-A3R2|TCGA-FV-A3R3|TCGA-G3-A5SK
	LIHC.iCluster:1	80	TCGA-BC-4072|TCGA-BC-A10R|TCGA-BC-A10R|TCGA-BC-A10W|TCGA-BC-A10W|TCGA-BC-A10X|TCGA-BC-A10X|TCGA-BC-A110|TCGA-BC-A110|TCGA-BC-A112|TCGA-BC-A69H|TCGA-BW-A5NP|TCGA-CC-5258|TCGA-CC-5260|TCGA-CC-5261|TCGA-CC-A1HT|TCGA-CC-A3M9|TCGA-CC-A3MA|TCGA-CC-A3MC|TCGA-CC-A5UC|TCGA-CC-A7IF|TCGA-CC-A7IG|TCGA-CC-A7II|TCGA-CC-A7IJ|TCGA-DD-A113|TCGA-DD-A113|TCGA-DD-A114|TCGA-DD-A114|TCGA-DD-A116|TCGA-DD-A116|TCGA-DD-A…
	LIHC.iCluster:2	67	TCGA-BC-A10S|TCGA-BC-A69I|TCGA-BD-A3EP|TCGA-BD-A3EP|TCGA-CC-5262|TCGA-CC-A3MB|TCGA-CC-A5UD|TCGA-DD-A11A|TCGA-DD-A11A|TCGA-DD-A11B|TCGA-DD-A11B|TCGA-DD-A1EB|TCGA-DD-A1EB|TCGA-DD-A39W|TCGA-DD-A39W|TCGA-DD-A39Z|TCGA-DD-A39Z|TCGA-DD-A3A2|TCGA-DD-A3A2|TCGA-DD-A3A4|TCGA-DD-A3A4|TCGA-DD-A3A7|TCGA-DD-A3A8|TCGA-DD-A3A8|TCGA-DD-A4ND|TCGA-DD-A4NF|TCGA-DD-A4NI|TCGA-DD-A4NO|TCGA-DD-A4NP|TCGA-DD-A4NV|TCGA-DD-A…
	LIHC.iCluster:3	81	TCGA-BC-4073|TCGA-BC-A10T|TCGA-BC-A10T|TCGA-BC-A10U|TCGA-BC-A10U|TCGA-BC-A10Y|TCGA-BC-A10Y|TCGA-BC-A10Z|TCGA-BC-A10Z|TCGA-BC-A216|TCGA-BC-A216|TCGA-BC-A217|TCGA-BC-A3KF|TCGA-BC-A3KG|TCGA-BC-A5W4|TCGA-BD-A2L6|TCGA-BD-A2L6|TCGA-BW-A5NO|TCGA-BW-A5NQ|TCGA-CC-5263|TCGA-CC-5264|TCGA-CC-A5UE|TCGA-CC-A7IH|TCGA-CC-A7IK|TCGA-CC-A7IL|TCGA-DD-A115|TCGA-DD-A11C|TCGA-DD-A11C|TCGA-DD-A11D|TCGA-DD-A11D|TCGA-DD-A…
Lung	LUAD.1	28	TCGA-05-4384|TCGA-05-4422|TCGA-44-2655|TCGA-44-2655|TCGA-44-6146|TCGA-44-6146|TCGA-44-6776|TCGA-44-6776|TCGA-44-7671|TCGA-49-4486|TCGA-49-4510|TCGA-49-6742|TCGA-49-6742|TCGA-50-5932|TCGA-50-5932|TCGA-50-5944|TCGA-55-6972|TCGA-55-6972|TCGA-67-3774|TCGA-69-7764|TCGA-73-7498|TCGA-78-7148|TCGA-78-7149|TCGA-78-7156|TCGA-78-7163|TCGA-78-7166|TCGA-78-7167|TCGA-78-7633
	LUAD.2	29	TCGA-05-4389|TCGA-05-4390|TCGA-05-4402|TCGA-05-4420|TCGA-05-4432|TCGA-44-6774|TCGA-44-7670|TCGA-50-5931|TCGA-50-5931|TCGA-50-7109|TCGA-53-7813|TCGA-55-1592|TCGA-55-1594|TCGA-55-1596|TCGA-55-6642|TCGA-64-1678|TCGA-64-5774|TCGA-67-3771|TCGA-73-4659|TCGA-78-7150|TCGA-78-7155|TCGA-78-7159|TCGA-78-7161|TCGA-78-7536|TCGA-86-7713|TCGA-91-6829|TCGA-91-6829|TCGA-91-6840|TCGA-95-7043
	LUAD.3	58	TCGA-05-4395|TCGA-05-4398|TCGA-05-4405|TCGA-05-4410|TCGA-05-5428|TCGA-38-4628|TCGA-38-4632|TCGA-38-4632|TCGA-44-2656|TCGA-44-2659|TCGA-44-3919|TCGA-44-4112|TCGA-44-6147|TCGA-44-6147|TCGA-44-7662|TCGA-49-4488|TCGA-49-4494|TCGA-49-4505|TCGA-49-6761|TCGA-49-6761|TCGA-49-6767|TCGA-50-5051|TCGA-50-5933|TCGA-50-5933|TCGA-50-6593|TCGA-55-6712|TCGA-55-6981|TCGA-55-6981|TCGA-55-7281|TCGA-55-7576|TCGA-55-7…
	LUAD.4	36	TCGA-05-4396|TCGA-05-4403|TCGA-05-4425|TCGA-05-5429|TCGA-05-5715|TCGA-35-3615|TCGA-44-2666|TCGA-44-7659|TCGA-49-6745|TCGA-49-6745|TCGA-50-5935|TCGA-50-5935|TCGA-50-5942|TCGA-55-6983|TCGA-55-6983|TCGA-55-6986|TCGA-55-6986|TCGA-55-7283|TCGA-55-7725|TCGA-55-7911|TCGA-64-1680|TCGA-67-3773|TCGA-67-6215|TCGA-67-6216|TCGA-69-7763|TCGA-73-4658|TCGA-73-4675|TCGA-78-7152|TCGA-78-7153|TCGA-78-7154|TCGA-78-7…
	LUAD.5	60	TCGA-05-4424|TCGA-05-4426|TCGA-05-4430|TCGA-05-5423|TCGA-38-4626|TCGA-38-4626|TCGA-38-6178|TCGA-44-2657|TCGA-44-2657|TCGA-44-2661|TCGA-44-2661|TCGA-44-2665|TCGA-44-2665|TCGA-44-5645|TCGA-44-5645|TCGA-44-6775|TCGA-44-6777|TCGA-44-6777|TCGA-49-4490|TCGA-49-4490|TCGA-49-4501|TCGA-49-4512|TCGA-49-4512|TCGA-49-6744|TCGA-49-6744|TCGA-50-5068|TCGA-50-5941|TCGA-50-6597|TCGA-50-6673|TCGA-53-7626|TCGA-55-6…
	LUAD.6	47	TCGA-05-4382|TCGA-05-4415|TCGA-05-4417|TCGA-05-4418|TCGA-05-4433|TCGA-05-5420|TCGA-38-4627|TCGA-38-4627|TCGA-38-4631|TCGA-44-2662|TCGA-44-2662|TCGA-44-3396|TCGA-44-3396|TCGA-44-6145|TCGA-44-6145|TCGA-44-6779|TCGA-44-7672|TCGA-49-4487|TCGA-49-4506|TCGA-49-4507|TCGA-49-4514|TCGA-50-5044|TCGA-50-5049|TCGA-50-5055|TCGA-50-5072|TCGA-50-5936|TCGA-50-5936|TCGA-50-5939|TCGA-50-5939|TCGA-50-6595|TCGA-50-6…
	LUSC.basal	44	TCGA-18-3414|TCGA-18-3419|TCGA-18-3421|TCGA-21-1070|TCGA-21-1081|TCGA-21-5782|TCGA-21-5784|TCGA-21-5786|TCGA-22-1011|TCGA-22-4595|TCGA-22-4607|TCGA-22-5472|TCGA-22-5472|TCGA-33-4547|TCGA-34-2600|TCGA-34-5232|TCGA-34-5241|TCGA-37-3783|TCGA-37-3789|TCGA-39-5024|TCGA-39-5028|TCGA-39-5029|TCGA-39-5031|TCGA-39-5039|TCGA-43-3920|TCGA-43-6771|TCGA-43-6771|TCGA-56-5897|TCGA-60-2707|TCGA-60-2708|TCGA-60-2…
	LUSC.classical	70	TCGA-18-3407|TCGA-18-3408|TCGA-18-3411|TCGA-18-3412|TCGA-18-3415|TCGA-18-3416|TCGA-18-4083|TCGA-18-4086|TCGA-18-4721|TCGA-18-5592|TCGA-18-5595|TCGA-21-1071|TCGA-21-1077|TCGA-22-0944|TCGA-22-1012|TCGA-22-4601|TCGA-22-4604|TCGA-22-4613|TCGA-22-5471|TCGA-22-5471|TCGA-22-5473|TCGA-22-5474|TCGA-22-5477|TCGA-22-5482|TCGA-22-5482|TCGA-22-5485|TCGA-22-5491|TCGA-22-5491|TCGA-33-4532|TCGA-33-4538|TCGA-33-4…
	LUSC.primitive	28	TCGA-21-1078|TCGA-22-4591|TCGA-22-4593|TCGA-22-4593|TCGA-22-4599|TCGA-33-4533|TCGA-34-5231|TCGA-34-5927|TCGA-34-5929|TCGA-37-4135|TCGA-37-4141|TCGA-37-5819|TCGA-39-5021|TCGA-43-2578|TCGA-43-6143|TCGA-43-6143|TCGA-46-3768|TCGA-46-6026|TCGA-56-1622|TCGA-60-2713|TCGA-60-2719|TCGA-60-2726|TCGA-66-2754|TCGA-66-2756|TCGA-66-2757|TCGA-66-2758|TCGA-66-2793|TCGA-85-6560
	LUSC.secretory	47	TCGA-18-3409|TCGA-18-3410|TCGA-18-3417|TCGA-21-1076|TCGA-21-5787|TCGA-22-1002|TCGA-22-1016|TCGA-22-5478|TCGA-22-5478|TCGA-22-5480|TCGA-22-5489|TCGA-22-5489|TCGA-22-5492|TCGA-33-4566|TCGA-33-6737|TCGA-33-6737|TCGA-34-2608|TCGA-34-5234|TCGA-34-5239|TCGA-34-5928|TCGA-39-5022|TCGA-39-5030|TCGA-39-5035|TCGA-43-5668|TCGA-43-6647|TCGA-43-6647|TCGA-46-3766|TCGA-46-3767|TCGA-46-3769|TCGA-56-6545|TCGA-56-6…
Ovary	OVCA.Differentiated	109	TCGA-04-1356|TCGA-04-1361|TCGA-04-1362|TCGA-04-1517|TCGA-04-1536|TCGA-04-1648|TCGA-04-1651|TCGA-09-0367|TCGA-09-1659|TCGA-09-1662|TCGA-09-1665|TCGA-09-1666|TCGA-09-1670|TCGA-09-2045|TCGA-09-2056|TCGA-10-0931|TCGA-10-0934|TCGA-10-0936|TCGA-10-0937|TCGA-13-0720|TCGA-13-0724|TCGA-13-0726|TCGA-13-0765|TCGA-13-0797|TCGA-13-0804|TCGA-13-0883|TCGA-13-0884|TCGA-13-0887|TCGA-13-0891|TCGA-13-0905|TCGA-13-0…
	OVCA.Immunoreactive	90	TCGA-04-1348|TCGA-04-1357|TCGA-04-1365|TCGA-09-0366|TCGA-09-1667|TCGA-09-1668|TCGA-09-2044|TCGA-09-2051|TCGA-13-0760|TCGA-13-0795|TCGA-13-0801|TCGA-13-0885|TCGA-13-0893|TCGA-13-0897|TCGA-13-0924|TCGA-13-1410|TCGA-13-1488|TCGA-13-1496|TCGA-13-1498|TCGA-13-1507|TCGA-13-2060|TCGA-20-0987|TCGA-20-0991|TCGA-20-1685|TCGA-23-1120|TCGA-23-1123|TCGA-23-2077|TCGA-23-2084|TCGA-24-0968|TCGA-24-1417|TCGA-24-1…
	OVCA.Mesenchymal	100	TCGA-04-1332|TCGA-04-1337|TCGA-04-1338|TCGA-04-1343|TCGA-04-1530|TCGA-13-0714|TCGA-13-0768|TCGA-13-0886|TCGA-13-0890|TCGA-13-0900|TCGA-13-0908|TCGA-13-0911|TCGA-13-0919|TCGA-13-1405|TCGA-13-1408|TCGA-13-1411|TCGA-13-1481|TCGA-13-1483|TCGA-13-1485|TCGA-13-1487|TCGA-13-1499|TCGA-13-1501|TCGA-13-1505|TCGA-13-1509|TCGA-13-1512|TCGA-20-1682|TCGA-23-1116|TCGA-23-2078|TCGA-24-0970|TCGA-24-0975|TCGA-24-1…
	OVCA.Proliferative	118	TCGA-04-1331|TCGA-04-1341|TCGA-04-1347|TCGA-04-1350|TCGA-04-1364|TCGA-04-1514|TCGA-04-1542|TCGA-04-1655|TCGA-09-0364|TCGA-09-0369|TCGA-09-1661|TCGA-09-1669|TCGA-09-1673|TCGA-09-1674|TCGA-09-2048|TCGA-09-2053|TCGA-09-2054|TCGA-10-0926|TCGA-10-0927|TCGA-10-0928|TCGA-10-0933|TCGA-10-0938|TCGA-13-0725|TCGA-13-0727|TCGA-13-0730|TCGA-13-0762|TCGA-13-0766|TCGA-13-0799|TCGA-13-0800|TCGA-13-0888|TCGA-13-0…
Pancreas	GL	68	TCGA-2J-AAB4|TCGA-2J-AAB8|TCGA-2J-AAB9|TCGA-2J-AABA|TCGA-2J-AABE|TCGA-2J-AABF|TCGA-2J-AABI|TCGA-2J-AABK|TCGA-2J-AABU|TCGA-2J-AABV|TCGA-2L-AAQA|TCGA-2L-AAQE|TCGA-2L-AAQI|TCGA-2L-AAQJ|TCGA-2L-AAQL|TCGA-3A-A9I5|TCGA-3A-A9IH|TCGA-3A-A9IU|TCGA-3E-AAAZ|TCGA-F2-6880|TCGA-F2-A44G|TCGA-F2-A7TX|TCGA-F2-A8YN|TCGA-FB-A4P6|TCGA-FB-A545|TCGA-FB-A5VM|TCGA-FB-A78T|TCGA-FB-AAPP|TCGA-FB-AAPQ|TCGA-FB-AAPU|TCGA-FB-A…
	TR	12	TCGA-2J-AABO|TCGA-3A-A9IB|TCGA-3A-A9IC|TCGA-HV-AA8V|TCGA-HZ-7925|TCGA-HZ-8005|TCGA-HZ-A77Q|TCGA-IB-7646|TCGA-IB-7893|TCGA-IB-A5SQ|TCGA-YB-A89D|TCGA-YB-A89D
	UN	32	TCGA-2J-AABT|TCGA-3A-A9IN|TCGA-3A-A9IR|TCGA-3A-A9IX|TCGA-F2-7273|TCGA-F2-A44H|TCGA-FB-AAPS|TCGA-HZ-7920|TCGA-HZ-7923|TCGA-HZ-8002|TCGA-HZ-8003|TCGA-HZ-8315|TCGA-HZ-8519|TCGA-HZ-8637|TCGA-HZ-A49G|TCGA-HZ-A4BH|TCGA-HZ-A77P|TCGA-IB-7645|TCGA-IB-7651|TCGA-IB-7888|TCGA-IB-8126|TCGA-IB-A5ST|TCGA-IB-AAUM|TCGA-IB-AAUR|TCGA-IB-AAUS|TCGA-IB-AAUV|TCGA-IB-AAUW|TCGA-Q3-A5QY|TCGA-US-A77J|TCGA-XD-AAUH|TCGA-XN-A…
Paraganglia	PCPG.Cortical admixture	22	TCGA-QR-A6GR|TCGA-QR-A70X|TCGA-RW-A685|TCGA-RW-A68G|TCGA-S7-A7WO|TCGA-S7-A7WV|TCGA-S7-A7WW|TCGA-SP-A6QK|TCGA-SQ-A6I4|TCGA-SQ-A6I4|TCGA-SR-A6MU|TCGA-SR-A6MZ|TCGA-SR-A6N0|TCGA-TT-A6YO|TCGA-W2-A7HE|TCGA-WB-A80L|TCGA-WB-A816|TCGA-WB-A817|TCGA-WB-A81H|TCGA-WB-A81K|TCGA-WB-A81V|TCGA-XG-A823
	PCPG.Kinase signaling	69	TCGA-P7-A5NY|TCGA-P7-A5NY|TCGA-P8-A5KD|TCGA-P8-A5KD|TCGA-PR-A5PG|TCGA-QR-A6GO|TCGA-QR-A6GS|TCGA-QR-A6GW|TCGA-QR-A6H1|TCGA-QR-A702|TCGA-QR-A707|TCGA-QR-A70K|TCGA-QR-A70M|TCGA-QR-A70U|TCGA-QR-A70V|TCGA-QR-A70W|TCGA-QT-A5XK|TCGA-QT-A5XM|TCGA-QT-A5XN|TCGA-QT-A5XO|TCGA-QT-A5XP|TCGA-RT-A6YA|TCGA-RT-A6YC|TCGA-RW-A67W|TCGA-RW-A67Y|TCGA-RW-A684|TCGA-RW-A688|TCGA-RW-A689|TCGA-RW-A68A|TCGA-RW-A68B|TCGA-RW-A…
	PCPG.NA	9	TCGA-P7-A5NY|TCGA-P7-A5NY|TCGA-QR-A6GZ|TCGA-QR-A6GZ|TCGA-RW-A686|TCGA-RW-A686|TCGA-SR-A6MX|TCGA-SR-A6MX|TCGA-SR-A6MX
	PCPG.Pseudohypoxia	64	TCGA-P8-A6RX|TCGA-P8-A6RY|TCGA-QR-A6GT|TCGA-QR-A6GU|TCGA-QR-A6GX|TCGA-QR-A6GZ|TCGA-QR-A6GZ|TCGA-QR-A6H0|TCGA-QR-A6H3|TCGA-QR-A6H5|TCGA-QR-A6H6|TCGA-QR-A6ZZ|TCGA-QR-A703|TCGA-QR-A705|TCGA-QR-A706|TCGA-QR-A70A|TCGA-QR-A70D|TCGA-QR-A70E|TCGA-QR-A70I|TCGA-QR-A70J|TCGA-QR-A70N|TCGA-QR-A70P|TCGA-QR-A70T|TCGA-QR-A7IN|TCGA-QR-A7IP|TCGA-QT-A5XJ|TCGA-QT-A5XL|TCGA-QT-A7U0|TCGA-RT-A6Y9|TCGA-RW-A67X|TCGA-RW-A…
	PCPG.Wnt-altered	24	TCGA-P8-A5KC|TCGA-P8-A5KC|TCGA-PR-A5PF|TCGA-PR-A5PH|TCGA-QR-A6GY|TCGA-QR-A6H2|TCGA-QR-A700|TCGA-QR-A708|TCGA-QR-A70C|TCGA-QR-A70H|TCGA-QR-A70R|TCGA-QT-A69Q|TCGA-RW-A67V|TCGA-RW-A686|TCGA-RW-A686|TCGA-RW-A8AZ|TCGA-S7-A7WT|TCGA-SR-A6MS|TCGA-WB-A80K|TCGA-WB-A80M|TCGA-WB-A80Q|TCGA-WB-A80Y|TCGA-WB-A815|TCGA-WB-A81M
Prostate	PRAD.1-ERG	173	TCGA-2A-A8VL|TCGA-2A-A8VT|TCGA-2A-A8VV|TCGA-CH-5739|TCGA-CH-5740|TCGA-CH-5741|TCGA-CH-5743|TCGA-CH-5744|TCGA-CH-5746|TCGA-CH-5752|TCGA-CH-5754|TCGA-CH-5764|TCGA-CH-5765|TCGA-CH-5766|TCGA-CH-5768|TCGA-CH-5768|TCGA-CH-5769|TCGA-CH-5769|TCGA-CH-5789|TCGA-CH-5790|TCGA-CH-5791|TCGA-CH-5794|TCGA-EJ-5495|TCGA-EJ-5496|TCGA-EJ-5497|TCGA-EJ-5498|TCGA-EJ-5499|TCGA-EJ-5502|TCGA-EJ-5503|TCGA-EJ-5506|TCGA-EJ-5…
	PRAD.2-ETV1	29	TCGA-2A-A8W1|TCGA-2A-A8W3|TCGA-CH-5748|TCGA-CH-5750|TCGA-CH-5753|TCGA-EJ-5501|TCGA-EJ-5504|TCGA-EJ-5510|TCGA-EJ-5519|TCGA-EJ-7318|TCGA-EJ-7788|TCGA-EJ-8474|TCGA-EJ-A7NH|TCGA-EJ-A8FU|TCGA-G9-6348|TCGA-G9-6348|TCGA-G9-6494|TCGA-HC-A631|TCGA-HC-A8CY|TCGA-J4-A83M|TCGA-KK-A7AP|TCGA-KK-A7B3|TCGA-M7-A71Y|TCGA-SU-A7E7|TCGA-V1-A8MJ|TCGA-VP-A87J|TCGA-YL-A8SC|TCGA-YL-A8SJ|TCGA-YL-A9WH
	PRAD.3-ETV4	14	TCGA-CH-5762|TCGA-CH-5763|TCGA-CH-5771|TCGA-EJ-5511|TCGA-EJ-A7NM|TCGA-G9-6371|TCGA-HC-7749|TCGA-HC-A76W|TCGA-HI-7168|TCGA-KC-A7FD|TCGA-M7-A725|TCGA-V1-A8WV|TCGA-V1-A8X3|TCGA-XQ-A8TA
	PRAD.4-FLI1	4	TCGA-CH-5738|TCGA-H9-7775|TCGA-HC-7079|TCGA-V1-A8WN
	PRAD.5-SPOP	43	TCGA-CH-5788|TCGA-EJ-5505|TCGA-EJ-5509|TCGA-EJ-5531|TCGA-EJ-7115|TCGA-EJ-7115|TCGA-EJ-7123|TCGA-EJ-7123|TCGA-EJ-7330|TCGA-EJ-7330|TCGA-EJ-7782|TCGA-EJ-7782|TCGA-EJ-8468|TCGA-EJ-A65E|TCGA-EJ-A8FS|TCGA-FC-7961|TCGA-G9-6333|TCGA-G9-6333|TCGA-G9-7510|TCGA-HC-7080|TCGA-HC-8258|TCGA-HC-8258|TCGA-HC-8261|TCGA-J4-A6G3|TCGA-KK-A59X|TCGA-KK-A59Z|TCGA-KK-A6E0|TCGA-KK-A8I9|TCGA-KK-A8IF|TCGA-KK-A8IK|TCGA-VN-A…
	PRAD.6-FOXA1	10	TCGA-CH-5737|TCGA-EJ-5494|TCGA-EJ-7789|TCGA-EJ-7789|TCGA-HC-7210|TCGA-HC-8265|TCGA-J9-A8CP|TCGA-KK-A8IB|TCGA-KK-A8IG|TCGA-YL-A9WI
	PRAD.7-IDH1	4	TCGA-CH-5772|TCGA-EJ-7125|TCGA-EJ-7125|TCGA-G9-7523
	PRAD.8-other	98	TCGA-2A-A8VO|TCGA-CH-5751|TCGA-CH-5761|TCGA-CH-5761|TCGA-CH-5767|TCGA-CH-5767|TCGA-CH-5792|TCGA-EJ-5514|TCGA-EJ-5515|TCGA-EJ-5517|TCGA-EJ-5518|TCGA-EJ-5532|TCGA-EJ-7218|TCGA-EJ-7317|TCGA-EJ-7317|TCGA-EJ-7331|TCGA-EJ-7331|TCGA-EJ-7781|TCGA-EJ-7781|TCGA-EJ-7786|TCGA-EJ-7786|TCGA-EJ-7791|TCGA-EJ-7792|TCGA-EJ-7792|TCGA-EJ-7794|TCGA-EJ-7794|TCGA-EJ-8470|TCGA-EJ-A46G|TCGA-EJ-A46I|TCGA-EJ-A65G|TCGA-EJ-A…
Rectum	GI.CIN	77	TCGA-AF-2687|TCGA-AF-2690|TCGA-AF-2693|TCGA-AF-3911|TCGA-AF-4110|TCGA-AF-6136|TCGA-AF-6655|TCGA-AF-6672|TCGA-AF-A56K|TCGA-AF-A56L|TCGA-AF-A56N|TCGA-AG-3591|TCGA-AG-3592|TCGA-AG-3725|TCGA-AG-3725|TCGA-AG-3731|TCGA-AG-3731|TCGA-AG-3732|TCGA-AG-3732|TCGA-AG-3742|TCGA-AG-3742|TCGA-AG-4021|TCGA-AG-4022|TCGA-AH-6544|TCGA-AH-6643|TCGA-AH-6643|TCGA-AH-6644|TCGA-AH-6897|TCGA-CI-6619|TCGA-CI-6620|TCGA-CI-6…
	GI.GS	6	TCGA-AH-6547|TCGA-AH-6903|TCGA-DC-5337|TCGA-EI-6510|TCGA-F5-6465|TCGA-F5-6861
	GI.HM-SNV	2	TCGA-EI-6917|TCGA-F5-6814
	GI.MSI	2	TCGA-EI-6507|TCGA-EI-6882
Skin	SKCM.-	19	TCGA-BF-A5EP|TCGA-BF-A5ER|TCGA-BF-A5ES|TCGA-D3-A5GL|TCGA-EB-A3XF|TCGA-EB-A4XL|TCGA-EB-A51B|TCGA-EB-A550|TCGA-EB-A5FP|TCGA-EB-A5KH|TCGA-EE-A29T|TCGA-ER-A19T|TCGA-ER-A19T|TCGA-ER-A2NC|TCGA-ER-A2NF|TCGA-ER-A2NF|TCGA-FS-A4F2|TCGA-FW-A3R5|TCGA-HR-A5NC
	SKCM.BRAF	149	TCGA-BF-A1PU|TCGA-BF-A1PX|TCGA-BF-A3DJ|TCGA-BF-A3DL|TCGA-BF-A3DM|TCGA-BF-A3DN|TCGA-BF-A5EQ|TCGA-D3-A1Q4|TCGA-D3-A1Q5|TCGA-D3-A1Q6|TCGA-D3-A1Q7|TCGA-D3-A1Q9|TCGA-D3-A1QA|TCGA-D3-A1QA|TCGA-D3-A2J7|TCGA-D3-A2JA|TCGA-D3-A2JD|TCGA-D3-A2JG|TCGA-D3-A2JH|TCGA-D3-A2JK|TCGA-D3-A2JN|TCGA-D3-A2JP|TCGA-D3-A3C1|TCGA-D3-A3C3|TCGA-D3-A3C6|TCGA-D3-A3C7|TCGA-D3-A3CB|TCGA-D3-A3CE|TCGA-D3-A3MO|TCGA-D3-A3MR|TCGA-D3-A…
	SKCM.NF1	27	TCGA-DA-A1IC|TCGA-EB-A3Y7|TCGA-EB-A41A|TCGA-EE-A180|TCGA-EE-A181|TCGA-EE-A182|TCGA-EE-A29N|TCGA-EE-A2GC|TCGA-EE-A2GI|TCGA-EE-A2GR|TCGA-EE-A2MI|TCGA-EE-A2MJ|TCGA-EE-A2MS|TCGA-EE-A2MT|TCGA-EE-A3AE|TCGA-EE-A3J5|TCGA-EE-A3JD|TCGA-ER-A19A|TCGA-ER-A19F|TCGA-FR-A3R1|TCGA-FS-A1ZA|TCGA-FS-A1ZZ|TCGA-FS-A4F4|TCGA-FW-A3I3|TCGA-FW-A3TU|TCGA-GN-A266|TCGA-GN-A26C
	SKCM.RAS	92	TCGA-BF-A1PV|TCGA-BF-A1PZ|TCGA-BF-A5EO|TCGA-D3-A1Q1|TCGA-D3-A1Q8|TCGA-D3-A1QB|TCGA-D3-A2J8|TCGA-D3-A2JF|TCGA-D3-A2JL|TCGA-D3-A2JO|TCGA-D3-A3ML|TCGA-D3-A3MV|TCGA-D3-A51E|TCGA-D3-A51G|TCGA-D3-A51R|TCGA-D3-A51T|TCGA-D3-A5GO|TCGA-D9-A3Z1|TCGA-D9-A3Z4|TCGA-D9-A4Z3|TCGA-DA-A1HV|TCGA-DA-A1I1|TCGA-DA-A3F3|TCGA-EB-A1NK|TCGA-EB-A41B|TCGA-EB-A44O|TCGA-EB-A44Q|TCGA-EB-A44R|TCGA-EB-A551|TCGA-EE-A17X|TCGA-EE-A…
	SKCM.Triple	47	TCGA-BF-A1Q0|TCGA-D3-A1Q3|TCGA-D3-A2J6|TCGA-D3-A2J9|TCGA-D3-A2JB|TCGA-D3-A2JC|TCGA-D3-A3BZ|TCGA-D3-A3C8|TCGA-D3-A3CC|TCGA-D3-A3CF|TCGA-D3-A51K|TCGA-D9-A149|TCGA-D9-A1JW|TCGA-D9-A4Z5|TCGA-DA-A1IA|TCGA-DA-A1IB|TCGA-DA-A3F2|TCGA-EB-A42Y|TCGA-EB-A4IQ|TCGA-EB-A4OY|TCGA-EE-A17Z|TCGA-EE-A20I|TCGA-EE-A29D|TCGA-EE-A2A0|TCGA-EE-A2GK|TCGA-EE-A2MR|TCGA-ER-A196|TCGA-ER-A197|TCGA-ER-A19L|TCGA-ER-A19T|TCGA-ER-A…
Stomach	GI.CIN	238	TCGA-3M-AB46|TCGA-B7-A5TJ|TCGA-B7-A5TN|TCGA-BR-4191|TCGA-BR-4255|TCGA-BR-4267|TCGA-BR-4279|TCGA-BR-4294|TCGA-BR-4357|TCGA-BR-4366|TCGA-BR-4369|TCGA-BR-6454|TCGA-BR-6454|TCGA-BR-6456|TCGA-BR-6458|TCGA-BR-6458|TCGA-BR-6564|TCGA-BR-6564|TCGA-BR-6565|TCGA-BR-6705|TCGA-BR-6801|TCGA-BR-7197|TCGA-BR-7715|TCGA-BR-7715|TCGA-BR-7716|TCGA-BR-7716|TCGA-BR-7717|TCGA-BR-7717|TCGA-BR-7722|TCGA-BR-7723|TCGA-BR-7…
	GI.EBV	31	TCGA-B7-5818|TCGA-B7-A5TK|TCGA-BR-4253|TCGA-BR-6455|TCGA-BR-6706|TCGA-BR-6707|TCGA-BR-7196|TCGA-BR-7958|TCGA-BR-8366|TCGA-BR-8381|TCGA-BR-8589|TCGA-BR-8686|TCGA-BR-A4J4|TCGA-CD-5801|TCGA-CG-5722|TCGA-CG-5722|TCGA-D7-5577|TCGA-D7-8570|TCGA-D7-8573|TCGA-D7-A4YX|TCGA-D7-A6EZ|TCGA-FP-7916|TCGA-FP-7998|TCGA-HU-8608|TCGA-HU-A4G2|TCGA-HU-A4G6|TCGA-HU-A4H0|TCGA-VQ-A8PF|TCGA-VQ-A91W|TCGA-VQ-A923|TCGA-VQ-A…
	GI.GS	53	TCGA-3M-AB47|TCGA-BR-4187|TCGA-BR-4371|TCGA-BR-6453|TCGA-BR-6453|TCGA-BR-6457|TCGA-BR-6457|TCGA-BR-6563|TCGA-BR-6803|TCGA-BR-8367|TCGA-BR-8371|TCGA-BR-8380|TCGA-BR-8384|TCGA-BR-8592|TCGA-BR-A44T|TCGA-BR-A453|TCGA-BR-A4IU|TCGA-BR-A4IV|TCGA-BR-A4IZ|TCGA-BR-A4J2|TCGA-BR-A4J5|TCGA-BR-A4J9|TCGA-CD-5798|TCGA-CD-8531|TCGA-CD-8534|TCGA-CG-4441|TCGA-CG-4462|TCGA-CG-4474|TCGA-CG-5717|TCGA-D7-6522|TCGA-D7-6…
	GI.HM-SNV	8	TCGA-BR-8284|TCGA-BR-8680|TCGA-CD-8529|TCGA-CG-4437|TCGA-D7-6528|TCGA-HU-A4GH|TCGA-HU-A4GH|TCGA-IN-A6RL
	GI.MSI	77	TCGA-B7-5816|TCGA-B7-A5TI|TCGA-BR-4201|TCGA-BR-4256|TCGA-BR-4257|TCGA-BR-4280|TCGA-BR-4292|TCGA-BR-4361|TCGA-BR-4362|TCGA-BR-4363|TCGA-BR-4368|TCGA-BR-4370|TCGA-BR-6452|TCGA-BR-6566|TCGA-BR-6802|TCGA-BR-6802|TCGA-BR-6852|TCGA-BR-6852|TCGA-BR-7703|TCGA-BR-7703|TCGA-BR-7707|TCGA-BR-7851|TCGA-BR-7851|TCGA-BR-8059|TCGA-BR-8078|TCGA-BR-8081|TCGA-BR-8361|TCGA-BR-8363|TCGA-BR-8368|TCGA-BR-8372|TCGA-BR-8…
Uterus	UCS.1	17	TCGA-N5-A4R8|TCGA-N5-A4RA|TCGA-N5-A4RD|TCGA-N5-A4RO|TCGA-N5-A59E|TCGA-N7-A4Y5|TCGA-N7-A4Y8|TCGA-N8-A4PN|TCGA-N8-A4PQ|TCGA-N8-A56S|TCGA-N9-A4Q1|TCGA-N9-A4Q4|TCGA-NA-A4QW|TCGA-NA-A4QX|TCGA-ND-A4W6|TCGA-ND-A4WF|TCGA-NG-A4VU
	UCS.2	40	TCGA-N5-A4RF|TCGA-N5-A4RJ|TCGA-N5-A4RM|TCGA-N5-A4RN|TCGA-N5-A4RS|TCGA-N5-A4RT|TCGA-N5-A4RU|TCGA-N5-A4RV|TCGA-N5-A59F|TCGA-N6-A4V9|TCGA-N6-A4VC|TCGA-N6-A4VD|TCGA-N6-A4VE|TCGA-N6-A4VF|TCGA-N6-A4VG|TCGA-N7-A4Y0|TCGA-N7-A59B|TCGA-N8-A4PI|TCGA-N8-A4PL|TCGA-N8-A4PM|TCGA-N8-A4PO|TCGA-N8-A4PP|TCGA-N9-A4PZ|TCGA-N9-A4Q3|TCGA-N9-A4Q7|TCGA-N9-A4Q8|TCGA-NA-A4QV|TCGA-NA-A4QY|TCGA-NA-A4R0|TCGA-NA-A4R1|TCGA-NA-A…
White blood cell	AML.1	14	TCGA-AB-2810|TCGA-AB-2811|TCGA-AB-2820|TCGA-AB-2848|TCGA-AB-2855|TCGA-AB-2856|TCGA-AB-2884|TCGA-AB-2900|TCGA-AB-2918|TCGA-AB-2920|TCGA-AB-2921|TCGA-AB-2931|TCGA-AB-2956|TCGA-AB-2977
	AML.2	21	TCGA-AB-2824|TCGA-AB-2830|TCGA-AB-2841|TCGA-AB-2843|TCGA-AB-2849|TCGA-AB-2854|TCGA-AB-2857|TCGA-AB-2868|TCGA-AB-2871|TCGA-AB-2878|TCGA-AB-2908|TCGA-AB-2915|TCGA-AB-2936|TCGA-AB-2938|TCGA-AB-2940|TCGA-AB-2943|TCGA-AB-2952|TCGA-AB-2972|TCGA-AB-2979|TCGA-AB-2995|TCGA-AB-3008
	AML.3	16	TCGA-AB-2803|TCGA-AB-2823|TCGA-AB-2840|TCGA-AB-2862|TCGA-AB-2872|TCGA-AB-2874|TCGA-AB-2897|TCGA-AB-2939|TCGA-AB-2980|TCGA-AB-2991|TCGA-AB-2994|TCGA-AB-2998|TCGA-AB-2999|TCGA-AB-3007|TCGA-AB-3009|TCGA-AB-3012
	AML.4	37	TCGA-AB-2806|TCGA-AB-2812|TCGA-AB-2814|TCGA-AB-2822|TCGA-AB-2839|TCGA-AB-2853|TCGA-AB-2859|TCGA-AB-2863|TCGA-AB-2867|TCGA-AB-2869|TCGA-AB-2876|TCGA-AB-2877|TCGA-AB-2879|TCGA-AB-2894|TCGA-AB-2895|TCGA-AB-2898|TCGA-AB-2901|TCGA-AB-2903|TCGA-AB-2904|TCGA-AB-2913|TCGA-AB-2914|TCGA-AB-2917|TCGA-AB-2919|TCGA-AB-2941|TCGA-AB-2955|TCGA-AB-2964|TCGA-AB-2966|TCGA-AB-2975|TCGA-AB-2976|TCGA-AB-2978|TCGA-AB-2…
	AML.5	31	TCGA-AB-2805|TCGA-AB-2808|TCGA-AB-2813|TCGA-AB-2815|TCGA-AB-2816|TCGA-AB-2818|TCGA-AB-2821|TCGA-AB-2825|TCGA-AB-2828|TCGA-AB-2833|TCGA-AB-2836|TCGA-AB-2837|TCGA-AB-2838|TCGA-AB-2846|TCGA-AB-2851|TCGA-AB-2873|TCGA-AB-2892|TCGA-AB-2911|TCGA-AB-2916|TCGA-AB-2932|TCGA-AB-2933|TCGA-AB-2934|TCGA-AB-2935|TCGA-AB-2942|TCGA-AB-2948|TCGA-AB-2954|TCGA-AB-2973|TCGA-AB-2981|TCGA-AB-2985|TCGA-AB-2987|TCGA-AB-2…
	AML.6	33	TCGA-AB-2817|TCGA-AB-2819|TCGA-AB-2832|TCGA-AB-2845|TCGA-AB-2847|TCGA-AB-2858|TCGA-AB-2865|TCGA-AB-2870|TCGA-AB-2875|TCGA-AB-2880|TCGA-AB-2881|TCGA-AB-2882|TCGA-AB-2885|TCGA-AB-2886|TCGA-AB-2887|TCGA-AB-2889|TCGA-AB-2890|TCGA-AB-2891|TCGA-AB-2899|TCGA-AB-2927|TCGA-AB-2928|TCGA-AB-2929|TCGA-AB-2930|TCGA-AB-2937|TCGA-AB-2944|TCGA-AB-2946|TCGA-AB-2949|TCGA-AB-2950|TCGA-AB-2959|TCGA-AB-2970|TCGA-AB-2…
	AML.7	20	TCGA-AB-2826|TCGA-AB-2834|TCGA-AB-2835|TCGA-AB-2842|TCGA-AB-2844|TCGA-AB-2860|TCGA-AB-2861|TCGA-AB-2866|TCGA-AB-2883|TCGA-AB-2893|TCGA-AB-2910|TCGA-AB-2912|TCGA-AB-2924|TCGA-AB-2925|TCGA-AB-2963|TCGA-AB-2965|TCGA-AB-2967|TCGA-AB-2969|TCGA-AB-2971|TCGA-AB-3005
Thyroid	THCA.1	148	TCGA-BJ-A0YZ|TCGA-BJ-A0Z0|TCGA-BJ-A0Z2|TCGA-BJ-A0ZA|TCGA-BJ-A0ZC|TCGA-BJ-A0ZE|TCGA-BJ-A0ZG|TCGA-BJ-A18Y|TCGA-BJ-A190|TCGA-BJ-A191|TCGA-BJ-A192|TCGA-BJ-A28S|TCGA-BJ-A28V|TCGA-BJ-A291|TCGA-BJ-A2N7|TCGA-BJ-A2N7|TCGA-BJ-A2N8|TCGA-BJ-A2N8|TCGA-BJ-A2N9|TCGA-BJ-A2N9|TCGA-BJ-A2P4|TCGA-BJ-A3F0|TCGA-BJ-A3PT|TCGA-BJ-A45C|TCGA-BJ-A45D|TCGA-BJ-A45F|TCGA-BJ-A45G|TCGA-BJ-A45K|TCGA-CE-A484|TCGA-DE-A2OL|TCGA-DE-A…
	THCA.2	74	TCGA-BJ-A0Z3|TCGA-BJ-A0ZJ|TCGA-BJ-A28T|TCGA-BJ-A28Z|TCGA-BJ-A45H|TCGA-CE-A27D|TCGA-CE-A485|TCGA-DE-A0XZ|TCGA-DJ-A13O|TCGA-DJ-A1QM|TCGA-DJ-A2PO|TCGA-DJ-A2PR|TCGA-DJ-A2PS|TCGA-DJ-A2PX|TCGA-DJ-A2Q1|TCGA-DJ-A2Q5|TCGA-DJ-A3US|TCGA-DJ-A3UU|TCGA-DJ-A3UW|TCGA-DJ-A3UX|TCGA-DJ-A3UY|TCGA-DJ-A3UZ|TCGA-DJ-A3V2|TCGA-DJ-A3V3|TCGA-DJ-A3V4|TCGA-DJ-A4UP|TCGA-DJ-A4UQ|TCGA-DJ-A4UT|TCGA-DJ-A4UW|TCGA-DJ-A4V0|TCGA-DJ-A…
	THCA.3	95	TCGA-BJ-A0Z5|TCGA-BJ-A0ZH|TCGA-BJ-A3EZ|TCGA-BJ-A45J|TCGA-BJ-A4O9|TCGA-CE-A3ME|TCGA-CE-A483|TCGA-DE-A0Y2|TCGA-DE-A0Y3|TCGA-DE-A4MD|TCGA-DE-A4MD|TCGA-DJ-A13U|TCGA-DJ-A1QD|TCGA-DJ-A1QO|TCGA-DJ-A1QQ|TCGA-DJ-A2PN|TCGA-DJ-A2Q4|TCGA-DJ-A3UM|TCGA-DJ-A3V7|TCGA-DJ-A3V8|TCGA-DJ-A3VA|TCGA-DJ-A3VE|TCGA-DJ-A3VI|TCGA-DJ-A3VJ|TCGA-DJ-A4V2|TCGA-DO-A1K0|TCGA-E3-A3E1|TCGA-E3-A3E3|TCGA-E8-A417|TCGA-E8-A418|TCGA-EL-A…
	THCA.4	123	TCGA-BJ-A0Z9|TCGA-BJ-A0ZB|TCGA-BJ-A18Z|TCGA-BJ-A28R|TCGA-BJ-A28R|TCGA-BJ-A28X|TCGA-BJ-A28X|TCGA-BJ-A2NA|TCGA-BJ-A2NA|TCGA-BJ-A3PR|TCGA-BJ-A3PR|TCGA-BJ-A3PU|TCGA-BJ-A3PU|TCGA-BJ-A45I|TCGA-BJ-A4O8|TCGA-DE-A4MC|TCGA-DJ-A13L|TCGA-DJ-A1QE|TCGA-DJ-A1QH|TCGA-DJ-A2PT|TCGA-DJ-A2PY|TCGA-DJ-A2PZ|TCGA-DJ-A2Q3|TCGA-DJ-A2Q6|TCGA-DJ-A2Q9|TCGA-DJ-A3UQ|TCGA-DJ-A3V0|TCGA-DJ-A3V5|TCGA-DJ-A3VB|TCGA-DJ-A3VD|TCGA-DJ-A…
	THCA.5	107	TCGA-BJ-A290|TCGA-BJ-A290|TCGA-CE-A13K|TCGA-CE-A3MD|TCGA-CE-A481|TCGA-CE-A482|TCGA-DE-A3KN|TCGA-DJ-A13P|TCGA-DJ-A13T|TCGA-DJ-A13V|TCGA-DJ-A13X|TCGA-DJ-A1QF|TCGA-DJ-A1QI|TCGA-DJ-A1QN|TCGA-DJ-A2PQ|TCGA-DJ-A2PU|TCGA-DJ-A2PV|TCGA-DJ-A2PW|TCGA-DJ-A2Q7|TCGA-DJ-A2QA|TCGA-DJ-A2QC|TCGA-DJ-A3UK|TCGA-DJ-A3UN|TCGA-DJ-A3UO|TCGA-DJ-A3UR|TCGA-DJ-A3V9|TCGA-DJ-A4UL|TCGA-DO-A1JZ|TCGA-DO-A1JZ|TCGA-E3-A3E0|TCGA-E3-A…
	THCA.NA	13	TCGA-BJ-A28W|TCGA-BJ-A28W|TCGA-BJ-A45E|TCGA-DE-A4M8|TCGA-DE-A4MA|TCGA-DE-A4MB|TCGA-EL-A3D1|TCGA-EL-A3D4|TCGA-EM-A22M|TCGA-ET-A3BV|TCGA-ET-A3DU|TCGA-FE-A232|TCGA-L6-A4EP
