# Supplementary material for: The landscape of cancer-rewired GPCR signaling axes
Source: Cell Genom. 2024 May 8;4(5):100557. doi: 10.1016/j.xgen.2024.100557 (PMC11099383; doi:10.1016/j.xgen.2024.100557)
Supplement: Table S4. Related to STAR Methods: Subtype-specific mutated oncodrivers and G-protein coupling co-regulation [file mmc5.xlsx]

## Sheet: Sheet1
Table S4. subtype specific mutated oncodrivers and G protein coupling co-regulation
	Oncogene	TSG	Gs_up_count	Gi/Go_up_count	Gq/G11_up_count	G12/G13_up_count	Gs_down_count	Gi/Go_down_count	Gq/G11_down_count	G12/G13_down_count	Gs_up_norm	Gi/Go_up_norm	Gq/G11_up_norm	G12/G13_up_norm	Gs_down_norm	Gi/Go_down_norm	Gq/G11_down_norm	G12/G13_down_norm
Prostate_PRAD.3-ETV4		ATM, CHEK2	0	1	0	1	9	16	19	1	0	50	0	50	20	35.5556	42.2222	2.22222
Prostate_PRAD.6-FOXA1	MLLT3	ATM, KMT2D	0	1	0	1	10	8	16	0	0	50	0	50	29.4118	23.5294	47.0588	0
Prostate_PRAD.2-ETV1	MLLT3	KMT2C, LRP1B, TP53	1	2	0	2	11	18	18	0	20	40	0	40	23.4043	38.2979	38.2979	0
Prostate_PRAD.5-SPOP	MLLT3	KMT2C, EP400	0	3	1	2	15	16	20	0	0	50	16.6667	33.3333	29.4118	31.3725	39.2157	0
Prostate_PRAD.1-ERG	MLLT3	ATM, CHEK2, EP400, TP53	0	3	2	2	11	19	17	0	0	42.8571	28.5714	28.5714	23.4043	40.4255	36.1702	0
Prostate_PRAD.8-other	MLLT3	CHEK2, KDM6A, ZFHX3, TP53	2	3	1	2	13	18	22	0	25	37.5	12.5	25	24.5283	33.9623	41.5094	0
Colon_GI.GS	KRAS	ATM	2	5	3	3	12	16	21	3	15.3846	38.4615	23.0769	23.0769	23.0769	30.7692	40.3846	5.76923
Bladder_BLCA.1		ARID1A, KDM6A, TP53	0	4	3	2	7	11	12	3	0	44.4444	33.3333	22.2222	21.2121	33.3333	36.3636	9.09091
Brain_GBM_LGG.Classic-like	EGFR	PIK3R1, NF1, PTEN, TP53	1	2	1	1	19	30	29	5	20	40	20	20	22.8916	36.1446	34.9398	6.0241
Lung_LUAD.4	KRAS	SETD2, LRP1B	0	5	4	2	7	14	13	0	0	45.4545	36.3636	18.1818	20.5882	41.1765	38.2353	0
Lung_LUSC.basal	MTOR	FAT1, LRP1B, TP53	2	8	5	3	5	9	10	2	11.1111	44.4444	27.7778	16.6667	19.2308	34.6154	38.4615	7.69231
Colon_GI.CIN	KRAS	APC, FBXW7, TP53	2	5	3	2	13	14	20	4	16.6667	41.6667	25	16.6667	25.4902	27.451	39.2157	7.84314
Bladder_BLCA.2	PIK3CA	ARID1A, TP53	1	9	6	3	5	2	6	0	5.26316	47.3684	31.5789	15.7895	38.4615	15.3846	46.1538	0
Bladder_BLCA.3		ARID1A, ATM, KDM6A, TP53	1	7	3	2	8	10	14	2	7.69231	53.8462	23.0769	15.3846	23.5294	29.4118	41.1765	5.88235
Stomach_GI.EBV	PIK3CA, CTNNB1	ARID1A, LRP1B	0	5	1	1	12	14	19	2	0	71.4286	14.2857	14.2857	25.5319	29.7872	40.4255	4.25532
Lung_LUSC.secretory		PTPRT, FAT1, LRP1B, TP53	1	11	6	3	8	11	12	1	4.7619	52.381	28.5714	14.2857	25	34.375	37.5	3.125
Brain_GBM_LGG.NA	EGFR	NF1, PTEN, RB1, TP53	2	2	2	1	6	8	11	1	28.5714	28.5714	28.5714	14.2857	23.0769	30.7692	42.3077	3.84615
Liver_LIHC.iCluster:1		BAP1, ARID1A, RB1, TP53	2	10	7	3	3	10	8	1	9.09091	45.4545	31.8182	13.6364	13.6364	45.4545	36.3636	4.54545
Uterus_UCS.1	PIK3CA	PIK3R1, FBXW7, TP53	8	18	13	6	2	5	6	1	17.7778	40	28.8889	13.3333	14.2857	35.7143	42.8571	7.14286
Lung_LUAD.6	KRAS	KEAP1, PTPRD, LRP1B, TP53	3	14	11	4	6	11	12	0	9.375	43.75	34.375	12.5	20.6897	37.931	41.3793	0
Stomach_GI.CIN		SMAD4, APC, PTPRT, LRP1B, TP53	6	14	8	4	6	6	12	1	18.75	43.75	25	12.5	24	24	48	4
Colon_GI.MSI		AXIN1	1	4	2	1	13	13	20	1	12.5	50	25	12.5	27.6596	27.6596	42.5532	2.12766
Bladder_BLCA.4		ARID1A, TP53	1	9	4	2	5	4	7	0	6.25	56.25	25	12.5	31.25	25	43.75	0
Brain_GBM_LGG.Mesenchymal-like	PIK3CA, EGFR	PIK3R1, PTEN, TP53	1	4	2	1	16	24	24	4	12.5	50	25	12.5	23.5294	35.2941	35.2941	5.88235
Ovary_OVCA.Differentiated		TP53	3	11	8	3	3	3	5	1	12	44	32	12	25	25	41.6667	8.33333
Uterus_UCS.2	PIK3CA	PTEN, FBXW7, TP53	10	20	16	6	2	4	6	0	19.2308	38.4615	30.7692	11.5385	16.6667	33.3333	50	0
Lung_LUAD.5	EGFR, KRAS	LRP1B, TP53	3	10	11	3	5	9	9	0	11.1111	37.037	40.7407	11.1111	21.7391	39.1304	39.1304	0
Lung_LUAD.2		ATM, PTPRD, PTPRT, LRP1B, TP53	3	11	11	3	7	11	12	2	10.7143	39.2857	39.2857	10.7143	21.875	34.375	37.5	6.25
Lung_LUSC.classical		CDKN2A, LRP1B, TP53	3	6	8	2	7	11	10	2	15.7895	31.5789	42.1053	10.5263	23.3333	36.6667	33.3333	6.66667
Ovary_OVCA.Immunoreactive		TP53	3	12	11	3	4	5	7	1	10.3448	41.3793	37.931	10.3448	23.5294	29.4118	41.1765	5.88235
Lung_LUAD.1	KRAS	KEAP1, LRP1B	2	8	8	2	10	16	14	2	10	40	40	10	23.8095	38.0952	33.3333	4.7619
Esophagus_GI.ESCC		ATM, KMT2D, TP53	3	10	5	2	8	7	10	2	15	50	25	10	29.6296	25.9259	37.037	7.40741
Stomach_GI.HM-SNV		KMT2C, APC, PTPRD, SPEN, LRP1B	1	6	2	1	6	7	11	2	10	60	20	10	23.0769	26.9231	42.3077	7.69231
Pancreas_UN	KRAS	ZFHX3, LRP1B, TP53	9	21	16	5	1	3	3	0	17.6471	41.1765	31.3725	9.80392	14.2857	42.8571	42.8571	0
Lung_LUAD.3	EGFR, KRAS	FAT1, LRP1B, TP53	1	10	8	2	11	15	15	1	4.7619	47.619	38.0952	9.52381	26.1905	35.7143	35.7143	2.38095
Kidney_KIRC.NA		PBRM1, VHL, ARID1A, SPEN, TP53	4	6	9	2	8	14	12	4	19.0476	28.5714	42.8571	9.52381	21.0526	36.8421	31.5789	10.5263
Kidney_KIRC.1	MTOR	SETD2, PBRM1, VHL, KMT2C	3	3	4	1	13	19	20	5	27.2727	27.2727	36.3636	9.09091	22.807	33.3333	35.0877	8.77193
Breast_BRCA.Basal	PIK3CA	TP53	2	11	7	2	12	15	18	1	9.09091	50	31.8182	9.09091	26.087	32.6087	39.1304	2.17391
Stomach_GI.GS		ARID1A, LRP1B, TP53	8	20	15	4	1	6	3	0	17.0213	42.5532	31.9149	8.51064	10	60	30	0
Ovary_OVCA.Proliferative		APC, RB1, LRP1B, TP53	9	16	18	4	2	5	6	1	19.1489	34.0426	38.2979	8.51064	14.2857	35.7143	42.8571	7.14286
Liver_LIHC.NA		RB1, AXIN1, LRP1B, TP53	2	5	4	1	5	13	14	1	16.6667	41.6667	33.3333	8.33333	15.1515	39.3939	42.4242	3.0303
Pancreas_GL	KRAS	CDKN2A, SMAD4, TP53	9	15	10	3	1	3	3	0	24.3243	40.5405	27.027	8.10811	14.2857	42.8571	42.8571	0
Ovary_OVCA.Mesenchymal	EGFR	NF1, TP53	5	15	15	3	3	4	5	1	13.1579	39.4737	39.4737	7.89474	23.0769	30.7692	38.4615	7.69231
Kidney_KIRC.2		BAP1, SETD2, PBRM1, VHL	3	4	5	1	12	14	13	4	23.0769	30.7692	38.4615	7.69231	27.907	32.5581	30.2326	9.30233
Pancreas_TR	KRAS	CDKN2A, SMAD4, LRP1B, TP53	10	15	12	3	2	4	4	0	25	37.5	30	7.5	20	40	40	0
Stomach_GI.MSI		ARID1A, ZFHX3, KMT2B, KMT2D, LRP1B	2	7	4	1	9	11	17	2	14.2857	50	28.5714	7.14286	23.0769	28.2051	43.5897	5.12821
Liver_LIHC.iCluster:3	CTNNB1	KMT2C, KMT2B, LRP1B, TP53	2	5	6	1	3	12	15	3	14.2857	35.7143	42.8571	7.14286	9.09091	36.3636	45.4545	9.09091
Liver_LIHC.iCluster:2	CTNNB1	ARID1A, AXIN1, TP53	2	7	5	1	5	12	12	1	13.3333	46.6667	33.3333	6.66667	16.6667	40	40	3.33333
Breast_BRCA.Normal	PIK3CA	SPEN, TP53	2	7	5	1	9	11	15	1	13.3333	46.6667	33.3333	6.66667	25	30.5556	41.6667	2.77778
Kidney_KIRC.4	MTOR	BAP1, SETD2, PBRM1, VHL	4	5	6	1	12	19	15	4	25	31.25	37.5	6.25	24	38	30	8
Breast_BRCA.LumA	PIK3CA	TP53	2	8	5	1	9	14	17	3	12.5	50	31.25	6.25	20.9302	32.5581	39.5349	6.97674
Kidney_KIRC.3		SETD2, PBRM1, VHL, PTEN, SPEN	5	6	8	1	10	14	13	3	25	30	40	5	25	35	32.5	7.5
Esophagus_GI.CIN		CDKN2A, LRP1B, TP53	3	12	6	1	8	6	11	0	13.6364	54.5455	27.2727	4.54545	32	24	44	0
Lung_LUSC.primitive		RB1, KEAP1, LRP1B, TP53	4	9	11	1	3	5	6	1	16	36	44	4	20	33.3333	40	6.66667
Skin_SKCM.-		PTPRD, PTPRT, LRP1B	2	4	2	0	12	17	19	2	25	50	25	0	24	34	38	4
Kidney_KICH.Eosin.1		ATRX, FAT1, SPEN, TP53	0	0	1	0	6	20	18	4	0	0	100	0	12.5	41.6667	37.5	8.33333
Kidney_KICH.Eosin.0		KMT2C, PTEN, TP53	3	0	4	0	7	17	16	3	42.8571	0	57.1429	0	16.2791	39.5349	37.2093	6.97674
Esophagus_GI.MSI		KMT2B, LRP1B	0	1	1	0	8	8	14	1	0	50	50	0	25.8065	25.8065	45.1613	3.22581
Esophagus_GI.HM-SNV	PIK3CA	PTPRD, LRP1B	0	1	1	0	4	6	7	0	0	50	50	0	23.5294	35.2941	41.1765	0
Prostate_PRAD.4-FLI1		CHEK2, EP400	0	1	0	0	6	7	9	0	0	100	0	0	27.2727	31.8182	40.9091	0
Breast_BRCA.LumB	PIK3CA	SPEN, TP53	1	5	5	0	13	14	20	3	9.09091	45.4545	45.4545	0	26	28	40	6
Brain_GBM_LGG.G-CIMP-high	EGFR, IDH1	ATRX, PIK3R1, TP53	1	1	1	0	18	29	30	5	33.3333	33.3333	33.3333	0	21.9512	35.3659	36.5854	6.09756
Brain_GBM_LGG.G-CIMP-low	IDH1	ATRX, PIK3R1, TP53	0	1	1	0	14	23	23	3	0	50	50	0	22.2222	36.5079	36.5079	4.7619
Breast_BRCA.Her2	PIK3CA	TP53	2	7	5	0	13	13	19	0	14.2857	50	35.7143	0	28.8889	28.8889	42.2222	0
Prostate_PRAD.7-IDH1	IDH1		0	0	0	0	6	13	8	2					20.6897	44.8276	27.5862	6.89655
Esophagus_GI.GS		ATM, CDKN2A, FAT1	0	0	0	0	1	0	1	0					50	0	50	0
