# Supplementary material for: The landscape of cancer-rewired GPCR signaling axes
Source: Cell Genom. 2024 May 8;4(5):100557. doi: 10.1016/j.xgen.2024.100557 (PMC11099383; doi:10.1016/j.xgen.2024.100557)
Supplement: Table S5. Related to Figure 3: Reactome pathways enrichment scores and differential abundance scores (pathway abundance scores) calculated from transcripts and metabolite log2FCs [file mmc6.xlsx]

## Sheet: Sheet1
Table S5. reactome pathways enrichment scores (ES) and differential abundance scores (PAS) calculated from transcripts and metabolites log2fold changes
PAS(PanCanMet Tissue);ES(UCSC Xena Tissue)-->	PAAD;Pancreas	PRAD;Prostate	BRCA;Breast	KIRC;Kidney	BLCA;Bladder	nr_co-enriched_cancers
G alpha (s) signalling events	1.0;-1.7	-1.0;-1.87	1.0;-2.11	-1.0;-1.23	-1.0;-2.17	3.0
Purine catabolism	0.71;1.26	0.14;1.37	1.0;0.75	-0.11;0.0	-0.5;0.0	3.0
G alpha (i) signalling events	1.0;1.86	-0.33;-1.26	1.0;1.26	-0.33;1.64	-1.0;1.12	3.0
Pyruvate metabolism	1.0;0.49	1.0;0.77	1.0;0.0	1.0;1.14	0.0;-0.87	3.0
Activation of gene expression by SREBF (SREBP)	0.0;0.66	1.0;1.73	1.0;0.0	0.5;0.76	1.0;0.68	3.0
Metabolism of polyamines	0.0;0.85	1.0;2.3	1.0;1.17	1.0;-1.22	0.0;1.29	2.0
Glycosphingolipid metabolism	0.0;1.02	0.0;1.21	1.0;1.58	1.0;1.34	0.0;0.94	2.0
Nicotinamide salvaging	1.0;1.19	0.0;-1.12	1.0;0.89	0.25;0.0	0.0;0.0	2.0
Nicotinate metabolism	1.0;1.01	-1.0;-1.06	1.0;0.0	0.0;1.33	0.0;0.0	2.0
Creatine metabolism	-1.0;-1.14	-1.0;0.0	1.0;0.92	-1.0;0.0	0.0;0.0	2.0
Tryptophan catabolism	1.0;1.27	1.0;0.0	1.0;1.96	1.0;0.0	1.0;0.0	2.0
Glucuronidation	1.0;2.11	0.0;1.98	1.0;2.29	-1.0;0.0	0.0;0.0	2.0
Pentose phosphate pathway	1.0;0.69	-1.0;1.7	1.0;1.2	1.0;0.0	0.0;0.0	2.0
Sphingolipid de novo biosynthesis	0.0;1.04	1.0;1.84	1.0;1.29	0.0;0.87	1.0;0.0	2.0
G alpha (q) signalling events	1.0;1.77	1.0;-1.27	1.0;-1.45	0.27;1.5	0.33;-1.21	2.0
Synthesis of bile acids and bile salts via 7alpha-hydroxycholesterol	0.0;1.34	1.0;1.16	0.0;-1.57	1.0;1.74	0.0;0.0	2.0
Cholesterol biosynthesis	0.0;0.69	0.0;2.36	1.0;1.42	-1.0;0.0	0.0;1.59	1.0
PPARA activates gene expression	0.0;0.72	1.0;0.0	1.0;-1.58	0.5;0.92	1.0;-1.14	1.0
Sulfur amino acid metabolism	0.0;-1.57	-1.0;0.97	1.0;-1.32	-1.0;-1.54	0.0;-1.05	1.0
Fatty acyl-CoA biosynthesis	-1.0;0.74	0.0;1.34	1.0;-1.18	0.33;-0.84	1.0;0.76	1.0
Carnitine metabolism	-1.0;-1.4	-1.0;0.56	1.0;-1.27	1.0;0.0	0.0;0.0	1.0
Regulation of lipid metabolism by PPARalpha	0.0;0.7	1.0;0.0	1.0;-1.55	0.5;0.89	1.0;-1.15	1.0
Arachidonic acid metabolism	0.0;1.72	0.0;-1.11	1.0;-1.04	-1.0;-1.26	0.0;1.12	1.0
Acetylcholine regulates insulin secretion	1.0;0.79	0.0;0.0	0.0;0.0	0.0;0.0	0.0;0.0	1.0
Class A/1 (Rhodopsin-like receptors)	0.0;2.02	1.0;-1.38	0.0;-1.33	1.0;2.24	0.0;1.45	1.0
Glycolysis	-1.0;0.9	0.0;0.0	1.0;0.0	1.0;0.81	0.0;1.17	1.0
Glutathione synthesis and recycling	0.0;-0.55	0.0;1.32	1.0;0.9	0.0;0.0	0.0;0.0	1.0
G alpha (z) signalling events	1.0;1.46	0.0;-0.98	0.0;0.0	0.0;-0.92	0.0;-1.52	1.0
G alpha (12/13) signalling events	1.0;1.07	0.0;-1.15	0.0;-1.01	0.0;-0.72	0.0;-1.1	1.0
Glyoxylate metabolism and glycine degradation	1.0;-1.67	1.0;1.68	1.0;0.0	1.0;-1.78	-1.0;0.0	1.0
Recycling of bile acids and salts	0.0;1.31	1.0;1.17	0.0;0.0	0.0;0.0	0.0;0.0	1.0
eNOS activation	0.0;1.17	1.0;0.9	1.0;-1.01	1.0;0.0	1.0;0.0	1.0
Glucagon-like Peptide-1 (GLP1) regulates insulin secretion	1.0;1.26	0.0;0.0	0.0;1.01	0.0;-1.07	0.0;-1.67	1.0
Class C/3 (Metabotropic glutamate/pheromone receptors)	0.0;-1.53	-1.0;-1.39	0.0;0.95	0.0;-0.95	-1.0;0.0	1.0
Synthesis of very long-chain fatty acyl-CoAs	0.0;0.8	1.0;1.18	1.0;-1.14	1.0;-0.88	1.0;0.0	1.0
Synthesis of Prostaglandins (PG) and Thromboxanes (TX)	1.0;1.69	0.0;0.0	1.0;-1.16	-0.8;0.0	0.0;0.0	1.0
Citric acid cycle (TCA cycle)	-1.0;-1.15	0.0;1.83	1.0;0.0	0.0;0.0	0.0;0.0	1.0
Triglyceride catabolism	0.0;1.53	1.0;0.0	1.0;-1.62	1.0;1.63	0.0;0.0	1.0
Purine salvage	0.6;1.09	0.0;1.16	1.0;0.0	0.25;0.0	-0.33;0.0	1.0
alpha-linolenic acid (ALA) metabolism	0.0;0.63	0.0;1.5	1.0;0.97	1.0;0.0	0.0;0.0	1.0
Prostanoid ligand receptors	0.0;0.0	0.0;0.0	0.0;0.0	-1.0;0.0	0.0;0.0	0.0
Phase I - Functionalization of compounds	0.0;1.18	0.0;-2.13	0.0;-2.21	1.0;-1.59	0.0;-1.27	0.0
Utilization of Ketone Bodies	0.0;0.0	0.0;0.0	1.0;0.0	-1.0;0.0	0.0;0.0	0.0
Tetrahydrobiopterin (BH4) synthesis, recycling, salvage and regulation	0.0;1.27	0.0;0.0	1.0;0.0	1.0;0.0	0.0;0.0	0.0
Histidine catabolism	0.0;0.0	0.0;0.0	0.0;0.0	-1.0;0.0	0.0;0.0	0.0
Aspartate and asparagine metabolism	0.0;0.0	1.0;0.0	1.0;0.0	-1.0;0.0	0.0;0.0	0.0
Cysteine formation from homocysteine	-1.0;0.0	1.0;0.0	1.0;0.0	1.0;0.0	0.0;0.0	0.0
Eicosanoid ligand-binding receptors	0.0;-0.8	0.0;-1.79	0.0;-1.83	-1.0;0.0	0.0;0.0	0.0
Arachidonate production from DAG	0.0;0.0	1.0;0.0	1.0;0.0	1.0;0.0	0.0;0.0	0.0
Glutamate and glutamine metabolism	0.0;0.0	1.0;0.0	1.0;0.0	-1.0;0.0	0.0;0.0	0.0
Intracellular metabolism of fatty acids regulates insulin secretion	0.0;0.0	1.0;0.0	1.0;0.0	1.0;0.0	1.0;0.0	0.0
Gluconeogenesis	-1.0;0.92	-1.0;0.0	1.0;-1.09	1.0;-1.13	0.0;1.06	0.0
Heme degradation	1.0;0.0	0.0;0.0	1.0;0.0	1.0;0.0	0.0;0.0	0.0
Agmatine biosynthesis	1.0;0.0	1.0;0.0	1.0;0.0	-1.0;0.0	0.0;0.0	0.0
Cytosolic sulfonation of small molecules	0.0;1.23	0.0;1.04	1.0;0.0	-1.0;0.0	0.0;0.0	0.0
Branched-chain amino acid catabolism	0.0;-1.59	0.0;2.1	1.0;0.0	0.0;0.0	0.0;0.0	0.0
Vitamins B6 activation to pyridoxal phosphate	0.0;0.0	0.0;0.0	0.5;0.0	-1.0;0.0	0.0;0.0	0.0
Fatty Acids bound to GPR40 (FFAR1) regulate insulin secretion	1.0;0.0	1.0;0.0	1.0;0.0	0.5;0.0	0.33;0.0	0.0
Synthesis of PC	-1.0;0.89	0.0;0.0	1.0;0.0	0.0;0.62	0.0;-0.57	0.0
Carnitine synthesis	0.0;0.0	-1.0;0.0	0.0;0.0	-1.0;0.0	0.0;0.0	0.0
Conjugation of benzoate with glycine	0.0;0.0	0.0;0.0	0.0;0.0	-1.0;0.0	1.0;0.0	0.0
Tyrosine catabolism	0.0;0.0	0.0;0.0	1.0;0.0	0.0;0.0	0.0;0.0	0.0
Hydroxycarboxylic acid-binding receptors	1.0;0.0	1.0;0.0	1.0;0.0	0.33;0.0	0.0;0.0	0.0
Pyrimidine salvage	0.0;0.0	1.0;0.0	1.0;0.0	-1.0;0.0	0.0;0.0	0.0
Heme biosynthesis	0.0;0.0	0.0;0.41	1.0;0.0	1.0;0.0	0.0;0.0	0.0
Coenzyme A biosynthesis	0.0;0.0	0.0;0.0	0.0;0.0	-1.0;0.0	0.0;0.0	0.0
Synthesis of PS	-1.0;0.0	0.0;0.0	1.0;0.0	-1.0;0.0	0.0;0.0	0.0
Linoleic acid (LA) metabolism	0.0;0.0	1.0;0.0	1.0;0.0	0.0;0.0	0.0;0.0	0.0
Endogenous sterols	0.0;-1.67	0.0;-1.78	0.0;-1.81	1.0;-0.8	0.0;-1.97	0.0
Conjugation of salicylate with glycine	0.0;0.0	0.0;0.0	1.0;0.0	-1.0;0.0	0.0;0.0	0.0
Synthesis of PE	0.0;-1.02	1.0;-1.52	1.0;-1.08	-1.0;0.0	0.0;0.0	0.0
Synthesis of Ketone Bodies	0.0;0.0	0.0;0.0	1.0;0.0	-1.0;0.0	0.0;0.0	0.0
Synthesis of 5-eicosatetraenoic acids	0.0;0.0	0.0;0.0	0.0;0.0	-1.0;0.0	0.0;0.0	0.0
Glucocorticoid biosynthesis	0.0;0.0	0.0;0.0	0.0;0.0	-1.0;0.0	0.0;0.0	0.0
Interconversion of 2-oxoglutarate and 2-hydroxyglutarate	0.0;0.0	0.0;0.0	1.0;0.0	1.0;0.0	0.0;0.0	0.0
Lysine catabolism	0.0;0.0	0.0;0.83	0.0;-0.97	1.0;0.0	0.0;0.0	0.0
Metabolism of ingested SeMet, Sec, MeSec into H2Se	1.0;0.0	-1.0;0.0	1.0;0.0	-0.33;0.0	-1.0;0.0	0.0
Urea cycle	0.0;0.0	1.0;0.0	1.0;0.0	-1.0;0.0	0.0;0.0	0.0
Retinoid metabolism and transport	0.0;1.54	1.0;-1.25	1.0;-1.66	1.0;-1.41	1.0;-0.86	0.0
Methylation	1.0;-1.07	-1.0;0.77	1.0;0.0	-1.0;0.0	-1.0;0.94	0.0
Fructose catabolism	-1.0;0.0	1.0;0.0	1.0;0.0	-1.0;0.0	0.0;0.0	0.0
Adenosine P1 receptors	1.0;0.0	-1.0;0.0	1.0;0.0	-1.0;0.0	-1.0;0.0	0.0
Triglyceride biosynthesis	0.0;1.59	1.0;0.0	1.0;-2.04	1.0;0.0	0.0;0.0	0.0
Free fatty acid receptors	0.0;0.0	1.0;0.0	1.0;0.0	0.5;0.0	0.6;0.0	0.0
Pyrimidine catabolism	0.0;0.66	1.0;-1.36	1.0;-0.97	-0.67;0.0	0.0;0.0	0.0
Adrenoceptors	0.0;0.0	0.0;0.0	1.0;0.0	-1.0;0.0	0.0;0.0	0.0
Choline catabolism	-1.0;0.0	0.0;0.0	1.0;0.0	-1.0;0.0	1.0;0.0	0.0
Beta-oxidation of pristanoyl-CoA	0.0;0.0	0.0;0.0	1.0;0.0	-1.0;0.0	0.0;0.0	0.0
nr_of_co_enriched_pathways	18	14	13	13	3
