# Supplementary material for: The landscape of cancer-rewired GPCR signaling axes
Source: Cell Genom. 2024 May 8;4(5):100557. doi: 10.1016/j.xgen.2024.100557 (PMC11099383; doi:10.1016/j.xgen.2024.100557)
Supplement: Table S6. Related to STAR Methods: Expression correlation statistics for receptor-enzyme pairs [file mmc7.xlsx]

## Sheet: Sheet1
Table S6. expression correlation statistics for receptor-enzyme pairs
	Receptor-Enzyme	Subtype	FDR_ttest	pval_ttest	pearson_pval	pearson_R
0	HTR1A|DDC	Bladder_BLCA.1	0.000356231	0.000330786	0.927573	0.014109
1	HTR1A|DDC	Bladder_BLCA.2	1.58154e-09	1.44598e-09	1	0
2	HTR1A|DDC	Bladder_BLCA.3	0	0	0.130471	-0.260641
3	HTR1A|DDC	Bladder_BLCA.4	6.66249e-89	4.44959e-89	0.630644	-0.135313
4	HTR1A|DDC	Brain_GBM_LGG.Classic-like	0.029747	0.0283659	0.973544	0.00732334
5	HTR1A|DDC	Brain_GBM_LGG.Codel	2.18671e-55	1.71813e-55	0.617783	-0.037979
6	HTR1A|DDC	Brain_GBM_LGG.G-CIMP-high	0	0	0.00028855	0.232982
7	HTR1A|DDC	Brain_GBM_LGG.G-CIMP-low	1.90049e-11	1.70365e-11	0.945475	-0.0234342
8	HTR1A|DDC	Brain_GBM_LGG.Mesenchymal-like	7.41803e-43	5.643e-43	0.559338	0.089372
9	HTR1A|DDC	Brain_GBM_LGG.NA	1.97916e-299	1.16629e-299	0.60112	-0.586361
10	HTR1A|DDC	Brain_GBM_LGG.PA-like	0	0	0.0210724	0.433864
11	HTR1A|DDC	Breast_BRCA.Basal	1.30756e-161	5.32364e-162	0.209826	-0.0875247
12	HTR1A|DDC	Breast_BRCA.Her2	6.62417e-119	4.21108e-119	0.480682	-0.0752821
13	HTR1A|DDC	Breast_BRCA.LumA	0.000529767	0.000508955	0.699472	0.0153729
14	HTR1A|DDC	Breast_BRCA.LumB	7.9164e-10	7.20958e-10	0.567599	0.0369992
15	HTR1A|DDC	Breast_BRCA.Normal	1.32669e-16	1.17507e-16	0.989505	0.000851784
16	HTR1A|DDC	Colon_GI.CIN	7.14618e-39	6.25291e-39	0.785768	-0.0199014
17	HTR1A|DDC	Colon_GI.GS	1.87728e-37	1.58898e-37	0.832531	-0.0376603
18	HTR1A|DDC	Colon_GI.HM-SNV	8.81336e-06	7.8376e-06	1	0
19	HTR1A|DDC	Colon_GI.MSI	6.62073e-07	6.17146e-07	1	3.53325e-16
20	HTR1A|DDC	Esophagus_GI.CIN	1.38044e-65	9.66305e-66	0.829172	-0.0241951
21	HTR1A|DDC	Esophagus_GI.ESCC	5.47191e-16	4.5925e-16	0.784543	0.0293899
22	HTR1A|DDC	Esophagus_GI.GS	2.29208e-28	2.24296e-28	1	0
23	HTR1A|DDC	Esophagus_GI.HM-SNV	2.42628e-09	2.33096e-09	1	0
24	HTR1A|DDC	Esophagus_GI.MSI	0.384148	0.314179	1	0
25	HTR1A|DDC	Kidney_KICH.Eosin.0	2.41907e-170	1.4428e-170	0.0728626	0.225757
26	HTR1A|DDC	Kidney_KICH.Eosin.1	1.16641e-41	1.00394e-41	0.496176	0.136822
27	HTR1A|DDC	Kidney_KIRC.1	0	0	0.000263704	-0.270269
28	HTR1A|DDC	Kidney_KIRC.2	8.73591e-210	2.87037e-210	0.2098	-0.130545
29	HTR1A|DDC	Kidney_KIRC.3	9.05708e-287	2.71712e-287	0.0773642	-0.172305
30	HTR1A|DDC	Kidney_KIRC.4	0	0	0.00870515	-0.259776
31	HTR1A|DDC	Kidney_KIRC.NA	4.88234e-39	3.69663e-39	0.576182	0.112557
32	HTR1A|DDC	Liver_LIHC.NA	3.11016e-11	2.56588e-11	1	0
33	HTR1A|DDC	Liver_LIHC.iCluster:1	3.74736e-17	3.19864e-17	0.812983	0.0268685
34	HTR1A|DDC	Liver_LIHC.iCluster:2	5.1276e-24	4.45002e-24	0.547529	0.0747853
35	HTR1A|DDC	Liver_LIHC.iCluster:3	4.60508e-164	2.43411e-164	0.368813	-0.101171
36	HTR1A|DDC	Lung_LUAD.1	0	0	0.0258995	-0.420438
37	HTR1A|DDC	Lung_LUAD.2	1.06217e-69	7.20759e-70	0.755226	-0.0604997
38	HTR1A|DDC	Lung_LUAD.3	9.05495e-46	6.88823e-46	0.455065	0.100017
39	HTR1A|DDC	Lung_LUAD.4	1.88164e-05	1.76068e-05	0.816106	0.0401612
40	HTR1A|DDC	Lung_LUAD.5	4.12706e-05	3.89123e-05	0.647244	0.0602897
41	HTR1A|DDC	Lung_LUAD.6	6.33135e-167	3.61791e-167	0.369298	-0.133972
42	HTR1A|DDC	Lung_LUSC.basal	3.81192e-17	3.04954e-17	0.9956	-0.000856047
43	HTR1A|DDC	Lung_LUSC.classical	8.3884e-245	4.22416e-245	0.187337	-0.159451
44	HTR1A|DDC	Lung_LUSC.primitive	2.79357e-27	2.35458e-27	0.854993	-0.0361748
45	HTR1A|DDC	Lung_LUSC.secretory	1.17796e-163	6.43671e-164	0.462709	-0.109753
46	HTR1A|DDC	Ovary_OVCA.Differentiated	2.48486e-183	1.22468e-183	0.359801	-0.0885609
47	HTR1A|DDC	Ovary_OVCA.Immunoreactive	9.09975e-43	6.92231e-43	0.894395	-0.0141903
48	HTR1A|DDC	Ovary_OVCA.Mesenchymal	0.00173405	0.00167831	0.751998	0.0319948
49	HTR1A|DDC	Ovary_OVCA.Proliferative	2.87526e-60	2.00241e-60	0.909724	-0.0105501
50	HTR1A|DDC	Pancreas_GL	1.37213e-159	7.25268e-160	0.074751	0.217535
51	HTR1A|DDC	Pancreas_TR	0.251162	0.244883	0.956085	0.0178523
52	HTR1A|DDC	Pancreas_UN	0.0014141	0.00133329	0.724484	0.0648223
53	HTR1A|DDC	Prostate_PRAD.1-ERG	0	0	0.00704064	-0.204207
54	HTR1A|DDC	Prostate_PRAD.2-ETV1	1.21532e-164	6.77109e-165	0.422451	-0.154871
55	HTR1A|DDC	Prostate_PRAD.3-ETV4	1.02284e-82	7.41557e-83	0.684627	-0.119282
56	HTR1A|DDC	Prostate_PRAD.4-FLI1	0.0109461	0.00973421	1	0
57	HTR1A|DDC	Prostate_PRAD.5-SPOP	1.1032e-196	4.8068e-197	0.296976	-0.16278
58	HTR1A|DDC	Prostate_PRAD.6-FOXA1	1.86468e-174	9.05704e-175	0.431172	-0.281246
59	HTR1A|DDC	Prostate_PRAD.7-IDH1	4.35276e-08	3.54439e-08	0.936614	-0.063386
60	HTR1A|DDC	Prostate_PRAD.8-other	3.33831e-196	1.60954e-196	0.209163	-0.127982
61	HTR1A|DDC	Skin_SKCM.-	2.73536e-18	2.35436e-18	0.749422	0.0784912
62	HTR1A|DDC	Skin_SKCM.BRAF_Hotspot_Mutants	2.02765e-11	1.82488e-11	0.571417	0.0467339
63	HTR1A|DDC	Skin_SKCM.NF1_Any_Mutants	1.77099e-283	6.70447e-284	0.135897	0.294517
64	HTR1A|DDC	Skin_SKCM.RAS_Hotspot_Mutants	0	0	0.113251	-0.166239
65	HTR1A|DDC	Skin_SKCM.Triple_WT	8.19365e-121	4.91619e-121	0.591825	-0.0802463
66	HTR1A|DDC	Stomach_GI.CIN	1.83144e-25	1.5044e-25	0.753832	0.0204325
67	HTR1A|DDC	Stomach_GI.EBV	0	0	0.0265409	-0.398128
68	HTR1A|DDC	Stomach_GI.GS	5.26723e-41	4.10092e-41	0.374248	0.124545
69	HTR1A|DDC	Stomach_GI.HM-SNV	0	0	0.179986	0.526591
70	HTR1A|DDC	Stomach_GI.MSI	2.39832e-10	2.14136e-10	0.437018	0.089865
71	HTR1A|DDC	Thyroid_THCA.1	1.33971e-06	1.1866e-06	0.744244	0.027041
72	HTR1A|DDC	Thyroid_THCA.2	3.62857e-70	2.52704e-70	0.343963	0.111568
73	HTR1A|DDC	Thyroid_THCA.3	3.87646e-13	3.35037e-13	0.978753	0.00276907
74	HTR1A|DDC	Thyroid_THCA.4	0.130704	0.126502	0.587364	0.0494045
75	HTR1A|DDC	Thyroid_THCA.5	6.29462e-62	4.31631e-62	0.652224	-0.0440647
76	HTR1A|DDC	Thyroid_THCA.NA	1.61369e-305	5.7632e-306	0.277196	-0.325892
77	HTR1A|DDC	Uterus_UCS.1	0	0	0.117357	0.394257
78	HTR1A|DDC	Uterus_UCS.2	2.29711e-27	1.99356e-27	0.90243	-0.0200163
79	HTR1B|DDC	Bladder_BLCA.1	1.70487e-290	4.56663e-291	0.133787	-0.229611
80	HTR1B|DDC	Bladder_BLCA.2	1.23564e-10	1.11208e-10	0.976589	-0.00425772
81	HTR1B|DDC	Bladder_BLCA.3	2.26517e-30	1.90113e-30	0.864024	-0.0300313
82	HTR1B|DDC	Bladder_BLCA.4	1.21496e-105	7.50672e-106	0.57973	-0.155609
83	HTR1B|DDC	Brain_GBM_LGG.Classic-like	3.52568e-53	2.64426e-53	0.74515	-0.0716861
84	HTR1B|DDC	Brain_GBM_LGG.Codel	0	0	0.00297227	-0.223313
85	HTR1B|DDC	Brain_GBM_LGG.G-CIMP-high	8.96714e-151	5.79661e-151	0.0257743	0.144524
86	HTR1B|DDC	Brain_GBM_LGG.G-CIMP-low	3.21762e-06	2.98779e-06	0.869434	0.0562875
87	HTR1B|DDC	Brain_GBM_LGG.Mesenchymal-like	4.78995e-253	1.7278e-253	0.213081	-0.189257
88	HTR1B|DDC	Brain_GBM_LGG.NA	0	0	0.309995	-0.88377
89	HTR1B|DDC	Brain_GBM_LGG.PA-like	6.99554e-253	2.89815e-253	0.144447	0.283034
90	HTR1B|DDC	Breast_BRCA.Basal	0.248906	0.24624	0.69441	0.027468
91	HTR1B|DDC	Breast_BRCA.Her2	2.91397e-285	9.26225e-286	0.138189	-0.157501
92	HTR1B|DDC	Breast_BRCA.LumA	0.0699113	0.0679138	0.325987	0.0391024
93	HTR1B|DDC	Breast_BRCA.LumB	7.5272e-11	6.82825e-11	0.992285	-0.000626121
94	HTR1B|DDC	Breast_BRCA.Normal	3.64155e-116	2.18493e-116	0.3419	-0.0614835
95	HTR1B|DDC	Colon_GI.CIN	0	0	4.5103e-05	-0.292188
96	HTR1B|DDC	Colon_GI.GS	1.62318e-288	6.89853e-289	0.25784	-0.199557
97	HTR1B|DDC	Colon_GI.HM-SNV	1.55292e-121	1.12032e-121	0.827584	-0.267532
98	HTR1B|DDC	Colon_GI.MSI	7.68091e-08	7.10484e-08	0.982117	-0.00315417
99	HTR1B|DDC	Esophagus_GI.CIN	0	0	0.0727528	-0.199223
100	HTR1B|DDC	Esophagus_GI.ESCC	1.68103e-14	1.42287e-14	0.734902	0.0363954
101	HTR1B|DDC	Esophagus_GI.GS	1.31286e-233	5.861e-234	1	1
102	HTR1B|DDC	Esophagus_GI.HM-SNV	1.07329e-253	6.70805e-254	0.487239	0.721138
103	HTR1B|DDC	Esophagus_GI.MSI	0	0	1	1
104	HTR1B|DDC	Kidney_KICH.Eosin.0	0	0	0.000202969	0.448339
105	HTR1B|DDC	Kidney_KICH.Eosin.1	0	0	0.000142625	0.667498
106	HTR1B|DDC	Kidney_KIRC.1	0	0	7.57409e-05	-0.292186
107	HTR1B|DDC	Kidney_KIRC.2	1.31621e-90	7.99125e-91	0.121262	0.160928
108	HTR1B|DDC	Kidney_KIRC.3	2.82477e-12	2.47167e-12	0.993459	-0.000805801
109	HTR1B|DDC	Kidney_KIRC.4	3.14244e-120	1.93035e-120	0.42046	-0.0810393
110	HTR1B|DDC	Kidney_KIRC.NA	0.822544	0.822544	0.843591	0.0398411
111	HTR1B|DDC	Liver_LIHC.NA	9.8393e-109	6.25498e-109	0.553531	0.213579
112	HTR1B|DDC	Liver_LIHC.iCluster:1	0	0	0.0192142	-0.261317
113	HTR1B|DDC	Liver_LIHC.iCluster:2	4.81127e-240	1.94169e-240	0.295847	-0.129613
114	HTR1B|DDC	Liver_LIHC.iCluster:3	0	0	0.00502652	-0.308845
115	HTR1B|DDC	Lung_LUAD.1	0	0	0.00517354	0.513696
116	HTR1B|DDC	Lung_LUAD.2	1.22271e-62	8.68997e-63	0.742939	-0.0636389
117	HTR1B|DDC	Lung_LUAD.3	4.09591e-46	3.10119e-46	0.476954	0.0952472
118	HTR1B|DDC	Lung_LUAD.4	9.55566e-108	6.07467e-108	0.397774	0.145312
119	HTR1B|DDC	Lung_LUAD.5	3.33413e-197	1.16695e-197	0.10865	0.209215
120	HTR1B|DDC	Lung_LUAD.6	7.60168e-76	5.48407e-76	0.671341	-0.06354
121	HTR1B|DDC	Lung_LUSC.basal	8.69466e-74	5.15469e-74	0.693099	-0.0612023
122	HTR1B|DDC	Lung_LUSC.classical	1.47796e-85	1.1243e-85	0.606232	-0.0626772
123	HTR1B|DDC	Lung_LUSC.primitive	1.45408e-234	5.50473e-235	0.317316	-0.196077
124	HTR1B|DDC	Lung_LUSC.secretory	0.0569345	0.0563245	0.793277	0.0392676
125	HTR1B|DDC	Ovary_OVCA.Differentiated	5.54299e-93	3.64254e-93	0.230001	0.115922
126	HTR1B|DDC	Ovary_OVCA.Immunoreactive	6.01988e-09	5.3964e-09	0.859066	0.0189805
127	HTR1B|DDC	Ovary_OVCA.Mesenchymal	6.31844e-05	6.02508e-05	0.708865	0.0378
128	HTR1B|DDC	Ovary_OVCA.Proliferative	9.36998e-06	8.66723e-06	0.215702	0.114816
129	HTR1B|DDC	Pancreas_GL	0	0	0.00429653	0.342112
130	HTR1B|DDC	Pancreas_TR	0	0	0.0961965	-0.502142
131	HTR1B|DDC	Pancreas_UN	7.79946e-187	3.78831e-187	0.410823	-0.150548
132	HTR1B|DDC	Prostate_PRAD.1-ERG	6.73378e-06	6.32494e-06	0.931514	0.00658153
133	HTR1B|DDC	Prostate_PRAD.2-ETV1	6.63679e-215	3.03396e-215	0.371866	-0.172152
134	HTR1B|DDC	Prostate_PRAD.3-ETV4	0	0	0.108128	-0.448046
135	HTR1B|DDC	Prostate_PRAD.4-FLI1	0	0	0.157605	0.842395
136	HTR1B|DDC	Prostate_PRAD.5-SPOP	1.79466e-140	9.55013e-141	0.393613	-0.133443
137	HTR1B|DDC	Prostate_PRAD.6-FOXA1	5.95898e-45	4.42667e-45	0.695838	0.141866
138	HTR1B|DDC	Prostate_PRAD.7-IDH1	4.95266e-90	3.13079e-90	0.782305	-0.217695
139	HTR1B|DDC	Prostate_PRAD.8-other	4.09869e-21	3.39606e-21	0.899915	-0.0128692
140	HTR1B|DDC	Skin_SKCM.-	9.09017e-22	7.62925e-22	0.747689	0.0790515
141	HTR1B|DDC	Skin_SKCM.BRAF_Hotspot_Mutants	9.75249e-49	7.03573e-49	0.357907	0.0758471
142	HTR1B|DDC	Skin_SKCM.NF1_Any_Mutants	8.75846e-08	8.25797e-08	0.771519	0.0586105
143	HTR1B|DDC	Skin_SKCM.RAS_Hotspot_Mutants	4.7605e-11	4.16544e-11	0.621947	0.0520857
144	HTR1B|DDC	Skin_SKCM.Triple_WT	3.70647e-65	2.64748e-65	0.739979	-0.0497187
145	HTR1B|DDC	Stomach_GI.CIN	6.3043e-169	2.88196e-169	0.00371292	0.187399
146	HTR1B|DDC	Stomach_GI.EBV	0	0	0.0543217	0.348995
147	HTR1B|DDC	Stomach_GI.GS	4.84487e-43	3.70287e-43	0.339206	0.13388
148	HTR1B|DDC	Stomach_GI.HM-SNV	2.68176e-07	2.47105e-07	0.927775	-0.038558
149	HTR1B|DDC	Stomach_GI.MSI	1.83368e-224	5.1736e-225	0.239244	-0.135716
150	HTR1B|DDC	Thyroid_THCA.1	8.0613e-173	2.76387e-173	0.0370503	0.171585
151	HTR1B|DDC	Thyroid_THCA.2	2.2104e-100	1.31045e-100	0.548542	-0.0708609
152	HTR1B|DDC	Thyroid_THCA.3	1.87841e-96	1.25451e-96	0.55942	-0.0606343
153	HTR1B|DDC	Thyroid_THCA.4	0.000525398	0.000497252	0.775733	0.0259477
154	HTR1B|DDC	Thyroid_THCA.5	0.00135896	0.00129101	0.661692	0.0427854
155	HTR1B|DDC	Thyroid_THCA.NA	3.03267e-21	2.64275e-21	0.740488	0.101887
156	HTR1B|DDC	Uterus_UCS.1	5.88088e-161	3.04545e-161	0.344307	0.244478
157	HTR1B|DDC	Uterus_UCS.2	6.13648e-07	5.87348e-07	0.985828	0.00290044
158	HTR1D|DDC	Bladder_BLCA.1	8.67473e-71	5.60759e-71	0.409139	0.127599
159	HTR1D|DDC	Bladder_BLCA.2	3.68669e-11	3.29169e-11	0.957926	-0.00765445
160	HTR1D|DDC	Bladder_BLCA.3	0	0	0.00581042	-0.456769
161	HTR1D|DDC	Bladder_BLCA.4	1.78588e-205	6.63325e-206	0.374075	-0.247368
162	HTR1D|DDC	Brain_GBM_LGG.Classic-like	0	0	0.0756011	-0.377688
163	HTR1D|DDC	Brain_GBM_LGG.Codel	0	0	0.0218752	-0.173228
164	HTR1D|DDC	Brain_GBM_LGG.G-CIMP-high	3.53511e-245	1.70443e-245	0.00304675	0.191292
165	HTR1D|DDC	Brain_GBM_LGG.G-CIMP-low	1.30914e-293	4.34821e-294	0.196576	0.421564
166	HTR1D|DDC	Brain_GBM_LGG.Mesenchymal-like	5.79583e-06	5.42324e-06	0.964227	-0.00687928
167	HTR1D|DDC	Brain_GBM_LGG.NA	0	0	0.193449	-0.954186
168	HTR1D|DDC	Brain_GBM_LGG.PA-like	8.70975e-290	3.23505e-290	0.113369	0.305925
169	HTR1D|DDC	Breast_BRCA.Basal	5.35042e-209	1.79621e-209	0.0037951	0.200365
170	HTR1D|DDC	Breast_BRCA.Her2	8.34986e-13	7.24648e-13	0.655514	0.0476643
171	HTR1D|DDC	Breast_BRCA.LumA	7.32341e-243	3.29554e-243	0.00245651	-0.120179
172	HTR1D|DDC	Breast_BRCA.LumB	4.10598e-76	2.96217e-76	0.520336	-0.0416066
173	HTR1D|DDC	Breast_BRCA.Normal	9.93445e-234	3.83186e-234	0.0583078	-0.122141
174	HTR1D|DDC	Colon_GI.CIN	1.40852e-28	1.2727e-28	0.507494	0.048501
175	HTR1D|DDC	Colon_GI.GS	1.56437e-218	8.49232e-219	0.244095	0.205306
176	HTR1D|DDC	Colon_GI.HM-SNV	0	0	0.0277191	0.999052
177	HTR1D|DDC	Colon_GI.MSI	1.22632e-243	6.00019e-244	0.131342	0.209942
178	HTR1D|DDC	Esophagus_GI.CIN	0	0	0.000329429	0.386933
179	HTR1D|DDC	Esophagus_GI.ESCC	7.11475e-112	3.60819e-112	0.657255	-0.04768
180	HTR1D|DDC	Esophagus_GI.GS	2.11107e-235	8.59508e-236	1	1
181	HTR1D|DDC	Esophagus_GI.HM-SNV	0	0	0.422641	0.787606
182	HTR1D|DDC	Esophagus_GI.MSI	0	0	1	1
183	HTR1D|DDC	Kidney_KICH.Eosin.0	6.94738e-296	2.65489e-296	0.00283044	0.367297
184	HTR1D|DDC	Kidney_KICH.Eosin.1	0	0	0.0460885	0.387062
185	HTR1D|DDC	Kidney_KIRC.1	0	0	2.62468e-05	-0.309497
186	HTR1D|DDC	Kidney_KIRC.2	2.89794e-218	9.10781e-219	0.194387	-0.135041
187	HTR1D|DDC	Kidney_KIRC.3	1.477e-263	4.95849e-264	0.106734	-0.157561
188	HTR1D|DDC	Kidney_KIRC.4	0	0	0.0291509	-0.217167
189	HTR1D|DDC	Kidney_KIRC.NA	0	0	0.000834068	-0.604725
190	HTR1D|DDC	Liver_LIHC.NA	8.70756e-137	5.10014e-137	0.505307	0.239401
191	HTR1D|DDC	Liver_LIHC.iCluster:1	1.03892e-60	7.42083e-61	0.23086	0.13547
192	HTR1D|DDC	Liver_LIHC.iCluster:2	2.67931e-148	1.53103e-148	0.24854	0.142936
193	HTR1D|DDC	Liver_LIHC.iCluster:3	2.45984e-35	1.95908e-35	0.40157	0.0944617
194	HTR1D|DDC	Lung_LUAD.1	1.39386e-235	6.2226e-236	0.160544	0.272563
195	HTR1D|DDC	Lung_LUAD.2	2.54266e-07	2.39737e-07	0.75651	0.0601726
196	HTR1D|DDC	Lung_LUAD.3	0	0	0.0184026	-0.308663
197	HTR1D|DDC	Lung_LUAD.4	7.29332e-200	3.46433e-200	0.305775	-0.175553
198	HTR1D|DDC	Lung_LUAD.5	0	0	0.039859	-0.266119
199	HTR1D|DDC	Lung_LUAD.6	5.64097e-240	2.41756e-240	0.190469	-0.194372
200	HTR1D|DDC	Lung_LUSC.basal	4.96515e-287	8.15704e-288	0.12709	-0.233534
201	HTR1D|DDC	Lung_LUSC.classical	6.59706e-147	4.14672e-147	0.26085	0.136215
202	HTR1D|DDC	Lung_LUSC.primitive	0	0	0.0168975	0.447692
203	HTR1D|DDC	Lung_LUSC.secretory	1.41962e-61	1.09006e-61	0.760343	-0.0457006
204	HTR1D|DDC	Ovary_OVCA.Differentiated	0	0	0.00379303	0.27508
205	HTR1D|DDC	Ovary_OVCA.Immunoreactive	0	0	0.000530493	0.358047
206	HTR1D|DDC	Ovary_OVCA.Mesenchymal	9.4546e-31	7.90134e-31	0.337332	0.0969376
207	HTR1D|DDC	Ovary_OVCA.Proliferative	2.57979e-77	1.64001e-77	0.0202257	0.213571
208	HTR1D|DDC	Pancreas_GL	6.31616e-211	2.84227e-211	0.0500872	0.23857
209	HTR1D|DDC	Pancreas_TR	0	0	0.171007	0.422696
210	HTR1D|DDC	Pancreas_UN	0	0	0.142881	-0.26489
211	HTR1D|DDC	Prostate_PRAD.1-ERG	3.63469e-157	1.85629e-157	0.096118	0.126917
212	HTR1D|DDC	Prostate_PRAD.2-ETV1	0	0	0.0107173	-0.466638
213	HTR1D|DDC	Prostate_PRAD.3-ETV4	1.21221e-130	7.66293e-131	0.557539	-0.171576
214	HTR1D|DDC	Prostate_PRAD.4-FLI1	6.86637e-193	3.75198e-193	0.619953	-0.380047
215	HTR1D|DDC	Prostate_PRAD.5-SPOP	8.6101e-254	2.85978e-254	0.123494	-0.238513
216	HTR1D|DDC	Prostate_PRAD.6-FOXA1	0	0	0.149832	-0.490725
217	HTR1D|DDC	Prostate_PRAD.7-IDH1	0	0	0.335588	0.664412
218	HTR1D|DDC	Prostate_PRAD.8-other	1.44565e-36	1.13071e-36	0.414444	0.0833644
219	HTR1D|DDC	Skin_SKCM.-	8.614e-212	3.81477e-212	0.333527	0.234665
220	HTR1D|DDC	Skin_SKCM.BRAF_Hotspot_Mutants	9.50131e-96	5.66685e-96	0.212056	0.102829
221	HTR1D|DDC	Skin_SKCM.NF1_Any_Mutants	1.82434e-174	1.04248e-174	0.422436	-0.160991
222	HTR1D|DDC	Skin_SKCM.RAS_Hotspot_Mutants	9.58236e-219	3.7645e-219	0.276491	-0.114649
223	HTR1D|DDC	Skin_SKCM.Triple_WT	3.85991e-189	1.90238e-189	0.374878	-0.132431
224	HTR1D|DDC	Stomach_GI.CIN	0	0	1.23207e-14	0.472447
225	HTR1D|DDC	Stomach_GI.EBV	4.58732e-142	2.12983e-142	0.494945	-0.127306
226	HTR1D|DDC	Stomach_GI.GS	0	0	6.15121e-06	0.576856
227	HTR1D|DDC	Stomach_GI.HM-SNV	0	0	0.11275	0.604055
228	HTR1D|DDC	Stomach_GI.MSI	1.12331e-239	3.00888e-240	0.0276542	0.251032
229	HTR1D|DDC	Thyroid_THCA.1	4.19686e-128	1.67874e-128	0.0518033	0.160183
230	HTR1D|DDC	Thyroid_THCA.2	5.69107e-135	2.94716e-135	0.433847	-0.0923559
231	HTR1D|DDC	Thyroid_THCA.3	9.60958e-253	3.70655e-253	0.104881	-0.167416
232	HTR1D|DDC	Thyroid_THCA.4	0	0	0.000119195	-0.340018
233	HTR1D|DDC	Thyroid_THCA.5	4.53494e-150	2.18649e-150	0.221859	-0.119074
234	HTR1D|DDC	Thyroid_THCA.NA	1.15363e-118	7.99304e-119	0.632507	-0.146688
235	HTR1D|DDC	Uterus_UCS.1	0.00221971	0.00212458	0.809651	0.0631748
236	HTR1D|DDC	Uterus_UCS.2	0	0	0.0227513	0.359388
237	HTR1E|DDC	Bladder_BLCA.1	6.82358e-129	3.38742e-129	0.234225	0.183081
238	HTR1E|DDC	Bladder_BLCA.2	6.2622e-254	2.37069e-254	0.0978871	0.236726
239	HTR1E|DDC	Bladder_BLCA.3	0	0	0.0315145	0.364144
240	HTR1E|DDC	Bladder_BLCA.4	6.32379e-45	4.87835e-45	0.758562	-0.0867377
241	HTR1E|DDC	Brain_GBM_LGG.Classic-like	4.90954e-20	4.10297e-20	0.880132	-0.0332923
242	HTR1E|DDC	Brain_GBM_LGG.Codel	8.88234e-231	4.25084e-231	0.0692544	-0.137666
243	HTR1E|DDC	Brain_GBM_LGG.G-CIMP-high	3.18101e-232	1.62459e-232	0.00585205	0.178149
244	HTR1E|DDC	Brain_GBM_LGG.G-CIMP-low	1.76439e-240	6.99453e-241	0.321852	0.329863
245	HTR1E|DDC	Brain_GBM_LGG.Mesenchymal-like	3.6571e-109	2.03753e-109	0.400288	0.128479
246	HTR1E|DDC	Brain_GBM_LGG.NA	1.72805e-42	1.53673e-42	0.906859	-0.145785
247	HTR1E|DDC	Brain_GBM_LGG.PA-like	6.41144e-298	2.3127e-298	0.109818	0.308825
248	HTR1E|DDC	Breast_BRCA.Basal	3.31229e-26	2.51971e-26	0.218274	0.0859315
249	HTR1E|DDC	Breast_BRCA.Her2	6.08e-97	4.14743e-97	0.329374	0.103988
250	HTR1E|DDC	Breast_BRCA.LumA	5.02331e-07	4.6645e-07	0.298635	0.0413752
251	HTR1E|DDC	Breast_BRCA.LumB	4.27621e-166	2.32137e-166	0.0417535	0.131263
252	HTR1E|DDC	Breast_BRCA.Normal	2.84721e-55	2.1049e-55	0.697044	-0.025205
253	HTR1E|DDC	Colon_GI.CIN	2.50489e-143	1.74448e-143	0.265516	-0.0813969
254	HTR1E|DDC	Colon_GI.GS	6.77373e-27	5.92702e-27	0.903902	-0.0215077
255	HTR1E|DDC	Colon_GI.HM-SNV	1.63584e-07	1.41967e-07	1	0
256	HTR1E|DDC	Colon_GI.MSI	6.07478e-114	4.10047e-114	0.374176	0.124563
257	HTR1E|DDC	Esophagus_GI.CIN	0	0	0.00318777	-0.321892
258	HTR1E|DDC	Esophagus_GI.ESCC	1.95471e-112	9.70373e-113	0.0833457	0.184577
259	HTR1E|DDC	Esophagus_GI.GS	0	0	1	-1
260	HTR1E|DDC	Esophagus_GI.HM-SNV	0	0	0.206581	0.947811
261	HTR1E|DDC	Esophagus_GI.MSI	0.0784126	0.0596496	1	0
262	HTR1E|DDC	Kidney_KICH.Eosin.0	5.79826e-10	5.36339e-10	0.892729	0.0171941
263	HTR1E|DDC	Kidney_KICH.Eosin.1	3.04155e-111	2.21599e-111	0.289851	0.211388
264	HTR1E|DDC	Kidney_KIRC.1	4.34178e-61	3.36488e-61	0.188002	0.099132
265	HTR1E|DDC	Kidney_KIRC.2	1.71229e-152	7.76644e-153	0.308186	-0.106229
266	HTR1E|DDC	Kidney_KIRC.3	5.93323e-136	3.28446e-136	0.389497	-0.0844338
267	HTR1E|DDC	Kidney_KIRC.4	6.79791e-257	2.30644e-257	0.0789261	-0.175648
268	HTR1E|DDC	Kidney_KIRC.NA	3.43219e-157	1.7161e-157	0.256052	0.22644
269	HTR1E|DDC	Liver_LIHC.NA	5.02677e-08	4.48819e-08	1	0
270	HTR1E|DDC	Liver_LIHC.iCluster:1	5.43133e-263	1.88157e-263	0.105246	-0.182462
271	HTR1E|DDC	Liver_LIHC.iCluster:2	0.000769717	0.000742227	0.762523	0.0376107
272	HTR1E|DDC	Liver_LIHC.iCluster:3	2.54457e-15	2.23559e-15	0.973456	0.00375552
273	HTR1E|DDC	Lung_LUAD.1	1.42155e-191	7.10774e-192	0.353378	-0.182219
274	HTR1E|DDC	Lung_LUAD.2	0	0	0.135704	-0.283805
275	HTR1E|DDC	Lung_LUAD.3	8.38644e-229	2.72559e-229	0.14281	-0.194809
276	HTR1E|DDC	Lung_LUAD.4	4.2493e-198	2.04877e-198	0.223487	0.207997
277	HTR1E|DDC	Lung_LUAD.5	1.17278e-13	1.00105e-13	0.977576	-0.00370676
278	HTR1E|DDC	Lung_LUAD.6	2.09636e-173	1.13802e-173	0.328622	-0.145655
279	HTR1E|DDC	Lung_LUSC.basal	2.31988e-25	1.80619e-25	0.477629	0.109894
280	HTR1E|DDC	Lung_LUSC.classical	8.14005e-135	5.5236e-135	0.464849	-0.0887834
281	HTR1E|DDC	Lung_LUSC.primitive	2.7519e-56	2.14255e-56	0.608814	0.101075
282	HTR1E|DDC	Lung_LUSC.secretory	7.88039e-49	6.21988e-49	0.49163	0.102816
283	HTR1E|DDC	Ovary_OVCA.Differentiated	9.4702e-189	4.49834e-189	0.0984977	0.159075
284	HTR1E|DDC	Ovary_OVCA.Immunoreactive	9.00803e-132	4.4075e-132	0.532407	-0.0666695
285	HTR1E|DDC	Ovary_OVCA.Mesenchymal	8.75493e-83	6.12845e-83	0.730783	-0.034836
286	HTR1E|DDC	Ovary_OVCA.Proliferative	2.31852e-153	1.09302e-153	0.311801	-0.0939052
287	HTR1E|DDC	Pancreas_GL	1.7557e-58	1.28542e-58	0.768626	-0.0363356
288	HTR1E|DDC	Pancreas_TR	0	0	0.203134	-0.395535
289	HTR1E|DDC	Pancreas_UN	6.1147e-10	5.50323e-10	0.696242	0.07178
290	HTR1E|DDC	Prostate_PRAD.1-ERG	4.8328e-113	2.74434e-113	0.406616	-0.0634899
291	HTR1E|DDC	Prostate_PRAD.2-ETV1	0	0	0.106135	-0.306259
292	HTR1E|DDC	Prostate_PRAD.3-ETV4	0	0	0.0158551	-0.629486
293	HTR1E|DDC	Prostate_PRAD.4-FLI1	0.508874	0.501604	1	0
294	HTR1E|DDC	Prostate_PRAD.5-SPOP	4.81288e-174	2.37206e-174	0.292294	-0.164344
295	HTR1E|DDC	Prostate_PRAD.6-FOXA1	2.19458e-06	1.95945e-06	0.902976	0.0444417
296	HTR1E|DDC	Prostate_PRAD.7-IDH1	0	0	0.025722	-0.974278
297	HTR1E|DDC	Prostate_PRAD.8-other	3.37446e-200	1.57877e-200	0.209882	-0.127782
298	HTR1E|DDC	Skin_SKCM.-	0.00721611	0.00698416	0.840999	0.0493467
299	HTR1E|DDC	Skin_SKCM.BRAF_Hotspot_Mutants	2.28423e-05	2.15371e-05	0.656104	0.0367777
300	HTR1E|DDC	Skin_SKCM.NF1_Any_Mutants	1.72037e-11	1.60363e-11	0.76992	0.0590319
301	HTR1E|DDC	Skin_SKCM.RAS_Hotspot_Mutants	5.01201e-89	3.13251e-89	0.330917	0.1025
302	HTR1E|DDC	Skin_SKCM.Triple_WT	7.01248e-77	4.88369e-77	0.451131	0.112595
303	HTR1E|DDC	Stomach_GI.CIN	5.24821e-46	3.87992e-46	0.94352	0.00461654
304	HTR1E|DDC	Stomach_GI.EBV	5.24714e-29	4.06653e-29	0.884589	-0.0271828
305	HTR1E|DDC	Stomach_GI.GS	1.29267e-187	5.90936e-188	0.308814	-0.142476
306	HTR1E|DDC	Stomach_GI.HM-SNV	1.2299e-287	3.16259e-288	0.263201	-0.45003
307	HTR1E|DDC	Stomach_GI.MSI	1.01975e-185	3.67838e-186	0.381919	-0.101041
308	HTR1E|DDC	Thyroid_THCA.1	3.50224e-265	7.00449e-266	0.00862371	0.215196
309	HTR1E|DDC	Thyroid_THCA.2	1.52405e-149	7.29368e-150	0.152415	0.168032
310	HTR1E|DDC	Thyroid_THCA.3	0	0	0.00214199	0.311215
311	HTR1E|DDC	Thyroid_THCA.4	1.94774e-200	9.59957e-201	0.0152557	0.21835
312	HTR1E|DDC	Thyroid_THCA.5	1.87875e-231	6.57564e-232	0.0152021	0.234156
313	HTR1E|DDC	Thyroid_THCA.NA	0	0	0.125517	0.447161
314	HTR1E|DDC	Uterus_UCS.1	7.49703e-20	6.4528e-20	0.688104	0.105096
315	HTR1E|DDC	Uterus_UCS.2	0	0	0.0126287	0.390911
316	HTR1F|DDC	Bladder_BLCA.1	0	0	0.0291534	0.329112
317	HTR1F|DDC	Bladder_BLCA.2	7.56429e-26	6.18651e-26	0.879735	-0.0219504
318	HTR1F|DDC	Bladder_BLCA.3	4.49216e-33	3.68999e-33	0.875287	-0.0275234
319	HTR1F|DDC	Bladder_BLCA.4	1.98516e-113	1.16274e-113	0.599359	-0.147704
320	HTR1F|DDC	Brain_GBM_LGG.Classic-like	0.00606741	0.00574237	0.856947	0.0397913
321	HTR1F|DDC	Brain_GBM_LGG.Codel	2.71848e-44	2.21362e-44	0.301746	0.0785066
322	HTR1F|DDC	Brain_GBM_LGG.G-CIMP-high	1.61742e-233	8.20265e-234	0.00420306	0.184919
323	HTR1F|DDC	Brain_GBM_LGG.G-CIMP-low	4.52902e-237	1.84396e-237	0.401421	-0.28166
324	HTR1F|DDC	Brain_GBM_LGG.Mesenchymal-like	2.63062e-65	1.82264e-65	0.662443	-0.0668852
325	HTR1F|DDC	Brain_GBM_LGG.NA	0	0	0.390539	-0.817663
326	HTR1F|DDC	Brain_GBM_LGG.PA-like	1.55392e-224	7.4366e-225	0.186408	0.2572
327	HTR1F|DDC	Breast_BRCA.Basal	1.11111e-47	7.53967e-48	0.723798	-0.024708
328	HTR1F|DDC	Breast_BRCA.Her2	4.25116e-249	1.6701e-249	0.172173	-0.145176
329	HTR1F|DDC	Breast_BRCA.LumA	2.58724e-74	1.74639e-74	0.0218902	0.0911
330	HTR1F|DDC	Breast_BRCA.LumB	0.0669073	0.0645811	0.677732	0.0269036
331	HTR1F|DDC	Breast_BRCA.Normal	6.8217e-94	4.40974e-94	0.419865	-0.0521972
332	HTR1F|DDC	Colon_GI.CIN	3.04878e-249	1.68772e-249	0.113133	-0.115619
333	HTR1F|DDC	Colon_GI.GS	0	0	0.0127997	0.42251
334	HTR1F|DDC	Colon_GI.HM-SNV	1.34309e-10	1.14643e-10	0.969563	-0.0477916
335	HTR1F|DDC	Colon_GI.MSI	1.46764e-278	6.39471e-279	0.178149	-0.18778
336	HTR1F|DDC	Esophagus_GI.CIN	2.56445e-148	1.33718e-148	0.0565908	0.211392
337	HTR1F|DDC	Esophagus_GI.ESCC	1.81311e-56	1.20442e-56	0.188077	0.140821
338	HTR1F|DDC	Esophagus_GI.GS	1.3057e-225	8.16063e-226	1	1
339	HTR1F|DDC	Esophagus_GI.HM-SNV	6.58963e-60	5.67179e-60	0.817445	0.282843
340	HTR1F|DDC	Esophagus_GI.MSI	0	0	1	1
341	HTR1F|DDC	Kidney_KICH.Eosin.0	3.44162e-120	2.39684e-120	0.122991	0.19478
342	HTR1F|DDC	Kidney_KICH.Eosin.1	2.07871e-228	1.21753e-228	0.139861	0.291698
343	HTR1F|DDC	Kidney_KIRC.1	0	0	2.48116e-05	-0.310386
344	HTR1F|DDC	Kidney_KIRC.2	3.72256e-69	2.43296e-69	0.71253	-0.0385049
345	HTR1F|DDC	Kidney_KIRC.3	0	0	1.48312e-05	-0.407134
346	HTR1F|DDC	Kidney_KIRC.4	1.93445e-274	6.1488e-275	0.0587946	-0.188691
347	HTR1F|DDC	Kidney_KIRC.NA	0.00656228	0.00630447	0.864622	0.034431
348	HTR1F|DDC	Liver_LIHC.NA	2.83803e-10	2.40219e-10	0.815654	0.0848812
349	HTR1F|DDC	Liver_LIHC.iCluster:1	0	0	2.17283e-05	-0.45558
350	HTR1F|DDC	Liver_LIHC.iCluster:2	1.40283e-225	6.01211e-226	0.270895	-0.136447
351	HTR1F|DDC	Liver_LIHC.iCluster:3	1.64691e-92	1.07637e-92	0.670471	-0.0479967
352	HTR1F|DDC	Lung_LUAD.1	1.73798e-13	1.53315e-13	0.713435	0.0726225
353	HTR1F|DDC	Lung_LUAD.2	7.76112e-33	6.40292e-33	0.879567	-0.0294245
354	HTR1F|DDC	Lung_LUAD.3	0	0	0.000145886	0.478357
355	HTR1F|DDC	Lung_LUAD.4	2.48541e-204	1.15394e-204	0.207469	0.215215
356	HTR1F|DDC	Lung_LUAD.5	0	0	0.0103246	0.328765
357	HTR1F|DDC	Lung_LUAD.6	4.56081e-111	2.93195e-111	0.237869	0.175555
358	HTR1F|DDC	Lung_LUSC.basal	0	0	0.00593752	0.40827
359	HTR1F|DDC	Lung_LUSC.classical	1.30696e-174	7.70175e-175	0.224656	0.146986
360	HTR1F|DDC	Lung_LUSC.primitive	4.96979e-104	3.26586e-104	0.47424	0.140985
361	HTR1F|DDC	Lung_LUSC.secretory	2.14555e-51	1.68579e-51	0.442138	0.114831
362	HTR1F|DDC	Ovary_OVCA.Differentiated	1.64276e-169	8.8005e-170	0.380592	-0.0848091
363	HTR1F|DDC	Ovary_OVCA.Immunoreactive	1.72786e-245	4.31964e-246	0.193781	-0.13825
364	HTR1F|DDC	Ovary_OVCA.Mesenchymal	9.62053e-98	6.15027e-98	0.64616	-0.0464698
365	HTR1F|DDC	Ovary_OVCA.Proliferative	2.79983e-72	1.82989e-72	0.0206675	0.21284
366	HTR1F|DDC	Pancreas_GL	0	0	0.00109197	0.387605
367	HTR1F|DDC	Pancreas_TR	2.3702e-35	1.94695e-35	0.780923	0.0899863
368	HTR1F|DDC	Pancreas_UN	1.43869e-152	8.01555e-153	0.282591	0.195896
369	HTR1F|DDC	Prostate_PRAD.1-ERG	2.19487e-207	9.09303e-208	0.0360587	0.159511
370	HTR1F|DDC	Prostate_PRAD.2-ETV1	0	0	0.046821	-0.372137
371	HTR1F|DDC	Prostate_PRAD.3-ETV4	9.08994e-133	5.64875e-133	0.511837	-0.191541
372	HTR1F|DDC	Prostate_PRAD.4-FLI1	7.36601e-225	3.91977e-225	0.530437	0.469563
373	HTR1F|DDC	Prostate_PRAD.5-SPOP	0.300782	0.298634	0.880534	0.0236119
374	HTR1F|DDC	Prostate_PRAD.6-FOXA1	2.22389e-40	1.67586e-40	0.744839	-0.118286
375	HTR1F|DDC	Prostate_PRAD.7-IDH1	4.04084e-286	1.51531e-286	0.49943	0.50057
376	HTR1F|DDC	Prostate_PRAD.8-other	2.75096e-146	1.56215e-146	0.372821	-0.0910055
377	HTR1F|DDC	Skin_SKCM.-	0.0001889	0.000180804	0.886625	0.035081
378	HTR1F|DDC	Skin_SKCM.BRAF_Hotspot_Mutants	6.31959e-305	1.55733e-305	0.0128283	0.203443
379	HTR1F|DDC	Skin_SKCM.NF1_Any_Mutants	3.38477e-285	1.2572e-285	0.229062	-0.239419
380	HTR1F|DDC	Skin_SKCM.RAS_Hotspot_Mutants	0	0	0.0593806	0.197323
381	HTR1F|DDC	Skin_SKCM.Triple_WT	1.27549e-57	9.33841e-58	0.462034	0.109918
382	HTR1F|DDC	Stomach_GI.CIN	4.01088e-69	2.63572e-69	0.0462042	0.129359
383	HTR1F|DDC	Stomach_GI.EBV	0	0	0.0611919	0.340114
384	HTR1F|DDC	Stomach_GI.GS	6.69299e-97	4.20702e-97	0.245664	0.162278
385	HTR1F|DDC	Stomach_GI.HM-SNV	6.25474e-17	5.38355e-17	0.810226	0.101917
386	HTR1F|DDC	Stomach_GI.MSI	0.894579	0.891384	0.568152	0.0660551
387	HTR1F|DDC	Thyroid_THCA.1	4.35191e-06	3.88563e-06	0.470159	0.0598202
388	HTR1F|DDC	Thyroid_THCA.2	2.33483e-19	2.04298e-19	0.915726	-0.0125138
389	HTR1F|DDC	Thyroid_THCA.3	2.61541e-59	1.91485e-59	0.688312	-0.0416908
390	HTR1F|DDC	Thyroid_THCA.4	9.05835e-37	7.27903e-37	0.330502	0.0884729
391	HTR1F|DDC	Thyroid_THCA.5	1.12258e-247	3.72856e-248	0.0553238	-0.185824
392	HTR1F|DDC	Thyroid_THCA.NA	5.78957e-15	5.18994e-15	0.76294	0.0928277
393	HTR1F|DDC	Uterus_UCS.1	0.0387587	0.0375129	0.878684	0.0400566
394	HTR1F|DDC	Uterus_UCS.2	6.99531e-113	4.79679e-113	0.349473	0.151889
395	HTR2A|DDC	Bladder_BLCA.1	3.55064e-261	1.05251e-261	0.173806	-0.208782
396	HTR2A|DDC	Bladder_BLCA.2	7.49429e-111	5.03188e-111	0.54322	-0.0880369
397	HTR2A|DDC	Bladder_BLCA.3	0.0151322	0.0144837	0.960585	0.00866817
398	HTR2A|DDC	Bladder_BLCA.4	3.31918e-86	2.2523e-86	0.672887	-0.118939
399	HTR2A|DDC	Brain_GBM_LGG.Classic-like	2.76007e-54	2.05034e-54	0.605498	0.11369
400	HTR2A|DDC	Brain_GBM_LGG.Codel	0	0	1.7094e-05	-0.318798
401	HTR2A|DDC	Brain_GBM_LGG.G-CIMP-high	1.56802e-119	1.06401e-119	0.0926954	0.109234
402	HTR2A|DDC	Brain_GBM_LGG.G-CIMP-low	0	0	0.122463	0.494022
403	HTR2A|DDC	Brain_GBM_LGG.Mesenchymal-like	0	0	0.00408349	0.419912
404	HTR2A|DDC	Brain_GBM_LGG.NA	4.01344e-32	3.62643e-32	0.973459	-0.0416782
405	HTR2A|DDC	Brain_GBM_LGG.PA-like	4.04802e-247	1.74932e-247	0.164105	0.270349
406	HTR2A|DDC	Breast_BRCA.Basal	1.94617e-52	1.29976e-52	0.74768	-0.022493
407	HTR2A|DDC	Breast_BRCA.Her2	4.80393e-107	3.13971e-107	0.297598	0.111006
408	HTR2A|DDC	Breast_BRCA.LumA	6.4817e-133	3.70383e-133	0.000481696	0.13835
409	HTR2A|DDC	Breast_BRCA.LumB	3.67532e-87	2.52022e-87	0.455146	-0.0483329
410	HTR2A|DDC	Breast_BRCA.Normal	1.9806e-122	1.16007e-122	0.0438637	0.129947
411	HTR2A|DDC	Colon_GI.CIN	0	0	7.48763e-06	-0.319369
412	HTR2A|DDC	Colon_GI.GS	9.79507e-282	4.33782e-282	0.137161	0.260242
413	HTR2A|DDC	Colon_GI.HM-SNV	1.78659e-12	1.5186e-12	0.933904	0.103637
414	HTR2A|DDC	Colon_GI.MSI	0	0	0.00620933	-0.371208
415	HTR2A|DDC	Esophagus_GI.CIN	0	0	0.0172411	-0.262398
416	HTR2A|DDC	Esophagus_GI.ESCC	7.83393e-88	4.47653e-88	0.819581	-0.0245198
417	HTR2A|DDC	Esophagus_GI.GS	2.02356e-221	1.47431e-221	1	1
418	HTR2A|DDC	Esophagus_GI.HM-SNV	7.17622e-110	5.71535e-110	0.723716	0.42049
419	HTR2A|DDC	Esophagus_GI.MSI	0	0	1	1
420	HTR2A|DDC	Kidney_KICH.Eosin.0	1.39663e-296	5.28723e-297	0.00393447	0.35557
421	HTR2A|DDC	Kidney_KICH.Eosin.1	0	0	0.00407021	0.534583
422	HTR2A|DDC	Kidney_KIRC.1	3.02398e-105	2.04119e-105	0.387039	-0.0652249
423	HTR2A|DDC	Kidney_KIRC.2	3.26851e-88	2.01947e-88	0.649156	-0.0475323
424	HTR2A|DDC	Kidney_KIRC.3	5.15388e-217	2.07996e-217	0.157852	-0.138157
425	HTR2A|DDC	Kidney_KIRC.4	2.01865e-128	1.21119e-128	0.437358	-0.0781352
426	HTR2A|DDC	Kidney_KIRC.NA	1.77839e-163	8.57438e-164	0.496978	-0.13657
427	HTR2A|DDC	Liver_LIHC.NA	0	0	0.010218	0.763213
428	HTR2A|DDC	Liver_LIHC.iCluster:1	0	0	0.045823	-0.223954
429	HTR2A|DDC	Liver_LIHC.iCluster:2	4.68172e-220	2.09005e-220	0.162502	0.172599
430	HTR2A|DDC	Liver_LIHC.iCluster:3	2.48402e-162	1.33072e-162	0.355326	-0.104039
431	HTR2A|DDC	Lung_LUAD.1	2.70161e-107	1.7464e-107	0.516448	-0.127945
432	HTR2A|DDC	Lung_LUAD.2	3.44834e-163	1.77343e-163	0.487864	-0.134135
433	HTR2A|DDC	Lung_LUAD.3	4.14067e-168	1.80415e-168	0.168198	0.183396
434	HTR2A|DDC	Lung_LUAD.4	1.06539e-189	5.25086e-190	0.327979	-0.167794
435	HTR2A|DDC	Lung_LUAD.5	3.23493e-81	1.9294e-81	0.271824	0.144154
436	HTR2A|DDC	Lung_LUAD.6	2.78024e-232	1.23125e-232	0.216538	-0.183666
437	HTR2A|DDC	Lung_LUSC.basal	2.89633e-138	1.26197e-138	0.172454	0.209425
438	HTR2A|DDC	Lung_LUSC.classical	1.27981e-137	8.54731e-138	0.43557	-0.0946867
439	HTR2A|DDC	Lung_LUSC.primitive	2.34264e-40	1.90757e-40	0.626319	0.0961899
440	HTR2A|DDC	Lung_LUSC.secretory	7.5877e-125	4.63392e-125	0.316834	0.149207
441	HTR2A|DDC	Ovary_OVCA.Differentiated	0.000105561	9.9906e-05	0.640902	0.0451746
442	HTR2A|DDC	Ovary_OVCA.Immunoreactive	6.98413e-59	4.81406e-59	0.313822	0.107365
443	HTR2A|DDC	Ovary_OVCA.Mesenchymal	1.72062e-16	1.51169e-16	0.421886	0.0812036
444	HTR2A|DDC	Ovary_OVCA.Proliferative	0.000138428	0.000129529	0.339735	0.0886567
445	HTR2A|DDC	Pancreas_GL	0.00214537	0.0020381	0.783469	0.0339442
446	HTR2A|DDC	Pancreas_TR	8.55625e-209	4.15589e-209	0.422439	-0.255715
447	HTR2A|DDC	Pancreas_UN	0.211255	0.206728	0.822996	0.0411647
448	HTR2A|DDC	Prostate_PRAD.1-ERG	0.000136353	0.000129535	0.921844	0.00751362
449	HTR2A|DDC	Prostate_PRAD.2-ETV1	1.61499e-53	1.25162e-53	0.737879	-0.0649363
450	HTR2A|DDC	Prostate_PRAD.3-ETV4	0	0	0.136943	0.417995
451	HTR2A|DDC	Prostate_PRAD.4-FLI1	7.19774e-217	3.85593e-217	0.576518	-0.423482
452	HTR2A|DDC	Prostate_PRAD.5-SPOP	6.22045e-32	5.04301e-32	0.570927	0.0888663
453	HTR2A|DDC	Prostate_PRAD.6-FOXA1	3.68391e-296	1.02623e-296	0.167315	0.473067
454	HTR2A|DDC	Prostate_PRAD.7-IDH1	2.12617e-65	1.41239e-65	0.826758	-0.173242
455	HTR2A|DDC	Prostate_PRAD.8-other	2.0865e-40	1.60214e-40	0.320661	0.10136
456	HTR2A|DDC	Skin_SKCM.-	1.91638e-94	1.23196e-94	0.509922	0.161122
457	HTR2A|DDC	Skin_SKCM.BRAF_Hotspot_Mutants	0	0	0.00581519	0.224937
458	HTR2A|DDC	Skin_SKCM.NF1_Any_Mutants	2.6362e-173	1.52523e-173	0.45723	-0.149332
459	HTR2A|DDC	Skin_SKCM.RAS_Hotspot_Mutants	5.02317e-35	3.85708e-35	0.889196	-0.0147259
460	HTR2A|DDC	Skin_SKCM.Triple_WT	1.77775e-85	1.19363e-85	0.68975	-0.0597863
461	HTR2A|DDC	Stomach_GI.CIN	0.0131606	0.0126906	0.304626	0.0668196
462	HTR2A|DDC	Stomach_GI.EBV	2.10263e-88	1.30664e-88	0.650828	-0.0846229
463	HTR2A|DDC	Stomach_GI.GS	2.35729e-60	1.70903e-60	0.845382	-0.0274364
464	HTR2A|DDC	Stomach_GI.HM-SNV	2.37778e-114	1.41818e-114	0.535974	0.258805
465	HTR2A|DDC	Stomach_GI.MSI	3.46204e-192	1.16225e-192	0.325401	-0.113566
466	HTR2A|DDC	Thyroid_THCA.1	2.50773e-251	5.46328e-252	0.00592871	0.225185
467	HTR2A|DDC	Thyroid_THCA.2	0.000327381	0.000312182	0.860541	0.0207745
468	HTR2A|DDC	Thyroid_THCA.3	9.6522e-44	7.41151e-44	0.43198	0.0815676
469	HTR2A|DDC	Thyroid_THCA.4	7.91878e-07	7.21174e-07	0.548676	0.0545943
470	HTR2A|DDC	Thyroid_THCA.5	1.40475e-119	7.87661e-120	0.131889	0.146591
471	HTR2A|DDC	Thyroid_THCA.NA	2.78728e-208	1.46332e-208	0.305427	0.30831
472	HTR2A|DDC	Uterus_UCS.1	7.80069e-117	4.76399e-117	0.43055	0.204735
473	HTR2A|DDC	Uterus_UCS.2	1.90168e-104	1.33797e-104	0.39809	0.137332
474	HTR2A|PON2	Bladder_BLCA.1	9.52438e-61	6.36092e-61	0.421391	0.124317
475	HTR2A|PON2	Bladder_BLCA.2	0	0	0.0446757	0.285217
476	HTR2A|PON2	Bladder_BLCA.3	3.80118e-254	1.34399e-254	0.301518	-0.17974
477	HTR2A|PON2	Bladder_BLCA.4	6.27978e-109	3.7903e-109	0.52084	0.180032
478	HTR2A|PON2	Brain_GBM_LGG.Classic-like	0	0	0.06388	0.392594
479	HTR2A|PON2	Brain_GBM_LGG.Codel	0	0	3.33327e-19	0.609831
480	HTR2A|PON2	Brain_GBM_LGG.G-CIMP-high	0	0	4.89099e-08	0.344538
481	HTR2A|PON2	Brain_GBM_LGG.G-CIMP-low	2.11277e-07	1.95431e-07	0.984493	-0.00666098
482	HTR2A|PON2	Brain_GBM_LGG.Mesenchymal-like	3.37382e-178	1.57847e-178	0.229622	0.182714
483	HTR2A|PON2	Brain_GBM_LGG.NA	0	0	0.0201572	0.999499
484	HTR2A|PON2	Brain_GBM_LGG.PA-like	4.84098e-17	4.35688e-17	0.916783	-0.0206874
485	HTR2A|PON2	Breast_BRCA.Basal	8.04577e-55	5.28722e-55	0.148411	0.1008
486	HTR2A|PON2	Breast_BRCA.Her2	1.06815e-61	7.6678e-62	0.737342	-0.0358413
487	HTR2A|PON2	Breast_BRCA.LumA	8.15224e-143	4.51284e-143	0.00341361	0.116205
488	HTR2A|PON2	Breast_BRCA.LumB	2.64926e-172	1.41925e-172	0.0732785	0.115588
489	HTR2A|PON2	Breast_BRCA.Normal	9.59985e-28	8.02273e-28	0.212538	0.0805899
490	HTR2A|PON2	Colon_GI.CIN	1.29384e-14	1.2199e-14	0.549221	0.0438355
491	HTR2A|PON2	Colon_GI.GS	2.91934e-22	2.61698e-22	0.659406	0.0784011
492	HTR2A|PON2	Colon_GI.HM-SNV	6.35521e-21	5.33383e-21	0.921042	0.123709
493	HTR2A|PON2	Colon_GI.MSI	0.123875	0.122548	0.855678	0.025589
494	HTR2A|PON2	Esophagus_GI.CIN	1.30255e-151	6.65229e-152	0.0472357	0.219803
495	HTR2A|PON2	Esophagus_GI.ESCC	1.09317e-22	8.78444e-23	0.847677	0.0206506
496	HTR2A|PON2	Esophagus_GI.GS	1.30613e-207	1.18951e-207	1	1
497	HTR2A|PON2	Esophagus_GI.HM-SNV	2.56623e-291	1.44809e-291	0.442813	0.76769
498	HTR2A|PON2	Esophagus_GI.MSI	0	0	1	-1
499	HTR2A|PON2	Kidney_KICH.Eosin.0	0	0	5.04057e-06	0.535859
500	HTR2A|PON2	Kidney_KICH.Eosin.1	0	0	0.00255414	0.556845
501	HTR2A|PON2	Kidney_KIRC.1	6.40657e-191	3.56937e-191	0.0245955	0.168453
502	HTR2A|PON2	Kidney_KIRC.2	2.46718e-89	1.51555e-89	0.104697	0.168403
503	HTR2A|PON2	Kidney_KIRC.3	1.48029e-191	6.39696e-192	0.227837	-0.118122
504	HTR2A|PON2	Kidney_KIRC.4	5.42109e-39	4.35623e-39	0.380063	0.0882705
505	HTR2A|PON2	Kidney_KIRC.NA	0	0	0.00031216	0.641338
506	HTR2A|PON2	Liver_LIHC.NA	1.20226e-64	8.5876e-65	0.67584	0.151625
507	HTR2A|PON2	Liver_LIHC.iCluster:1	7.03326e-61	4.99864e-61	0.745391	-0.036873
508	HTR2A|PON2	Liver_LIHC.iCluster:2	0	0	0.0821453	-0.213936
509	HTR2A|PON2	Liver_LIHC.iCluster:3	1.86241e-163	9.91066e-164	0.379143	-0.0990182
510	HTR2A|PON2	Lung_LUAD.1	0	0	0.012719	0.464718
511	HTR2A|PON2	Lung_LUAD.2	1.06981e-54	7.71789e-55	0.796027	-0.0501778
512	HTR2A|PON2	Lung_LUAD.3	7.62574e-48	5.7193e-48	0.674911	-0.0562531
513	HTR2A|PON2	Lung_LUAD.4	8.11216e-99	5.41776e-99	0.61405	-0.0869595
514	HTR2A|PON2	Lung_LUAD.5	2.5672e-168	1.02688e-168	0.179821	0.175507
515	HTR2A|PON2	Lung_LUAD.6	6.39493e-26	5.5042e-26	0.516107	0.0971094
516	HTR2A|PON2	Lung_LUSC.basal	0.00128604	0.00118959	0.853809	0.028596
517	HTR2A|PON2	Lung_LUSC.classical	1.76675e-251	8.77068e-252	0.0985767	0.19903
518	HTR2A|PON2	Lung_LUSC.primitive	5.64825e-60	4.31688e-60	0.54113	0.120562
519	HTR2A|PON2	Lung_LUSC.secretory	0.0308315	0.0303911	0.91168	0.0166258
520	HTR2A|PON2	Ovary_OVCA.Differentiated	1.2386e-141	7.03346e-142	0.148872	0.139196
521	HTR2A|PON2	Ovary_OVCA.Immunoreactive	6.9054e-99	3.9706e-99	0.628081	-0.0517525
522	HTR2A|PON2	Ovary_OVCA.Mesenchymal	2.08124e-09	1.91028e-09	0.504795	0.0674686
523	HTR2A|PON2	Ovary_OVCA.Proliferative	1.81013e-33	1.40285e-33	0.0658553	0.169906
524	HTR2A|PON2	Pancreas_GL	0	0	0.00096104	0.391534
525	HTR2A|PON2	Pancreas_TR	2.12145e-275	7.8039e-276	0.312827	-0.318599
526	HTR2A|PON2	Pancreas_UN	0	0	0.0169732	0.419058
527	HTR2A|PON2	Prostate_PRAD.1-ERG	8.0014e-94	4.85799e-94	0.231953	0.0913523
528	HTR2A|PON2	Prostate_PRAD.2-ETV1	1.13004e-130	7.06274e-131	0.395905	0.163783
529	HTR2A|PON2	Prostate_PRAD.3-ETV4	5.39851e-19	4.76226e-19	0.884169	-0.0429203
530	HTR2A|PON2	Prostate_PRAD.4-FLI1	0	0	0.138842	-0.861158
531	HTR2A|PON2	Prostate_PRAD.5-SPOP	1.82144e-27	1.52871e-27	0.825544	-0.034624
532	HTR2A|PON2	Prostate_PRAD.6-FOXA1	0.000145872	0.000131806	0.944821	-0.0252407
533	HTR2A|PON2	Prostate_PRAD.7-IDH1	2.11047e-50	1.49241e-50	0.855561	-0.144439
534	HTR2A|PON2	Prostate_PRAD.8-other	2.35028e-20	1.98095e-20	0.572373	0.0577222
535	HTR2A|PON2	Skin_SKCM.-	0	0	0.0735234	0.419843
536	HTR2A|PON2	Skin_SKCM.BRAF_Hotspot_Mutants	0	0	0.00295671	0.241903
537	HTR2A|PON2	Skin_SKCM.NF1_Any_Mutants	5.04988e-169	2.99386e-169	0.266707	0.221564
538	HTR2A|PON2	Skin_SKCM.RAS_Hotspot_Mutants	1.34986e-89	8.38842e-90	0.270663	0.116041
539	HTR2A|PON2	Skin_SKCM.Triple_WT	3.02607e-282	1.00509e-282	0.116404	0.232125
540	HTR2A|PON2	Stomach_GI.CIN	2.11196e-09	1.90831e-09	0.249824	0.0748833
541	HTR2A|PON2	Stomach_GI.EBV	1.46317e-237	4.54629e-238	0.260823	-0.208291
542	HTR2A|PON2	Stomach_GI.GS	9.59974e-88	6.3084e-88	0.646438	-0.0644815
543	HTR2A|PON2	Stomach_GI.HM-SNV	1.68716e-67	1.16896e-67	0.718352	-0.152563
544	HTR2A|PON2	Stomach_GI.MSI	0	0	0.000693563	0.378283
545	HTR2A|PON2	Thyroid_THCA.1	1.66173e-89	7.8932e-90	0.0814862	0.143676
546	HTR2A|PON2	Thyroid_THCA.2	3.97725e-107	2.27271e-107	0.5634	-0.0682512
547	HTR2A|PON2	Thyroid_THCA.3	3.16467e-292	9.9461e-293	0.0810114	-0.179935
548	HTR2A|PON2	Thyroid_THCA.4	3.49982e-39	2.78735e-39	0.238984	0.106961
549	HTR2A|PON2	Thyroid_THCA.5	0	0	0.00774656	-0.256133
550	HTR2A|PON2	Thyroid_THCA.NA	0	0	0.024924	0.616188
551	HTR2A|PON2	Uterus_UCS.1	0	0	0.029812	-0.526777
552	HTR2A|PON2	Uterus_UCS.2	0	0	0.0128092	0.390184
553	HTR2B|DDC	Bladder_BLCA.1	0.00651821	0.00612246	0.863731	0.026636
554	HTR2B|DDC	Bladder_BLCA.2	6.73306e-174	3.72723e-174	0.331475	-0.140207
555	HTR2B|DDC	Bladder_BLCA.3	5.8784e-207	2.66627e-207	0.270033	0.191664
556	HTR2B|DDC	Bladder_BLCA.4	8.53834e-65	6.25129e-65	0.745307	-0.0916456
557	HTR2B|DDC	Brain_GBM_LGG.Classic-like	4.97747e-220	2.09765e-220	0.28028	0.235066
558	HTR2B|DDC	Brain_GBM_LGG.Codel	2.14838e-108	1.51921e-108	0.424256	-0.0607829
559	HTR2B|DDC	Brain_GBM_LGG.G-CIMP-high	3.71144e-89	2.7173e-89	0.435071	-0.0508301
560	HTR2B|DDC	Brain_GBM_LGG.G-CIMP-low	0	0	0.0540742	-0.593836
561	HTR2B|DDC	Brain_GBM_LGG.Mesenchymal-like	0	0	0.0702851	-0.272367
562	HTR2B|DDC	Brain_GBM_LGG.NA	0	0	0.0202131	-0.999496
563	HTR2B|DDC	Brain_GBM_LGG.PA-like	5.5116e-09	5.11792e-09	0.770447	0.0577293
564	HTR2B|DDC	Breast_BRCA.Basal	4.50539e-06	4.07094e-06	0.841129	0.0140164
565	HTR2B|DDC	Breast_BRCA.Her2	4.2739e-267	1.49587e-267	0.159374	-0.149585
566	HTR2B|DDC	Breast_BRCA.LumA	1.41368e-118	8.28013e-119	0.154502	-0.0566578
567	HTR2B|DDC	Breast_BRCA.LumB	2.62379e-46	2.08966e-46	0.684085	-0.0263428
568	HTR2B|DDC	Breast_BRCA.Normal	0	0	0.0026681	-0.192664
569	HTR2B|DDC	Colon_GI.CIN	0	0	9.46691e-07	-0.347714
570	HTR2B|DDC	Colon_GI.GS	9.03485e-25	8.0023e-25	0.895303	-0.0234425
571	HTR2B|DDC	Colon_GI.HM-SNV	1.72384e-233	1.06509e-233	0.707145	-0.443962
572	HTR2B|DDC	Colon_GI.MSI	0.00198293	0.00191211	0.838987	0.0285861
573	HTR2B|DDC	Esophagus_GI.CIN	5.57452e-32	4.47952e-32	0.883924	0.0163728
574	HTR2B|DDC	Esophagus_GI.ESCC	1.09789e-68	6.97944e-69	0.154018	0.152371
575	HTR2B|DDC	Esophagus_GI.GS	6.03057e-229	3.29528e-229	1	1
576	HTR2B|DDC	Esophagus_GI.HM-SNV	1.09167e-43	9.59107e-44	0.833863	0.258015
577	HTR2B|DDC	Esophagus_GI.MSI	0	0	1	-1
578	HTR2B|DDC	Kidney_KICH.Eosin.0	0	0	4.27611e-08	0.621384
579	HTR2B|DDC	Kidney_KICH.Eosin.1	0	0	1.51733e-07	0.821368
580	HTR2B|DDC	Kidney_KIRC.1	0	0	0.000120029	-0.284306
581	HTR2B|DDC	Kidney_KIRC.2	3.4336e-134	1.70454e-134	0.407559	-0.0864182
582	HTR2B|DDC	Kidney_KIRC.3	1.42046e-10	1.26827e-10	0.624891	0.0480312
583	HTR2B|DDC	Kidney_KIRC.4	6.64906e-213	2.73086e-213	0.181917	-0.133893
584	HTR2B|DDC	Kidney_KIRC.NA	1.25144e-42	9.29642e-43	0.854456	-0.0370431
585	HTR2B|DDC	Liver_LIHC.NA	5.12472e-194	2.78199e-194	0.364555	0.321791
586	HTR2B|DDC	Liver_LIHC.iCluster:1	2.26586e-38	1.76413e-38	0.915005	-0.0121229
587	HTR2B|DDC	Liver_LIHC.iCluster:2	0	0	0.00628152	0.330631
588	HTR2B|DDC	Liver_LIHC.iCluster:3	1.01412e-13	9.05461e-14	0.960632	0.00557105
589	HTR2B|DDC	Lung_LUAD.1	1.1023e-62	8.07044e-63	0.505328	0.131327
590	HTR2B|DDC	Lung_LUAD.2	1.14378e-293	3.92152e-294	0.12692	0.290063
591	HTR2B|DDC	Lung_LUAD.3	2.90223e-76	1.97973e-76	0.57585	-0.0749891
592	HTR2B|DDC	Lung_LUAD.4	2.39707e-117	1.48961e-117	0.496976	-0.116947
593	HTR2B|DDC	Lung_LUAD.5	0.745018	0.742357	0.722858	0.0467424
594	HTR2B|DDC	Lung_LUAD.6	1.52684e-17	1.37961e-17	0.974427	-0.00480523
595	HTR2B|DDC	Lung_LUSC.basal	5.56317e-122	2.64251e-122	0.179348	0.206182
596	HTR2B|DDC	Lung_LUSC.classical	9.75967e-230	5.08897e-230	0.164441	-0.168013
597	HTR2B|DDC	Lung_LUSC.primitive	1.04268e-44	8.30417e-45	0.602848	0.102753
598	HTR2B|DDC	Lung_LUSC.secretory	9.66304e-26	8.14456e-26	0.569773	0.0850473
599	HTR2B|DDC	Ovary_OVCA.Differentiated	9.51218e-208	4.04268e-208	0.271127	-0.106333
600	HTR2B|DDC	Ovary_OVCA.Immunoreactive	0	0	0.00983937	0.270787
601	HTR2B|DDC	Ovary_OVCA.Mesenchymal	1.71618e-40	1.36068e-40	0.270908	0.111153
602	HTR2B|DDC	Ovary_OVCA.Proliferative	2.46202e-30	1.95203e-30	0.708596	0.0347654
603	HTR2B|DDC	Pancreas_GL	4.65786e-270	1.64689e-270	0.0141475	0.296309
604	HTR2B|DDC	Pancreas_TR	0	0	0.0396262	0.598883
605	HTR2B|DDC	Pancreas_UN	2.0361e-196	9.59877e-197	0.374354	-0.162456
606	HTR2B|DDC	Prostate_PRAD.1-ERG	1.51819e-18	1.27961e-18	0.529037	0.0481797
607	HTR2B|DDC	Prostate_PRAD.2-ETV1	0	0	0.00129692	-0.568365
608	HTR2B|DDC	Prostate_PRAD.3-ETV4	0.138068	0.135602	0.974036	0.00959287
609	HTR2B|DDC	Prostate_PRAD.4-FLI1	5.60068e-263	2.74033e-263	0.431459	0.568541
610	HTR2B|DDC	Prostate_PRAD.5-SPOP	3.53969e-34	2.83175e-34	0.821925	-0.0353538
611	HTR2B|DDC	Prostate_PRAD.6-FOXA1	0.688416	0.68104	0.994491	0.00251819
612	HTR2B|DDC	Prostate_PRAD.7-IDH1	2.06033e-269	8.38848e-270	0.509622	-0.490378
613	HTR2B|DDC	Prostate_PRAD.8-other	9.9117e-91	6.478e-91	0.264161	0.113888
614	HTR2B|DDC	Skin_SKCM.-	2.06569e-272	7.00859e-273	0.355753	-0.224376
615	HTR2B|DDC	Skin_SKCM.BRAF_Hotspot_Mutants	2.2753e-29	1.75523e-29	0.862098	-0.0143505
616	HTR2B|DDC	Skin_SKCM.NF1_Any_Mutants	0	0	0.189281	-0.260571
617	HTR2B|DDC	Skin_SKCM.RAS_Hotspot_Mutants	2.42359e-255	7.79011e-256	0.105296	0.169958
618	HTR2B|DDC	Skin_SKCM.Triple_WT	0.00856098	0.00822466	0.913566	0.0162694
619	HTR2B|DDC	Stomach_GI.CIN	1.4217e-40	1.07135e-40	0.913759	0.007057
620	HTR2B|DDC	Stomach_GI.EBV	0.0378022	0.0363171	0.81761	0.0431756
621	HTR2B|DDC	Stomach_GI.GS	1.10404e-87	7.29458e-88	0.198095	0.179624
622	HTR2B|DDC	Stomach_GI.HM-SNV	3.50285e-22	2.90236e-22	0.881344	-0.0634534
623	HTR2B|DDC	Stomach_GI.MSI	0.9586	0.9586	0.609894	0.0590607
624	HTR2B|DDC	Thyroid_THCA.1	1.16023e-10	9.82051e-11	0.366184	0.0748093
625	HTR2B|DDC	Thyroid_THCA.2	1.19409e-56	8.82773e-57	0.719329	-0.0424786
626	HTR2B|DDC	Thyroid_THCA.3	8.89691e-233	3.68586e-233	0.0792222	0.180987
627	HTR2B|DDC	Thyroid_THCA.4	0.00533812	0.00512841	0.572794	0.0513395
628	HTR2B|DDC	Thyroid_THCA.5	6.33671e-09	5.68041e-09	0.535362	0.0605788
629	HTR2B|DDC	Thyroid_THCA.NA	2.10458e-54	1.66863e-54	0.848142	-0.0590098
630	HTR2B|DDC	Uterus_UCS.1	8.6346e-248	2.99127e-248	0.19684	0.329282
631	HTR2B|DDC	Uterus_UCS.2	5.53306e-143	3.31984e-143	0.349264	0.151954
632	HTR2C|DDC	Bladder_BLCA.1	1.13394e-55	7.69462e-56	0.802894	-0.03873
633	HTR2C|DDC	Bladder_BLCA.2	1.26833e-112	8.4706e-113	0.534805	-0.0898738
634	HTR2C|DDC	Bladder_BLCA.3	3.43342e-108	2.15815e-108	0.431465	0.13733
635	HTR2C|DDC	Bladder_BLCA.4	5.15073e-39	4.12058e-39	0.788246	-0.0758281
636	HTR2C|DDC	Brain_GBM_LGG.Classic-like	0.680365	0.677935	0.935732	0.0178053
637	HTR2C|DDC	Brain_GBM_LGG.Codel	8.15927e-302	3.38027e-302	0.0172519	-0.179828
638	HTR2C|DDC	Brain_GBM_LGG.G-CIMP-high	1.29314e-267	5.68058e-268	0.00483474	0.182083
639	HTR2C|DDC	Brain_GBM_LGG.G-CIMP-low	5.01103e-17	4.34885e-17	0.758361	0.105132
640	HTR2C|DDC	Brain_GBM_LGG.Mesenchymal-like	6.26976e-107	3.53793e-107	0.51954	-0.098549
641	HTR2C|DDC	Brain_GBM_LGG.NA	6.01244e-129	4.76701e-129	0.811091	-0.292402
642	HTR2C|DDC	Brain_GBM_LGG.PA-like	9.84729e-161	5.83803e-161	0.271341	0.215241
643	HTR2C|DDC	Breast_BRCA.Basal	5.03218e-106	2.62393e-106	0.361081	-0.0638009
644	HTR2C|DDC	Breast_BRCA.Her2	8.27889e-52	6.12047e-52	0.401899	0.0894305
645	HTR2C|DDC	Breast_BRCA.LumA	7.24396e-07	6.75241e-07	0.224676	0.048327
646	HTR2C|DDC	Breast_BRCA.LumB	0	0	6.33121e-06	0.286218
647	HTR2C|DDC	Breast_BRCA.Normal	2.3605e-25	1.98957e-25	0.300872	0.0669153
648	HTR2C|DDC	Colon_GI.CIN	2.66979e-26	2.44095e-26	0.480173	0.0516641
649	HTR2C|DDC	Colon_GI.GS	0	0	0.111792	-0.277708
650	HTR2C|DDC	Colon_GI.HM-SNV	0.0293622	0.0286281	1	0
651	HTR2C|DDC	Colon_GI.MSI	2.18723e-304	8.43645e-305	0.177432	-0.188085
652	HTR2C|DDC	Esophagus_GI.CIN	2.53326e-12	2.24374e-12	0.788551	0.030072
653	HTR2C|DDC	Esophagus_GI.ESCC	2.774e-37	1.97152e-37	0.886722	0.0153156
654	HTR2C|DDC	Esophagus_GI.GS	6.16663e-209	5.54997e-209	1	1
655	HTR2C|DDC	Esophagus_GI.HM-SNV	7.78824e-246	4.97891e-246	0.491466	0.716521
656	HTR2C|DDC	Esophagus_GI.MSI	0.697556	0.625309	1	0
657	HTR2C|DDC	Kidney_KICH.Eosin.0	8.30713e-88	6.28968e-88	0.183814	0.168267
658	HTR2C|DDC	Kidney_KICH.Eosin.1	6.99452e-09	6.64479e-09	0.630174	0.0970335
659	HTR2C|DDC	Kidney_KIRC.1	1.14626e-22	1.00298e-22	0.802214	-0.018906
660	HTR2C|DDC	Kidney_KIRC.2	1.4985e-182	5.72641e-183	0.281599	-0.112207
661	HTR2C|DDC	Kidney_KIRC.3	1.41451e-283	4.29405e-284	0.0740445	-0.174241
662	HTR2C|DDC	Kidney_KIRC.4	1.15935e-64	8.69515e-65	0.651718	-0.0454563
663	HTR2C|DDC	Kidney_KIRC.NA	4.4401e-25	3.61551e-25	0.580938	0.111165
664	HTR2C|DDC	Liver_LIHC.NA	2.19381e-09	1.88824e-09	1	0
665	HTR2C|DDC	Liver_LIHC.iCluster:1	0	0	0.00688433	-0.299869
666	HTR2C|DDC	Liver_LIHC.iCluster:2	1.69874e-223	7.46233e-224	0.157051	0.174833
667	HTR2C|DDC	Liver_LIHC.iCluster:3	0	0	0.0161638	-0.266533
668	HTR2C|DDC	Lung_LUAD.1	2.6149e-172	1.38216e-172	0.262837	0.219009
669	HTR2C|DDC	Lung_LUAD.2	5.61574e-54	4.07141e-54	0.791484	-0.0513201
670	HTR2C|DDC	Lung_LUAD.3	6.78078e-94	4.21377e-94	0.331376	0.129829
671	HTR2C|DDC	Lung_LUAD.4	9.37389e-182	4.72042e-182	0.25429	0.19505
672	HTR2C|DDC	Lung_LUAD.5	8.18712e-277	2.04678e-277	0.111475	-0.207596
673	HTR2C|DDC	Lung_LUAD.6	0.00012902	0.000124412	0.701992	0.05731
674	HTR2C|DDC	Lung_LUSC.basal	2.07974e-254	4.3823e-255	0.149817	-0.220781
675	HTR2C|DDC	Lung_LUSC.classical	1.24508e-143	8.04854e-144	0.386723	-0.105061
676	HTR2C|DDC	Lung_LUSC.primitive	1.59345e-50	1.26338e-50	0.779753	-0.0553292
677	HTR2C|DDC	Lung_LUSC.secretory	0	0	0.0279038	-0.320813
678	HTR2C|DDC	Ovary_OVCA.Differentiated	6.85622e-114	4.18719e-114	0.230322	0.115842
679	HTR2C|DDC	Ovary_OVCA.Immunoreactive	1.91048e-44	1.41239e-44	0.919064	-0.0108624
680	HTR2C|DDC	Ovary_OVCA.Mesenchymal	1.38928e-257	4.9617e-258	0.154364	-0.143494
681	HTR2C|DDC	Ovary_OVCA.Proliferative	0.393379	0.384949	0.321107	0.0921244
682	HTR2C|DDC	Pancreas_GL	2.76607e-07	2.48946e-07	0.797685	0.0316655
683	HTR2C|DDC	Pancreas_TR	1.04798e-211	5.05277e-212	0.40044	-0.267586
684	HTR2C|DDC	Pancreas_UN	6.03587e-31	5.00115e-31	0.885048	-0.0266113
685	HTR2C|DDC	Prostate_PRAD.1-ERG	2.97406e-08	2.74038e-08	0.997113	0.000277095
686	HTR2C|DDC	Prostate_PRAD.2-ETV1	1.43483e-178	7.63534e-179	0.413315	-0.157902
687	HTR2C|DDC	Prostate_PRAD.3-ETV4	1.12378e-76	8.26783e-77	0.699728	-0.113311
688	HTR2C|DDC	Prostate_PRAD.4-FLI1	0	0	0.159694	0.840306
689	HTR2C|DDC	Prostate_PRAD.5-SPOP	4.55302e-202	1.93503e-202	0.239482	-0.183257
690	HTR2C|DDC	Prostate_PRAD.6-FOXA1	2.74851e-164	1.36444e-164	0.438768	-0.276818
691	HTR2C|DDC	Prostate_PRAD.7-IDH1	0	0	0.0828399	-0.91716
692	HTR2C|DDC	Prostate_PRAD.8-other	2.63936e-71	1.80985e-71	0.614864	-0.0514515
693	HTR2C|DDC	Skin_SKCM.-	3.47726e-251	1.26672e-251	0.351209	-0.226449
694	HTR2C|DDC	Skin_SKCM.BRAF_Hotspot_Mutants	6.85738e-18	5.87776e-18	0.522797	0.0527601
695	HTR2C|DDC	Skin_SKCM.NF1_Any_Mutants	1.42109e-217	7.15618e-218	0.358334	-0.183963
696	HTR2C|DDC	Skin_SKCM.RAS_Hotspot_Mutants	0.582481	0.567919	0.817432	0.0243977
697	HTR2C|DDC	Skin_SKCM.Triple_WT	1.26973e-104	8.07187e-105	0.594997	-0.0795625
698	HTR2C|DDC	Stomach_GI.CIN	2.67729e-110	1.51076e-110	0.028286	0.142196
699	HTR2C|DDC	Stomach_GI.EBV	1.08456e-174	4.06712e-175	0.394824	-0.158367
700	HTR2C|DDC	Stomach_GI.GS	2.3873e-299	6.99137e-300	0.101806	-0.227212
701	HTR2C|DDC	Stomach_GI.HM-SNV	1.30045e-83	8.68517e-84	0.660445	-0.185293
702	HTR2C|DDC	Stomach_GI.MSI	6.96207e-152	3.10807e-152	0.512373	-0.0757932
703	HTR2C|DDC	Thyroid_THCA.1	1.3907e-11	1.1672e-11	0.802954	0.020684
704	HTR2C|DDC	Thyroid_THCA.2	1.10738e-64	7.98896e-65	0.333638	0.113963
705	HTR2C|DDC	Thyroid_THCA.3	2.35968e-207	1.01972e-207	0.0454502	0.205765
706	HTR2C|DDC	Thyroid_THCA.4	1.40675e-77	9.74678e-78	0.147225	0.131463
707	HTR2C|DDC	Thyroid_THCA.5	1.19528e-22	9.56227e-23	0.476126	0.0696186
708	HTR2C|DDC	Thyroid_THCA.NA	7.74467e-195	4.25957e-195	0.462907	-0.223518
709	HTR2C|DDC	Uterus_UCS.1	5.92574e-88	3.91522e-88	0.758055	-0.0807374
710	HTR2C|DDC	Uterus_UCS.2	0.942983	0.942983	0.902909	0.0199175
711	HTR4|DDC	Bladder_BLCA.1	1.06156e-122	5.45947e-123	0.25641	0.174806
712	HTR4|DDC	Bladder_BLCA.2	0	0	0.0024894	0.41851
713	HTR4|DDC	Bladder_BLCA.3	0	0	0.144317	-0.251918
714	HTR4|DDC	Bladder_BLCA.4	3.27561e-37	2.65558e-37	0.726003	0.0988379
715	HTR4|DDC	Brain_GBM_LGG.Classic-like	4.58595e-65	3.30844e-65	0.574228	0.123592
716	HTR4|DDC	Brain_GBM_LGG.Codel	2.68465e-38	2.20525e-38	0.76647	-0.0226099
717	HTR4|DDC	Brain_GBM_LGG.G-CIMP-high	9.84001e-242	4.84972e-242	0.00981425	0.167087
718	HTR4|DDC	Brain_GBM_LGG.G-CIMP-low	2.41858e-46	1.84848e-46	0.827316	-0.0746536
719	HTR4|DDC	Brain_GBM_LGG.Mesenchymal-like	0.0156687	0.0150531	0.837884	0.0313754
720	HTR4|DDC	Brain_GBM_LGG.NA	0	0	0.534921	-0.667276
721	HTR4|DDC	Brain_GBM_LGG.PA-like	4.62802e-143	2.90904e-143	0.29583	0.204799
722	HTR4|DDC	Breast_BRCA.Basal	7.82582e-28	5.92526e-28	0.91907	-0.00710502
723	HTR4|DDC	Breast_BRCA.Her2	9.48269e-05	8.66988e-05	0.663311	0.0465149
724	HTR4|DDC	Breast_BRCA.LumA	5.33317e-40	4.09511e-40	0.0753909	0.0707236
725	HTR4|DDC	Breast_BRCA.LumB	6.98205e-233	3.21673e-233	0.0226534	0.146785
726	HTR4|DDC	Breast_BRCA.Normal	2.7583e-143	1.48751e-143	0.0262508	0.143169
727	HTR4|DDC	Colon_GI.CIN	1.2699e-12	1.20187e-12	0.530974	0.0458528
728	HTR4|DDC	Colon_GI.GS	2.46372e-219	1.32865e-219	0.20249	0.224164
729	HTR4|DDC	Colon_GI.HM-SNV	3.7267e-47	2.94143e-47	0.88517	0.179397
730	HTR4|DDC	Colon_GI.MSI	0	0	0.0405758	0.282275
731	HTR4|DDC	Esophagus_GI.CIN	4.40078e-150	2.26326e-150	0.488045	-0.077652
732	HTR4|DDC	Esophagus_GI.ESCC	1.23642e-163	5.12232e-164	0.437907	-0.0832616
733	HTR4|DDC	Esophagus_GI.GS	0	0	1	-1
734	HTR4|DDC	Esophagus_GI.HM-SNV	0	0	0.526469	-0.677105
735	HTR4|DDC	Esophagus_GI.MSI	0	0	1	1
736	HTR4|DDC	Kidney_KICH.Eosin.0	3.06293e-180	1.77212e-180	0.235585	-0.150381
737	HTR4|DDC	Kidney_KICH.Eosin.1	2.48445e-21	2.24488e-21	0.528683	0.126754
738	HTR4|DDC	Kidney_KIRC.1	0	0	0.00184468	-0.231861
739	HTR4|DDC	Kidney_KIRC.2	3.51247e-68	2.3082e-68	0.71669	-0.0379228
740	HTR4|DDC	Kidney_KIRC.3	3.46622e-65	2.50063e-65	0.320972	0.0973214
741	HTR4|DDC	Kidney_KIRC.4	3.31841e-175	1.5881e-175	0.210721	-0.125607
742	HTR4|DDC	Kidney_KIRC.NA	8.04294e-246	2.67141e-246	0.238671	-0.234688
743	HTR4|DDC	Liver_LIHC.NA	0	0	0.308696	-0.358735
744	HTR4|DDC	Liver_LIHC.iCluster:1	3.5295e-121	2.09249e-121	0.0811846	0.196157
745	HTR4|DDC	Liver_LIHC.iCluster:2	0	0	0.00218133	0.368062
746	HTR4|DDC	Liver_LIHC.iCluster:3	4.31094e-142	2.4326e-142	0.421737	-0.0904911
747	HTR4|DDC	Lung_LUAD.1	1.4918e-156	8.36472e-157	0.249064	0.225283
748	HTR4|DDC	Lung_LUAD.2	3.73472e-166	1.8807e-166	0.489349	-0.133682
749	HTR4|DDC	Lung_LUAD.3	8.67154e-230	2.78728e-230	0.058776	0.249641
750	HTR4|DDC	Lung_LUAD.4	1.8373e-10	1.6694e-10	0.794483	0.0449811
751	HTR4|DDC	Lung_LUAD.5	1.53346e-144	6.79103e-145	0.196255	0.169188
752	HTR4|DDC	Lung_LUAD.6	1.75489e-83	1.22842e-83	0.578109	-0.0832228
753	HTR4|DDC	Lung_LUSC.basal	0.0371113	0.0355208	0.79163	0.0409922
754	HTR4|DDC	Lung_LUSC.classical	1.02588e-27	8.93982e-28	0.852515	-0.022625
755	HTR4|DDC	Lung_LUSC.primitive	2.24378e-193	1.11387e-193	0.286389	0.208757
756	HTR4|DDC	Lung_LUSC.secretory	9.4528e-302	3.40976e-302	0.0776163	0.25996
757	HTR4|DDC	Ovary_OVCA.Differentiated	1.19843e-136	6.84818e-137	0.196951	0.124541
758	HTR4|DDC	Ovary_OVCA.Immunoreactive	6.19552e-194	2.10205e-194	0.0903497	0.179572
759	HTR4|DDC	Ovary_OVCA.Mesenchymal	8.20208e-221	3.4273e-221	0.0347396	0.211403
760	HTR4|DDC	Ovary_OVCA.Proliferative	4.81587e-08	4.40308e-08	0.489249	0.0642765
761	HTR4|DDC	Pancreas_GL	1.11945e-05	1.03549e-05	0.516279	0.0800719
762	HTR4|DDC	Pancreas_TR	2.21632e-42	1.78097e-42	0.757591	0.0998167
763	HTR4|DDC	Pancreas_UN	1.97829e-85	1.33535e-85	0.421911	0.147047
764	HTR4|DDC	Prostate_PRAD.1-ERG	3.33593e-24	2.68066e-24	0.477033	0.054417
765	HTR4|DDC	Prostate_PRAD.2-ETV1	8.02064e-279	2.95045e-279	0.230712	-0.229673
766	HTR4|DDC	Prostate_PRAD.3-ETV4	4.36868e-189	2.24675e-189	0.437315	-0.225951
767	HTR4|DDC	Prostate_PRAD.4-FLI1	1.0523e-73	7.25337e-74	0.76977	0.23023
768	HTR4|DDC	Prostate_PRAD.5-SPOP	1.54866e-189	7.02426e-190	0.290959	-0.164793
769	HTR4|DDC	Prostate_PRAD.6-FOXA1	1.30181e-297	3.57998e-298	0.19346	-0.448605
770	HTR4|DDC	Prostate_PRAD.7-IDH1	2.95975e-297	1.02534e-297	0.48962	-0.51038
771	HTR4|DDC	Prostate_PRAD.8-other	1.1323e-146	6.38941e-147	0.135715	0.151781
772	HTR4|DDC	Skin_SKCM.-	3.72174e-304	1.10323e-304	0.190939	0.313686
773	HTR4|DDC	Skin_SKCM.BRAF_Hotspot_Mutants	3.26092e-76	2.03807e-76	0.61825	-0.0411543
774	HTR4|DDC	Skin_SKCM.NF1_Any_Mutants	7.97631e-290	2.87717e-290	0.155291	0.28124
775	HTR4|DDC	Skin_SKCM.RAS_Hotspot_Mutants	0.00468504	0.00438386	0.71969	0.0379201
776	HTR4|DDC	Skin_SKCM.Triple_WT	3.22587e-62	2.33876e-62	0.738125	-0.0500863
777	HTR4|DDC	Stomach_GI.CIN	3.28206e-10	2.95385e-10	0.222519	0.0793646
778	HTR4|DDC	Stomach_GI.EBV	4.71836e-233	1.53347e-233	0.270203	-0.20433
779	HTR4|DDC	Stomach_GI.GS	0.00832982	0.00812157	0.76159	0.0426729
780	HTR4|DDC	Stomach_GI.HM-SNV	1.07822e-15	9.31893e-16	0.893819	-0.0567519
781	HTR4|DDC	Stomach_GI.MSI	1.6394e-85	1.0539e-85	0.75935	-0.0354794
782	HTR4|DDC	Thyroid_THCA.1	2.92864e-53	1.76765e-53	0.188729	0.10864
783	HTR4|DDC	Thyroid_THCA.2	1.9252e-67	1.37514e-67	0.358726	0.10822
784	HTR4|DDC	Thyroid_THCA.3	3.98421e-167	2.12017e-167	0.0795214	0.18081
785	HTR4|DDC	Thyroid_THCA.4	1.54917e-06	1.42745e-06	0.486705	0.0632999
786	HTR4|DDC	Thyroid_THCA.5	8.58142e-166	3.83099e-166	0.0714857	0.174951
787	HTR4|DDC	Thyroid_THCA.NA	4.83635e-284	1.88272e-284	0.14822	0.424517
788	HTR4|DDC	Uterus_UCS.1	0.00186728	0.00178058	0.833088	0.0552847
789	HTR4|DDC	Uterus_UCS.2	8.12095e-282	2.6103e-282	0.146778	0.233644
790	HTR5A|DDC	Bladder_BLCA.1	9.90135e-305	2.40461e-305	0.0409275	0.309482
791	HTR5A|DDC	Bladder_BLCA.2	1.38568e-28	1.12339e-28	0.823594	-0.032336
792	HTR5A|DDC	Bladder_BLCA.3	0	0	0.189837	-0.226947
793	HTR5A|DDC	Bladder_BLCA.4	3.53732e-285	8.46429e-286	0.245009	-0.319955
794	HTR5A|DDC	Brain_GBM_LGG.Classic-like	4.46689e-05	4.08401e-05	0.991861	-0.0022526
795	HTR5A|DDC	Brain_GBM_LGG.Codel	4.18232e-177	2.31522e-177	0.218184	-0.093549
796	HTR5A|DDC	Brain_GBM_LGG.G-CIMP-high	0	0	0.000605399	0.220696
797	HTR5A|DDC	Brain_GBM_LGG.G-CIMP-low	1.13387e-135	6.43873e-136	0.501511	0.227285
798	HTR5A|DDC	Brain_GBM_LGG.Mesenchymal-like	3.033e-41	2.32891e-41	0.576253	0.0855657
799	HTR5A|DDC	Brain_GBM_LGG.NA	5.81726e-21	5.31864e-21	0.966939	-0.0519086
800	HTR5A|DDC	Brain_GBM_LGG.PA-like	4.12192e-169	2.38483e-169	0.256557	0.221842
801	HTR5A|DDC	Breast_BRCA.Basal	1.13248e-29	8.45315e-30	0.227381	0.0842625
802	HTR5A|DDC	Breast_BRCA.Her2	6.68257e-170	3.43675e-170	0.175086	0.144207
803	HTR5A|DDC	Breast_BRCA.LumA	8.25889e-11	7.4035e-11	0.214078	0.0494496
804	HTR5A|DDC	Breast_BRCA.LumB	8.43736e-06	7.89496e-06	0.600383	0.0339107
805	HTR5A|DDC	Breast_BRCA.Normal	1.36132e-14	1.2106e-14	0.962738	0.00302505
806	HTR5A|DDC	Colon_GI.CIN	2.80671e-209	1.74417e-209	0.205769	-0.0924521
807	HTR5A|DDC	Colon_GI.GS	1.49693e-08	1.43278e-08	0.949277	0.0113334
808	HTR5A|DDC	Colon_GI.HM-SNV	1.12042e-80	8.44315e-81	0.804699	0.301989
809	HTR5A|DDC	Colon_GI.MSI	0	0	0.0924469	0.233488
810	HTR5A|DDC	Esophagus_GI.CIN	4.65614e-05	4.34019e-05	0.400544	0.0940723
811	HTR5A|DDC	Esophagus_GI.ESCC	1.02694e-05	9.13247e-06	0.503615	0.0718176
812	HTR5A|DDC	Esophagus_GI.GS	4.04987e-28	3.99201e-28	1	0
813	HTR5A|DDC	Esophagus_GI.HM-SNV	1.06001e-11	9.88078e-12	1	0
814	HTR5A|DDC	Esophagus_GI.MSI	0	0	1	1
815	HTR5A|DDC	Kidney_KICH.Eosin.0	3.98369e-06	3.77027e-06	0.823877	0.0283738
816	HTR5A|DDC	Kidney_KICH.Eosin.1	0	0	0.0379364	0.401455
817	HTR5A|DDC	Kidney_KIRC.1	3.83529e-295	1.58891e-295	0.0169797	-0.17874
818	HTR5A|DDC	Kidney_KIRC.2	0	0	0.0532809	-0.199993
819	HTR5A|DDC	Kidney_KIRC.3	1.11484e-143	6.09181e-144	0.346813	-0.0922765
820	HTR5A|DDC	Kidney_KIRC.4	3.79307e-235	1.40886e-235	0.110628	-0.159713
821	HTR5A|DDC	Kidney_KIRC.NA	0	0	0.0163686	-0.457699
822	HTR5A|DDC	Liver_LIHC.NA	1.6943e-16	1.32519e-16	1	0
823	HTR5A|DDC	Liver_LIHC.iCluster:1	0	0	0.0220351	-0.255755
824	HTR5A|DDC	Liver_LIHC.iCluster:2	4.35818e-103	2.84838e-103	0.625615	-0.0606947
825	HTR5A|DDC	Liver_LIHC.iCluster:3	0	0	0.003628	-0.319645
826	HTR5A|DDC	Lung_LUAD.1	0.000329044	0.000309066	1	0
827	HTR5A|DDC	Lung_LUAD.2	1.95343e-53	1.42321e-53	0.592127	0.103783
828	HTR5A|DDC	Lung_LUAD.3	1.61719e-208	5.66015e-209	0.0774845	0.233683
829	HTR5A|DDC	Lung_LUAD.4	2.61747e-05	2.47725e-05	1	0
830	HTR5A|DDC	Lung_LUAD.5	0	0	0.050328	-0.253853
831	HTR5A|DDC	Lung_LUAD.6	9.86207e-117	6.19901e-117	0.499272	-0.101019
832	HTR5A|DDC	Lung_LUSC.basal	1.28022e-30	9.69311e-31	0.486878	0.107611
833	HTR5A|DDC	Lung_LUSC.classical	4.32559e-125	3.01246e-125	0.288421	0.128673
834	HTR5A|DDC	Lung_LUSC.primitive	5.63243e-172	3.11795e-172	0.470457	-0.142182
835	HTR5A|DDC	Lung_LUSC.secretory	4.54701e-185	2.40342e-185	0.386082	-0.129379
836	HTR5A|DDC	Ovary_OVCA.Differentiated	1.24494e-124	7.38072e-125	0.491837	-0.066534
837	HTR5A|DDC	Ovary_OVCA.Immunoreactive	7.09132e-05	6.5848e-05	0.591072	0.0573901
838	HTR5A|DDC	Ovary_OVCA.Mesenchymal	2.88806e-09	2.66114e-09	0.807833	0.0246282
839	HTR5A|DDC	Ovary_OVCA.Proliferative	0.000596021	0.000564091	0.204814	0.117571
840	HTR5A|DDC	Pancreas_GL	1.71444e-103	1.08989e-103	0.584109	-0.0675576
841	HTR5A|DDC	Pancreas_TR	1.42875e-126	8.77662e-127	0.557145	0.18862
842	HTR5A|DDC	Pancreas_UN	7.13147e-14	6.31644e-14	0.63597	0.0869773
843	HTR5A|DDC	Prostate_PRAD.1-ERG	6.50626e-93	3.97347e-93	0.48809	-0.053062
844	HTR5A|DDC	Prostate_PRAD.2-ETV1	0	0	0.131212	-0.286967
845	HTR5A|DDC	Prostate_PRAD.3-ETV4	3.15653e-115	2.08556e-115	0.503156	0.195422
846	HTR5A|DDC	Prostate_PRAD.4-FLI1	0.164374	0.153855	1	0
847	HTR5A|DDC	Prostate_PRAD.5-SPOP	3.47608e-34	2.76845e-34	0.820278	-0.0356864
848	HTR5A|DDC	Prostate_PRAD.6-FOXA1	4.89578e-148	2.58777e-148	0.499044	-0.242827
849	HTR5A|DDC	Prostate_PRAD.7-IDH1	0	0	0.381045	-0.618955
850	HTR5A|DDC	Prostate_PRAD.8-other	2.2657e-112	1.39988e-112	0.51435	-0.0666518
851	HTR5A|DDC	Skin_SKCM.-	0	0	0.133976	-0.356593
852	HTR5A|DDC	Skin_SKCM.BRAF_Hotspot_Mutants	0.0344937	0.033385	0.788996	0.0221073
853	HTR5A|DDC	Skin_SKCM.NF1_Any_Mutants	2.83607e-63	2.26886e-63	0.73086	-0.0694034
854	HTR5A|DDC	Skin_SKCM.RAS_Hotspot_Mutants	0	0	0.000672794	0.348122
855	HTR5A|DDC	Skin_SKCM.Triple_WT	5.41293e-68	3.82771e-68	0.745959	-0.0485353
856	HTR5A|DDC	Stomach_GI.CIN	1.46613e-193	6.12632e-194	0.210604	-0.0814429
857	HTR5A|DDC	Stomach_GI.EBV	9.32196e-102	5.39342e-102	0.579944	-0.103387
858	HTR5A|DDC	Stomach_GI.GS	6.65911e-179	3.11551e-179	0.337859	-0.134251
859	HTR5A|DDC	Stomach_GI.HM-SNV	4.12787e-07	3.81828e-07	0.90109	0.0528503
860	HTR5A|DDC	Stomach_GI.MSI	2.12504e-51	1.54825e-51	0.21051	0.144309
861	HTR5A|DDC	Thyroid_THCA.1	3.66829e-87	1.78174e-87	0.147113	0.119759
862	HTR5A|DDC	Thyroid_THCA.2	0	0	5.31065e-05	0.451887
863	HTR5A|DDC	Thyroid_THCA.3	3.89726e-234	1.60066e-234	0.027501	0.226214
864	HTR5A|DDC	Thyroid_THCA.4	0	0	0.00109631	0.290933
865	HTR5A|DDC	Thyroid_THCA.5	2.56043e-34	1.90203e-34	0.734546	-0.0331611
866	HTR5A|DDC	Thyroid_THCA.NA	2.27671e-205	1.20341e-205	0.462907	-0.223518
867	HTR5A|DDC	Uterus_UCS.1	8.56314e-55	6.42235e-55	0.826624	-0.0574562
868	HTR5A|DDC	Uterus_UCS.2	5.13601e-92	3.76029e-92	0.68632	-0.0658745
869	HTR7|DDC	Bladder_BLCA.1	0	0	0.000873736	-0.483948
870	HTR7|DDC	Bladder_BLCA.2	7.15964e-126	4.60263e-126	0.518665	-0.0934373
871	HTR7|DDC	Bladder_BLCA.3	0	0	0.0562929	-0.325611
872	HTR7|DDC	Bladder_BLCA.4	3.22746e-266	8.64499e-267	0.27181	-0.303298
873	HTR7|DDC	Brain_GBM_LGG.Classic-like	0.177088	0.171396	0.90379	0.0266882
874	HTR7|DDC	Brain_GBM_LGG.Codel	8.33922e-228	4.08026e-228	0.0792148	-0.133048
875	HTR7|DDC	Brain_GBM_LGG.G-CIMP-high	0	0	0.000466436	0.225095
876	HTR7|DDC	Brain_GBM_LGG.G-CIMP-low	6.17732e-13	5.4934e-13	0.819619	0.0780278
877	HTR7|DDC	Brain_GBM_LGG.Mesenchymal-like	1.01302e-20	8.46596e-21	0.679172	0.0633761
878	HTR7|DDC	Brain_GBM_LGG.NA	4.0298e-16	3.71317e-16	0.981437	-0.0291538
879	HTR7|DDC	Brain_GBM_LGG.PA-like	5.99631e-224	2.89108e-224	0.185511	0.257707
880	HTR7|DDC	Breast_BRCA.Basal	0	0	0.00122359	-0.22324
881	HTR7|DDC	Breast_BRCA.Her2	1.65802e-149	9.59285e-150	0.416576	-0.0866823
882	HTR7|DDC	Breast_BRCA.LumA	0.000460667	0.000439278	0.654328	0.0178306
883	HTR7|DDC	Breast_BRCA.LumB	1.21634e-66	9.12256e-67	0.563099	-0.0374296
884	HTR7|DDC	Breast_BRCA.Normal	6.82977e-36	5.56139e-36	0.800056	-0.016399
885	HTR7|DDC	Colon_GI.CIN	0	0	0.00182284	-0.225348
886	HTR7|DDC	Colon_GI.GS	0	0	0.0221811	0.391118
887	HTR7|DDC	Colon_GI.HM-SNV	3.61599e-99	2.68616e-99	0.8478	-0.236804
888	HTR7|DDC	Colon_GI.MSI	2.16507e-52	1.72432e-52	0.745156	-0.0457134
889	HTR7|DDC	Esophagus_GI.CIN	0	0	0.0123994	-0.275017
890	HTR7|DDC	Esophagus_GI.ESCC	0	0	0.00206968	-0.322282
891	HTR7|DDC	Esophagus_GI.GS	0	0	1	-1
892	HTR7|DDC	Esophagus_GI.HM-SNV	0.0379714	0.0377002	0.968329	0.0497288
893	HTR7|DDC	Esophagus_GI.MSI	0	0	1	1
894	HTR7|DDC	Kidney_KICH.Eosin.0	1.17036e-69	9.27929e-70	0.683167	-0.0520087
895	HTR7|DDC	Kidney_KICH.Eosin.1	2.29058e-298	1.06348e-298	0.0576337	0.369788
896	HTR7|DDC	Kidney_KIRC.1	1.23103e-78	9.18878e-79	0.175437	0.102011
897	HTR7|DDC	Kidney_KIRC.2	4.29563e-08	3.9888e-08	0.428894	0.0825594
898	HTR7|DDC	Kidney_KIRC.3	4.93631e-157	2.45053e-157	0.329306	-0.095667
899	HTR7|DDC	Kidney_KIRC.4	1.25459e-118	7.79636e-119	0.159306	0.141097
900	HTR7|DDC	Kidney_KIRC.NA	1.54724e-233	5.41535e-234	0.109263	0.315211
901	HTR7|DDC	Liver_LIHC.NA	0	0	0.0306855	0.679457
902	HTR7|DDC	Liver_LIHC.iCluster:1	0	0	0.0150002	-0.271101
903	HTR7|DDC	Liver_LIHC.iCluster:2	9.41216e-30	7.9331e-30	0.583853	0.0681243
904	HTR7|DDC	Liver_LIHC.iCluster:3	0	0	0.0485196	-0.219925
905	HTR7|DDC	Lung_LUAD.1	5.00167e-29	4.14424e-29	0.697868	0.0767538
906	HTR7|DDC	Lung_LUAD.2	1.02918e-165	5.21944e-166	0.461717	-0.142235
907	HTR7|DDC	Lung_LUAD.3	3.25727e-38	2.57091e-38	0.566528	0.0768222
908	HTR7|DDC	Lung_LUAD.4	6.1972e-246	2.41248e-246	0.238561	-0.201521
909	HTR7|DDC	Lung_LUAD.5	2.3357e-08	2.06877e-08	0.600816	0.0689176
910	HTR7|DDC	Lung_LUAD.6	0	0	0.000799016	-0.472453
911	HTR7|DDC	Lung_LUSC.basal	0	0	0.0141329	-0.367469
912	HTR7|DDC	Lung_LUSC.classical	8.06276e-167	4.80886e-167	0.354904	-0.112244
913	HTR7|DDC	Lung_LUSC.primitive	0	0	0.0105604	-0.475432
914	HTR7|DDC	Lung_LUSC.secretory	2.53836e-44	2.03975e-44	0.520577	0.0960819
915	HTR7|DDC	Ovary_OVCA.Differentiated	0	0	0.0657008	-0.17693
916	HTR7|DDC	Ovary_OVCA.Immunoreactive	7.5711e-55	5.32681e-55	0.359724	0.0976777
917	HTR7|DDC	Ovary_OVCA.Mesenchymal	0.0318789	0.0311958	0.575539	0.0566586
918	HTR7|DDC	Ovary_OVCA.Proliferative	8.6587e-13	7.51451e-13	0.143284	0.135562
919	HTR7|DDC	Pancreas_GL	0	0	0.00507822	-0.336083
920	HTR7|DDC	Pancreas_TR	2.55513e-285	8.85172e-286	0.256255	0.355862
921	HTR7|DDC	Pancreas_UN	0	0	0.0417128	-0.362071
922	HTR7|DDC	Prostate_PRAD.1-ERG	1.0434e-40	7.78823e-41	0.319535	0.0761219
923	HTR7|DDC	Prostate_PRAD.2-ETV1	0	0	0.00354565	-0.523758
924	HTR7|DDC	Prostate_PRAD.3-ETV4	4.04637e-31	3.42496e-31	0.80368	0.073171
925	HTR7|DDC	Prostate_PRAD.4-FLI1	0	0	0.109164	0.890836
926	HTR7|DDC	Prostate_PRAD.5-SPOP	5.91065e-88	3.84192e-88	0.577377	-0.0873875
927	HTR7|DDC	Prostate_PRAD.6-FOXA1	2.10834e-66	1.46078e-66	0.696145	-0.141717
928	HTR7|DDC	Prostate_PRAD.7-IDH1	9.87053e-210	4.72375e-210	0.6105	-0.3895
929	HTR7|DDC	Prostate_PRAD.8-other	1.14417e-180	5.80258e-181	0.0930642	0.170593
930	HTR7|DDC	Skin_SKCM.-	1.93287e-49	1.46346e-49	0.829523	-0.0529571
931	HTR7|DDC	Skin_SKCM.BRAF_Hotspot_Mutants	4.82759e-102	2.77586e-102	0.157366	0.116424
932	HTR7|DDC	Skin_SKCM.NF1_Any_Mutants	3.90067e-265	1.5742e-265	0.249734	-0.229394
933	HTR7|DDC	Skin_SKCM.RAS_Hotspot_Mutants	3.98159e-72	2.64491e-72	0.70142	-0.0405101
934	HTR7|DDC	Skin_SKCM.Triple_WT	8.03262e-37	6.31134e-37	0.855626	-0.0272688
935	HTR7|DDC	Stomach_GI.CIN	0	0	0.000329549	-0.230827
936	HTR7|DDC	Stomach_GI.EBV	6.27793e-119	3.25107e-119	0.578415	-0.103802
937	HTR7|DDC	Stomach_GI.GS	0	0	0.0628581	-0.257332
938	HTR7|DDC	Stomach_GI.HM-SNV	9.16225e-24	7.46069e-24	0.853528	-0.0784393
939	HTR7|DDC	Stomach_GI.MSI	3.88841e-307	7.08246e-308	0.0868204	-0.196454
940	HTR7|DDC	Thyroid_THCA.1	0.000865288	0.000815885	0.528173	0.0522589
941	HTR7|DDC	Thyroid_THCA.2	1.20275e-67	8.4622e-68	0.655339	-0.0527499
942	HTR7|DDC	Thyroid_THCA.3	7.67247e-171	3.97324e-171	0.0978859	0.17083
943	HTR7|DDC	Thyroid_THCA.4	0.964273	0.964273	0.675424	0.0381299
944	HTR7|DDC	Thyroid_THCA.5	1.95415e-22	1.5703e-22	0.86066	-0.01717
945	HTR7|DDC	Thyroid_THCA.NA	1.08347e-175	6.22993e-176	0.313239	0.30361
946	HTR7|DDC	Uterus_UCS.1	3.01466e-95	1.95953e-95	0.486501	0.181172
947	HTR7|DDC	Uterus_UCS.2	3.84355e-211	1.68842e-211	0.209886	0.202617
948	GPR143|TH	Bladder_BLCA.1	5.38431e-32	4.09592e-32	0.884262	-0.022593
949	GPR143|TH	Bladder_BLCA.2	6.35582e-206	2.92822e-206	0.195571	0.186141
950	GPR143|TH	Bladder_BLCA.3	3.2525e-85	2.20705e-85	0.669789	-0.074693
951	GPR143|TH	Bladder_BLCA.4	9.83313e-94	6.3213e-94	0.485353	0.19535
952	GPR143|TH	Brain_GBM_LGG.Classic-like	5.92807e-155	3.2181e-155	0.403415	0.182946
953	GPR143|TH	Brain_GBM_LGG.Codel	0	0	0.000772941	0.251862
954	GPR143|TH	Brain_GBM_LGG.G-CIMP-high	0	0	1.71938e-09	0.377795
955	GPR143|TH	Brain_GBM_LGG.G-CIMP-low	3.04322e-47	2.30416e-47	0.693722	0.134341
956	GPR143|TH	Brain_GBM_LGG.Mesenchymal-like	0.0110387	0.0105262	0.849249	0.0291492
957	GPR143|TH	Brain_GBM_LGG.NA	0	0	0.280666	0.904381
958	GPR143|TH	Brain_GBM_LGG.PA-like	4.96975e-258	2.04115e-258	0.125331	0.296628
959	GPR143|TH	Breast_BRCA.Basal	3.46405e-253	8.66012e-254	0.00274967	0.207119
960	GPR143|TH	Breast_BRCA.Her2	4.52719e-34	3.55708e-34	0.50396	0.0713496
961	GPR143|TH	Breast_BRCA.LumA	1.5037e-39	1.16e-39	0.0514122	0.0774637
962	GPR143|TH	Breast_BRCA.LumB	6.53809e-253	2.77869e-253	0.0188206	0.151232
963	GPR143|TH	Breast_BRCA.Normal	1.4051e-141	7.72803e-142	0.0328531	0.137516
964	GPR143|TH	Colon_GI.CIN	0	0	4.3037e-08	0.385507
965	GPR143|TH	Colon_GI.GS	4.70711e-306	1.83241e-306	0.0865101	0.298388
966	GPR143|TH	Colon_GI.HM-SNV	0	0	0.181926	0.959445
967	GPR143|TH	Colon_GI.MSI	6.18812e-186	3.46977e-186	0.224462	0.169692
968	GPR143|TH	Esophagus_GI.CIN	3.30285e-294	8.25713e-295	0.0031021	0.32276
969	GPR143|TH	Esophagus_GI.ESCC	0	0	0.0116523	-0.266302
970	GPR143|TH	Esophagus_GI.GS	2.94858e-259	7.68738e-260	1	1
971	GPR143|TH	Esophagus_GI.HM-SNV	3.30283e-189	2.38276e-189	0.612892	0.571283
972	GPR143|TH	Esophagus_GI.MSI	0.395654	0.325002	1	0
973	GPR143|TH	Kidney_KICH.Eosin.0	1.96445e-250	8.6997e-251	0.112179	-0.200489
974	GPR143|TH	Kidney_KICH.Eosin.1	0	0	0.11845	-0.307692
975	GPR143|TH	Kidney_KIRC.1	0	0	6.13069e-08	0.392247
976	GPR143|TH	Kidney_KIRC.2	3.12347e-184	1.18246e-184	0.0333647	0.219703
977	GPR143|TH	Kidney_KIRC.3	6.67613e-191	2.93273e-191	0.0757982	0.17321
978	GPR143|TH	Kidney_KIRC.4	0	0	8.67714e-07	0.466712
979	GPR143|TH	Kidney_KIRC.NA	1.00522e-241	3.41056e-242	0.0944643	0.328378
980	GPR143|TH	Liver_LIHC.NA	8.35951e-234	4.06033e-234	0.369936	0.318389
981	GPR143|TH	Liver_LIHC.iCluster:1	7.40394e-188	3.64908e-188	0.269723	-0.124879
982	GPR143|TH	Liver_LIHC.iCluster:2	8.73293e-147	5.02143e-147	0.502247	-0.083397
983	GPR143|TH	Liver_LIHC.iCluster:3	0.00692921	0.00670649	0.768018	0.0332825
984	GPR143|TH	Lung_LUAD.1	9.69695e-34	7.86146e-34	0.603669	0.102522
985	GPR143|TH	Lung_LUAD.2	3.13611e-196	1.48965e-196	0.26326	0.214752
986	GPR143|TH	Lung_LUAD.3	0	0	0.0232643	-0.297635
987	GPR143|TH	Lung_LUAD.4	2.98956e-164	1.58019e-164	0.282454	0.184098
988	GPR143|TH	Lung_LUAD.5	2.4741e-272	6.36197e-273	0.110996	-0.207869
989	GPR143|TH	Lung_LUAD.6	0	0	0.011279	-0.36652
990	GPR143|TH	Lung_LUSC.basal	1.19148e-124	5.57444e-125	0.480923	-0.109078
991	GPR143|TH	Lung_LUSC.classical	3.62064e-246	1.81032e-246	0.0876989	0.20562
992	GPR143|TH	Lung_LUSC.primitive	3.65161e-57	2.82999e-57	0.78111	-0.05498
993	GPR143|TH	Lung_LUSC.secretory	0	0	0.143137	-0.216865
994	GPR143|TH	Ovary_OVCA.Differentiated	0	0	0.00918644	0.248456
995	GPR143|TH	Ovary_OVCA.Immunoreactive	0	0	2.79261e-05	0.426329
996	GPR143|TH	Ovary_OVCA.Mesenchymal	7.85723e-257	2.83421e-257	0.0115209	0.251731
997	GPR143|TH	Ovary_OVCA.Proliferative	7.42918e-51	5.38616e-51	0.0425429	0.187048
998	GPR143|TH	Pancreas_GL	1.55668e-180	7.67223e-181	0.0477332	0.240995
999	GPR143|TH	Pancreas_TR	0	0	0.197132	0.400397
1000	GPR143|TH	Pancreas_UN	8.43192e-146	4.81824e-146	0.21298	0.226294
1001	GPR143|TH	Prostate_PRAD.1-ERG	7.31999e-218	2.98028e-218	0.10451	-0.123845
1002	GPR143|TH	Prostate_PRAD.2-ETV1	3.58674e-61	2.69006e-61	0.74947	-0.0619685
1003	GPR143|TH	Prostate_PRAD.3-ETV4	1.23065e-219	5.93349e-220	0.380583	0.254154
1004	GPR143|TH	Prostate_PRAD.4-FLI1	0	0	0.17911	-0.82089
1005	GPR143|TH	Prostate_PRAD.5-SPOP	3.10841e-220	1.23226e-220	0.231617	-0.186307
1006	GPR143|TH	Prostate_PRAD.6-FOXA1	1.07754e-07	9.46698e-08	0.959297	-0.0186135
1007	GPR143|TH	Prostate_PRAD.7-IDH1	0	0	0.141417	-0.858583
1008	GPR143|TH	Prostate_PRAD.8-other	0	0	0.00960763	-0.260405
1009	GPR143|TH	Skin_SKCM.-	0.0416381	0.0410433	0.951768	0.0148866
1010	GPR143|TH	Skin_SKCM.BRAF_Hotspot_Mutants	0	0	0.00570721	0.225424
1011	GPR143|TH	Skin_SKCM.NF1_Any_Mutants	3.77688e-11	3.53408e-11	0.787437	0.0544294
1012	GPR143|TH	Skin_SKCM.RAS_Hotspot_Mutants	8.21126e-150	4.10563e-150	0.426132	-0.0839723
1013	GPR143|TH	Skin_SKCM.Triple_WT	0.0190713	0.0183902	0.825771	0.0329887
1014	GPR143|TH	Stomach_GI.CIN	2.03137e-33	1.58157e-33	0.860032	0.0114901
1015	GPR143|TH	Stomach_GI.EBV	3.12096e-106	1.76111e-106	0.370649	0.166509
1016	GPR143|TH	Stomach_GI.GS	2.79653e-170	1.35831e-170	0.0903166	0.234985
1017	GPR143|TH	Stomach_GI.HM-SNV	5.49385e-266	1.60891e-266	0.228135	0.480495
1018	GPR143|TH	Stomach_GI.MSI	2.96938e-102	1.81345e-102	0.0974975	0.190228
1019	GPR143|TH	Thyroid_THCA.1	1.71807e-39	1.15969e-39	0.888361	-0.0116374
1020	GPR143|TH	Thyroid_THCA.2	0	0	0.00569699	0.318404
1021	GPR143|TH	Thyroid_THCA.3	1.59014e-291	5.05438e-292	0.0128654	0.254364
1022	GPR143|TH	Thyroid_THCA.4	5.23425e-215	2.43019e-215	0.00768716	0.239282
1023	GPR143|TH	Thyroid_THCA.5	3.98679e-87	2.4775e-87	0.175195	0.132037
1024	GPR143|TH	Thyroid_THCA.NA	0	0	0.123278	0.449537
1025	GPR143|TH	Uterus_UCS.1	0	0	0.061305	0.462933
1026	GPR143|TH	Uterus_UCS.2	0.00160527	0.00155368	0.926101	0.0151446
1027	GPR143|DDC	Bladder_BLCA.1	5.55158e-146	2.55769e-146	0.258445	0.174072
1028	GPR143|DDC	Bladder_BLCA.2	1.82999e-18	1.53589e-18	0.625292	0.0707683
1029	GPR143|DDC	Bladder_BLCA.3	1.05214e-56	7.8159e-57	0.602143	0.0912491
1030	GPR143|DDC	Bladder_BLCA.4	5.76999e-95	3.68867e-95	0.639127	-0.131993
1031	GPR143|DDC	Brain_GBM_LGG.Classic-like	1.66482e-07	1.49834e-07	0.833582	0.0463736
1032	GPR143|DDC	Brain_GBM_LGG.Codel	0	0	0.00177897	-0.234592
1033	GPR143|DDC	Brain_GBM_LGG.G-CIMP-high	5.58011e-132	3.66693e-132	0.0529435	0.125616
1034	GPR143|DDC	Brain_GBM_LGG.G-CIMP-low	1.08396e-29	8.9427e-30	0.854406	-0.062823
1035	GPR143|DDC	Brain_GBM_LGG.Mesenchymal-like	4.136e-54	2.9986e-54	0.528521	0.0964491
1036	GPR143|DDC	Brain_GBM_LGG.NA	7.30688e-62	6.23695e-62	0.885443	-0.178977
1037	GPR143|DDC	Brain_GBM_LGG.PA-like	1.00293e-06	9.4204e-07	0.741386	0.0652771
1038	GPR143|DDC	Breast_BRCA.Basal	7.14334e-148	3.16348e-148	0.0356687	0.146108
1039	GPR143|DDC	Breast_BRCA.Her2	0	0	0.0620575	-0.1975
1040	GPR143|DDC	Breast_BRCA.LumA	5.92952e-91	3.81183e-91	0.326896	-0.0390291
1041	GPR143|DDC	Breast_BRCA.LumB	9.46095e-302	3.48028e-302	0.0104331	0.164705
1042	GPR143|DDC	Breast_BRCA.Normal	8.17715e-19	7.1258e-19	0.381213	0.0566557
1043	GPR143|DDC	Colon_GI.CIN	0	0	0.00334024	0.212425
1044	GPR143|DDC	Colon_GI.GS	1.14909e-68	8.98752e-69	0.752322	-0.05618
1045	GPR143|DDC	Colon_GI.HM-SNV	0	0	0.215942	-0.943021
1046	GPR143|DDC	Colon_GI.MSI	0.177764	0.176494	0.920091	0.0141158
1047	GPR143|DDC	Esophagus_GI.CIN	9.38466e-17	8.14454e-17	0.783108	0.0308652
1048	GPR143|DDC	Esophagus_GI.ESCC	5.34901e-33	3.97355e-33	0.905541	0.0127583
1049	GPR143|DDC	Esophagus_GI.GS	3.4959e-227	2.07257e-227	1	1
1050	GPR143|DDC	Esophagus_GI.HM-SNV	0	0	0.240534	-0.929467
1051	GPR143|DDC	Esophagus_GI.MSI	0	0	1	1
1052	GPR143|DDC	Kidney_KICH.Eosin.0	1.05359e-282	4.32725e-283	0.0826161	-0.218639
1053	GPR143|DDC	Kidney_KICH.Eosin.1	2.48606e-297	1.16312e-297	0.196815	-0.256346
1054	GPR143|DDC	Kidney_KIRC.1	0	0	0.0011463	-0.241817
1055	GPR143|DDC	Kidney_KIRC.2	7.21866e-34	5.64603e-34	0.279071	0.112794
1056	GPR143|DDC	Kidney_KIRC.3	2.3145e-178	1.05806e-178	0.0915678	0.164706
1057	GPR143|DDC	Kidney_KIRC.4	9.72139e-302	2.84698e-302	0.0443943	-0.200497
1058	GPR143|DDC	Kidney_KIRC.NA	7.79627e-176	3.53617e-176	0.46145	-0.14795
1059	GPR143|DDC	Liver_LIHC.NA	0	0	0.0750291	0.58601
1060	GPR143|DDC	Liver_LIHC.iCluster:1	1.26662e-80	8.233e-81	0.736172	-0.0382579
1061	GPR143|DDC	Liver_LIHC.iCluster:2	2.42477e-11	2.27755e-11	0.624318	0.060922
1062	GPR143|DDC	Liver_LIHC.iCluster:3	7.95684e-254	3.09749e-254	0.163649	-0.156243
1063	GPR143|DDC	Lung_LUAD.1	1.85608e-98	1.24623e-98	0.53158	-0.123399
1064	GPR143|DDC	Lung_LUAD.2	3.65938e-271	1.3984e-271	0.152754	0.272451
1065	GPR143|DDC	Lung_LUAD.3	5.22406e-05	4.86957e-05	0.750188	0.0427177
1066	GPR143|DDC	Lung_LUAD.4	4.74387e-108	2.9988e-108	0.556132	-0.101425
1067	GPR143|DDC	Lung_LUAD.5	1.24514e-204	4.13563e-205	0.258613	-0.14815
1068	GPR143|DDC	Lung_LUAD.6	2.00975e-206	9.61809e-207	0.0875578	0.251946
1069	GPR143|DDC	Lung_LUSC.basal	9.15188e-125	4.24909e-125	0.236713	0.182127
1070	GPR143|DDC	Lung_LUSC.classical	1.34382e-46	1.10385e-46	0.752648	-0.0383441
1071	GPR143|DDC	Lung_LUSC.primitive	6.01906e-306	1.56926e-306	0.190712	-0.254791
1072	GPR143|DDC	Lung_LUSC.secretory	1.65604e-144	9.46307e-145	0.266404	0.165447
1073	GPR143|DDC	Ovary_OVCA.Differentiated	0.000755303	0.000720235	0.808763	0.0234486
1074	GPR143|DDC	Ovary_OVCA.Immunoreactive	4.6927e-189	1.62569e-189	0.111852	0.168747
1075	GPR143|DDC	Ovary_OVCA.Mesenchymal	4.42874e-169	2.21437e-169	0.0668593	0.184007
1076	GPR143|DDC	Ovary_OVCA.Proliferative	2.18835e-158	9.92575e-159	0.00100352	0.299049
1077	GPR143|DDC	Pancreas_GL	3.70818e-300	1.16543e-300	0.0939173	-0.204772
1078	GPR143|DDC	Pancreas_TR	0	0	0.0248383	0.640516
1079	GPR143|DDC	Pancreas_UN	1.11002e-73	7.77014e-74	0.38932	0.157491
1080	GPR143|DDC	Prostate_PRAD.1-ERG	0	0	0.00500401	0.212493
1081	GPR143|DDC	Prostate_PRAD.2-ETV1	0	0	0.124233	-0.292041
1082	GPR143|DDC	Prostate_PRAD.3-ETV4	8.0094e-113	5.34913e-113	0.523307	0.186459
1083	GPR143|DDC	Prostate_PRAD.4-FLI1	2.18325e-11	1.77779e-11	0.925798	0.0742021
1084	GPR143|DDC	Prostate_PRAD.5-SPOP	0	0	0.0154689	0.367057
1085	GPR143|DDC	Prostate_PRAD.6-FOXA1	0.419746	0.409253	0.962901	0.0169644
1086	GPR143|DDC	Prostate_PRAD.7-IDH1	6.72383e-36	5.01886e-36	0.879034	0.120966
1087	GPR143|DDC	Prostate_PRAD.8-other	0.101114	0.0975033	0.739435	0.0340247
1088	GPR143|DDC	Skin_SKCM.-	0.232042	0.230385	0.926955	0.022561
1089	GPR143|DDC	Skin_SKCM.BRAF_Hotspot_Mutants	2.80493e-242	9.51671e-243	0.174356	-0.111872
1090	GPR143|DDC	Skin_SKCM.NF1_Any_Mutants	3.28512e-255	1.39618e-255	0.194549	0.257605
1091	GPR143|DDC	Skin_SKCM.RAS_Hotspot_Mutants	9.7583e-31	7.73694e-31	0.46333	0.077403
1092	GPR143|DDC	Skin_SKCM.Triple_WT	6.28673e-37	4.91712e-37	0.572267	0.0845002
1093	GPR143|DDC	Stomach_GI.CIN	2.00954e-32	1.57892e-32	0.88171	0.00969622
1094	GPR143|DDC	Stomach_GI.EBV	8.7588e-78	5.53681e-78	0.675007	-0.0784123
1095	GPR143|DDC	Stomach_GI.GS	7.65658e-40	6.04323e-40	0.909066	-0.016071
1096	GPR143|DDC	Stomach_GI.HM-SNV	2.81028e-33	2.1579e-33	0.746377	0.136969
1097	GPR143|DDC	Stomach_GI.MSI	1.27281e-175	4.86395e-176	0.390512	-0.099238
1098	GPR143|DDC	Thyroid_THCA.1	0.464384	0.461067	0.613661	0.0418353
1099	GPR143|DDC	Thyroid_THCA.2	8.26948e-87	5.28656e-87	0.241544	0.137838
1100	GPR143|DDC	Thyroid_THCA.3	1.88539e-10	1.65645e-10	0.620721	0.0514155
1101	GPR143|DDC	Thyroid_THCA.4	6.98289e-81	4.78827e-81	0.158754	0.127853
1102	GPR143|DDC	Thyroid_THCA.5	2.76979e-126	1.49371e-126	0.0974287	0.161075
1103	GPR143|DDC	Thyroid_THCA.NA	1.13744e-224	5.56535e-225	0.422618	-0.243565
1104	GPR143|DDC	Uterus_UCS.1	1.34481e-170	6.67602e-171	0.33181	0.250681
1105	GPR143|DDC	Uterus_UCS.2	4.22123e-21	3.78403e-21	0.740972	0.0539395
1106	GPR119|NAAA	Bladder_BLCA.1	3.97467e-08	3.53461e-08	0.982073	0.00348783
1107	GPR119|NAAA	Bladder_BLCA.2	1.90463e-10	1.72777e-10	0.679038	0.0599811
1108	GPR119|NAAA	Bladder_BLCA.3	5.5706e-174	2.80519e-174	0.326625	0.170789
1109	GPR119|NAAA	Bladder_BLCA.4	3.38684e-166	1.52408e-166	0.476524	-0.199242
1110	GPR119|NAAA	Brain_GBM_LGG.Classic-like	0	0	0.0466458	-0.418896
1111	GPR119|NAAA	Brain_GBM_LGG.Codel	0.337893	0.330652	0.77247	0.0220125
1112	GPR119|NAAA	Brain_GBM_LGG.G-CIMP-high	7.93229e-15	7.0824e-15	0.380642	0.0570831
1113	GPR119|NAAA	Brain_GBM_LGG.G-CIMP-low	0.000755761	0.00072877	1	0
1114	GPR119|NAAA	Brain_GBM_LGG.Mesenchymal-like	0	0	0.0557253	0.28724
1115	GPR119|NAAA	Brain_GBM_LGG.NA	0	0	0.551126	-0.648102
1116	GPR119|NAAA	Brain_GBM_LGG.PA-like	8.88501e-12	8.1869e-12	1	0
1117	GPR119|NAAA	Breast_BRCA.Basal	1.49043e-20	1.17105e-20	0.990303	0.00084991
1118	GPR119|NAAA	Breast_BRCA.Her2	9.3255e-10	8.32634e-10	0.98483	0.00203259
1119	GPR119|NAAA	Breast_BRCA.LumA	3.83195e-28	3.06556e-28	0.849546	-0.00755462
1120	GPR119|NAAA	Breast_BRCA.LumB	2.03757e-96	1.35353e-96	0.425579	-0.051559
1121	GPR119|NAAA	Breast_BRCA.Normal	1.01454e-121	6.01476e-122	0.279895	-0.0698829
1122	GPR119|NAAA	Colon_GI.CIN	0	0	9.94476e-09	0.401873
1123	GPR119|NAAA	Colon_GI.GS	7.31963e-278	3.31998e-278	0.138855	0.259164
1124	GPR119|NAAA	Colon_GI.HM-SNV	0.00130324	0.00118222	1	0
1125	GPR119|NAAA	Colon_GI.MSI	0	0	0.000288759	0.478621
1126	GPR119|NAAA	Esophagus_GI.CIN	4.03991e-96	2.53937e-96	0.70843	-0.041923
1127	GPR119|NAAA	Esophagus_GI.ESCC	9.36397e-45	6.45445e-45	0.187468	0.141013
1128	GPR119|NAAA	Esophagus_GI.GS	1.15909e-26	1.15495e-26	1	0
1129	GPR119|NAAA	Esophagus_GI.HM-SNV	5.58952e-08	5.42982e-08	1	0
1130	GPR119|NAAA	Esophagus_GI.MSI	0.511611	0.431676	1	0
1131	GPR119|NAAA	Kidney_KICH.Eosin.0	5.28193e-72	4.11236e-72	0.203319	0.161154
1132	GPR119|NAAA	Kidney_KICH.Eosin.1	4.31356e-153	2.92706e-153	0.252004	0.228328
1133	GPR119|NAAA	Kidney_KIRC.1	0.447981	0.443181	0.836302	0.0155962
1134	GPR119|NAAA	Kidney_KIRC.2	1.89456e-156	8.45784e-157	0.353502	-0.0967671
1135	GPR119|NAAA	Kidney_KIRC.3	7.82583e-12	6.9035e-12	0.535857	0.0607966
1136	GPR119|NAAA	Kidney_KIRC.4	7.28857e-68	5.38834e-68	0.24668	0.116326
1137	GPR119|NAAA	Kidney_KIRC.NA	1.32409e-109	7.51896e-110	0.318472	0.19949
1138	GPR119|NAAA	Liver_LIHC.NA	7.39446e-11	6.12684e-11	1	0
1139	GPR119|NAAA	Liver_LIHC.iCluster:1	5.21814e-51	3.9136e-51	0.842713	-0.0225364
1140	GPR119|NAAA	Liver_LIHC.iCluster:2	1.85092e-180	9.45293e-181	0.157787	0.174528
1141	GPR119|NAAA	Liver_LIHC.iCluster:3	0	0	0.0528767	-0.215914
1142	GPR119|NAAA	Lung_LUAD.1	7.9856e-164	4.30652e-164	0.250668	0.22454
1143	GPR119|NAAA	Lung_LUAD.2	0	0	0.0166316	0.441026
1144	GPR119|NAAA	Lung_LUAD.3	2.00674e-109	1.17538e-109	0.495662	-0.0912628
1145	GPR119|NAAA	Lung_LUAD.4	1.27294e-123	7.59215e-124	0.541242	-0.105254
1146	GPR119|NAAA	Lung_LUAD.5	0.662555	0.657823	0.817465	0.0304303
1147	GPR119|NAAA	Lung_LUAD.6	1.2347e-110	7.98147e-111	0.551428	-0.0891067
1148	GPR119|NAAA	Lung_LUSC.basal	1.71788e-148	6.87151e-149	0.48829	-0.107264
1149	GPR119|NAAA	Lung_LUSC.classical	7.09052e-304	3.08944e-304	0.0501324	0.235066
1150	GPR119|NAAA	Lung_LUSC.primitive	4.8585e-175	2.67217e-175	0.290625	0.206971
1151	GPR119|NAAA	Lung_LUSC.secretory	3.55889e-108	2.32599e-108	0.619161	-0.0744036
1152	GPR119|NAAA	Ovary_OVCA.Differentiated	1.74364e-107	1.08977e-107	0.261826	0.108409
1153	GPR119|NAAA	Ovary_OVCA.Immunoreactive	1.79802e-32	1.41916e-32	0.948367	-0.00692268
1154	GPR119|NAAA	Ovary_OVCA.Mesenchymal	3.21617e-09	2.97638e-09	0.820797	0.0229374
1155	GPR119|NAAA	Ovary_OVCA.Proliferative	9.4928e-37	7.28911e-37	0.876601	0.0144476
1156	GPR119|NAAA	Pancreas_GL	9.49166e-149	5.25431e-149	0.0696205	0.22139
1157	GPR119|NAAA	Pancreas_TR	0.567748	0.561665	0.998547	0.000590412
1158	GPR119|NAAA	Pancreas_UN	1.75254e-93	1.12663e-93	0.377095	0.161538
1159	GPR119|NAAA	Prostate_PRAD.1-ERG	1.04745e-144	5.4243e-145	0.134354	0.114281
1160	GPR119|NAAA	Prostate_PRAD.2-ETV1	0.00375274	0.00363212	0.983795	0.00394529
1161	GPR119|NAAA	Prostate_PRAD.3-ETV4	7.75422e-151	4.43098e-151	0.449339	0.220217
1162	GPR119|NAAA	Prostate_PRAD.4-FLI1	0.000320017	0.000272014	1	0
1163	GPR119|NAAA	Prostate_PRAD.5-SPOP	3.79838e-09	3.41854e-09	1	0
1164	GPR119|NAAA	Prostate_PRAD.6-FOXA1	7.05715e-56	5.04082e-56	0.701898	0.138925
1165	GPR119|NAAA	Prostate_PRAD.7-IDH1	0.332935	0.305586	1	0
1166	GPR119|NAAA	Prostate_PRAD.8-other	5.83547e-33	4.66837e-33	0.839737	-0.0206916
1167	GPR119|NAAA	Skin_SKCM.-	0	0	0.22539	-0.291833
1168	GPR119|NAAA	Skin_SKCM.BRAF_Hotspot_Mutants	2.12928e-129	1.07985e-129	0.417175	-0.0669561
1169	GPR119|NAAA	Skin_SKCM.NF1_Any_Mutants	1.17988e-59	9.64971e-60	0.746428	-0.0652505
1170	GPR119|NAAA	Skin_SKCM.RAS_Hotspot_Mutants	5.50432e-204	2.31968e-204	0.131603	0.158372
1171	GPR119|NAAA	Skin_SKCM.Triple_WT	8.388e-299	2.42653e-299	0.171623	-0.20278
1172	GPR119|NAAA	Stomach_GI.CIN	2.62983e-114	1.42762e-114	0.0188472	0.152147
1173	GPR119|NAAA	Stomach_GI.EBV	1.97198e-05	1.81756e-05	0.990304	0.00227614
1174	GPR119|NAAA	Stomach_GI.GS	7.90203e-24	6.74495e-24	0.39304	0.119755
1175	GPR119|NAAA	Stomach_GI.HM-SNV	2.58721e-188	1.1088e-188	0.375424	0.363976
1176	GPR119|NAAA	Stomach_GI.MSI	4.60914e-16	3.98361e-16	0.410182	0.0951986
1177	GPR119|NAAA	Thyroid_THCA.1	2.09899e-70	1.14695e-70	0.661016	-0.0363416
1178	GPR119|NAAA	Thyroid_THCA.2	0.272692	0.268796	0.793456	0.0309563
1179	GPR119|NAAA	Thyroid_THCA.3	0.79926	0.796405	0.756829	0.032187
1180	GPR119|NAAA	Thyroid_THCA.4	1.03982e-174	5.5333e-175	0.0260347	0.200687
1181	GPR119|NAAA	Thyroid_THCA.5	6.08089e-173	2.62781e-173	0.123186	-0.149943
1182	GPR119|NAAA	Thyroid_THCA.NA	1.03586e-268	4.25444e-269	0.311733	-0.304511
1183	GPR119|NAAA	Uterus_UCS.1	9.06391e-239	3.3666e-239	0.226043	0.309927
1184	GPR119|NAAA	Uterus_UCS.2	5.65327e-198	2.74707e-198	0.410554	-0.13377
1185	GPR119|NAPEPLD	Bladder_BLCA.1	1.30685e-243	4.34062e-244	0.0974278	0.25307
1186	GPR119|NAPEPLD	Bladder_BLCA.2	5.95756e-16	5.17031e-16	0.685073	0.0587907
1187	GPR119|NAPEPLD	Bladder_BLCA.3	3.47763e-87	2.3474e-87	0.490205	0.120581
1188	GPR119|NAPEPLD	Bladder_BLCA.4	1.30172e-128	7.0665e-129	0.520476	-0.180187
1189	GPR119|NAPEPLD	Brain_GBM_LGG.Classic-like	2.02716e-182	1.01358e-182	0.388169	-0.18884
1190	GPR119|NAPEPLD	Brain_GBM_LGG.Codel	0.00518894	0.00491096	0.672732	0.0321527
1191	GPR119|NAPEPLD	Brain_GBM_LGG.G-CIMP-high	2.814e-27	2.46225e-27	0.874407	-0.0102997
1192	GPR119|NAPEPLD	Brain_GBM_LGG.G-CIMP-low	0.00402275	0.00389344	1	0
1193	GPR119|NAPEPLD	Brain_GBM_LGG.Mesenchymal-like	4.40911e-91	2.67696e-91	0.4708	0.110282
1194	GPR119|NAPEPLD	Brain_GBM_LGG.NA	0	0	0.380079	-0.827011
1195	GPR119|NAPEPLD	Brain_GBM_LGG.PA-like	1.87971e-11	1.73873e-11	1	0
1196	GPR119|NAPEPLD	Breast_BRCA.Basal	2.7842e-05	2.55549e-05	0.485028	0.0487975
1197	GPR119|NAPEPLD	Breast_BRCA.Her2	0.104679	0.100941	0.74814	0.0343159
1198	GPR119|NAPEPLD	Breast_BRCA.LumA	0.00376083	0.00362651	0.313902	0.0400905
1199	GPR119|NAPEPLD	Breast_BRCA.LumB	7.10427e-58	5.53118e-58	0.284291	0.069249
1200	GPR119|NAPEPLD	Breast_BRCA.Normal	7.72781e-46	6.07185e-46	0.268484	0.0715605
1201	GPR119|NAPEPLD	Colon_GI.CIN	1.69373e-184	1.12512e-184	0.11121	0.116235
1202	GPR119|NAPEPLD	Colon_GI.GS	1.22624e-15	1.13428e-15	0.980607	-0.00433082
1203	GPR119|NAPEPLD	Colon_GI.HM-SNV	0.0687376	0.0680011	1	0
1204	GPR119|NAPEPLD	Colon_GI.MSI	0	0	0.00155142	0.424123
1205	GPR119|NAPEPLD	Esophagus_GI.CIN	0	0	0.0801615	-0.194364
1206	GPR119|NAPEPLD	Esophagus_GI.ESCC	1.61169e-77	9.78526e-78	0.133903	0.160118
1207	GPR119|NAPEPLD	Esophagus_GI.GS	8.20249e-36	7.82166e-36	1	0
1208	GPR119|NAPEPLD	Esophagus_GI.HM-SNV	3.55084e-10	3.36062e-10	1	0
1209	GPR119|NAPEPLD	Esophagus_GI.MSI	0.828627	0.778317	1	0
1210	GPR119|NAPEPLD	Kidney_KICH.Eosin.0	8.85141e-153	5.62697e-153	0.0465567	0.249753
1211	GPR119|NAPEPLD	Kidney_KICH.Eosin.1	2.41855e-289	1.16609e-289	0.0449545	0.388936
1212	GPR119|NAPEPLD	Kidney_KIRC.1	2.57541e-61	1.97755e-61	0.241115	0.0883109
1213	GPR119|NAPEPLD	Kidney_KIRC.2	2.78346e-143	1.30226e-143	0.412671	-0.0854832
1214	GPR119|NAPEPLD	Kidney_KIRC.3	1.42507e-14	1.23166e-14	0.966255	-0.00415841
1215	GPR119|NAPEPLD	Kidney_KIRC.4	3.5707e-252	1.23699e-252	0.0180488	0.23491
1216	GPR119|NAPEPLD	Kidney_KIRC.NA	9.62548e-176	4.40022e-176	0.191338	0.259405
1217	GPR119|NAPEPLD	Liver_LIHC.NA	1.61865e-10	1.35851e-10	1	0
1218	GPR119|NAPEPLD	Liver_LIHC.iCluster:1	1.52064e-85	9.82982e-86	0.676284	-0.0474021
1219	GPR119|NAPEPLD	Liver_LIHC.iCluster:2	6.6132e-245	2.59804e-245	0.0705324	0.22235
1220	GPR119|NAPEPLD	Liver_LIHC.iCluster:3	2.39426e-227	1.06887e-227	0.190854	-0.146833
1221	GPR119|NAPEPLD	Lung_LUAD.1	9.70072e-12	8.73064e-12	0.758705	0.0607688
1222	GPR119|NAPEPLD	Lung_LUAD.2	2.38599e-09	2.23261e-09	0.807733	0.0472422
1223	GPR119|NAPEPLD	Lung_LUAD.3	3.09842e-78	2.05823e-78	0.567366	-0.0766568
1224	GPR119|NAPEPLD	Lung_LUAD.4	6.75468e-98	4.55941e-98	0.613859	-0.0870063
1225	GPR119|NAPEPLD	Lung_LUAD.5	0.993279	0.993279	0.797419	0.0338408
1226	GPR119|NAPEPLD	Lung_LUAD.6	0.000360961	0.000349359	0.875695	0.0234456
1227	GPR119|NAPEPLD	Lung_LUSC.basal	6.59171e-93	3.64898e-93	0.658391	-0.0685493
1228	GPR119|NAPEPLD	Lung_LUSC.classical	2.18245e-12	1.99538e-12	0.704385	0.0461548
1229	GPR119|NAPEPLD	Lung_LUSC.primitive	1.92032e-102	1.27564e-102	0.631849	-0.0946582
1230	GPR119|NAPEPLD	Lung_LUSC.secretory	2.77531e-122	1.74448e-122	0.302374	0.153681
1231	GPR119|NAPEPLD	Ovary_OVCA.Differentiated	0.339593	0.333529	0.737732	0.0324392
1232	GPR119|NAPEPLD	Ovary_OVCA.Immunoreactive	1.63603e-262	3.85635e-263	0.178416	-0.143113
1233	GPR119|NAPEPLD	Ovary_OVCA.Mesenchymal	9.88874e-15	8.86455e-15	0.378544	0.0890023
1234	GPR119|NAPEPLD	Ovary_OVCA.Proliferative	3.16248e-23	2.59775e-23	0.690192	0.0370757
1235	GPR119|NAPEPLD	Pancreas_GL	4.03335e-46	3.01061e-46	0.314662	0.123758
1236	GPR119|NAPEPLD	Pancreas_TR	0	0	0.188871	0.407239
1237	GPR119|NAPEPLD	Pancreas_UN	6.49534e-214	2.8997e-214	0.120084	0.280396
1238	GPR119|NAPEPLD	Prostate_PRAD.1-ERG	4.1733e-23	3.36845e-23	0.46965	0.0553313
1239	GPR119|NAPEPLD	Prostate_PRAD.2-ETV1	4.02838e-112	2.63284e-112	0.449824	0.145999
1240	GPR119|NAPEPLD	Prostate_PRAD.3-ETV4	2.73256e-83	1.97135e-83	0.698345	-0.113856
1241	GPR119|NAPEPLD	Prostate_PRAD.4-FLI1	0.505216	0.496195	1	0
1242	GPR119|NAPEPLD	Prostate_PRAD.5-SPOP	7.71106e-08	7.02257e-08	1	0
1243	GPR119|NAPEPLD	Prostate_PRAD.6-FOXA1	0	0	0.0457565	0.641112
1244	GPR119|NAPEPLD	Prostate_PRAD.7-IDH1	0.14064	0.122558	1	0
1245	GPR119|NAPEPLD	Prostate_PRAD.8-other	4.10044e-33	3.26571e-33	0.810546	-0.0245266
1246	GPR119|NAPEPLD	Skin_SKCM.-	1.21941e-175	5.92286e-176	0.525884	-0.155167
1247	GPR119|NAPEPLD	Skin_SKCM.BRAF_Hotspot_Mutants	1.38619e-109	7.52503e-110	0.534327	-0.0513068
1248	GPR119|NAPEPLD	Skin_SKCM.NF1_Any_Mutants	4.37943e-155	2.73714e-155	0.341882	0.190239
1249	GPR119|NAPEPLD	Skin_SKCM.RAS_Hotspot_Mutants	2.49038e-66	1.67211e-66	0.4272	0.0837792
1250	GPR119|NAPEPLD	Skin_SKCM.Triple_WT	4.17556e-31	3.32554e-31	0.913178	-0.0163428
1251	GPR119|NAPEPLD	Stomach_GI.CIN	1.3636e-50	9.8861e-51	0.996058	-0.000321954
1252	GPR119|NAPEPLD	Stomach_GI.EBV	6.81302e-25	5.47475e-25	0.91036	-0.021085
1253	GPR119|NAPEPLD	Stomach_GI.GS	7.82332e-110	4.72193e-110	0.176744	0.188379
1254	GPR119|NAPEPLD	Stomach_GI.HM-SNV	1.21212e-40	9.17748e-41	0.798813	-0.10814
1255	GPR119|NAPEPLD	Stomach_GI.MSI	3.20555e-17	2.75906e-17	0.385982	0.100185
1256	GPR119|NAPEPLD	Thyroid_THCA.1	3.35897e-217	9.23715e-218	0.147993	-0.119501
1257	GPR119|NAPEPLD	Thyroid_THCA.2	0.00207262	0.0019912	0.907022	0.0138118
1258	GPR119|NAPEPLD	Thyroid_THCA.3	5.57345e-21	4.65781e-21	0.504306	0.0693431
1259	GPR119|NAPEPLD	Thyroid_THCA.4	0.188256	0.182877	0.703709	0.0346355
1260	GPR119|NAPEPLD	Thyroid_THCA.5	9.7296e-254	3.19687e-254	0.0650357	-0.179023
1261	GPR119|NAPEPLD	Thyroid_THCA.NA	1.78394e-89	1.28698e-89	0.554026	0.18099
1262	GPR119|NAPEPLD	Uterus_UCS.1	1.03931e-155	5.45638e-156	0.416719	0.210798
1263	GPR119|NAPEPLD	Uterus_UCS.2	7.93834e-173	4.25268e-173	0.4665	-0.118487
1264	GPR119|GDE1	Bladder_BLCA.1	2.29835e-145	1.06709e-145	0.180459	0.205668
1265	GPR119|GDE1	Bladder_BLCA.2	0.0922272	0.0922272	0.831355	0.0308918
1266	GPR119|GDE1	Bladder_BLCA.3	5.17135e-246	1.95772e-246	0.160081	0.242701
1267	GPR119|GDE1	Bladder_BLCA.4	2.96441e-99	1.86335e-99	0.602085	-0.146614
1268	GPR119|GDE1	Brain_GBM_LGG.Classic-like	1.11732e-148	6.26495e-149	0.512561	-0.143856
1269	GPR119|GDE1	Brain_GBM_LGG.Codel	2.63591e-54	2.08049e-54	0.241456	0.0890081
1270	GPR119|GDE1	Brain_GBM_LGG.G-CIMP-high	0.00968387	0.00937261	0.62001	0.0323019
1271	GPR119|GDE1	Brain_GBM_LGG.G-CIMP-low	0.000155209	0.000145231	1	0
1272	GPR119|GDE1	Brain_GBM_LGG.Mesenchymal-like	4.57112e-35	3.57527e-35	0.620635	0.0758099
1273	GPR119|GDE1	Brain_GBM_LGG.NA	8.27514e-151	6.38368e-151	0.790923	-0.322546
1274	GPR119|GDE1	Brain_GBM_LGG.PA-like	1.45852e-08	1.35955e-08	1	0
1275	GPR119|GDE1	Breast_BRCA.Basal	5.00133e-18	3.9832e-18	0.980321	0.00172489
1276	GPR119|GDE1	Breast_BRCA.Her2	1.54333e-98	1.04726e-98	0.589434	-0.0576432
1277	GPR119|GDE1	Breast_BRCA.LumA	3.26093e-38	2.53886e-38	0.782933	-0.0109714
1278	GPR119|GDE1	Breast_BRCA.LumB	2.83275e-06	2.64053e-06	0.89501	0.00854503
1279	GPR119|GDE1	Breast_BRCA.Normal	3.65486e-146	1.94491e-146	0.263178	-0.0723572
1280	GPR119|GDE1	Colon_GI.CIN	0	0	0.000403005	0.254789
1281	GPR119|GDE1	Colon_GI.GS	9.91957e-88	7.3334e-88	0.508709	0.117331
1282	GPR119|GDE1	Colon_GI.HM-SNV	0.0184089	0.0176857	1	0
1283	GPR119|GDE1	Colon_GI.MSI	0	0	0.0104944	0.348724
1284	GPR119|GDE1	Esophagus_GI.CIN	0	0	0.00823987	-0.289925
1285	GPR119|GDE1	Esophagus_GI.ESCC	0.000223626	0.000202062	0.445051	0.0819735
1286	GPR119|GDE1	Esophagus_GI.GS	4.77728e-40	4.52135e-40	1	0
1287	GPR119|GDE1	Esophagus_GI.HM-SNV	6.69001e-10	6.35551e-10	1	0
1288	GPR119|GDE1	Esophagus_GI.MSI	0.772366	0.703405	1	0
1289	GPR119|GDE1	Kidney_KICH.Eosin.0	1.26761e-116	8.91856e-117	0.482249	-0.0894224
1290	GPR119|GDE1	Kidney_KICH.Eosin.1	3.47968e-159	2.32393e-159	0.520269	-0.129331
1291	GPR119|GDE1	Kidney_KIRC.1	9.69266e-89	6.95794e-89	0.129879	0.113955
1292	GPR119|GDE1	Kidney_KIRC.2	1.62914e-25	1.37314e-25	0.304542	0.107028
1293	GPR119|GDE1	Kidney_KIRC.3	3.69404e-12	3.24548e-12	0.571653	0.055554
1294	GPR119|GDE1	Kidney_KIRC.4	9.70436e-63	7.34759e-63	0.253605	0.114649
1295	GPR119|GDE1	Kidney_KIRC.NA	5.49027e-22	4.50986e-22	0.59433	0.107273
1296	GPR119|GDE1	Liver_LIHC.NA	3.42596e-12	2.78971e-12	1	0
1297	GPR119|GDE1	Liver_LIHC.iCluster:1	4.19785e-42	3.23834e-42	0.923147	-0.0109578
1298	GPR119|GDE1	Liver_LIHC.iCluster:2	0	0	0.0373744	0.254894
1299	GPR119|GDE1	Liver_LIHC.iCluster:3	1.78112e-173	9.0328e-174	0.106139	0.18086
1300	GPR119|GDE1	Lung_LUAD.1	1.99413e-14	1.75199e-14	0.666153	0.0852723
1301	GPR119|GDE1	Lung_LUAD.2	1.68543e-97	1.04135e-97	0.516651	0.125468
1302	GPR119|GDE1	Lung_LUAD.3	1.93393e-11	1.71291e-11	0.962114	-0.00637587
1303	GPR119|GDE1	Lung_LUAD.4	0	0	0.0981482	-0.279986
1304	GPR119|GDE1	Lung_LUAD.5	0	0	0.00570885	0.352711
1305	GPR119|GDE1	Lung_LUAD.6	2.1357e-141	1.26616e-141	0.133287	0.222217
1306	GPR119|GDE1	Lung_LUSC.basal	2.25493e-70	1.35296e-70	0.73107	-0.053313
1307	GPR119|GDE1	Lung_LUSC.classical	7.66504e-141	5.00965e-141	0.286699	0.129129
1308	GPR119|GDE1	Lung_LUSC.primitive	0.000740961	0.000706559	0.96917	0.00765288
1309	GPR119|GDE1	Lung_LUSC.secretory	6.62182e-123	4.13864e-123	0.603988	-0.0776325
1310	GPR119|GDE1	Ovary_OVCA.Differentiated	9.93265e-73	7.27212e-73	0.296252	0.100953
1311	GPR119|GDE1	Ovary_OVCA.Immunoreactive	2.42419e-126	1.22941e-126	0.529241	-0.067184
1312	GPR119|GDE1	Ovary_OVCA.Mesenchymal	6.70381e-77	4.7645e-77	0.212381	0.12579
1313	GPR119|GDE1	Ovary_OVCA.Proliferative	2.47482e-61	1.7147e-61	0.942036	-0.00676551
1314	GPR119|GDE1	Pancreas_GL	3.29276e-23	2.77533e-23	0.377773	0.108656
1315	GPR119|GDE1	Pancreas_TR	3.32803e-43	2.65054e-43	0.788127	0.0869654
1316	GPR119|GDE1	Pancreas_UN	1.48509e-54	1.13504e-54	0.547147	0.110496
1317	GPR119|GDE1	Prostate_PRAD.1-ERG	6.48003e-75	4.18888e-75	0.541706	-0.0467086
1318	GPR119|GDE1	Prostate_PRAD.2-ETV1	9.34016e-61	7.03848e-61	0.752044	-0.0613114
1319	GPR119|GDE1	Prostate_PRAD.3-ETV4	7.08219e-104	4.80577e-104	0.559375	0.170789
1320	GPR119|GDE1	Prostate_PRAD.4-FLI1	0.00927045	0.00817786	1	0
1321	GPR119|GDE1	Prostate_PRAD.5-SPOP	1.35239e-09	1.21232e-09	1	0
1322	GPR119|GDE1	Prostate_PRAD.6-FOXA1	5.56805e-45	4.11638e-45	0.789574	-0.0971051
1323	GPR119|GDE1	Prostate_PRAD.7-IDH1	0.58407	0.552781	1	0
1324	GPR119|GDE1	Prostate_PRAD.8-other	4.04302e-190	1.99263e-190	0.1644	-0.141562
1325	GPR119|GDE1	Skin_SKCM.-	2.7938e-284	8.98006e-285	0.288467	-0.256844
1326	GPR119|GDE1	Skin_SKCM.BRAF_Hotspot_Mutants	4.29092e-90	2.62053e-90	0.593117	-0.0441239
1327	GPR119|GDE1	Skin_SKCM.NF1_Any_Mutants	3.54593e-117	2.41883e-117	0.384303	0.174395
1328	GPR119|GDE1	Skin_SKCM.RAS_Hotspot_Mutants	2.34102e-229	8.4444e-230	0.102745	0.171198
1329	GPR119|GDE1	Skin_SKCM.Triple_WT	0.0802079	0.078089	0.80919	0.0361849
1330	GPR119|GDE1	Stomach_GI.CIN	3.2136e-08	2.9611e-08	0.187799	0.08567
1331	GPR119|GDE1	Stomach_GI.EBV	0	0	0.0939308	-0.30615
1332	GPR119|GDE1	Stomach_GI.GS	0	0	0.0915016	-0.234149
1333	GPR119|GDE1	Stomach_GI.HM-SNV	0	0	0.203587	-0.50328
1334	GPR119|GDE1	Stomach_GI.MSI	1.45956e-35	1.15201e-35	0.986216	-0.00200164
1335	GPR119|GDE1	Thyroid_THCA.1	1.37121e-253	2.93831e-254	0.0680885	-0.150388
1336	GPR119|GDE1	Thyroid_THCA.2	0.00321803	0.0031031	0.648581	0.0538565
1337	GPR119|GDE1	Thyroid_THCA.3	1.74169e-149	9.89032e-150	0.316123	-0.103947
1338	GPR119|GDE1	Thyroid_THCA.4	0.910679	0.907427	0.640727	0.0424942
1339	GPR119|GDE1	Thyroid_THCA.5	7.58675e-34	5.66297e-34	0.790568	-0.0259746
1340	GPR119|GDE1	Thyroid_THCA.NA	5.94149e-125	3.98928e-125	0.645217	-0.141289
1341	GPR119|GDE1	Uterus_UCS.1	6.39166e-26	5.29594e-26	0.674125	0.110057
1342	GPR119|GDE1	Uterus_UCS.2	7.63014e-35	6.40387e-35	0.602855	0.0848073
1343	GPR18|ALOX12	Bladder_BLCA.1	3.05276e-235	1.03576e-235	0.267687	-0.170784
1344	GPR18|ALOX12	Bladder_BLCA.2	8.1005e-08	7.63761e-08	0.961432	0.00701609
1345	GPR18|ALOX12	Bladder_BLCA.3	0	0	0.160744	-0.242328
1346	GPR18|ALOX12	Bladder_BLCA.4	2.28912e-227	7.60315e-228	0.284702	0.295638
1347	GPR18|ALOX12	Brain_GBM_LGG.Classic-like	1.17467e-21	9.691e-22	0.753497	0.0692641
1348	GPR18|ALOX12	Brain_GBM_LGG.Codel	7.36599e-60	5.73495e-60	0.634524	-0.036182
1349	GPR18|ALOX12	Brain_GBM_LGG.G-CIMP-high	1.55466e-222	8.32853e-223	0.0133499	0.160191
1350	GPR18|ALOX12	Brain_GBM_LGG.G-CIMP-low	3.89832e-36	3.17434e-36	0.717631	0.123452
1351	GPR18|ALOX12	Brain_GBM_LGG.Mesenchymal-like	2.14468e-12	1.89192e-12	0.777982	0.0432275
1352	GPR18|ALOX12	Brain_GBM_LGG.NA	6.38786e-288	3.87834e-288	0.613514	-0.570481
1353	GPR18|ALOX12	Brain_GBM_LGG.PA-like	1.04399e-91	7.41979e-92	0.380805	0.172237
1354	GPR18|ALOX12	Breast_BRCA.Basal	7.30435e-36	5.32174e-36	0.85295	-0.0129611
1355	GPR18|ALOX12	Breast_BRCA.Her2	0	0	0.00357618	0.304035
1356	GPR18|ALOX12	Breast_BRCA.LumA	1.4418e-42	1.10195e-42	0.0729226	0.071328
1357	GPR18|ALOX12	Breast_BRCA.LumB	2.86211e-138	1.65594e-138	0.154764	0.091941
1358	GPR18|ALOX12	Breast_BRCA.Normal	4.24618e-142	2.30507e-142	0.0405705	0.132025
1359	GPR18|ALOX12	Colon_GI.CIN	0	0	0.00276873	0.216507
1360	GPR18|ALOX12	Colon_GI.GS	0	0	0.064663	0.32043
1361	GPR18|ALOX12	Colon_GI.HM-SNV	0	0	0.0513857	0.996744
1362	GPR18|ALOX12	Colon_GI.MSI	0	0	0.00257692	0.405734
1363	GPR18|ALOX12	Esophagus_GI.CIN	0.19267	0.189918	0.577627	0.0623921
1364	GPR18|ALOX12	Esophagus_GI.ESCC	0	0	0.0678161	-0.194476
1365	GPR18|ALOX12	Esophagus_GI.GS	1.81858e-236	7.14444e-237	1	1
1366	GPR18|ALOX12	Esophagus_GI.HM-SNV	4.17356e-55	3.62205e-55	0.821912	0.276105
1367	GPR18|ALOX12	Esophagus_GI.MSI	0	0	1	-1
1368	GPR18|ALOX12	Kidney_KICH.Eosin.0	3.58455e-83	2.73962e-83	0.65613	-0.0567311
1369	GPR18|ALOX12	Kidney_KICH.Eosin.1	2.85308e-306	1.29408e-306	0.0744972	0.348875
1370	GPR18|ALOX12	Kidney_KIRC.1	3.56117e-210	1.88233e-210	0.0877771	-0.128338
1371	GPR18|ALOX12	Kidney_KIRC.2	0.514575	0.512738	0.546928	0.0629099
1372	GPR18|ALOX12	Kidney_KIRC.3	0.00649173	0.00619032	0.872454	0.0157794
1373	GPR18|ALOX12	Kidney_KIRC.4	8.92202e-32	7.45626e-32	0.864093	-0.0172451
1374	GPR18|ALOX12	Kidney_KIRC.NA	1.81364e-107	1.0558e-107	0.300085	0.207053
1375	GPR18|ALOX12	Liver_LIHC.NA	2.20557e-82	1.52814e-82	0.597722	0.190682
1376	GPR18|ALOX12	Liver_LIHC.iCluster:1	1.45627e-248	5.40902e-249	0.0222002	0.255448
1377	GPR18|ALOX12	Liver_LIHC.iCluster:2	0	0	0.0261999	0.271595
1378	GPR18|ALOX12	Liver_LIHC.iCluster:3	0.615563	0.611166	0.709503	0.0420265
1379	GPR18|ALOX12	Lung_LUAD.1	8.90744e-182	4.58097e-182	0.222781	0.237922
1380	GPR18|ALOX12	Lung_LUAD.2	1.26003e-252	5.04014e-253	0.218961	0.235405
1381	GPR18|ALOX12	Lung_LUAD.3	1.37732e-06	1.25927e-06	0.977396	0.00380317
1382	GPR18|ALOX12	Lung_LUAD.4	1.36817e-200	6.44994e-201	0.186472	0.225289
1383	GPR18|ALOX12	Lung_LUAD.5	8.75704e-181	3.37771e-181	0.0856545	0.223777
1384	GPR18|ALOX12	Lung_LUAD.6	3.64333e-185	1.91275e-185	0.31487	-0.149807
1385	GPR18|ALOX12	Lung_LUSC.basal	8.48983e-230	2.15278e-230	0.210996	-0.192341
1386	GPR18|ALOX12	Lung_LUSC.classical	9.91011e-121	7.04326e-121	0.454895	-0.0907666
1387	GPR18|ALOX12	Lung_LUSC.primitive	1.77948e-250	6.22818e-251	0.251968	-0.223941
1388	GPR18|ALOX12	Lung_LUSC.secretory	1.39963e-65	1.04972e-65	0.703312	-0.0570439
1389	GPR18|ALOX12	Ovary_OVCA.Differentiated	9.78192e-87	6.67266e-87	0.235887	0.11448
1390	GPR18|ALOX12	Ovary_OVCA.Immunoreactive	9.50357e-08	8.6211e-08	0.560979	0.0620924
1391	GPR18|ALOX12	Ovary_OVCA.Mesenchymal	3.04176e-126	1.80333e-126	0.117301	0.157621
1392	GPR18|ALOX12	Ovary_OVCA.Proliferative	1.87306e-151	8.96395e-152	0.00118879	0.294884
1393	GPR18|ALOX12	Pancreas_GL	8.95017e-75	6.23315e-75	0.158739	0.172821
1394	GPR18|ALOX12	Pancreas_TR	6.92912e-37	5.66703e-37	0.813738	-0.076276
1395	GPR18|ALOX12	Pancreas_UN	8.66312e-33	7.14708e-33	0.520949	0.117759
1396	GPR18|ALOX12	Prostate_PRAD.1-ERG	1.77239e-189	7.91244e-190	0.0780891	0.13432
1397	GPR18|ALOX12	Prostate_PRAD.2-ETV1	0	0	0.0197444	0.430495
1398	GPR18|ALOX12	Prostate_PRAD.3-ETV4	8.89035e-17	7.90606e-17	0.801945	0.0738296
1399	GPR18|ALOX12	Prostate_PRAD.4-FLI1	1.80462e-186	1.03765e-186	0.628379	-0.371621
1400	GPR18|ALOX12	Prostate_PRAD.5-SPOP	1.86757e-278	5.53602e-279	0.0727249	0.276452
1401	GPR18|ALOX12	Prostate_PRAD.6-FOXA1	9.86158e-122	5.70563e-122	0.519979	0.231442
1402	GPR18|ALOX12	Prostate_PRAD.7-IDH1	0	0	0.175742	-0.824258
1403	GPR18|ALOX12	Prostate_PRAD.8-other	0	0	0.00127508	0.32089
1404	GPR18|ALOX12	Skin_SKCM.-	1.00813e-23	8.38912e-24	0.733795	0.0835561
1405	GPR18|ALOX12	Skin_SKCM.BRAF_Hotspot_Mutants	1.5781e-100	9.18682e-101	0.191226	0.107666
1406	GPR18|ALOX12	Skin_SKCM.NF1_Any_Mutants	0	0	0.118224	-0.307871
1407	GPR18|ALOX12	Skin_SKCM.RAS_Hotspot_Mutants	6.90389e-34	5.37517e-34	0.90313	-0.0128644
1408	GPR18|ALOX12	Skin_SKCM.Triple_WT	1.15849e-291	3.59958e-292	0.0723452	0.264543
1409	GPR18|ALOX12	Stomach_GI.CIN	2.29548e-192	9.75581e-193	0.201096	-0.0831629
1410	GPR18|ALOX12	Stomach_GI.EBV	0	0	0.041576	0.368151
1411	GPR18|ALOX12	Stomach_GI.GS	3.58028e-141	1.91801e-141	0.134807	0.208117
1412	GPR18|ALOX12	Stomach_GI.HM-SNV	0	0	0.0801183	0.651447
1413	GPR18|ALOX12	Stomach_GI.MSI	7.29758e-138	3.59666e-138	0.10461	0.186371
1414	GPR18|ALOX12	Thyroid_THCA.1	1.69794e-68	9.45995e-69	0.634829	-0.0393585
1415	GPR18|ALOX12	Thyroid_THCA.2	0	0	0.00405253	-0.330293
1416	GPR18|ALOX12	Thyroid_THCA.3	2.44668e-41	1.90492e-41	0.362201	0.0945268
1417	GPR18|ALOX12	Thyroid_THCA.4	1.30513e-125	7.87737e-126	0.110786	0.144506
1418	GPR18|ALOX12	Thyroid_THCA.5	4.79619e-99	2.89484e-99	0.156065	0.138089
1419	GPR18|ALOX12	Thyroid_THCA.NA	0	0	0.0699666	0.51771
1420	GPR18|ALOX12	Uterus_UCS.1	1.23487e-127	7.23281e-128	0.415634	0.211278
1421	GPR18|ALOX12	Uterus_UCS.2	1.38634e-290	4.15902e-291	0.189718	-0.211707
1422	GPR55|ABHD12	Bladder_BLCA.1	3.45108e-165	1.45438e-165	0.413681	-0.126376
1423	GPR55|ABHD12	Bladder_BLCA.2	2.69763e-199	1.29101e-199	0.198107	0.185109
1424	GPR55|ABHD12	Bladder_BLCA.3	7.50528e-10	6.80836e-10	0.782673	0.0483539
1425	GPR55|ABHD12	Bladder_BLCA.4	1.51262e-195	5.83441e-196	0.425459	-0.222483
1426	GPR55|ABHD12	Brain_GBM_LGG.Classic-like	8.88406e-112	5.33044e-112	0.577417	-0.122572
1427	GPR55|ABHD12	Brain_GBM_LGG.Codel	3.36185e-131	2.19721e-131	0.0978318	0.125545
1428	GPR55|ABHD12	Brain_GBM_LGG.G-CIMP-high	0	0	9.42206e-10	0.383389
1429	GPR55|ABHD12	Brain_GBM_LGG.G-CIMP-low	1.67924e-96	1.07351e-96	0.654808	-0.152317
1430	GPR55|ABHD12	Brain_GBM_LGG.Mesenchymal-like	3.98089e-36	3.09941e-36	0.750627	-0.0487196
1431	GPR55|ABHD12	Brain_GBM_LGG.NA	0	0	0.430234	0.7802
1432	GPR55|ABHD12	Brain_GBM_LGG.PA-like	0	0	0.0286717	0.413627
1433	GPR55|ABHD12	Breast_BRCA.Basal	8.11104e-74	4.86662e-74	0.612424	-0.0354157
1434	GPR55|ABHD12	Breast_BRCA.Her2	1.52824e-105	1.00973e-105	0.521091	-0.0685155
1435	GPR55|ABHD12	Breast_BRCA.LumA	0	0	7.83446e-08	-0.211473
1436	GPR55|ABHD12	Breast_BRCA.LumB	0	0	9.11886e-08	-0.335896
1437	GPR55|ABHD12	Breast_BRCA.Normal	0	0	0.000125029	-0.244609
1438	GPR55|ABHD12	Colon_GI.CIN	0	0	0.00166797	-0.227184
1439	GPR55|ABHD12	Colon_GI.GS	1.19246e-273	5.49384e-274	0.179281	0.235875
1440	GPR55|ABHD12	Colon_GI.HM-SNV	1.34706e-223	8.51532e-224	0.664119	-0.503461
1441	GPR55|ABHD12	Colon_GI.MSI	1.17139e-141	7.363e-142	0.308185	0.14266
1442	GPR55|ABHD12	Esophagus_GI.CIN	2.88891e-93	1.84684e-93	0.122023	0.17213
1443	GPR55|ABHD12	Esophagus_GI.ESCC	9.62129e-286	2.23351e-286	0.00862824	0.276852
1444	GPR55|ABHD12	Esophagus_GI.GS	0	0	1	-1
1445	GPR55|ABHD12	Esophagus_GI.HM-SNV	0	0	0.12797	0.979865
1446	GPR55|ABHD12	Esophagus_GI.MSI	0	0	1	1
1447	GPR55|ABHD12	Kidney_KICH.Eosin.0	5.85505e-151	3.76396e-151	0.064413	0.232567
1448	GPR55|ABHD12	Kidney_KICH.Eosin.1	1.15625e-200	7.30917e-201	0.375919	-0.177441
1449	GPR55|ABHD12	Kidney_KIRC.1	1.57428e-23	1.37187e-23	0.69477	-0.0296131
1450	GPR55|ABHD12	Kidney_KIRC.2	0.262357	0.259546	0.624815	0.0510911
1451	GPR55|ABHD12	Kidney_KIRC.3	1.02803e-25	8.5547e-26	0.526926	0.0621311
1452	GPR55|ABHD12	Kidney_KIRC.4	5.28491e-134	3.09545e-134	0.101221	0.164018
1453	GPR55|ABHD12	Kidney_KIRC.NA	0.00172598	0.00163968	0.878439	0.0308896
1454	GPR55|ABHD12	Liver_LIHC.NA	3.96055e-56	2.89969e-56	0.852959	-0.067526
1455	GPR55|ABHD12	Liver_LIHC.iCluster:1	1.59073e-207	6.93103e-208	0.0369421	0.233704
1456	GPR55|ABHD12	Liver_LIHC.iCluster:2	5.96399e-16	5.51669e-16	0.619614	0.0617487
1457	GPR55|ABHD12	Liver_LIHC.iCluster:3	1.6478e-94	1.0593e-94	0.186094	0.148405
1458	GPR55|ABHD12	Lung_LUAD.1	2.11549e-229	9.67079e-230	0.265712	-0.217727
1459	GPR55|ABHD12	Lung_LUAD.2	3.01932e-07	2.85757e-07	0.98521	-0.00360084
1460	GPR55|ABHD12	Lung_LUAD.3	3.2166e-114	1.76913e-114	0.301749	0.137952
1461	GPR55|ABHD12	Lung_LUAD.4	0	0	0.0108598	0.419545
1462	GPR55|ABHD12	Lung_LUAD.5	3.55476e-05	3.33894e-05	0.661391	0.0577116
1463	GPR55|ABHD12	Lung_LUAD.6	1.1272e-32	9.33962e-33	0.479506	0.105697
1464	GPR55|ABHD12	Lung_LUSC.basal	3.38777e-231	8.46942e-232	0.104463	0.248064
1465	GPR55|ABHD12	Lung_LUSC.classical	0	0	0.0161329	0.286658
1466	GPR55|ABHD12	Lung_LUSC.primitive	1.0402e-211	4.56943e-212	0.384179	-0.171038
1467	GPR55|ABHD12	Lung_LUSC.secretory	7.71176e-307	2.69912e-307	0.159252	-0.208669
1468	GPR55|ABHD12	Ovary_OVCA.Differentiated	4.05158e-277	1.14312e-277	0.0443854	0.192975
1469	GPR55|ABHD12	Ovary_OVCA.Immunoreactive	0.942994	0.939626	0.723443	0.0378155
1470	GPR55|ABHD12	Ovary_OVCA.Mesenchymal	0	0	0.000118476	0.375464
1471	GPR55|ABHD12	Ovary_OVCA.Proliferative	2.5639e-100	1.47424e-100	0.00419464	0.261748
1472	GPR55|ABHD12	Pancreas_GL	0.13425	0.130414	0.69216	0.0488907
1473	GPR55|ABHD12	Pancreas_TR	0	0	0.117796	0.475956
1474	GPR55|ABHD12	Pancreas_UN	0	0	0.0230297	-0.40074
1475	GPR55|ABHD12	Prostate_PRAD.1-ERG	3.1352e-28	2.44097e-28	0.832357	-0.0162101
1476	GPR55|ABHD12	Prostate_PRAD.2-ETV1	1.30802e-19	1.13985e-19	0.923001	-0.0187726
1477	GPR55|ABHD12	Prostate_PRAD.3-ETV4	0	0	0.0427677	0.547372
1478	GPR55|ABHD12	Prostate_PRAD.4-FLI1	3.24742e-303	1.40335e-303	0.45179	-0.54821
1479	GPR55|ABHD12	Prostate_PRAD.5-SPOP	1.32275e-284	3.73205e-285	0.104708	-0.250838
1480	GPR55|ABHD12	Prostate_PRAD.6-FOXA1	8.10866e-27	6.51589e-27	0.785411	0.0990644
1481	GPR55|ABHD12	Prostate_PRAD.7-IDH1	2.39101e-257	1.01618e-257	0.5839	-0.4161
1482	GPR55|ABHD12	Prostate_PRAD.8-other	4.61914e-154	2.55702e-154	0.346105	-0.096187
1483	GPR55|ABHD12	Skin_SKCM.-	1.29502e-66	9.15764e-67	0.78582	-0.0668081
1484	GPR55|ABHD12	Skin_SKCM.BRAF_Hotspot_Mutants	1.89822e-27	1.48468e-27	0.43555	0.0643536
1485	GPR55|ABHD12	Skin_SKCM.NF1_Any_Mutants	1.38365e-85	1.01797e-85	0.644138	-0.0931091
1486	GPR55|ABHD12	Skin_SKCM.RAS_Hotspot_Mutants	0	0	0.00789357	0.275357
1487	GPR55|ABHD12	Skin_SKCM.Triple_WT	1.27221e-09	1.1359e-09	0.735288	0.0506491
1488	GPR55|ABHD12	Stomach_GI.CIN	8.0085e-264	2.57416e-264	0.0907996	-0.10987
1489	GPR55|ABHD12	Stomach_GI.EBV	1.72197e-25	1.37143e-25	0.917004	-0.0195167
1490	GPR55|ABHD12	Stomach_GI.GS	5.82655e-55	4.30749e-55	0.288204	0.148618
1491	GPR55|ABHD12	Stomach_GI.HM-SNV	2.90415e-164	1.38984e-164	0.427393	0.328196
1492	GPR55|ABHD12	Stomach_GI.MSI	0	0	0.00353844	0.328477
1493	GPR55|ABHD12	Thyroid_THCA.1	4.30457e-63	2.47513e-63	0.698559	-0.032097
1494	GPR55|ABHD12	Thyroid_THCA.2	0	0	0.00281456	-0.342528
1495	GPR55|ABHD12	Thyroid_THCA.3	4.30919e-256	1.61594e-256	0.13321	-0.155177
1496	GPR55|ABHD12	Thyroid_THCA.4	0	0	0.00154012	-0.282601
1497	GPR55|ABHD12	Thyroid_THCA.5	0	0	0.00231609	-0.291505
1498	GPR55|ABHD12	Thyroid_THCA.NA	0	0	0.0246067	-0.617245
1499	GPR55|ABHD12	Uterus_UCS.1	0	0	0.107914	0.403851
1500	GPR55|ABHD12	Uterus_UCS.2	1.17436e-87	8.68185e-88	0.683745	-0.0664446
1501	GPR55|MGLL	Bladder_BLCA.1	0	0	0.0470468	0.301063
1502	GPR55|MGLL	Bladder_BLCA.2	6.17133e-09	5.73052e-09	0.745896	0.0469915
1503	GPR55|MGLL	Bladder_BLCA.3	0	0	0.0787029	0.301194
1504	GPR55|MGLL	Bladder_BLCA.4	0.00107186	0.00101444	0.834515	0.0590145
1505	GPR55|MGLL	Brain_GBM_LGG.Classic-like	3.38277e-109	2.05382e-109	0.458912	0.162464
1506	GPR55|MGLL	Brain_GBM_LGG.Codel	0	0	4.18153e-07	0.371426
1507	GPR55|MGLL	Brain_GBM_LGG.G-CIMP-high	0	0	2.56958e-09	0.373998
1508	GPR55|MGLL	Brain_GBM_LGG.G-CIMP-low	0	0	0.0207343	0.682235
1509	GPR55|MGLL	Brain_GBM_LGG.Mesenchymal-like	1.23812e-17	1.05682e-17	0.915805	-0.016215
1510	GPR55|MGLL	Brain_GBM_LGG.NA	0	0	0.174623	0.962616
1511	GPR55|MGLL	Brain_GBM_LGG.PA-like	0	0	0.000326461	0.630082
1512	GPR55|MGLL	Breast_BRCA.Basal	4.62907e-14	3.83552e-14	0.860908	0.0122522
1513	GPR55|MGLL	Breast_BRCA.Her2	0.00914655	0.00859122	0.692766	0.0422192
1514	GPR55|MGLL	Breast_BRCA.LumA	0	0	1.51425e-07	0.206849
1515	GPR55|MGLL	Breast_BRCA.LumB	0	0	1.3246e-05	0.276541
1516	GPR55|MGLL	Breast_BRCA.Normal	1.07951e-94	6.90115e-95	0.0556196	0.123462
1517	GPR55|MGLL	Colon_GI.CIN	0	0	6.0829e-07	0.35343
1518	GPR55|MGLL	Colon_GI.GS	0	0	0.0990271	0.287646
1519	GPR55|MGLL	Colon_GI.HM-SNV	1.97379e-217	1.26887e-217	0.726663	-0.416286
1520	GPR55|MGLL	Colon_GI.MSI	0	0	0.000654363	0.453229
1521	GPR55|MGLL	Esophagus_GI.CIN	1.53794e-140	8.40373e-141	0.0673225	0.203043
1522	GPR55|MGLL	Esophagus_GI.ESCC	0.0494437	0.046795	0.596208	0.0569243
1523	GPR55|MGLL	Esophagus_GI.GS	0	0	1	-1
1524	GPR55|MGLL	Esophagus_GI.HM-SNV	1.06963e-166	7.90762e-167	0.662727	0.50535
1525	GPR55|MGLL	Esophagus_GI.MSI	0	0	1	-1
1526	GPR55|MGLL	Kidney_KICH.Eosin.0	5.46194e-186	3.06259e-186	0.0572382	0.23894
1527	GPR55|MGLL	Kidney_KICH.Eosin.1	1.46096e-36	1.27312e-36	0.957372	-0.0107974
1528	GPR55|MGLL	Kidney_KIRC.1	0	0	0.00431255	0.212983
1529	GPR55|MGLL	Kidney_KIRC.2	6.48258e-10	5.88063e-10	0.395153	0.0887167
1530	GPR55|MGLL	Kidney_KIRC.3	0	0	0.00117156	0.31108
1531	GPR55|MGLL	Kidney_KIRC.4	2.32519e-232	8.80251e-233	0.0166523	0.237774
1532	GPR55|MGLL	Kidney_KIRC.NA	2.61681e-289	7.19624e-290	0.0566173	0.371194
1533	GPR55|MGLL	Liver_LIHC.NA	1.74565e-301	7.16965e-302	0.258723	0.394908
1534	GPR55|MGLL	Liver_LIHC.iCluster:1	1.06813e-202	4.8066e-203	0.0295847	0.2434
1535	GPR55|MGLL	Liver_LIHC.iCluster:2	1.56523e-41	1.25219e-41	0.433063	0.0973807
1536	GPR55|MGLL	Liver_LIHC.iCluster:3	0.310102	0.304565	0.745429	0.036632
1537	GPR55|MGLL	Lung_LUAD.1	0	0	2.4737e-05	0.708295
1538	GPR55|MGLL	Lung_LUAD.2	8.26494e-129	4.6933e-129	0.59356	-0.103384
1539	GPR55|MGLL	Lung_LUAD.3	0	0	0.00026201	0.461941
1540	GPR55|MGLL	Lung_LUAD.4	2.11635e-74	1.57214e-74	0.452334	0.129291
1541	GPR55|MGLL	Lung_LUAD.5	0	0	0.000376039	0.444312
1542	GPR55|MGLL	Lung_LUAD.6	5.25746e-284	1.87766e-284	0.024774	0.327193
1543	GPR55|MGLL	Lung_LUSC.basal	0	0	0.022899	0.342403
1544	GPR55|MGLL	Lung_LUSC.classical	0	0	0.00314543	0.348125
1545	GPR55|MGLL	Lung_LUSC.primitive	4.34391e-182	2.28055e-182	0.314853	0.197058
1546	GPR55|MGLL	Lung_LUSC.secretory	0.0129928	0.0127607	0.89746	0.0193161
1547	GPR55|MGLL	Ovary_OVCA.Differentiated	0	0	0.00511137	0.266392
1548	GPR55|MGLL	Ovary_OVCA.Immunoreactive	1.0161e-223	3.01201e-224	0.0260997	0.234504
1549	GPR55|MGLL	Ovary_OVCA.Mesenchymal	7.96624e-195	3.44255e-195	0.0177903	0.236595
1550	GPR55|MGLL	Ovary_OVCA.Proliferative	1.63565e-272	4.20595e-273	1.23546e-05	0.390468
1551	GPR55|MGLL	Pancreas_GL	0	0	0.00264969	0.358921
1552	GPR55|MGLL	Pancreas_TR	4.50142e-19	3.85836e-19	0.845949	0.0629295
1553	GPR55|MGLL	Pancreas_UN	0.00385771	0.00366483	0.920798	0.0183035
1554	GPR55|MGLL	Prostate_PRAD.1-ERG	4.34594e-16	3.77166e-16	0.930284	-0.00670002
1555	GPR55|MGLL	Prostate_PRAD.2-ETV1	0	0	0.0206978	0.427545
1556	GPR55|MGLL	Prostate_PRAD.3-ETV4	1.81433e-72	1.36075e-72	0.593432	0.15638
1557	GPR55|MGLL	Prostate_PRAD.4-FLI1	0	0	0.0259474	-0.974053
1558	GPR55|MGLL	Prostate_PRAD.5-SPOP	0	0	0.00776436	0.400619
1559	GPR55|MGLL	Prostate_PRAD.6-FOXA1	0	0	0.0636407	0.605396
1560	GPR55|MGLL	Prostate_PRAD.7-IDH1	1.98946e-54	1.39262e-54	0.83208	0.16792
1561	GPR55|MGLL	Prostate_PRAD.8-other	0	0	7.56304e-07	0.475373
1562	GPR55|MGLL	Skin_SKCM.-	9.55285e-220	3.95761e-220	0.273196	0.264835
1563	GPR55|MGLL	Skin_SKCM.BRAF_Hotspot_Mutants	0	0	0.000973516	0.2675
1564	GPR55|MGLL	Skin_SKCM.NF1_Any_Mutants	0	0	0.0190017	0.448347
1565	GPR55|MGLL	Skin_SKCM.RAS_Hotspot_Mutants	0	0	0.000755639	0.345062
1566	GPR55|MGLL	Skin_SKCM.Triple_WT	0	0	0.00262651	0.428938
1567	GPR55|MGLL	Stomach_GI.CIN	5.48511e-171	2.48789e-171	0.00444469	0.183792
1568	GPR55|MGLL	Stomach_GI.EBV	9.42287e-289	2.32207e-289	0.0735948	0.325891
1569	GPR55|MGLL	Stomach_GI.GS	1.9759e-85	1.31962e-85	0.671727	-0.0595794
1570	GPR55|MGLL	Stomach_GI.HM-SNV	1.59623e-180	7.12604e-181	0.439758	-0.319963
1571	GPR55|MGLL	Stomach_GI.MSI	6.89558e-25	5.76273e-25	0.344036	0.109296
1572	GPR55|MGLL	Thyroid_THCA.1	4.01734e-141	1.5065e-141	0.0319059	0.176476
1573	GPR55|MGLL	Thyroid_THCA.2	1.00427e-252	2.76174e-253	0.11869	-0.182961
1574	GPR55|MGLL	Thyroid_THCA.3	4.57782e-113	2.87749e-113	0.175463	0.140174
1575	GPR55|MGLL	Thyroid_THCA.4	6.25129e-69	4.48754e-69	0.139788	0.133906
1576	GPR55|MGLL	Thyroid_THCA.5	1.31198e-65	8.80898e-66	0.547553	-0.0587826
1577	GPR55|MGLL	Thyroid_THCA.NA	2.28354e-81	1.67188e-81	0.741408	-0.101514
1578	GPR55|MGLL	Uterus_UCS.1	1.40792e-67	1.01068e-67	0.526767	0.165024
1579	GPR55|MGLL	Uterus_UCS.2	0	0	0.103119	0.261498
1580	GPR55|ABHD6	Bladder_BLCA.1	2.32365e-122	1.20332e-122	0.563456	-0.0894953
1581	GPR55|ABHD6	Bladder_BLCA.2	0	0	0.0172827	0.335342
1582	GPR55|ABHD6	Bladder_BLCA.3	0	0	0.0013148	0.521514
1583	GPR55|ABHD6	Bladder_BLCA.4	1.5063e-42	1.17814e-42	0.796986	-0.0726356
1584	GPR55|ABHD6	Brain_GBM_LGG.Classic-like	1.08673e-192	5.23961e-193	0.331687	0.211916
1585	GPR55|ABHD6	Brain_GBM_LGG.Codel	1.11741e-05	1.02163e-05	0.936343	0.00608093
1586	GPR55|ABHD6	Brain_GBM_LGG.G-CIMP-high	3.98704e-10	3.65953e-10	0.466951	0.0473764
1587	GPR55|ABHD6	Brain_GBM_LGG.G-CIMP-low	0	0	0.0667509	0.570654
1588	GPR55|ABHD6	Brain_GBM_LGG.Mesenchymal-like	5.16499e-145	2.63783e-145	0.332956	0.14769
1589	GPR55|ABHD6	Brain_GBM_LGG.NA	0	0	0.0485909	-0.997089
1590	GPR55|ABHD6	Brain_GBM_LGG.PA-like	7.91054e-201	4.23779e-201	0.241994	0.228592
1591	GPR55|ABHD6	Breast_BRCA.Basal	0	0	0.000346434	0.246326
1592	GPR55|ABHD6	Breast_BRCA.Her2	3.84316e-134	2.31962e-134	0.246694	0.123365
1593	GPR55|ABHD6	Breast_BRCA.LumA	1.05466e-243	4.7083e-244	6.88304e-06	0.177678
1594	GPR55|ABHD6	Breast_BRCA.LumB	3.7511e-115	2.34444e-115	0.142565	0.0947331
1595	GPR55|ABHD6	Breast_BRCA.Normal	7.79942e-38	6.26739e-38	0.223095	0.0787677
1596	GPR55|ABHD6	Colon_GI.CIN	0	0	0.000634548	0.246301
1597	GPR55|ABHD6	Colon_GI.GS	5.32915e-138	3.59717e-138	0.542666	-0.108144
1598	GPR55|ABHD6	Colon_GI.HM-SNV	0	0	0.13005	-0.979207
1599	GPR55|ABHD6	Colon_GI.MSI	1.3273e-263	5.97286e-264	0.104877	0.22525
1600	GPR55|ABHD6	Esophagus_GI.CIN	1.15578e-261	3.46735e-262	0.181993	-0.148849
1601	GPR55|ABHD6	Esophagus_GI.ESCC	3.5155e-26	2.72451e-26	0.298473	0.111441
1602	GPR55|ABHD6	Esophagus_GI.GS	0	0	1	-1
1603	GPR55|ABHD6	Esophagus_GI.HM-SNV	0	0	0.0728268	0.993464
1604	GPR55|ABHD6	Esophagus_GI.MSI	0	0	1	1
1605	GPR55|ABHD6	Kidney_KICH.Eosin.0	4.49788e-205	2.39352e-205	0.22947	-0.15234
1606	GPR55|ABHD6	Kidney_KICH.Eosin.1	9.14944e-139	6.37193e-139	0.58574	-0.109765
1607	GPR55|ABHD6	Kidney_KIRC.1	5.29991e-272	2.36603e-272	0.00739029	0.200153
1608	GPR55|ABHD6	Kidney_KIRC.2	1.41984e-15	1.24743e-15	0.424679	0.0833129
1609	GPR55|ABHD6	Kidney_KIRC.3	0.410415	0.404552	0.759686	0.0300607
1610	GPR55|ABHD6	Kidney_KIRC.4	0.0139397	0.0134916	0.792612	0.0264867
1611	GPR55|ABHD6	Kidney_KIRC.NA	1.67298e-127	8.90264e-128	0.295027	0.209183
1612	GPR55|ABHD6	Liver_LIHC.NA	5.03897e-294	2.10557e-294	0.264162	0.390796
1613	GPR55|ABHD6	Liver_LIHC.iCluster:1	1.99296e-11	1.75807e-11	0.833154	0.0239255
1614	GPR55|ABHD6	Liver_LIHC.iCluster:2	5.98162e-33	5.02029e-33	0.495105	0.0847909
1615	GPR55|ABHD6	Liver_LIHC.iCluster:3	6.11211e-41	4.73688e-41	0.872992	-0.0180411
1616	GPR55|ABHD6	Lung_LUAD.1	0	0	0.0349392	0.400001
1617	GPR55|ABHD6	Lung_LUAD.2	4.08716e-13	3.72224e-13	0.753452	0.060952
1618	GPR55|ABHD6	Lung_LUAD.3	2.49839e-117	1.36519e-117	0.306487	0.13662
1619	GPR55|ABHD6	Lung_LUAD.4	8.98631e-65	6.83601e-65	0.562531	0.0997948
1620	GPR55|ABHD6	Lung_LUAD.5	3.6029e-207	1.18381e-207	0.0852687	0.224047
1621	GPR55|ABHD6	Lung_LUAD.6	9.95739e-62	7.53916e-62	0.421902	0.119954
1622	GPR55|ABHD6	Lung_LUSC.basal	3.20331e-05	2.87154e-05	0.85217	0.02892
1623	GPR55|ABHD6	Lung_LUSC.classical	0	0	0.00937607	0.308466
1624	GPR55|ABHD6	Lung_LUSC.primitive	8.09645e-98	5.46511e-98	0.436178	0.153269
1625	GPR55|ABHD6	Lung_LUSC.secretory	2.62103e-272	1.03905e-272	0.21977	-0.182402
1626	GPR55|ABHD6	Ovary_OVCA.Differentiated	0	0	2.20413e-05	0.394367
1627	GPR55|ABHD6	Ovary_OVCA.Immunoreactive	2.14941e-242	5.52705e-243	0.0427721	0.214062
1628	GPR55|ABHD6	Ovary_OVCA.Mesenchymal	0	0	0.000237929	0.359638
1629	GPR55|ABHD6	Ovary_OVCA.Proliferative	6.65644e-260	1.90184e-260	1.04879e-05	0.393391
1630	GPR55|ABHD6	Pancreas_GL	0	0	0.00569224	0.331898
1631	GPR55|ABHD6	Pancreas_TR	1.97611e-299	6.56351e-300	0.266692	0.348657
1632	GPR55|ABHD6	Pancreas_UN	9.10414e-65	6.56799e-65	0.445508	0.139764
1633	GPR55|ABHD6	Prostate_PRAD.1-ERG	0	0	0.00016212	0.282929
1634	GPR55|ABHD6	Prostate_PRAD.2-ETV1	0	0	0.130689	0.28734
1635	GPR55|ABHD6	Prostate_PRAD.3-ETV4	9.68351e-106	6.53637e-106	0.624062	-0.1437
1636	GPR55|ABHD6	Prostate_PRAD.4-FLI1	1.62548e-238	8.41767e-239	0.536397	-0.463603
1637	GPR55|ABHD6	Prostate_PRAD.5-SPOP	2.54814e-106	1.57439e-106	0.282685	0.167607
1638	GPR55|ABHD6	Prostate_PRAD.6-FOXA1	0	0	0.0263572	0.692803
1639	GPR55|ABHD6	Prostate_PRAD.7-IDH1	2.50312e-292	9.02911e-293	0.44429	-0.55571
1640	GPR55|ABHD6	Prostate_PRAD.8-other	0	0	5.4227e-05	0.396038
1641	GPR55|ABHD6	Skin_SKCM.-	3.52113e-26	2.90494e-26	0.747001	0.079274
1642	GPR55|ABHD6	Skin_SKCM.BRAF_Hotspot_Mutants	1.19627e-74	7.56216e-75	0.285587	0.0880535
1643	GPR55|ABHD6	Skin_SKCM.NF1_Any_Mutants	0	0	0.0992497	0.323961
1644	GPR55|ABHD6	Skin_SKCM.RAS_Hotspot_Mutants	0	0	0.00115956	0.333503
1645	GPR55|ABHD6	Skin_SKCM.Triple_WT	5.87669e-79	4.0717e-79	0.378865	0.131339
1646	GPR55|ABHD6	Stomach_GI.CIN	8.9991e-67	6.04226e-67	0.925053	-0.00612991
1647	GPR55|ABHD6	Stomach_GI.EBV	0.0221155	0.0211677	0.907418	0.0217799
1648	GPR55|ABHD6	Stomach_GI.GS	2.97462e-208	1.24297e-208	0.0539842	0.266238
1649	GPR55|ABHD6	Stomach_GI.HM-SNV	1.85786e-28	1.46638e-28	0.774778	0.121303
1650	GPR55|ABHD6	Stomach_GI.MSI	3.89372e-87	2.46139e-87	0.752577	-0.0365105
1651	GPR55|ABHD6	Thyroid_THCA.1	0.228539	0.225274	0.618961	0.0412118
1652	GPR55|ABHD6	Thyroid_THCA.2	4.86741e-101	2.85091e-101	0.499875	-0.0796622
1653	GPR55|ABHD6	Thyroid_THCA.3	8.07479e-74	5.73887e-74	0.240037	0.121704
1654	GPR55|ABHD6	Thyroid_THCA.4	0	0	1.78716e-05	0.376335
1655	GPR55|ABHD6	Thyroid_THCA.5	0.025729	0.024902	0.656022	0.0435507
1656	GPR55|ABHD6	Thyroid_THCA.NA	6.43093e-171	3.72075e-171	0.330925	0.293208
1657	GPR55|ABHD6	Uterus_UCS.1	1.35989e-68	9.66493e-69	0.542868	0.158728
1658	GPR55|ABHD6	Uterus_UCS.2	2.06266e-84	1.547e-84	0.457641	0.120837
1659	GPR55|NAAA	Bladder_BLCA.1	6.2098e-201	2.41739e-201	0.126012	0.23418
1660	GPR55|NAAA	Bladder_BLCA.2	0	0	0.0386928	0.293333
1661	GPR55|NAAA	Bladder_BLCA.3	2.33563e-259	7.75761e-260	0.260433	-0.195479
1662	GPR55|NAAA	Bladder_BLCA.4	1.16527e-117	6.70032e-118	0.465663	0.204078
1663	GPR55|NAAA	Brain_GBM_LGG.Classic-like	0	0	0.0109517	0.520146
1664	GPR55|NAAA	Brain_GBM_LGG.Codel	0	0	2.68767e-06	0.34623
1665	GPR55|NAAA	Brain_GBM_LGG.G-CIMP-high	0	0	1.30134e-16	0.502212
1666	GPR55|NAAA	Brain_GBM_LGG.G-CIMP-low	0	0	0.0172168	0.696672
1667	GPR55|NAAA	Brain_GBM_LGG.Mesenchymal-like	0	0	0.0165763	0.355424
1668	GPR55|NAAA	Brain_GBM_LGG.NA	0	0	0.0317574	0.998756
1669	GPR55|NAAA	Brain_GBM_LGG.PA-like	3.6386e-172	2.09219e-172	0.393623	-0.167714
1670	GPR55|NAAA	Breast_BRCA.Basal	2.62894e-239	7.04181e-240	0.00220947	0.211589
1671	GPR55|NAAA	Breast_BRCA.Her2	0	0	0.0385663	0.218481
1672	GPR55|NAAA	Breast_BRCA.LumA	0	0	5.8566e-11	0.256379
1673	GPR55|NAAA	Breast_BRCA.LumB	2.46805e-190	1.26928e-190	0.0562342	0.123155
1674	GPR55|NAAA	Breast_BRCA.Normal	7.33396e-225	2.8812e-225	0.00244602	0.194322
1675	GPR55|NAAA	Colon_GI.CIN	7.93391e-248	4.42032e-248	0.032236	0.15585
1676	GPR55|NAAA	Colon_GI.GS	1.42833e-100	1.03554e-100	0.482611	0.124601
1677	GPR55|NAAA	Colon_GI.HM-SNV	0	0	0.143245	-0.974792
1678	GPR55|NAAA	Colon_GI.MSI	0	0	0.00195858	0.415804
1679	GPR55|NAAA	Esophagus_GI.CIN	5.24611e-236	1.76119e-236	0.0126106	0.274383
1680	GPR55|NAAA	Esophagus_GI.ESCC	0	0	0.000169491	0.38835
1681	GPR55|NAAA	Esophagus_GI.GS	0	0	1	-1
1682	GPR55|NAAA	Esophagus_GI.HM-SNV	0	0	0.116033	0.983436
1683	GPR55|NAAA	Esophagus_GI.MSI	0	0	1	1
1684	GPR55|NAAA	Kidney_KICH.Eosin.0	9.91135e-40	8.60164e-40	0.919271	-0.0129231
1685	GPR55|NAAA	Kidney_KICH.Eosin.1	0	0	0.0127757	0.472707
1686	GPR55|NAAA	Kidney_KIRC.1	7.65171e-92	5.46551e-92	0.383427	-0.0657215
1687	GPR55|NAAA	Kidney_KIRC.2	3.97849e-19	3.42434e-19	0.28619	0.111149
1688	GPR55|NAAA	Kidney_KIRC.3	2.34928e-218	9.31322e-219	0.053868	0.187811
1689	GPR55|NAAA	Kidney_KIRC.4	1.04088e-89	7.13745e-90	0.556897	-0.0591391
1690	GPR55|NAAA	Kidney_KIRC.NA	4.80686e-193	1.99141e-193	0.174579	0.269162
1691	GPR55|NAAA	Liver_LIHC.NA	4.61142e-230	2.29923e-230	0.318426	0.352066
1692	GPR55|NAAA	Liver_LIHC.iCluster:1	2.05787e-269	6.98205e-270	0.00683714	0.300111
1693	GPR55|NAAA	Liver_LIHC.iCluster:2	2.3229e-234	9.54049e-235	0.103829	0.200467
1694	GPR55|NAAA	Liver_LIHC.iCluster:3	1.42327e-65	1.03187e-65	0.242122	0.131445
1695	GPR55|NAAA	Lung_LUAD.1	0	0	0.000343865	0.628256
1696	GPR55|NAAA	Lung_LUAD.2	8.05305e-117	4.80307e-117	0.43765	0.149907
1697	GPR55|NAAA	Lung_LUAD.3	3.16699e-208	1.11976e-208	0.109692	0.212254
1698	GPR55|NAAA	Lung_LUAD.4	0	0	0.0644012	0.311506
1699	GPR55|NAAA	Lung_LUAD.5	0	0	9.99521e-06	0.536372
1700	GPR55|NAAA	Lung_LUAD.6	1.23164e-274	4.57466e-275	0.0508256	0.286577
1701	GPR55|NAAA	Lung_LUSC.basal	8.55355e-09	7.33161e-09	0.970312	0.00577693
1702	GPR55|NAAA	Lung_LUSC.classical	0	0	2.67557e-05	0.479464
1703	GPR55|NAAA	Lung_LUSC.primitive	5.71541e-217	2.40864e-217	0.227522	0.235571
1704	GPR55|NAAA	Lung_LUSC.secretory	4.64341e-89	3.20064e-89	0.35269	0.138642
1705	GPR55|NAAA	Ovary_OVCA.Differentiated	0	0	0.0031948	0.279958
1706	GPR55|NAAA	Ovary_OVCA.Immunoreactive	0.303723	0.2983	0.739268	0.0355686
1707	GPR55|NAAA	Ovary_OVCA.Mesenchymal	0	0	0.000383182	0.348329
1708	GPR55|NAAA	Ovary_OVCA.Proliferative	1.77714e-296	4.31592e-297	4.53666e-06	0.407929
1709	GPR55|NAAA	Pancreas_GL	0	0	7.58149e-05	0.461103
1710	GPR55|NAAA	Pancreas_TR	1.59306e-300	5.23433e-301	0.251962	0.358875
1711	GPR55|NAAA	Pancreas_UN	2.08944e-76	1.44768e-76	0.424132	0.146352
1712	GPR55|NAAA	Prostate_PRAD.1-ERG	5.56623e-14	4.96985e-14	0.553502	0.0453541
1713	GPR55|NAAA	Prostate_PRAD.2-ETV1	0	0	0.00415209	0.51617
1714	GPR55|NAAA	Prostate_PRAD.3-ETV4	3.9053e-143	2.30134e-143	0.486551	0.202932
1715	GPR55|NAAA	Prostate_PRAD.4-FLI1	0	0	0.0134659	-0.986534
1716	GPR55|NAAA	Prostate_PRAD.5-SPOP	5.09156e-11	4.52785e-11	0.71982	0.0563171
1717	GPR55|NAAA	Prostate_PRAD.6-FOXA1	4.36401e-111	2.57165e-111	0.514906	0.234183
1718	GPR55|NAAA	Prostate_PRAD.7-IDH1	0	0	0.0246608	-0.975339
1719	GPR55|NAAA	Prostate_PRAD.8-other	9.11626e-06	8.33486e-06	0.914919	0.010932
1720	GPR55|NAAA	Skin_SKCM.-	2.16534e-235	8.42937e-236	0.370027	-0.217962
1721	GPR55|NAAA	Skin_SKCM.BRAF_Hotspot_Mutants	0	0	0.000143146	0.306573
1722	GPR55|NAAA	Skin_SKCM.NF1_Any_Mutants	0	0	4.78638e-06	0.757402
1723	GPR55|NAAA	Skin_SKCM.RAS_Hotspot_Mutants	0	0	9.08414e-05	0.396602
1724	GPR55|NAAA	Skin_SKCM.Triple_WT	0	0	0.0646647	0.271717
1725	GPR55|NAAA	Stomach_GI.CIN	1.91841e-296	4.93305e-297	0.000231647	0.236502
1726	GPR55|NAAA	Stomach_GI.EBV	0	0	0.00649921	0.478272
1727	GPR55|NAAA	Stomach_GI.GS	0	0	5.98064e-06	0.577471
1728	GPR55|NAAA	Stomach_GI.HM-SNV	0	0	0.168921	0.538082
1729	GPR55|NAAA	Stomach_GI.MSI	6.04934e-172	2.35492e-172	0.0540328	0.22045
1730	GPR55|NAAA	Thyroid_THCA.1	1.69621e-209	4.96747e-210	0.0149734	0.199668
1731	GPR55|NAAA	Thyroid_THCA.2	1.56452e-88	9.77824e-89	0.568742	-0.067321
1732	GPR55|NAAA	Thyroid_THCA.3	0.0271478	0.0261783	0.81379	0.0244863
1733	GPR55|NAAA	Thyroid_THCA.4	0	0	3.90016e-06	0.402622
1734	GPR55|NAAA	Thyroid_THCA.5	6.96965e-195	2.86253e-195	0.108041	-0.15624
1735	GPR55|NAAA	Thyroid_THCA.NA	2.97058e-214	1.50651e-214	0.304865	0.308651
1736	GPR55|NAAA	Uterus_UCS.1	2.24872e-92	1.47773e-92	0.474043	0.186296
1737	GPR55|NAAA	Uterus_UCS.2	2.26263e-200	1.08283e-200	0.207441	0.203685
1738	GPR55|NAPEPLD	Bladder_BLCA.1	2.94553e-19	2.44058e-19	0.594831	0.0824151
1739	GPR55|NAPEPLD	Bladder_BLCA.2	0	0	0.0154557	0.340756
1740	GPR55|NAPEPLD	Bladder_BLCA.3	3.00091e-12	2.70082e-12	0.773705	0.0504014
1741	GPR55|NAPEPLD	Bladder_BLCA.4	1.82439e-187	7.23241e-188	0.38482	-0.242021
1742	GPR55|NAPEPLD	Brain_GBM_LGG.Classic-like	1.20311e-58	8.76553e-59	0.655014	0.098428
1743	GPR55|NAPEPLD	Brain_GBM_LGG.Codel	3.27473e-220	1.66076e-220	0.0131416	0.187145
1744	GPR55|NAPEPLD	Brain_GBM_LGG.G-CIMP-high	0	0	1.21082e-06	0.308543
1745	GPR55|NAPEPLD	Brain_GBM_LGG.G-CIMP-low	5.04512e-61	3.62168e-61	0.624314	0.166651
1746	GPR55|NAPEPLD	Brain_GBM_LGG.Mesenchymal-like	3.39837e-48	2.5245e-48	0.689377	-0.0612514
1747	GPR55|NAPEPLD	Brain_GBM_LGG.NA	0	0	0.202805	0.949686
1748	GPR55|NAPEPLD	Brain_GBM_LGG.PA-like	0	0	0.0718347	0.345389
1749	GPR55|NAPEPLD	Breast_BRCA.Basal	8.65332e-263	1.9779e-263	0.00158542	0.218206
1750	GPR55|NAPEPLD	Breast_BRCA.Her2	2.95028e-14	2.52881e-14	0.96628	-0.0045193
1751	GPR55|NAPEPLD	Breast_BRCA.LumA	4.77774e-43	3.63449e-43	0.0459079	0.0793751
1752	GPR55|NAPEPLD	Breast_BRCA.LumB	3.21009e-123	1.91459e-123	0.261402	-0.0726261
1753	GPR55|NAPEPLD	Breast_BRCA.Normal	1.60675e-12	1.44034e-12	0.371124	0.057864
1754	GPR55|NAPEPLD	Colon_GI.CIN	3.72554e-110	2.78085e-110	0.190901	0.095553
1755	GPR55|NAPEPLD	Colon_GI.GS	2.59266e-49	2.12042e-49	0.821549	-0.0401691
1756	GPR55|NAPEPLD	Colon_GI.HM-SNV	4.07944e-182	2.75362e-182	0.705252	0.446624
1757	GPR55|NAPEPLD	Colon_GI.MSI	0	0	0.000116234	0.504723
1758	GPR55|NAPEPLD	Esophagus_GI.CIN	3.08631e-10	2.7887e-10	0.405139	0.0931619
1759	GPR55|NAPEPLD	Esophagus_GI.ESCC	0	0	0.00391228	0.302888
1760	GPR55|NAPEPLD	Esophagus_GI.GS	0	0	1	-1
1761	GPR55|NAPEPLD	Esophagus_GI.HM-SNV	0	0	0.132273	-0.978492
1762	GPR55|NAPEPLD	Esophagus_GI.MSI	0	0	1	1
1763	GPR55|NAPEPLD	Kidney_KICH.Eosin.0	1.51314e-67	1.21051e-67	0.702899	-0.0486061
1764	GPR55|NAPEPLD	Kidney_KICH.Eosin.1	0	0	0.00822677	0.497862
1765	GPR55|NAPEPLD	Kidney_KIRC.1	0	0	0.000813746	-0.248745
1766	GPR55|NAPEPLD	Kidney_KIRC.2	2.61032e-15	2.30267e-15	0.358593	0.095753
1767	GPR55|NAPEPLD	Kidney_KIRC.3	1.59762e-296	4.50756e-297	0.0582529	-0.184546
1768	GPR55|NAPEPLD	Kidney_KIRC.4	0	0	0.020868	-0.229666
1769	GPR55|NAPEPLD	Kidney_KIRC.NA	2.19422e-167	1.02658e-167	0.179941	0.265972
1770	GPR55|NAPEPLD	Liver_LIHC.NA	4.02751e-305	1.62539e-305	0.266223	0.38925
1771	GPR55|NAPEPLD	Liver_LIHC.iCluster:1	0	0	0.000641956	0.373576
1772	GPR55|NAPEPLD	Liver_LIHC.iCluster:2	9.44853e-130	5.87159e-130	0.244088	0.144276
1773	GPR55|NAPEPLD	Liver_LIHC.iCluster:3	1.99723e-76	1.37666e-76	0.219427	0.137941
1774	GPR55|NAPEPLD	Lung_LUAD.1	0	0	0.0756411	0.341137
1775	GPR55|NAPEPLD	Lung_LUAD.2	0	0	0.082886	-0.327487
1776	GPR55|NAPEPLD	Lung_LUAD.3	3.65436e-96	2.24482e-96	0.275207	0.14568
1777	GPR55|NAPEPLD	Lung_LUAD.4	7.89237e-123	4.73542e-123	0.387241	0.148546
1778	GPR55|NAPEPLD	Lung_LUAD.5	1.17636e-07	1.05032e-07	0.984976	0.00248337
1779	GPR55|NAPEPLD	Lung_LUAD.6	0	0	0.0273908	0.321817
1780	GPR55|NAPEPLD	Lung_LUSC.basal	7.30137e-18	5.78894e-18	0.949597	0.00981199
1781	GPR55|NAPEPLD	Lung_LUSC.classical	6.03199e-277	2.82211e-277	0.0422932	0.243425
1782	GPR55|NAPEPLD	Lung_LUSC.primitive	2.42383e-266	8.05059e-267	0.179136	0.26136
1783	GPR55|NAPEPLD	Lung_LUSC.secretory	0.000261414	0.000246476	0.912489	0.0164729
1784	GPR55|NAPEPLD	Ovary_OVCA.Differentiated	3.04316e-22	2.66277e-22	0.414736	0.078907
1785	GPR55|NAPEPLD	Ovary_OVCA.Immunoreactive	2.90874e-41	2.2335e-41	0.93497	-0.00872243
1786	GPR55|NAPEPLD	Ovary_OVCA.Mesenchymal	5.02693e-91	3.33932e-91	0.177516	0.135926
1787	GPR55|NAPEPLD	Ovary_OVCA.Proliferative	5.83609e-90	3.50165e-90	0.0044907	0.259835
1788	GPR55|NAPEPLD	Pancreas_GL	0	0	0.00255901	0.360098
1789	GPR55|NAPEPLD	Pancreas_TR	0	0	0.228617	-0.375815
1790	GPR55|NAPEPLD	Pancreas_UN	5.33278e-29	4.45668e-29	0.907339	-0.0214261
1791	GPR55|NAPEPLD	Prostate_PRAD.1-ERG	5.43202e-122	2.98761e-122	0.111597	0.121398
1792	GPR55|NAPEPLD	Prostate_PRAD.2-ETV1	0.000487624	0.000468468	0.867471	0.0324046
1793	GPR55|NAPEPLD	Prostate_PRAD.3-ETV4	8.54026e-124	5.55117e-124	0.519172	0.188285
1794	GPR55|NAPEPLD	Prostate_PRAD.4-FLI1	0	0	0.134767	-0.865233
1795	GPR55|NAPEPLD	Prostate_PRAD.5-SPOP	0	0	0.000973798	0.485231
1796	GPR55|NAPEPLD	Prostate_PRAD.6-FOXA1	6.89191e-272	2.14142e-272	0.199152	0.443543
1797	GPR55|NAPEPLD	Prostate_PRAD.7-IDH1	0	0	0.239986	-0.760014
1798	GPR55|NAPEPLD	Prostate_PRAD.8-other	0	0	0.00945809	0.260928
1799	GPR55|NAPEPLD	Skin_SKCM.-	0	0	0.156032	0.338718
1800	GPR55|NAPEPLD	Skin_SKCM.BRAF_Hotspot_Mutants	4.15871e-85	2.55463e-85	0.235834	0.0977074
1801	GPR55|NAPEPLD	Skin_SKCM.NF1_Any_Mutants	0	0	0.064435	0.360848
1802	GPR55|NAPEPLD	Skin_SKCM.RAS_Hotspot_Mutants	6.60231e-135	3.51337e-135	0.22527	0.127653
1803	GPR55|NAPEPLD	Skin_SKCM.Triple_WT	7.56119e-38	5.85992e-38	0.532735	0.0933096
1804	GPR55|NAPEPLD	Stomach_GI.CIN	0.862237	0.859158	0.412663	0.053345
1805	GPR55|NAPEPLD	Stomach_GI.EBV	2.40707e-134	1.15195e-134	0.506586	-0.123918
1806	GPR55|NAPEPLD	Stomach_GI.GS	4.69072e-12	4.2719e-12	0.513299	0.0917928
1807	GPR55|NAPEPLD	Stomach_GI.HM-SNV	6.04868e-98	3.82363e-98	0.553618	0.248059
1808	GPR55|NAPEPLD	Stomach_GI.MSI	1.23124e-108	7.25554e-109	0.662405	-0.0505496
1809	GPR55|NAPEPLD	Thyroid_THCA.1	1.47132e-48	9.19576e-49	0.772013	-0.0240169
1810	GPR55|NAPEPLD	Thyroid_THCA.2	9.38571e-22	8.07841e-22	0.914753	-0.0126588
1811	GPR55|NAPEPLD	Thyroid_THCA.3	1.75349e-40	1.38401e-40	0.410971	0.0853301
1812	GPR55|NAPEPLD	Thyroid_THCA.4	4.91137e-208	2.31536e-208	0.00790184	0.238474
1813	GPR55|NAPEPLD	Thyroid_THCA.5	1.09591e-84	6.88856e-85	0.207423	0.122856
1814	GPR55|NAPEPLD	Thyroid_THCA.NA	4.87498e-33	4.12632e-33	0.739208	0.102406
1815	GPR55|NAPEPLD	Uterus_UCS.1	3.67559e-10	3.3868e-10	0.768636	0.0771114
1816	GPR55|NAPEPLD	Uterus_UCS.2	2.2325e-33	1.88168e-33	0.639476	0.0763793
1817	GPR55|GDE1	Bladder_BLCA.1	8.25083e-74	5.27464e-74	0.700005	-0.0597566
1818	GPR55|GDE1	Bladder_BLCA.2	9.59075e-101	6.67927e-101	0.403349	0.120801
1819	GPR55|GDE1	Bladder_BLCA.3	3.01432e-36	2.44375e-36	0.639516	0.0820148
1820	GPR55|GDE1	Bladder_BLCA.4	1.70438e-96	1.0835e-96	0.591344	-0.150919
1821	GPR55|GDE1	Brain_GBM_LGG.Classic-like	2.26025e-209	9.92897e-210	0.281829	0.234332
1822	GPR55|GDE1	Brain_GBM_LGG.Codel	0	0	5.81944e-08	0.395987
1823	GPR55|GDE1	Brain_GBM_LGG.G-CIMP-high	0	0	2.92675e-18	0.524993
1824	GPR55|GDE1	Brain_GBM_LGG.G-CIMP-low	0	0	0.0720391	0.561865
1825	GPR55|GDE1	Brain_GBM_LGG.Mesenchymal-like	5.18661e-182	2.37102e-182	0.21384	0.188949
1826	GPR55|GDE1	Brain_GBM_LGG.NA	0	0	0.208039	0.947079
1827	GPR55|GDE1	Brain_GBM_LGG.PA-like	2.23665e-117	1.50974e-117	0.382156	0.171756
1828	GPR55|GDE1	Breast_BRCA.Basal	5.58991e-234	1.55719e-234	0.00265385	0.20785
1829	GPR55|GDE1	Breast_BRCA.Her2	1.82253e-151	1.03494e-151	0.416311	-0.0867314
1830	GPR55|GDE1	Breast_BRCA.LumA	2.81494e-116	1.66886e-116	0.171006	-0.0544793
1831	GPR55|GDE1	Breast_BRCA.LumB	9.74332e-245	4.2453e-245	0.0974111	-0.107021
1832	GPR55|GDE1	Breast_BRCA.Normal	0	0	0.00392353	-0.185144
1833	GPR55|GDE1	Colon_GI.CIN	5.31629e-232	3.11383e-232	0.0563046	0.139082
1834	GPR55|GDE1	Colon_GI.GS	3.40515e-306	1.31341e-306	0.0873738	0.29761
1835	GPR55|GDE1	Colon_GI.HM-SNV	0	0	0.0663814	0.994569
1836	GPR55|GDE1	Colon_GI.MSI	0	0	0.00204317	0.414272
1837	GPR55|GDE1	Esophagus_GI.CIN	5.28773e-16	4.60788e-16	0.828711	0.0242614
1838	GPR55|GDE1	Esophagus_GI.ESCC	1.35535e-254	3.87243e-255	0.0141309	0.259315
1839	GPR55|GDE1	Esophagus_GI.GS	0	0	1	-1
1840	GPR55|GDE1	Esophagus_GI.HM-SNV	0	0	0.234452	-0.932949
1841	GPR55|GDE1	Esophagus_GI.MSI	0	0	1	-1
1842	GPR55|GDE1	Kidney_KICH.Eosin.0	1.8814e-115	1.33714e-115	0.137928	0.18749
1843	GPR55|GDE1	Kidney_KICH.Eosin.1	3.64186e-50	3.08257e-50	0.825114	-0.0446163
1844	GPR55|GDE1	Kidney_KIRC.1	4.76954e-104	3.25351e-104	0.362795	-0.0686143
1845	GPR55|GDE1	Kidney_KIRC.2	2.99889e-115	1.61726e-115	0.072729	0.185961
1846	GPR55|GDE1	Kidney_KIRC.3	1.25006e-29	1.02683e-29	0.455612	0.0732379
1847	GPR55|GDE1	Kidney_KIRC.4	3.03968e-13	2.72486e-13	0.99988	-1.52061e-05
1848	GPR55|GDE1	Kidney_KIRC.NA	3.684e-99	2.28934e-99	0.337785	0.19183
1849	GPR55|GDE1	Liver_LIHC.NA	0	0	0.106762	0.540463
1850	GPR55|GDE1	Liver_LIHC.iCluster:1	0	0	1.07504e-06	0.514075
1851	GPR55|GDE1	Liver_LIHC.iCluster:2	3.77789e-259	1.41671e-259	0.0700595	0.222716
1852	GPR55|GDE1	Liver_LIHC.iCluster:3	1.47471e-181	7.3209e-182	0.0799841	0.195687
1853	GPR55|GDE1	Lung_LUAD.1	0	0	0.0892859	0.327125
1854	GPR55|GDE1	Lung_LUAD.2	7.95893e-153	4.26371e-153	0.546886	-0.116616
1855	GPR55|GDE1	Lung_LUAD.3	9.73886e-50	7.26936e-50	0.449002	0.101359
1856	GPR55|GDE1	Lung_LUAD.4	1.42186e-31	1.18827e-31	0.839581	-0.0349618
1857	GPR55|GDE1	Lung_LUAD.5	9.18818e-67	5.87387e-67	0.659122	-0.0581235
1858	GPR55|GDE1	Lung_LUAD.6	4.28607e-171	2.38795e-171	0.332745	-0.144431
1859	GPR55|GDE1	Lung_LUSC.basal	1.10193e-271	1.92837e-272	0.151503	-0.219894
1860	GPR55|GDE1	Lung_LUSC.classical	1.67145e-53	1.35507e-53	0.546227	0.0733463
1861	GPR55|GDE1	Lung_LUSC.primitive	1.21822e-08	1.11815e-08	0.776764	0.0560992
1862	GPR55|GDE1	Lung_LUSC.secretory	4.62479e-232	2.09767e-232	0.313099	-0.15035
1863	GPR55|GDE1	Ovary_OVCA.Differentiated	1.13066e-24	9.81248e-25	0.441275	0.0745131
1864	GPR55|GDE1	Ovary_OVCA.Immunoreactive	2.25539e-63	1.51434e-63	0.832259	-0.0226398
1865	GPR55|GDE1	Ovary_OVCA.Mesenchymal	0	0	0.000509601	0.341356
1866	GPR55|GDE1	Ovary_OVCA.Proliferative	3.09695e-117	1.70332e-117	0.0103287	0.235274
1867	GPR55|GDE1	Pancreas_GL	0	0	0.00215094	0.365905
1868	GPR55|GDE1	Pancreas_TR	2.69392e-132	1.57787e-132	0.542417	-0.195576
1869	GPR55|GDE1	Pancreas_UN	3.16905e-58	2.37679e-58	0.758764	-0.0564933
1870	GPR55|GDE1	Prostate_PRAD.1-ERG	2.48546e-237	9.76429e-238	0.0366932	0.158977
1871	GPR55|GDE1	Prostate_PRAD.2-ETV1	4.34898e-13	3.92962e-13	0.778325	0.0546381
1872	GPR55|GDE1	Prostate_PRAD.3-ETV4	1.22422e-92	8.65698e-93	0.623989	0.143729
1873	GPR55|GDE1	Prostate_PRAD.4-FLI1	0	0	0.169472	-0.830528
1874	GPR55|GDE1	Prostate_PRAD.5-SPOP	0	0	0.00448732	0.425116
1875	GPR55|GDE1	Prostate_PRAD.6-FOXA1	9.57494e-240	3.5906e-240	0.279485	0.379457
1876	GPR55|GDE1	Prostate_PRAD.7-IDH1	0.681844	0.655057	0.991579	-0.00842073
1877	GPR55|GDE1	Prostate_PRAD.8-other	0	0	0.00118671	0.322824
1878	GPR55|GDE1	Skin_SKCM.-	0	0	0.131858	0.358415
1879	GPR55|GDE1	Skin_SKCM.BRAF_Hotspot_Mutants	1.43216e-159	6.54704e-160	0.117942	0.128635
1880	GPR55|GDE1	Skin_SKCM.NF1_Any_Mutants	0	0	0.00347169	0.542353
1881	GPR55|GDE1	Skin_SKCM.RAS_Hotspot_Mutants	0	0	0.00783903	0.27559
1882	GPR55|GDE1	Skin_SKCM.Triple_WT	9.77455e-251	3.63055e-251	0.0772448	0.260275
1883	GPR55|GDE1	Stomach_GI.CIN	9.4457e-35	7.32042e-35	0.139969	0.095953
1884	GPR55|GDE1	Stomach_GI.EBV	1.15601e-10	9.99121e-11	0.950265	-0.0116823
1885	GPR55|GDE1	Stomach_GI.GS	8.94534e-146	4.69631e-146	0.432382	-0.110142
1886	GPR55|GDE1	Stomach_GI.HM-SNV	6.77896e-20	5.71369e-20	0.842138	-0.0845958
1887	GPR55|GDE1	Stomach_GI.MSI	1.10461e-114	6.23316e-115	0.63711	-0.0546133
1888	GPR55|GDE1	Thyroid_THCA.1	1.46266e-71	7.83565e-72	0.645708	-0.0380991
1889	GPR55|GDE1	Thyroid_THCA.2	2.74467e-85	1.78404e-85	0.656249	-0.0526013
1890	GPR55|GDE1	Thyroid_THCA.3	0	0	2.7459e-06	0.459925
1891	GPR55|GDE1	Thyroid_THCA.4	1.69285e-180	8.88748e-181	0.0275077	0.198791
1892	GPR55|GDE1	Thyroid_THCA.5	0	0	0.000686961	0.323126
1893	GPR55|GDE1	Thyroid_THCA.NA	2.78859e-190	1.55364e-190	0.510073	-0.201077
1894	GPR55|GDE1	Uterus_UCS.1	0	0	0.118716	0.392922
1895	GPR55|GDE1	Uterus_UCS.2	4.00438e-153	2.34543e-153	0.550921	-0.0971534
1896	CASR|TPH1	Bladder_BLCA.1	1.00814e-127	5.04072e-128	0.567944	-0.0884718
1897	CASR|TPH1	Bladder_BLCA.2	1.77907e-157	1.04838e-157	0.198594	0.184911
1898	CASR|TPH1	Bladder_BLCA.3	3.40143e-256	1.1905e-256	0.22242	0.211577
1899	CASR|TPH1	Bladder_BLCA.4	3.65092e-06	3.39014e-06	0.859063	0.0501716
1900	CASR|TPH1	Brain_GBM_LGG.Classic-like	1.03362e-92	6.9031e-93	0.504732	0.146509
1901	CASR|TPH1	Brain_GBM_LGG.Codel	0.000626193	0.000588174	0.561027	0.044239
1902	CASR|TPH1	Brain_GBM_LGG.G-CIMP-high	2.60921e-47	2.14328e-47	0.17988	0.0872256
1903	CASR|TPH1	Brain_GBM_LGG.G-CIMP-low	1.20109e-116	7.29234e-117	0.526662	0.214416
1904	CASR|TPH1	Brain_GBM_LGG.Mesenchymal-like	1.12134e-07	1.0092e-07	0.947939	-0.0100152
1905	CASR|TPH1	Brain_GBM_LGG.NA	0	0	0.282661	0.903039
1906	CASR|TPH1	Brain_GBM_LGG.PA-like	0.416157	0.411698	0.874987	0.0311449
1907	CASR|TPH1	Breast_BRCA.Basal	1.60212e-129	7.38118e-130	0.0351089	0.146549
1908	CASR|TPH1	Breast_BRCA.Her2	4.17412e-100	2.78772e-100	0.281978	0.114636
1909	CASR|TPH1	Breast_BRCA.LumA	1.16373e-85	7.6889e-86	0.0155504	0.0961258
1910	CASR|TPH1	Breast_BRCA.LumB	4.18828e-26	3.58995e-26	0.85828	-0.0115621
1911	CASR|TPH1	Breast_BRCA.Normal	1.35903e-05	1.25711e-05	0.772284	0.0187369
1912	CASR|TPH1	Colon_GI.CIN	0	0	1.99532e-18	0.580638
1913	CASR|TPH1	Colon_GI.GS	6.10801e-182	3.77388e-182	0.270691	0.194363
1914	CASR|TPH1	Colon_GI.HM-SNV	0	0	0.291282	-0.89714
1915	CASR|TPH1	Colon_GI.MSI	0	0	0.0030303	0.399638
1916	CASR|TPH1	Esophagus_GI.CIN	1.95031e-213	7.38331e-214	0.0221405	0.25243
1917	CASR|TPH1	Esophagus_GI.ESCC	5.164e-25	4.03898e-25	0.277345	0.116402
1918	CASR|TPH1	Esophagus_GI.GS	5.31268e-218	4.15528e-218	1	1
1919	CASR|TPH1	Esophagus_GI.HM-SNV	7.21921e-22	6.54885e-22	0.862003	0.215072
1920	CASR|TPH1	Esophagus_GI.MSI	0.723376	0.653622	1	0
1921	CASR|TPH1	Kidney_KICH.Eosin.0	0	0	1.06806e-05	0.519914
1922	CASR|TPH1	Kidney_KICH.Eosin.1	6.02201e-170	3.93582e-170	0.218106	0.244978
1923	CASR|TPH1	Kidney_KIRC.1	9.96345e-19	8.89594e-19	0.937319	-0.00593613
1924	CASR|TPH1	Kidney_KIRC.2	6.6186e-128	3.40385e-128	0.520954	-0.0670267
1925	CASR|TPH1	Kidney_KIRC.3	0	0	0.0512325	-0.18988
1926	CASR|TPH1	Kidney_KIRC.4	2.11083e-43	1.66605e-43	0.303097	0.103483
1927	CASR|TPH1	Kidney_KIRC.NA	6.86431e-50	4.97663e-50	0.755502	-0.0628419
1928	CASR|TPH1	Liver_LIHC.NA	1.32843e-105	8.58734e-106	0.720767	-0.129815
1929	CASR|TPH1	Liver_LIHC.iCluster:1	5.20315e-30	4.19969e-30	0.402926	0.0947943
1930	CASR|TPH1	Liver_LIHC.iCluster:2	4.43535e-45	3.50076e-45	0.840881	-0.0249941
1931	CASR|TPH1	Liver_LIHC.iCluster:3	3.09695e-167	1.6259e-167	0.373714	-0.100145
1932	CASR|TPH1	Lung_LUAD.1	3.07392e-221	1.4162e-221	0.200307	0.249552
1933	CASR|TPH1	Lung_LUAD.2	0	0	0.0297043	0.404084
1934	CASR|TPH1	Lung_LUAD.3	0	0	0.00745345	0.347884
1935	CASR|TPH1	Lung_LUAD.4	3.35075e-21	2.91994e-21	0.745502	0.0560308
1936	CASR|TPH1	Lung_LUAD.5	1.77477e-172	6.90894e-173	0.110769	0.207997
1937	CASR|TPH1	Lung_LUAD.6	0	0	0.00239688	0.432493
1938	CASR|TPH1	Lung_LUSC.basal	2.1894e-163	7.5847e-164	0.128661	0.2326
1939	CASR|TPH1	Lung_LUSC.classical	1.41116e-17	1.26501e-17	0.651989	0.054852
1940	CASR|TPH1	Lung_LUSC.primitive	0	0	0.0418222	0.387137
1941	CASR|TPH1	Lung_LUSC.secretory	0	0	0.059072	0.277382
1942	CASR|TPH1	Ovary_OVCA.Differentiated	0	0	0.0127138	0.237965
1943	CASR|TPH1	Ovary_OVCA.Immunoreactive	3.46859e-306	6.44166e-307	0.017853	0.249209
1944	CASR|TPH1	Ovary_OVCA.Mesenchymal	3.10927e-159	1.63237e-159	0.0823661	0.17457
1945	CASR|TPH1	Ovary_OVCA.Proliferative	2.5809e-64	1.77898e-64	0.0085107	0.241194
1946	CASR|TPH1	Pancreas_GL	0.00244458	0.00233981	0.558721	0.0721556
1947	CASR|TPH1	Pancreas_TR	2.14307e-240	9.26114e-241	0.350769	0.295681
1948	CASR|TPH1	Pancreas_UN	0	0	0.0117514	0.439922
1949	CASR|TPH1	Prostate_PRAD.1-ERG	3.22205e-42	2.37051e-42	0.348734	0.0716703
1950	CASR|TPH1	Prostate_PRAD.2-ETV1	3.54781e-14	3.19303e-14	0.815226	0.0453684
1951	CASR|TPH1	Prostate_PRAD.3-ETV4	0	0	0.0454613	0.541599
1952	CASR|TPH1	Prostate_PRAD.4-FLI1	0	0	0.366324	0.633676
1953	CASR|TPH1	Prostate_PRAD.5-SPOP	9.03592e-128	5.09884e-128	0.264489	0.17399
1954	CASR|TPH1	Prostate_PRAD.6-FOXA1	0	0	0.146314	0.494427
1955	CASR|TPH1	Prostate_PRAD.7-IDH1	4.40481e-70	2.91032e-70	0.811484	-0.188516
1956	CASR|TPH1	Prostate_PRAD.8-other	0	0	0.00957166	0.26053
1957	CASR|TPH1	Skin_SKCM.-	0	0	0.0214207	-0.523541
1958	CASR|TPH1	Skin_SKCM.BRAF_Hotspot_Mutants	4.07088e-22	3.30032e-22	0.904831	-0.00987771
1959	CASR|TPH1	Skin_SKCM.NF1_Any_Mutants	0.000560293	0.000534279	0.81339	0.0476583
1960	CASR|TPH1	Skin_SKCM.RAS_Hotspot_Mutants	3.09233e-114	1.76705e-114	0.287046	0.112178
1961	CASR|TPH1	Skin_SKCM.Triple_WT	1.35615e-212	6.00579e-213	0.150094	0.213248
1962	CASR|TPH1	Stomach_GI.CIN	0	0	4.64577e-09	0.368311
1963	CASR|TPH1	Stomach_GI.EBV	0	0	0.000514664	0.587241
1964	CASR|TPH1	Stomach_GI.GS	0	0	0.000745943	0.448975
1965	CASR|TPH1	Stomach_GI.HM-SNV	8.04686e-267	2.32784e-267	0.284394	0.432598
1966	CASR|TPH1	Stomach_GI.MSI	0	0	0.000598522	0.38242
1967	CASR|TPH1	Thyroid_THCA.1	2.82604e-05	2.57371e-05	0.437417	0.0643122
1968	CASR|TPH1	Thyroid_THCA.2	1.44503e-158	6.45105e-159	0.339077	-0.112696
1969	CASR|TPH1	Thyroid_THCA.3	4.69551e-200	2.11298e-200	0.075393	0.183303
1970	CASR|TPH1	Thyroid_THCA.4	2.85311e-77	1.98699e-77	0.10018	0.148926
1971	CASR|TPH1	Thyroid_THCA.5	3.64642e-97	2.2139e-97	0.173151	0.132659
1972	CASR|TPH1	Thyroid_THCA.NA	0.000152266	0.000149547	0.836441	0.0636105
1973	CASR|TPH1	Uterus_UCS.1	3.10947e-15	2.77631e-15	0.958017	-0.0138198
1974	CASR|TPH1	Uterus_UCS.2	0	0	0.00318095	0.454977
1975	CNR1|NAAA	Bladder_BLCA.1	2.1466e-06	1.93961e-06	0.681887	0.0635604
1976	CNR1|NAAA	Bladder_BLCA.2	5.13602e-15	4.49402e-15	0.913893	-0.0156877
1977	CNR1|NAAA	Bladder_BLCA.3	1.95937e-115	1.19662e-115	0.589101	-0.0945285
1978	CNR1|NAAA	Bladder_BLCA.4	7.06343e-139	3.65785e-139	0.52666	-0.177566
1979	CNR1|NAAA	Brain_GBM_LGG.Classic-like	0	0	0.114277	0.338368
1980	CNR1|NAAA	Brain_GBM_LGG.Codel	0	0	1.05148e-06	0.359208
1981	CNR1|NAAA	Brain_GBM_LGG.G-CIMP-high	0	0	3.73204e-09	0.370427
1982	CNR1|NAAA	Brain_GBM_LGG.G-CIMP-low	0	0	0.10056	0.520675
1983	CNR1|NAAA	Brain_GBM_LGG.Mesenchymal-like	0	0	0.0899218	0.25577
1984	CNR1|NAAA	Brain_GBM_LGG.NA	0	0	0.14408	0.974499
1985	CNR1|NAAA	Brain_GBM_LGG.PA-like	6.10186e-78	4.44564e-78	0.688611	-0.0792257
1986	CNR1|NAAA	Breast_BRCA.Basal	1.67565e-83	9.63496e-84	0.0443732	0.139902
1987	CNR1|NAAA	Breast_BRCA.Her2	8.71573e-08	7.84415e-08	0.940289	0.00800765
1988	CNR1|NAAA	Breast_BRCA.LumA	9.25727e-287	3.37229e-287	3.16204e-06	0.183999
1989	CNR1|NAAA	Breast_BRCA.LumB	2.55779e-74	1.87267e-74	0.549776	-0.0387136
1990	CNR1|NAAA	Breast_BRCA.Normal	2.07828e-56	1.5216e-56	0.224487	0.078532
1991	CNR1|NAAA	Colon_GI.CIN	0	0	7.25257e-12	0.47178
1992	CNR1|NAAA	Colon_GI.GS	6.56877e-211	3.70666e-211	0.259131	0.199028
1993	CNR1|NAAA	Colon_GI.HM-SNV	0	0	0.182606	0.959143
1994	CNR1|NAAA	Colon_GI.MSI	0	0	4.66725e-05	0.528934
1995	CNR1|NAAA	Esophagus_GI.CIN	0.00299951	0.00287096	0.454065	0.0838162
1996	CNR1|NAAA	Esophagus_GI.ESCC	0	0	0.000111881	0.398073
1997	CNR1|NAAA	Esophagus_GI.GS	1.37398e-225	8.63642e-226	1	1
[truncated: 20,122 more rows]
