# Supplementary material for: The landscape of cancer-rewired GPCR signaling axes
Source: Cell Genom. 2024 May 8;4(5):100557. doi: 10.1016/j.xgen.2024.100557 (PMC11099383; doi:10.1016/j.xgen.2024.100557)
Supplement: Table S7. Related to Figure 4: GPCR-based survival analysis; cancer tissue/TCGA molecular subtypes [file mmc8.xlsx]

## Sheet: Sheet1
Table S7: GPCR based survival analysis - cancer tissue/TCGA molecular subtypes
GPCR	Tissue/TCGA-molecular subtype	HR	logrank-p	FDR
PRLHR	Brain	4.94448	8.80547e-21	1.36778e-18
GPR157	Brain	0.231385	5.3959e-19	4.19082e-17
GPR82	Brain	0.22576	9.84524e-19	6.55412e-17
SSTR5	Brain	3.98844	1.34228e-18	6.95005e-17
GPR141	Brain	0.225444	1.71896e-18	7.91225e-17
GABBR1	Brain	4.34337	1.8677e-18	7.91225e-17
SSTR2	Brain	4.19721	5.03207e-18	1.8038e-16
SSTR1	Brain	3.88877	8.95534e-18	2.98085e-16
GPR65	Brain	0.237994	1.25417e-17	3.8963e-16
GPR3	Brain	0.274444	5.76535e-16	1.41403e-14
GLP1R	Brain	3.60418	9.93629e-16	2.31516e-14
F2RL2	Brain	0.273563	1.11029e-15	2.4638e-14
TPRA1	Brain	0.29403	2.04471e-15	4.33108e-14
FZD2	Brain	0.272215	3.58392e-15	7.26133e-14
GPR156	Brain	0.297826	4.67235e-15	9.07215e-14
CXCR4	Brain	0.28603	6.03894e-15	1.12566e-13
GPR1	Brain	0.301542	6.5182e-15	1.16826e-13
CALCRL	Brain	3.21678	1.09508e-14	1.89003e-13
ADCYAP1R1	Brain	3.22877	1.83171e-14	2.94337e-13
TAS1R1	Brain	0.301149	2.20418e-14	3.42383e-13
HTR2C	Brain	3.27227	2.46577e-14	3.70661e-13
TAS2R4	Brain	3.28422	2.71354e-14	3.95159e-13
GPR162	Brain	3.37418	3.34313e-14	4.7209e-13
CCR5	Brain	0.301773	4.07469e-14	5.58473e-13
GABBR2	Brain	3.22031	5.58564e-14	7.43688e-13
GPR31	Brain	0.325106	6.13874e-14	7.94625e-13
P2RY6	Brain	0.312059	6.64686e-14	8.37145e-13
FZD1	Brain	0.314684	6.96995e-14	8.54736e-13
GPR158	Brain	3.17799	8.93744e-14	1.05849e-12
OPN3	Brain	0.313604	9.08579e-14	1.05849e-12
LGR6	Brain	0.324282	1.12165e-13	1.27486e-12
CELSR1	Brain	0.325429	2.49949e-13	2.70875e-12
GALR3	Brain	3.0316	3.41732e-13	3.61926e-12
GPRC5A	Brain	0.315516	3.67878e-13	3.80958e-12
HTR1A	Brain	3.10391	3.87587e-13	3.92643e-12
GPR27	Brain	3.1505	5.79752e-13	5.74817e-12
OR51E1	Brain	0.327529	6.22103e-13	6.01699e-12
GPR45	Brain	3.03413	6.32688e-13	6.01699e-12
CCRL2	Brain	0.331876	1.28627e-12	1.1527e-11
GPBAR1	Brain	0.345693	1.91201e-12	1.68112e-11
FZD5	Brain	0.340919	2.11275e-12	1.82323e-11
PTGIR	Brain	0.338756	3.13994e-12	2.61288e-11
CXCR6	Brain	0.347851	3.46728e-12	2.78694e-11
GPR85	Brain	2.85056	3.75071e-12	2.96243e-11
S1PR3	Brain	0.337552	5.20444e-12	3.97585e-11
FZD6	Brain	0.342081	5.74531e-12	4.31825e-11
HRH3	Brain	2.91645	8.16879e-12	6.04231e-11
GPR84	Brain	0.346219	8.41296e-12	6.12568e-11
GPR174	Brain	0.372406	8.85019e-12	6.34491e-11
GPR173	Brain	2.75012	1.09174e-11	7.70831e-11
BDKRB2	Brain	0.363517	1.67008e-11	1.10378e-10
LPAR6	Brain	0.362964	1.68173e-11	1.10378e-10
CCR10	Brain	0.35473	1.79621e-11	1.14879e-10
HTR2A	Brain	2.85089	1.7996e-11	1.14879e-10
AGTR1	Brain	0.362117	1.9209e-11	1.19352e-10
C5AR1	Brain	0.350673	2.9745e-11	1.80015e-10
CXCR2	Brain	0.357927	4.1079e-11	2.42314e-10
GPRC5B	Brain	2.8303	5.66536e-11	3.30007e-10
GPR4	Brain	0.371687	7.1253e-11	4.09925e-10
NMUR1	Brain	0.3917	1.09576e-10	6.22713e-10
CCR4	Brain	0.384835	1.32892e-10	7.46118e-10
LGR5	Brain	2.67485	1.63053e-10	9.04557e-10
GPR61	Brain	2.67611	2.10894e-10	1.13837e-09
LTB4R	Brain	0.385621	2.12529e-10	1.13837e-09
FZD7	Brain	0.385972	2.21703e-10	1.17402e-09
HRH1	Brain	0.390057	2.67553e-10	1.4009e-09
FPR1	Brain	0.374185	3.9539e-10	2.04724e-09
FPR2	Brain	0.385628	5.00154e-10	2.53339e-09
GRM4	Brain	2.5566	5.65061e-10	2.80126e-09
CCR7	Brain	0.404745	6.36079e-10	3.12014e-09
CRHR1	Brain	2.5238	7.27733e-10	3.53254e-09
PTGER4	Brain	0.398885	7.43456e-10	3.57165e-09
PTGER3	Brain	2.47677	9.17713e-10	4.36382e-09
CCR2	Brain	0.394521	9.28942e-10	4.3726e-09
GPR160	Brain	0.404562	1.51813e-09	7.00446e-09
TACR1	Brain	2.45923	1.70737e-09	7.80036e-09
VIPR2	Brain	2.40644	1.90366e-09	8.61265e-09
CHRM1	Brain	2.48076	2.08246e-09	9.33102e-09
NMUR2	Brain	2.43522	2.88514e-09	1.28045e-08
GPR183	Brain	0.407663	3.03219e-09	1.33302e-08
SMO	Brain	0.412394	3.63559e-09	1.57817e-08
PTGER2	Brain	0.420886	3.65757e-09	1.57817e-08
P2RY10	Brain	0.43019	4.17305e-09	1.78408e-08
CXCR3	Brain	0.424175	5.12892e-09	2.15322e-08
FPR3	Brain	0.410121	5.35188e-09	2.22676e-08
GRM5	Brain	2.34228	8.80869e-09	3.60075e-08
GPR18	Brain	0.433281	9.87885e-09	4.00308e-08
P2RY2	Brain	0.438104	1.38069e-08	5.54656e-08
OXTR	Brain	0.429398	1.48754e-08	5.92474e-08
GPR179	Brain	2.27624	2.04323e-08	8.06901e-08
C3AR1	Brain	0.443271	3.93625e-08	1.51594e-07
ADORA2B	Brain	0.447126	4.09211e-08	1.56305e-07
MC4R	Brain	2.28587	4.64635e-08	1.76033e-07
CCR3	Brain	0.453995	5.11128e-08	1.92085e-07
P2RY8	Brain	0.447501	5.67387e-08	2.11522e-07
ADRA1A	Brain	2.2076	6.24753e-08	2.3106e-07
F2RL3	Brain	0.453714	7.13825e-08	2.61923e-07
CELSR3	Brain	2.20353	7.81937e-08	2.84674e-07
CCR8	Brain	0.470879	8.59931e-08	3.08252e-07
GRM1	Brain	2.19859	8.69827e-08	3.09419e-07
PTH1R	Brain	2.23979	8.76701e-08	3.09502e-07
CCR1	Brain	0.452294	8.97806e-08	3.1457e-07
LPAR2	Kidney	0.487628	9.8506e-08	1.64024e-05
CHRM4	Brain	2.18474	1.16154e-07	4.00945e-07
ADORA3	Brain	0.460793	1.46233e-07	4.97405e-07
PTGFR	Brain	2.14718	1.61809e-07	5.46398e-07
CXCR5	Kidney	0.492412	1.79582e-07	1.67371e-05
KISS1R	Brain	0.466131	2.02752e-07	6.79729e-07
GPR171	Brain	0.472873	2.07534e-07	6.90793e-07
GPR148	Brain	2.58197	2.31964e-07	7.66632e-07
P2RY1	Brain	0.477628	2.37787e-07	7.80342e-07
TSHR	Brain	2.10844	2.4848e-07	8.09733e-07
GPR39	Brain	0.47935	2.85423e-07	9.1729e-07
PTGER1	Brain	0.483005	3.56306e-07	1.12951e-06
TACR3	Brain	2.06428	5.02247e-07	1.5814e-06
GHRHR	Brain	2.08947	7.85442e-07	2.44011e-06
HCRTR2	Brain	2.07532	7.9098e-07	2.44104e-06
TBXA2R	Brain	0.482724	9.18821e-07	2.7985e-06
GPR78	Kidney	0.526326	9.79393e-07	7.60662e-05
GPR17	Brain	2.02328	1.06447e-06	3.22107e-06
HRH4	Brain	0.503966	1.1164e-06	3.3349e-06
S1PR1	Brain	1.97727	1.70946e-06	5.07395e-06
CELSR3	Head and Neck region	2.04364	2.26283e-06	0.00105448
CCKAR	Brain	0.507798	2.35988e-06	6.96015e-06
NTSR2	Brain	2.00039	2.5884e-06	7.58613e-06
GPR55	Brain	0.510587	2.69173e-06	7.83968e-06
RXFP1	Brain	1.99497	2.81677e-06	8.1529e-06
GPR6	Brain	1.98329	3.1472e-06	9.05306e-06
PTAFR	Brain	0.508867	3.39372e-06	9.64313e-06
GPR139	Brain	0.518432	3.78343e-06	1.0621e-05
TAS2R19	Brain	1.93332	4.04182e-06	1.12112e-05
GPR75	Brain	1.92577	4.62016e-06	1.26647e-05
TAS2R20	Kidney	0.542765	4.96081e-06	0.000202986
LPAR1	Brain	0.517153	5.04629e-06	1.37519e-05
MRGPRD	Kidney	0.52686	5.35615e-06	0.000202986
LTB4R	Kidney	0.544689	5.99057e-06	0.000202986
TAS2R3	Brain	1.93838	6.21984e-06	1.6754e-05
F2R	Brain	0.510024	6.9383e-06	1.85819e-05
GPR19	Kidney	0.541833	7.11725e-06	0.000217946
OPRD1	Kidney	0.555582	7.75993e-06	0.000217946
GPR160	Kidney	1.82777	8.41389e-06	0.000217946
P2RY6	Kidney	0.550058	8.4185e-06	0.000217946
MAS1	Breast	0.448782	9.29358e-06	0.00433081
BDKRB1	Brain	0.532144	9.56677e-06	2.5475e-05
XCR1	Brain	0.538501	1.00564e-05	2.66267e-05
GLP2R	Brain	1.89029	1.02146e-05	2.68926e-05
ADRA2C	Brain	1.87677	1.23549e-05	3.19855e-05
CCR6	Brain	0.541105	1.43911e-05	3.70511e-05
NPY6R	Brain	1.91354	1.75671e-05	4.49796e-05
S1PR5	Kidney	0.54977	1.77569e-05	0.000435511
HRH2	Breast	0.478889	1.90965e-05	0.00444948
EDNRB	Brain	1.8413	2.04723e-05	5.21316e-05
ADCYAP1R1	Bladder	0.43471	2.23666e-05	0.0104228
CXCR1	Brain	0.547897	2.73687e-05	6.8569e-05
PTGDR2	Brain	1.82895	2.7668e-05	6.89482e-05
NPFFR1	Brain	1.82409	3.14841e-05	7.76275e-05
S1PR2	Kidney	0.569866	3.15413e-05	0.000682404
PTGIR	Kidney	0.563468	3.16272e-05	0.000682404
CCR8	Kidney	0.568673	3.22165e-05	0.000682404
DRD5	Brain	1.84596	3.4431e-05	8.44466e-05
CHRM2	Brain	1.80873	3.73575e-05	9.11445e-05
ADORA1	Brain	0.557174	3.87831e-05	9.41298e-05
P2RY12	Brain	1.78824	4.47075e-05	0.000107947
GPR101	Brain	1.81819	5.16783e-05	0.000124134
TAAR2	Kidney_KIRC.3	0.0362498	5.34637e-05	0.0249141
HTR6	Brain	1.78725	5.63413e-05	0.000134641
CCR10	Kidney	0.581206	5.7243e-05	0.00111147
OXTR	Lining of body cavities	0.317374	6.07e-05	0.0180466
ADRB2	Kidney	1.72442	6.4027e-05	0.00119346
QRFPR	Brain	1.77718	7.0018e-05	0.000166471
CCR7	Head and Neck region	1.7897	7.20171e-05	0.01678
S1PR4	Cervix	3.05886	7.31615e-05	0.0340933
GPR75	Breast_BRCA.LumA	0.323488	7.47126e-05	0.0163526
ADRB1	Skin	1.92036	7.4812e-05	0.0348624
GPR173	Pancreas	3.00306	7.69947e-05	0.0262672
CHRM5	Lining of body cavities	0.306952	8.2952e-05	0.0180466
GPR68	Kidney	0.583729	8.30625e-05	0.0013824
TACR2	Brain	0.573967	9.04528e-05	0.000212884
FZD3	Breast_BRCA.LumA	0.306915	9.3185e-05	0.0163526
CALCRL	White blood cell	0.47006	9.72042e-05	0.0225028
CNR1	Brain	0.568373	9.7845e-05	0.000229124
OPN4	Kidney	0.598473	0.000105334	0.00157048
GPRC5D	Brain	0.576892	0.000106716	0.000248647
GPR52	Kidney	0.601153	0.000107844	0.00157048
GPR50	Brain	1.73224	0.0001098	0.000254561
MTNR1B	Kidney_KIRC.4	0.146087	0.000114425	0.0534364
AVPR1A	Brain	0.574375	0.000116292	0.000268277
HTR1D	Brain	0.578794	0.000128344	0.000294623
SUCNR1	Brain	0.576842	0.000130299	0.000297644
GNRHR	Brain	1.74307	0.000139138	0.000316284
HRH2	Breast_BRCA.LumA	0.349892	0.000140065	0.0163526
GPR35	Brain	0.583461	0.000149521	0.000338238
PTH2R	Brain	1.72113	0.000151331	0.000340679
GPR143	Skin_SKCM.BRAF_Hotspot_Mutants	0.330036	0.000160895	0.0749769
GPR84	Kidney	0.60501	0.000169637	0.00223205
HTR1B	Lining of body cavities	0.319701	0.000169978	0.0196749
GABBR1	Kidney	0.608062	0.000172433	0.00223205
GRM2	Brain	1.71514	0.000177017	0.000392809
SSTR3	Head and Neck region	1.74246	0.000179983	0.0279574
ADRA1B	Brain	1.70598	0.000182034	0.000402028
ADRB3	Kidney	0.613144	0.000187774	0.0023106
SSTR3	Kidney	0.613549	0.000188418	0.0023106
GPR149	Breast	0.484911	0.000191233	0.0127306
CHRM2	Kidney	0.574585	0.000202992	0.00232678
CHRM3	Kidney_KIRC.1	5.37416	0.000212817	0.0993854
GRPR	Brain	0.593613	0.000229231	0.000496845
RXFP1	Skin_SKCM.RAS_Hotspot_Mutants	4.82363	0.000231456	0.107858
NPY2R	Brain	0.594562	0.000233757	0.00050431
ADRA2A	Brain	1.68218	0.00023986	0.000515092
CNR2	Brain	0.567367	0.000244221	0.000522051
GPR75	Pancreas	2.86244	0.000247684	0.0262672
GPR34	Breast	0.530186	0.000247758	0.0144319
FZD9	Brain	1.68415	0.00025317	0.000533834
GPR161	Lining of body cavities	0.329103	0.000266158	0.0212827
GPR139	Colon_GI.CIN	0.0534982	0.000273961	0.126296
GRM3	Brain	1.67745	0.000292744	0.000614499
EDNRB	Bladder	0.495267	0.000301615	0.0618756
F2RL1	Brain	0.5935	0.00030621	0.000639882
ADRB1	Pancreas	2.82711	0.000307306	0.0262672
FZD2	Lining of body cavities	0.345292	0.000317039	0.0212827
DRD5	Lining of body cavities	2.90295	0.000321769	0.0212827
NPY6R	Kidney	1.62275	0.000325645	0.00344888
F2RL1	Kidney_KIRC.2	3.40101	0.000326912	0.122252
GPR85	Kidney	0.614756	0.000333867	0.00345738
HTR7	White blood cell	0.503682	0.000342007	0.0354709
MRGPRX4	Adrenal gland	0.0855393	0.000349924	0.0581781
CCR4	Head and Neck region	1.67951	0.000351855	0.0373914
PTH1R	Kidney	1.63224	0.000358408	0.00363083
OPRK1	Brain	1.66954	0.000374395	0.000771982
GPR27	Ovary	1.60224	0.000375074	0.174784
FZD4	Kidney	1.60533	0.000392152	0.00385584
ADORA2A	Pancreas	2.69357	0.000393895	0.0262672
ADORA2B	Kidney	0.622142	0.000400236	0.00385584
RXFP1	Skin	1.80317	0.000426528	0.0385694
DRD2	Bladder	0.504221	0.000435659	0.0618756
GPR156	Breast	0.535573	0.000447365	0.0208472
GPR3	Lining of body cavities	0.367457	0.000469179	0.0271537
GALR2	Brain	0.614055	0.000474041	0.000960448
NPBWR1	Brain	1.72188	0.000477616	0.000963502
TAS2R14	Adrenal gland	0.185746	0.000505896	0.0581781
CCR7	Breast_BRCA.LumB	4.89172	0.000506031	0.235811
GPR25	Bladder	1.96315	0.000531121	0.0618756
GPR162	Kidney	0.633336	0.000537304	0.00498912
CXCR3	Kidney	0.627414	0.00054602	0.00498912
S1PR4	Head and Neck region	1.65454	0.000561673	0.0373914
GPR15	Brain	0.616816	0.000569072	0.00114305
F2RL1	Kidney	1.59719	0.000574164	0.00504958
FZD9	Kidney	1.5892	0.000574308	0.00504958
MC5R	Colon	0.333217	0.000574722	0.267821
TAS2R5	Kidney	0.633867	0.000589817	0.0050899
PTGFR	White blood cell_AML.6	6.33612	0.000592045	0.136506
HRH1	Breast	0.5568	0.000605003	0.0239039
TAAR1	White blood cell_AML.6	0.137892	0.000608042	0.136506
CXCR6	Skin	1.74791	0.000613958	0.0385694
CALCRL	Breast	0.553367	0.000615551	0.0239039
FZD10	Kidney	0.627775	0.000626689	0.00530977
GPR142	White blood cell	0.525046	0.000633998	0.0419344
GPR78	Brain	1.62773	0.000638862	0.00127226
GPR141	Skin	1.73662	0.000646602	0.0385694
GPR179	Kidney	0.637368	0.00065439	0.00540161
LGR4	Kidney	1.5692	0.000660711	0.00540161
ADORA2A	Breast	1.79828	0.000674186	0.024167
GPR132	Brain	0.616336	0.00067522	0.00133346
GPR34	Brain	0.616621	0.000675316	0.00133346
GPR141	Brain_GBM_LGG.Codel	0.111668	0.000681709	0.317677
ADRA2B	Brain	0.618999	0.000699208	0.00137481
GABBR1	Pancreas	2.72723	0.000735652	0.0342078
GPR132	Head and Neck region	1.6317	0.000742916	0.0384665
GPR25	Head and Neck region_HNSC.Atypical	5.57476	0.000750765	0.158497
GPR101	Head and Neck region_HNSC.Basal	0.143489	0.000758967	0.350643
PTH2R	Kidney	1.58055	0.000792694	0.00626094
GPR107	Breast_BRCA.LumA	0.404182	0.000813515	0.0492621
GRM6	Skin	0.577576	0.000816861	0.0385694
GPR157	Lung_LUAD.6	0.122349	0.000817001	0.379089
GPR12	White blood cell	1.89465	0.000820342	0.0444382
CCR8	Skin	1.72004	0.000826069	0.0385694
MTNR1B	Lining of body cavities	0.0696828	0.000828988	0.0426468
PTGDR	Head and Neck region_HNSC.Mesenchymal	3.41497	0.000829587	0.371146
LGR4	Kidney_KIRC.2	3.25877	0.000849048	0.122252
EDNRA	Kidney	0.632949	0.000864501	0.00671429
CHRM1	Breast	0.552483	0.000874872	0.0270412
P2RY2	White blood cell	1.88445	0.000878106	0.0444382
MRGPRE	Brain	0.625594	0.000887467	0.00173038
MAS1	Breast_BRCA.LumA	0.38427	0.000890144	0.0492621
MCHR1	Kidney	0.638661	0.000908661	0.00694157
S1PR2	Head and Neck region	1.61318	0.00092843	0.0432648
CCR5	Skin	1.70796	0.000947563	0.0385694
GPR25	Skin	1.8388	0.000949915	0.0385694
HTR1F	White blood cell	0.532087	0.000959788	0.0444382
RXFP2	Brain	1.71997	0.000963104	0.00186227
ADCYAP1R1	Breast	0.567731	0.000986482	0.0270412
OR51E1	Kidney	0.637097	0.000991285	0.00733236
FZD5	Kidney_KIRC.2	2.98322	0.000996738	0.122252
PTGDR2	Kidney_KIRC.1	4.09796	0.00102265	0.186608
GRM3	Kidney	1.5494	0.00103948	0.00756874
GPR37	Lung	0.692189	0.00104363	0.272883
GPR135	Brain_GBM_LGG.G-CIMP-high	3.57031	0.00106062	0.495309
P2RY13	Breast_BRCA.LumA	0.398442	0.00108993	0.0492621
CYSLTR1	Skin	1.6956	0.00112613	0.0403673
GPR171	Cervix	2.43104	0.00114214	0.177412
HTR1F	Lining of body cavities	0.387587	0.00115351	0.0502671
F2RL1	Breast_BRCA.LumA	0.3996	0.00116035	0.0492621
MLNR	Kidney	1.54603	0.00116179	0.00832918
PROKR2	Brain	1.58964	0.00116286	0.00223002
S1PR1	Bladder	0.532387	0.00116392	0.105889
TAS2R50	Brain	1.59501	0.00124616	0.00237996
GPR26	Brain	1.5783	0.00126042	0.00239738
CXCR2	Lining of body cavities	2.50398	0.00128807	0.0502671
GABBR2	White blood cell_AML.5	0.0231492	0.00129141	0.213849
CXCR1	Skin	0.592191	0.00130872	0.0435617
GPR157	Breast	0.578236	0.00131027	0.0321362
EDNRB	Lining of body cavities	0.402831	0.00132913	0.0502671
GPR37	Brain	0.633681	0.00135561	0.00256794
NPFFR2	Brain	1.57588	0.00137457	0.00259332
MTNR1B	Kidney	0.49434	0.00138466	0.00977655
HTR1F	Head and Neck region	1.61667	0.00138899	0.053778
CELSR3	Lining of body cavities	0.397522	0.00141139	0.0502671
PTAFR	White blood cell_AML.5	0.142779	0.00142499	0.213849
LPAR5	Brain	0.634464	0.00144714	0.00270831
PTGDR	Kidney	0.651604	0.00144721	0.0100656
DRD1	Brain	1.57184	0.00146137	0.00272399
CCR10	Head and Neck region	1.59621	0.00150025	0.053778
GPR19	Adrenal gland	0.220957	0.0015067	0.0811449
ADRB2	Brain	1.56985	0.00151048	0.00280432
FFAR3	Liver	0.548619	0.001537	0.179898
NPSR1	Adrenal gland	0.230849	0.00155502	0.0811449
GRM3	Head and Neck region_HNSC.Classical	0.337136	0.00155865	0.421614
GPR139	Kidney	0.440373	0.00158024	0.0106723
LTB4R	Adrenal gland	0.223754	0.00158762	0.0811449
TSHR	Head and Neck region_HNSC.Mesenchymal	3.06957	0.00160669	0.371146
GRM4	Kidney	0.661229	0.00161061	0.010722
CHRM3	Brain	0.637336	0.00161305	0.00298287
GPR162	Lining of body cavities	0.421537	0.00162366	0.0521434
GHSR	Esophagus	0.414973	0.00162643	0.722789
FFAR2	Brain	0.641806	0.00163803	0.00301707
GPR19	Brain	1.55614	0.00164795	0.0030234
TAS2R16	Esophagus_GI.ESCC	0.0722968	0.00167775	0.531196
EDNRB	Kidney	1.51839	0.0016949	0.0111243
F2RL2	Head and Neck region	1.57298	0.00169763	0.0565067
GLP2R	Liver	0.544401	0.0016986	0.179898
TAS2R31	Breast_BRCA.LumA	0.419459	0.00170109	0.0496159
GPR1	Stomach_GI.MSI	0.0858482	0.00175092	0.660145
NMUR1	Lining of body cavities	2.3759	0.00175125	0.0521434
LPAR3	Lining of body cavities	0.415244	0.00180193	0.0521434
MC3R	Head and Neck region_HNSC.Classical	0.232025	0.00182123	0.421614
NPY2R	Bile duct	0.0999776	0.00184885	0.833832
LTB4R	Pancreas	2.36824	0.00185666	0.0539592
GPR142	Brain	1.55308	0.00185855	0.00339641
GABBR2	Breast_BRCA.LumA	0.437291	0.00188296	0.0496159
GPR135	Breast_BRCA.LumA	0.426126	0.00189036	0.0496159
GPR21	Brain	1.56177	0.00190212	0.00346245
GPR157	Breast_BRCA.LumA	0.422574	0.00190561	0.0496159
CYSLTR1	Cervix	2.32471	0.00193073	0.179944
GPR149	Breast_BRCA.LumA	0.381184	0.0019349	0.0496159
GPR132	Kidney	0.66464	0.00195229	0.0122652
CALCRL	Breast_BRCA.LumA	0.421594	0.00196341	0.0496159
TSHR	Kidney	0.662018	0.00196756	0.0122652
CRHR2	Breast	0.58486	0.00196931	0.0454914
HTR6	Kidney	0.661673	0.00197332	0.0122652
BRS3	Kidney	0.662253	0.00197401	0.0122652
CNR1	Breast_BRCA.LumA	0.421706	0.00201863	0.0496159
GPR135	Pancreas	2.41843	0.00202816	0.0554761
SSTR3	Brain	1.55305	0.00204234	0.00370323
NPBWR2	Liver	0.0411137	0.00204861	0.179898
MRGPRG	Liver	0.0411137	0.00204861	0.179898
S1PR3	Adrenal gland	0.226734	0.00207441	0.0865442
TAS2R13	White blood cell_AML.5	5.41065	0.00208072	0.213849
MRGPRX2	White blood cell_AML.4	0.103128	0.00208701	0.478412
GPR171	Brain_GBM_LGG.Codel	0.18937	0.00213806	0.440672
GPR107	Breast	0.595982	0.00214766	0.0454914
GPR153	Lung	0.709465	0.00216184	0.272883
GPR3	Adrenal gland	0.233697	0.00216934	0.0865442
GPR174	Skin	1.64197	0.00217724	0.0676397
CNR2	Head and Neck region	1.56461	0.00219102	0.0586865
S1PR4	Brain	0.64754	0.0022067	0.00398574
OPRM1	Brain	1.54192	0.00222014	0.00399454
PTGIR	Head and Neck region	1.56156	0.00222963	0.0586865
GIPR	Brain	1.56001	0.00225732	0.00404581
CCR5	Liver	1.78659	0.00225926	0.179898
AVPR2	Head and Neck region	1.55709	0.00226686	0.0586865
CCR3	Kidney	0.66885	0.00227594	0.0137739
CXCR3	Breast_BRCA.LumB	4.04224	0.00230441	0.536929
TAS2R39	Kidney_KICH.Eosin.0	0.107708	0.00231686	0.998803
FSHR	Eye	0.112834	0.00231952	0.315097
C5AR1	Liver	0.5547	0.00232126	0.179898
CCR7	Cervix	2.23706	0.00232813	0.180818
SSTR5	Adrenal gland	5.30279	0.00236246	0.0865442
FFAR3	Kidney	0.670842	0.00238113	0.0142257
GPR149	Brain	1.56784	0.00240488	0.00429377
LTB4R2	Adrenal gland	0.237393	0.00244582	0.0865442
TAS2R20	Pancreas	2.33871	0.00244749	0.0607288
C3AR1	Breast_BRCA.LumA	0.439528	0.00247353	0.0525064
CHRM5	Pancreas	2.2525	0.00248139	0.0607288
CXCR4	Uterus_UCS.2	0.220214	0.00249168	0.799618
F2RL3	Kidney_KIRC.2	2.72203	0.00250359	0.122252
SSTR4	Brain	1.55646	0.00250784	0.00446052
GPR18	Kidney	0.668767	0.00252105	0.014871
F2RL1	Breast	0.592407	0.00253125	0.0512853
TAS2R40	Brain	0.583658	0.00255138	0.0045207
MRGPRF	Brain	0.650962	0.0025859	0.0045645
CCR2	Skin	1.62806	0.00259434	0.0699593
GPR78	Kidney_KIRC.2	0.361843	0.00259637	0.122252
GPR119	White blood cell_AML.5	0.134924	0.00262125	0.213849
GRM1	Pancreas	2.42135	0.00264347	0.0608761
TAS2R31	Brain	1.52403	0.00271564	0.00477544
FZD1	Kidney	1.50192	0.0027173	0.0154422
TBXA2R	Lining of body cavities	0.423669	0.00271739	0.0630045
OPRD1	Kidney_KIRC.2	0.376219	0.00273964	0.122252
MAS1	Brain	1.53338	0.00274537	0.00480956
GPR34	Breast_BRCA.LumA	0.43831	0.00274619	0.0543574
GPR31	Skin	1.63219	0.00275557	0.0699593
HTR1B	Kidney_KIRC.1	3.40303	0.00276034	0.186608
TAS2R46	Lung_LUAD.4	0.030055	0.00276304	0.701475
ADORA2A	Head and Neck region	1.55342	0.00276538	0.0678246
MRGPRG	Kidney_KIRC.1	0.15978	0.00279713	0.186608
GPR148	Pancreas	2.27258	0.00281835	0.0608761
GIPR	Skin_SKCM.BRAF_Hotspot_Mutants	2.42008	0.00283357	0.295514
LHCGR	Skin	1.83019	0.00285242	0.0699593
EDNRB	Kidney_KIRC.2	2.6681	0.00287959	0.122252
ADRB3	White blood cell_AML.7	0.0734678	0.00288548	0.477191
SUCNR1	Breast	0.600987	0.00290048	0.0519855
TAS2R10	Cervix	0.460764	0.00291958	0.19436
F2RL3	Lining of body cavities	0.431689	0.00292791	0.0645535
ADORA2A	Head and Neck region_HNSC.Atypical	4.44948	0.00295161	0.158497
AVPR1A	Bladder	0.567673	0.00297109	0.133185
FZD6	Pancreas	0.452644	0.00297271	0.0608761
MRGPRX2	Lung_LUAD.6	0.195572	0.0029902	0.401856
LTB4R2	Pancreas	2.29327	0.00301107	0.0608761
HTR2C	Brain_GBM_LGG.G-CIMP-high	3.01831	0.00309441	0.548615
HTR5A	Colon_GI.GS	0.0246976	0.00311288	0.709737
GPR101	Colon_GI.GS	0.0246976	0.00311288	0.709737
FPR1	Lung	0.717479	0.00312566	0.291311
GPR21	Head and Neck region_HNSC.Mesenchymal	2.90059	0.0031279	0.481697
TAS2R1	Ovary	1.48569	0.00316539	0.704032
MC5R	Colon_GI.CIN	0.317184	0.00318621	0.675014
CCKBR	Skin	1.63817	0.00323995	0.0752874
LGR5	Head and Neck region	1.52869	0.00325096	0.0757473
CCKBR	Stomach_GI.GS	10.9132	0.00326589	0.580352
CCKBR	Brain	1.5145	0.00327233	0.00568995
OPN4	Skin_SKCM.BRAF_Hotspot_Mutants	0.431382	0.00328359	0.295514
C3AR1	Breast	0.609045	0.00331214	0.0551235
TAS2R19	Lining of body cavities	0.436213	0.00332602	0.0699976
GPR83	Breast_BRCA.Normal	0.476323	0.00333365	0.628272
SSTR4	White blood cell_AML.6	0.155831	0.00335321	0.301118
PTH1R	Stomach	0.521317	0.00338078	0.336575
P2RY12	Head and Neck region_HNSC.Atypical	3.97961	0.0033845	0.158497
GPR4	Skin	0.60923	0.00340331	0.0752874
GPR25	Kidney	0.681315	0.00341299	0.018934
HRH1	White blood cell_AML.5	0.231463	0.00342551	0.213849
NPBWR2	Uterus_UCS.2	0.104234	0.00343922	0.799618
GPR179	Breast_BRCA.LumA	0.456337	0.00343964	0.058965
FZD4	Lung_LUAD.6	0.245844	0.00346428	0.401856
TAAR9	White blood cell	0.112636	0.00348806	0.0949374
GPR75	Breast	0.604705	0.00348867	0.0560594
P2RY8	Head and Neck region_HNSC.Atypical	4.33728	0.00349423	0.158497
OPRL1	Bladder_BLCA.3	0.0820035	0.00349672	0.65035
MAS1	Head and Neck region	1.69949	0.00351005	0.0778896
RXFP1	Kidney_KIRC.3	2.37893	0.00351155	0.618136
CXCR2	Breast_BRCA.LumA	0.454266	0.00353537	0.058965
TACR3	Endometrium	0.103146	0.00353699	0.975879
GPR65	Skin	1.60188	0.00355434	0.0752874
GPRC5A	Adrenal gland	3.98554	0.00356894	0.109448
LPAR2	Head and Neck region_HNSC.Atypical	3.97011	0.00362928	0.158497
LTB4R2	Kidney	0.680896	0.0036388	0.0199492
TAS2R46	Lining of body cavities	0.445695	0.0036595	0.0721339
CCR6	White blood cell	0.574155	0.00367795	0.0949374
CALCRL	Bladder	0.574967	0.00368676	0.133185
S1PR2	Head and Neck region_HNSC.Atypical	4.29967	0.00369611	0.158497
TAS2R9	Head and Neck region_HNSC.Classical	0.0165295	0.00372024	0.433567
BRS3	Head and Neck region_HNSC.Classical	0.335991	0.00374572	0.433567
GPR45	Pancreas	2.23782	0.00378383	0.0703793
HTR1E	Brain	1.51585	0.00381678	0.00661198
P2RY8	Kidney_KIRC.4	2.74184	0.00383253	0.598821
GPR143	Lung_LUSC.classical	3.08429	0.00383534	0.703247
TAS2R13	White blood cell	1.72913	0.00385197	0.0949374
DRD4	Breast	1.64316	0.00387603	0.0602076
GPR148	Liver	0.124275	0.00388408	0.245243
CCR7	Head and Neck region_HNSC.Atypical	4.25019	0.00390393	0.158497
PROKR2	Lung_LUSC.classical	0.213646	0.00391024	0.703247
GPR152	Kidney_KIRC.1	0.349096	0.0039367	0.186916
GPR146	Kidney	1.45911	0.00396722	0.0214968
TAS2R41	Bladder_BLCA.2	0.109049	0.00400606	0.555988
GPR6	Stomach_GI.CIN	0.388948	0.00405635	0.640586
PRLHR	White blood cell	0.437154	0.00410097	0.0949374
GPR141	Skin_SKCM.BRAF_Hotspot_Mutants	2.27571	0.00411914	0.295514
PTGER3	Adrenal gland	4.36433	0.00412392	0.118563
CELSR3	Kidney	0.686406	0.00414419	0.0221976
CHRM1	White blood cell_AML.7	0.107155	0.00417627	0.477191
GRM8	Liver	0.579455	0.00421923	0.245243
NPY2R	Head and Neck region_HNSC.Basal	0.336046	0.00422586	0.610626
TAS2R7	Stomach	0.428463	0.00422672	0.336575
TACR1	Bladder	0.581511	0.00424387	0.133185
P2RY14	Brain	1.49796	0.00425095	0.00730976
PTAFR	Skin	1.5878	0.00425996	0.082551
VIPR2	Lining of body cavities	2.22089	0.00430073	0.0796494
PRLHR	Pancreas	2.18333	0.00433844	0.0775912
ADORA2A	Skin	1.58519	0.0043516	0.082551
GPR88	Breast_BRCA.LumA	0.458361	0.00435697	0.0673742
CCR8	Head and Neck region_HNSC.Atypical	4.17028	0.00442137	0.158497
OPRL1	Bladder	0.576545	0.00442575	0.133185
GPR87	Kidney_KIRC.3	0.434303	0.00443046	0.618136
FZD8	Brain	0.671585	0.00444622	0.00761743
GPRC5A	Brain_GBM_LGG.Codel	0.0527939	0.00448131	0.440672
OPN4	Skin	0.629216	0.00450111	0.082551
CALCR	Head and Neck region_HNSC.Atypical	0.2995	0.00450926	0.158497
TACR2	thyroid	0.118608	0.0045161	0.799121
HTR7	White blood cell_AML.5	0.202395	0.00454809	0.220835
PTGFR	Breast_BRCA.LumA	0.454467	0.00458193	0.0673742
SSTR1	Pancreas	2.15287	0.00460315	0.0777676
C3AR1	Skin	1.58029	0.00460585	0.082551
GRM3	Breast_BRCA.LumA	0.468843	0.00461665	0.0673742
GPR3	Breast_BRCA.Normal	0.495706	0.00461677	0.628272
P2RY8	Brain_GBM_LGG.G-CIMP-high	0.328838	0.00470369	0.548615
HTR5A	Brain	1.48813	0.00480453	0.00820114
TAS2R1	Kidney	0.691036	0.0048178	0.0249455
FFAR2	Breast_BRCA.Normal	0.506653	0.00483436	0.628272
CCKAR	Pancreas	2.15203	0.00483528	0.0777676
GNRHR2	Bladder	0.579321	0.00487125	0.133185
TAS1R2	Stomach_GI.CIN	0.365696	0.00490228	0.640586
ADRA2A	Bladder	0.584154	0.00490623	0.133185
PTGFR	Stomach_GI.MSI	0.142741	0.00491362	0.660145
LGR6	Stomach_GI.CIN	2.49725	0.00492808	0.640586
APLNR	Brain	0.674791	0.00495529	0.00842761
TAS2R9	Stomach	0.514635	0.0049599	0.336575
CRHR1	Stomach	0.537139	0.00502994	0.336575
CELSR1	Lining of body cavities	0.467237	0.0050519	0.0899627
AVPR1B	Pancreas	2.11894	0.005077	0.0777676
GPR27	Pancreas	2.14918	0.00510051	0.0777676
GPR42	Eye	0.0495302	0.00511377	0.315097
MTNR1A	Brain	1.49278	0.00512468	0.008684
GPR22	Adrenal gland	0.306678	0.00515334	0.122802
GPR176	Lung	0.730414	0.00518279	0.328316
GPRC5A	Pancreas	0.456427	0.00518451	0.0777676
GPR101	Skin_SKCM.Triple_WT	0.148052	0.00520862	0.955787
NPY1R	Brain	1.48223	0.00522516	0.0088222
ADCYAP1R1	Kidney	0.693018	0.00522686	0.0267661
S1PR4	Head and Neck region_HNSC.Atypical	4.08371	0.00523013	0.158497
CELSR3	Adrenal gland	0.245263	0.00523397	0.122802
GPR171	Head and Neck region_HNSC.Atypical	3.51667	0.00525341	0.158497
GPR32	Kidney_KIRC.4	0.2974	0.00528246	0.598821
GPR62	Skin_SKCM.BRAF_Hotspot_Mutants	0.44918	0.00529452	0.295514
GPR83	White blood cell_AML.7	0.14787	0.00533797	0.477191
GPR152	Kidney	0.688143	0.00533856	0.027041
TAAR2	Brain_GBM_LGG.G-CIMP-high	0.171795	0.00535739	0.548615
HTR4	Head and Neck region_HNSC.Classical	0.378576	0.00538648	0.498788
GPR173	Kidney_KIRC.4	0.397261	0.00538889	0.598821
GPR17	Pancreas	2.17638	0.0054162	0.0787042
P2RY14	Breast	0.621082	0.0054663	0.0744078
TAAR9	Stomach_GI.CIN	0.368837	0.00548681	0.640586
P2RY13	Skin	1.5671	0.00549972	0.091531
TAAR9	Esophagus_GI.ESCC	0.0884352	0.00551685	0.531196
MC1R	Adrenal gland	0.291442	0.00551969	0.122802
GPR50	Liver	0.52819	0.00559814	0.289237
S1PR2	Adrenal gland	0.298423	0.00560617	0.122802
MAS1L	Kidney_KIRC.3	2.26983	0.00561031	0.618136
NTSR1	Kidney	1.44301	0.00565128	0.0281702
PTGIR	Lung	0.734042	0.00566783	0.328316
PROKR1	Breast_BRCA.LumA	0.476767	0.00568132	0.0803993
CHRM1	Kidney	1.45814	0.00568241	0.0281702
GPR6	Stomach	0.48125	0.00570311	0.336575
PTGFR	Lining of body cavities	0.468233	0.00570433	0.0966377
FZD3	Breast	0.625021	0.0057796	0.0744078
MRGPRD	thyroid_THCA.1	0.033163	0.00579116	0.999165
GPR45	Kidney	0.696531	0.00580724	0.028486
ADRA2C	Breast	0.623635	0.00582227	0.0744078
FZD5	Breast_BRCA.Her2	0.197774	0.00586467	0.769651
GPR4	Brain_GBM_LGG.G-CIMP-high	0.33985	0.00587382	0.548615
GPR68	White blood cell_AML.6	0.293564	0.00589214	0.427867
GRM4	Ovary	1.43862	0.00589274	0.704032
GCGR	Breast	1.60861	0.00590791	0.0744078
ADCYAP1R1	Breast_BRCA.Her2	0.124367	0.00592108	0.769651
TAAR1	thyroid_THCA.5	0.0304944	0.00592476	0.999339
NTSR1	Cervix	0.486987	0.00597259	0.303113
GPR84	Stomach_GI.GS	0.103331	0.00598197	0.580352
TAS2R16	Brain_GBM_LGG.Codel	0.117781	0.00598843	0.440672
TAS2R16	Stomach	0.431531	0.00599665	0.336575
CXCR6	Kidney	0.694703	0.0060034	0.0291415
GRM4	Pancreas	2.07311	0.00601013	0.0846881
DRD5	Kidney_KIRC.2	2.572	0.00603353	0.210042
P2RY11	Brain	0.680276	0.00604751	0.0101738
TACR2	Head and Neck region_HNSC.Mesenchymal	2.65174	0.00605177	0.495738
ADORA2B	Lining of body cavities	0.461815	0.0060529	0.0966377
P2RY13	Skin_SKCM.BRAF_Hotspot_Mutants	2.20258	0.00608306	0.295514
GPR50	White blood cell_AML.4	0.132537	0.00610379	0.478412
OXGR1	White blood cell	0.591271	0.00610705	0.12367
HTR7	Brain	0.68089	0.00614748	0.0103048
VIPR1	Colon_GI.CIN	3.15871	0.00618728	0.675014
CXCR4	Head and Neck region_HNSC.Mesenchymal	2.59881	0.00618817	0.495738
HCRTR2	Stomach	0.5448	0.0062102	0.336575
FZD1	Breast_BRCA.LumB	0.352775	0.0062147	0.803266
NTSR2	White blood cell	0.0592975	0.00624006	0.12367
CELSR2	Breast	1.59618	0.00626176	0.0762519
HTR4	Skin	1.61567	0.00626589	0.0981981
GPR171	Skin_SKCM.RAS_Hotspot_Mutants	2.52987	0.00628072	0.628591
CXCR5	Kidney_KIRC.2	0.398845	0.00629675	0.210042
GPR101	Stomach	0.466187	0.00631684	0.336575
FFAR3	Eye	0.0528463	0.00636996	0.315097
NPSR1	Kidney_KIRC.4	0.331672	0.00641136	0.598821
GPR150	Head and Neck region_HNSC.Mesenchymal	2.63288	0.00643816	0.495738
GPR62	Eye	17.8464	0.0064713	0.315097
SMO	Skin_SKCM.BRAF_Hotspot_Mutants	0.438999	0.00647273	0.295514
HTR2C	Adrenal gland	0.313674	0.00647871	0.125873
BRS3	Stomach	0.543112	0.00650038	0.336575
FFAR3	Brain	0.683408	0.00651191	0.0108765
OR51E1	Stomach_GI.GS	0.18737	0.00654615	0.580352
HTR4	Pancreas	2.16193	0.00655919	0.0897065
PTGFR	Adrenal gland	3.43224	0.00656728	0.125873
MRGPRX3	Skin	1.55464	0.00660578	0.0992998
S1PR5	White blood cell_AML.5	0.250742	0.00660724	0.265007
CYSLTR2	Brain	0.681585	0.0066468	0.0110622
GRM8	White blood cell_AML.6	0.252044	0.00667053	0.427867
GPR82	Esophagus	0.486878	0.00671209	0.774176
GPR25	Skin_SKCM.RAS_Hotspot_Mutants	2.93745	0.00674454	0.628591
TAAR1	White blood cell	0.548654	0.00674952	0.125001
GPRC5A	White blood cell_AML.5	0.262991	0.00679971	0.265007
NMUR1	Kidney	0.696495	0.00682252	0.0327762
P2RY13	Breast	0.630002	0.00685565	0.0779203
P2RY12	Head and Neck region_HNSC.Basal	0.423942	0.00687503	0.610626
GPR83	Breast_BRCA.LumA	0.468922	0.00688657	0.0918865
BDKRB2	Brain_GBM_LGG.Codel	0.237212	0.00689	0.440672
P2RY8	Skin	1.5473	0.00692074	0.100783
SSTR2	Pancreas	2.06804	0.00692703	0.0920305
TRHR	Lung_LUAD.3	0.103689	0.00693314	0.585593
GPR37	Esophagus_GI.ESCC	6.13266	0.00693465	0.531196
GPR107	Adrenal gland	0.3021	0.00693767	0.127653
FPR2	Stomach_GI.GS	0.12087	0.0069526	0.580352
MAS1L	thyroid_THCA.4	0.124226	0.0070016	0.953116
MCHR2	Brain	1.46158	0.00711974	0.0118071
S1PR3	Lining of body cavities	0.467566	0.00713325	0.102117
GPR62	Skin	0.647196	0.00717433	0.10131
CXCR6	Head and Neck region_HNSC.Atypical	3.21877	0.00717576	0.158497
SUCNR1	Esophagus_GI.ESCC	0.210605	0.00718389	0.531196
GPRC5A	Kidney	0.698947	0.00720059	0.0338937
F2RL2	Breast	1.59032	0.00720441	0.0799347
GPR137	Head and Neck region_HNSC.Atypical	3.34896	0.00722377	0.158497
NTSR2	Lining of body cavities	2.10437	0.00723632	0.102117
PTH1R	thyroid	0.133334	0.00725903	0.799121
P2RY8	Head and Neck region	1.47692	0.00730921	0.141921
SCTR	Kidney_KIRC.1	2.78821	0.00733379	0.279322
HRH1	Lung	0.741457	0.00736964	0.328316
GRM8	Ovary	1.42167	0.0073752	0.704032
LGR5	Breast_BRCA.LumA	0.490847	0.00739397	0.0931907
ADCYAP1R1	Breast_BRCA.LumA	0.476816	0.00743653	0.0931907
FPR2	Skin_SKCM.BRAF_Hotspot_Mutants	2.14997	0.00744511	0.295514
F2RL1	Head and Neck region_HNSC.Atypical	0.319399	0.00745728	0.158497
CXCR1	White blood cell	0.604846	0.0074901	0.133381
GPR149	Lining of body cavities	0.0443848	0.00749889	0.102117
GRM6	Pancreas	2.08976	0.00749977	0.0947098
NPY2R	White blood cell_AML.4	0.035453	0.0075087	0.478412
MC2R	White blood cell_AML.4	0.035453	0.0075087	0.478412
MRGPRG	White blood cell_AML.4	0.035453	0.0075087	0.478412
NTSR2	White blood cell_AML.4	0.035453	0.0075087	0.478412
HTR1A	White blood cell_AML.4	0.035453	0.0075087	0.478412
ADORA1	White blood cell_AML.7	0.209136	0.00751794	0.540038
GALR1	Pancreas	2.07359	0.00753605	0.0947098
LTB4R	White blood cell_AML.1	6.85461	0.00753872	0.727909
GRM3	Head and Neck region_HNSC.Basal	0.43419	0.007589	0.610626
CXCR1	Skin_SKCM.BRAF_Hotspot_Mutants	0.461366	0.0076098	0.295514
GPR52	Endometrium	0.203069	0.00761341	0.975879
TSHR	Head and Neck region_HNSC.Atypical	3.35947	0.00762225	0.158497
GLP2R	Bladder_BLCA.2	0.166012	0.00764312	0.555988
TAS2R40	Kidney	0.608786	0.00774768	0.0361042
GNRHR	Lung	0.736087	0.00774995	0.328316
TAS2R10	Head and Neck region_HNSC.Atypical	3.50703	0.00775855	0.158497
GRM3	Pancreas	2.0316	0.00780208	0.0954728
GPR62	Head and Neck region_HNSC.Atypical	3.81441	0.00780518	0.158497
SSTR3	Head and Neck region_HNSC.Atypical	3.78955	0.00783221	0.158497
CCR2	Lining of body cavities	2.09484	0.00798372	0.102679
SCTR	Brain	1.45673	0.00800912	0.0131417
SSTR1	Kidney	1.41966	0.00801461	0.0362603
OR51E1	Head and Neck region	1.4667	0.00805011	0.142307
CCR6	Head and Neck region_HNSC.Atypical	3.13648	0.00808401	0.158497
MRGPRD	Breast_BRCA.LumA	0.489478	0.00812044	0.0931907
CXCR3	Head and Neck region_HNSC.Atypical	3.47351	0.00813586	0.158497
TAS2R16	Stomach_GI.MSI	0.151868	0.00816184	0.660145
CASR	Head and Neck region_HNSC.Atypical	3.81603	0.00818047	0.158497
CX3CR1	Breast_BRCA.LumA	0.489123	0.0081839	0.0931907
P2RY14	Head and Neck region	1.46361	0.00822468	0.142307
GPR171	Skin	1.5324	0.00823794	0.109682
GIPR	Head and Neck region	1.47214	0.00824523	0.142307
GPR18	Liver	1.64681	0.00825321	0.313636
CXCR2	Breast	0.639839	0.00826698	0.0847706
GRM7	Breast_BRCA.LumA	0.492356	0.00827454	0.0931907
MTNR1A	Adrenal gland_ACC.CIMP-intermediate	0.132096	0.00830205	0.629007
CRHR1	Kidney	0.706889	0.00830554	0.0372152
TAS2R13	Esophagus	0.48925	0.00830661	0.774176
CHRM3	Breast	0.639666	0.00832227	0.0847706
CXCR5	Breast	1.56007	0.00836791	0.0847706
OPRL1	White blood cell	0.608471	0.00838141	0.139405
GPR82	Brain_GBM_LGG.Codel	0.187376	0.00842466	0.440672
GPR63	Bladder	0.599281	0.00843113	0.194647
GPR1	Pancreas	0.49511	0.00847884	0.101094
GPR137	White blood cell	0.609636	0.00851834	0.139405
GRM6	Breast_BRCA.LumA	0.489575	0.00851895	0.0931907
GPR18	Lung_LUAD.6	3.98279	0.00851942	0.521616
CXCR4	Kidney	0.702822	0.00853242	0.0378677
MRGPRX1	Breast	0.259106	0.00855036	0.0847759
OPN3	Stomach_GI.MSI	0.0641668	0.00861247	0.660145
AGTR1	Kidney_KIRC.1	2.81087	0.00862334	0.279322
GPR160	White blood cell_AML.6	3.12382	0.00865013	0.472599
TBXA2R	Adrenal gland	0.306121	0.00865636	0.141887
GPR83	Kidney_KIRC.2	0.41809	0.00868714	0.240916
CCR5	Kidney	0.705835	0.00870821	0.0379725
GPR161	Kidney	0.705307	0.00871901	0.0379725
CCRL2	Skin_SKCM.BRAF_Hotspot_Mutants	2.12839	0.00872612	0.312798
TPRA1	White blood cell	0.609833	0.00873163	0.139405
LGR5	Brain_GBM_LGG.Mesenchymal-like	4.87314	0.00874289	0.929419
GCGR	Breast_BRCA.LumA	2.24095	0.00875427	0.0931907
PTGIR	Brain_GBM_LGG.Codel	0.246538	0.00875944	0.440672
APLNR	Lining of body cavities	0.476831	0.00879702	0.108236
GRM7	Head and Neck region_HNSC.Basal	0.44469	0.00888326	0.610626
GALR2	White blood cell_AML.1	8.69121	0.0088845	0.727909
GPR84	White blood cell_AML.1	8.69121	0.0088845	0.727909
ADRA1D	Bladder	0.609503	0.00889737	0.194647
NMBR	Lung_LUAD.3	4.98733	0.00890273	0.585593
TAS2R46	Skin_SKCM.Triple_WT	0.267606	0.00891111	0.955787
CMKLR1	Endometrium_UCEC.CN_HIGH	0.110867	0.00893196	0.999621
NTSR1	Lung_LUSC.classical	0.34274	0.00896928	0.703247
CCR1	White blood cell_AML.2	0.203351	0.00897698	0.767551
P2RY8	Liver	1.6409	0.00898461	0.313636
CCR2	Head and Neck region_HNSC.Atypical	3.28219	0.00903259	0.163274
LPAR2	Lining of body cavities	0.479535	0.00904402	0.108236
CCKAR	Head and Neck region	1.46683	0.00906398	0.15085
KISS1R	Kidney	0.704356	0.00908055	0.0391809
TAS2R40	Kidney_KIRC.3	0.387534	0.00913494	0.709481
TAS2R14	Pancreas	2.04455	0.00916377	0.1042
BDKRB1	Breast	0.643509	0.00919129	0.0877996
GPR25	Brain	0.689479	0.00920311	0.014943
GPR87	Kidney_KIRC.2	0.407949	0.0092129	0.240916
MRGPRE	Lymphatic tissue	0.0724979	0.00922189	0.999257
LPAR1	Breast_BRCA.LumA	0.49492	0.00922247	0.0931907
P2RY1	Breast	0.640692	0.00923215	0.0877996
FZD7	Brain_GBM_LGG.Codel	5.19916	0.00925466	0.440672
GPR50	White blood cell	0.380745	0.00927979	0.143218
GPR22	Adrenal gland_ACC.CIMP-high	0.0558192	0.00928937	0.977006
GPR83	Pancreas	2.13698	0.00931506	0.1042
GPR18	Breast_BRCA.LumB	2.92885	0.00933207	0.803266
CELSR3	Head and Neck region_HNSC.Basal	2.27386	0.00933418	0.610626
RXFP1	Kidney_KIRC.1	2.69923	0.00934098	0.279322
GHSR	Esophagus_GI.ESCC	0.236163	0.00934286	0.531196
GPR35	Esophagus_GI.ESCC	0.202005	0.00934566	0.531196
CELSR3	Breast_BRCA.Basal	0.344384	0.00936899	0.998249
SSTR4	Breast_BRCA.LumA	0.450123	0.00937894	0.0931907
PROKR2	Stomach	0.548559	0.00937991	0.437104
GPR35	Adrenal gland	0.292565	0.00941082	0.144299
MAS1	Adrenal gland_ACC.CIMP-intermediate	0.104002	0.00941748	0.629007
S1PR4	Head and Neck region_HNSC.Classical	2.4795	0.00951351	0.734126
TAS2R39	Bladder_BLCA.2	0.0405441	0.00952758	0.555988
TAS2R9	Bladder_BLCA.2	0.0405441	0.00952758	0.555988
GPR135	Bladder	0.611288	0.0095318	0.194647
NPFFR1	Kidney	0.71099	0.00953491	0.0405121
FZD4	Kidney_KIRC.1	2.77787	0.00956993	0.279322
CCR10	Lung_LUSC.classical	0.341755	0.00958477	0.703247
HRH2	Esophagus_GI.ESCC	0.133554	0.00960739	0.531196
TAS2R3	Colon_GI.CIN	0.36618	0.0096333	0.675014
HTR1F	Kidney	0.70519	0.00964989	0.0405121
F2RL3	Head and Neck region	1.45439	0.00966425	0.155294
CXCR4	Head and Neck region_HNSC.Atypical	3.37453	0.00972195	0.163274
LTB4R	White blood cell	0.611728	0.00973035	0.145245
CASR	Uterus_UCS.1	0.115142	0.00973829	0.843223
DRD4	Adrenal gland	0.312229	0.00974027	0.144533
GPR62	Lung_LUSC.secretory	0.266035	0.00974657	0.999442
TAS2R7	Skin_SKCM.RAS_Hotspot_Mutants	0.142208	0.00975459	0.629934
PTGIR	White blood cell_AML.5	3.58172	0.00978348	0.29105
CRHR1	Bladder	0.615983	0.00978864	0.194647
CNR2	Kidney	0.712677	0.00983334	0.0409137
PROKR2	Breast_BRCA.LumA	0.471556	0.00986797	0.0960071
CYSLTR2	Cervix	1.97731	0.00987365	0.303113
GPR17	Lung_LUAD.3	5.35978	0.00988221	0.585593
GPR146	Bladder	0.613897	0.00989485	0.194647
OPRM1	Stomach_GI.MSI	0.196491	0.00990954	0.660145
TAS2R31	Lining of body cavities	0.49617	0.00991437	0.109294
TAS2R30	Brain_GBM_LGG.Mesenchymal-like	0.224049	0.00998956	0.929419
P2RY14	Liver	1.62689	0.0100109	0.313636
TAS2R41	Bladder	0.38621	0.0100248	0.194647
SSTR4	White blood cell	0.477574	0.0100385	0.145245
FZD6	Breast	0.635689	0.0100399	0.0897174
MRGPRD	Lung_LUAD.4	0.0473408	0.0100418	0.701475
CYSLTR2	Skin_SKCM.BRAF_Hotspot_Mutants	2.09702	0.010058	0.334788
P2RY11	Pancreas	2.00946	0.0100627	0.108817
TAS2R1	Lung_LUSC.classical	0.233029	0.0101504	0.703247
GPR6	Skin_SKCM.Triple_WT	0.185812	0.0101714	0.955787
MC4R	Lung_LUAD.6	4.27144	0.010187	0.521616
MCHR1	Breast	1.54619	0.0102039	0.0897174
GPR176	Esophagus_GI.ESCC	4.4103	0.0102372	0.531196
HTR6	Colon_GI.CIN	0.373987	0.0102497	0.675014
XCR1	Skin	1.51872	0.010251	0.131692
RXFP4	Head and Neck region_HNSC.Atypical	4.16082	0.0102597	0.163274
FPR1	White blood cell_AML.5	0.279906	0.0103094	0.29105
LTB4R	Eye	14.9514	0.0103139	0.315097
GPRC5C	Kidney_KIRC.2	2.37992	0.0103192	0.240916
GPR135	Bladder_BLCA.2	0.18826	0.0103466	0.555988
GPR87	Pancreas	0.500058	0.0103794	0.109692
RXFP2	Stomach	0.507779	0.0104102	0.441016
LHCGR	Breast	0.650956	0.0104853	0.0904842
NPBWR1	Head and Neck region_HNSC.Atypical	0.260447	0.0105338	0.163274
CCR1	Kidney	0.712367	0.0105801	0.0436314
S1PR5	Stomach_GI.GS	0.137201	0.010583	0.580352
GPR132	White blood cell_AML.6	0.33134	0.0105869	0.472599
ADRA1D	Brain	0.699159	0.0106287	0.0170206
CHRM3	Bladder_BLCA.1	17.4589	0.0106293	0.999093
LGR5	Bladder	1.64429	0.0106332	0.198202
GPR4	Esophagus_GI.CIN	0.402254	0.0106461	0.729438
C3AR1	White blood cell_AML.5	0.267968	0.0106563	0.29105
CCR10	White blood cell	0.617	0.0106582	0.149538
GPR174	Kidney	0.712604	0.0107076	0.0437696
P2RY2	Lung_LUSC.classical	0.385122	0.0107587	0.703247
GPR143	Lung_LUAD.6	3.65125	0.0107866	0.521616
SSTR5	Pancreas	1.98625	0.0107926	0.110575
PTGDR2	Liver	1.63648	0.0108013	0.313636
AGTR2	Head and Neck region_HNSC.Basal	0.41712	0.0109033	0.610626
GRPR	Lung_LUSC.secretory	0.24073	0.0109138	0.999442
GPR4	Lining of body cavities	0.492307	0.0109555	0.109794
P2RY2	Lining of body cavities	0.501928	0.0110207	0.109794
P2RY10	Skin	1.5083	0.0110214	0.131692
GPR174	Skin_SKCM.RAS_Hotspot_Mutants	2.30637	0.0110807	0.629934
NPY1R	Lining of body cavities	2.01706	0.0110818	0.109794
NTSR2	Kidney	0.682051	0.0110928	0.0443875
LPAR3	Endometrium_UCEC.CN_HIGH	6.70071	0.0111032	0.999621
F2RL2	Kidney	0.714212	0.0111376	0.0443875
SSTR1	Lining of body cavities	1.99277	0.0111454	0.109794
GPR62	Lung_LUSC.classical	0.350795	0.0111529	0.703247
KISS1R	Breast	1.54477	0.0111662	0.0916128
GPR31	White blood cell_AML.3	0.0524866	0.0111993	0.904156
GPR35	Bladder	1.62382	0.011204	0.199547
MRGPRX2	Breast_BRCA.LumA	0.506597	0.0112224	0.0970516
TAS2R41	Lung_LUAD.4	0.0435743	0.0112894	0.701475
OPN5	Brain_GBM_LGG.Classic-like	0.15112	0.0113196	0.958584
GPR35	White blood cell_AML.5	0.2929	0.0113254	0.291129
AVPR1B	White blood cell_AML.4	3.2357	0.0113291	0.631597
TAS2R39	Liver	0.0755822	0.0113462	0.313636
CALCRL	Eye	0.069944	0.0113668	0.315097
PTGER1	Kidney	0.716453	0.0113698	0.0449009
GLP2R	Breast	0.650757	0.0113864	0.0916128
RXFP3	Esophagus	0.502756	0.0113887	0.884524
HTR2C	White blood cell	0.306285	0.01139	0.155105
FZD4	Head and Neck region	1.43969	0.0114043	0.177147
EDNRB	Breast_BRCA.LumA	0.495831	0.0114301	0.0970516
CXCR6	Cervix	1.93111	0.0114705	0.303113
C5AR1	Cervix	1.95188	0.011483	0.303113
CELSR3	Bladder_BLCA.1	0.111756	0.0115001	0.999093
GPR149	Breast_BRCA.LumB	0.311759	0.0115318	0.803266
MRGPRX3	Liver	0.559598	0.0115408	0.313636
GPRC5D	Adrenal gland	0.320737	0.0115416	0.154976
CXCR1	Stomach_GI.GS	0.0700311	0.0115456	0.580352
GPR160	Bladder	1.62156	0.0115617	0.199547
CELSR2	Pancreas	1.95127	0.0115686	0.114455
FZD5	Breast	0.649309	0.011599	0.0916128
HTR1F	Stomach_GI.MSI	0.196853	0.0116122	0.660145
PROKR2	Paraganglia	0.145556	0.0117374	0.910921
GPR42	White blood cell_AML.1	0.0596248	0.0117608	0.727909
GPR176	Kidney	0.714116	0.0117889	0.0461648
S1PR5	Adrenal gland	0.321691	0.0117917	0.154976
S1PR1	Bladder_BLCA.3	0.126356	0.0117924	0.65035
GPR39	Pancreas	0.502076	0.0118236	0.114541
GPR83	Brain	1.42679	0.0118672	0.0189388
FPR2	Liver	0.623306	0.0118777	0.313636
LPAR3	Ovary	1.39128	0.0119502	0.704032
PTGDR	Head and Neck region_HNSC.Classical	2.44328	0.0120017	0.775433
HTR1F	Stomach	0.568964	0.012007	0.466271
NMUR2	Skin_SKCM.RAS_Hotspot_Mutants	0.431981	0.0120837	0.629934
MC2R	Skin_SKCM.NF1_Any_Mutants	0.144898	0.0121425	0.997837
GPR87	Skin_SKCM.BRAF_Hotspot_Mutants	0.476474	0.0121429	0.353662
GPR65	Eye	0.140702	0.0122288	0.315097
LPAR1	Breast	0.65457	0.0122302	0.0930413
GPR173	Kidney_KIRC.2	0.441331	0.0122517	0.260069
GPR101	Paraganglia	0.12289	0.0122519	0.910921
TAS2R60	Brain	0.648269	0.0122601	0.0194841
F2RL1	White blood cell_AML.1	0.167446	0.0122888	0.727909
CRHR2	Brain	1.42421	0.0122925	0.0194841
HTR2C	thyroid	0.267735	0.0123198	0.799121
FSHR	Brain	1.5034	0.0123425	0.0194969
CRHR2	Bladder_BLCA.2	0.21968	0.0123546	0.555988
GPBAR1	Breast	0.656254	0.0123789	0.0930413
GPR150	Head and Neck region	1.43868	0.0123798	0.180122
OXTR	Kidney	0.719757	0.0123852	0.0476983
AVPR2	Liver	1.60393	0.0123868	0.313636
CRHR2	Esophagus_GI.CIN	2.42157	0.0124309	0.729438
GPR17	White blood cell_AML.1	0.118094	0.012489	0.727909
GPR137	Colon	0.449563	0.0125147	0.709284
P2RY10	Kidney	0.717126	0.0125178	0.047814
LPAR2	Kidney_KIRC.1	0.384379	0.0125421	0.308271
CXCR5	Lung_LUSC.secretory	0.289474	0.0125746	0.999442
HRH3	Lining of body cavities	2.07127	0.012595	0.11901
GPR78	Stomach_GI.MSI	0.17852	0.0126129	0.660145
P2RY12	Lung_LUAD.3	3.7773	0.0126161	0.585593
F2RL1	Kidney_KIRC.3	2.09063	0.0127242	0.738273
NTSR2	thyroid_THCA.4	0.148945	0.0127461	0.953116
TACR3	Stomach_GI.CIN	0.487909	0.0127584	0.682026
LPAR2	Head and Neck region	1.43419	0.0127745	0.180122
SSTR5	Bladder	1.63169	0.0127807	0.212708
CELSR1	Breast	1.53827	0.0127812	0.0934415
OPN5	Endometrium	0.193715	0.012789	0.975879
HRH4	Bladder_BLCA.2	0.224577	0.0128074	0.555988
CXCR3	Liver	1.61369	0.0128152	0.313636
CXCR3	Lung_LUAD.4	8.56676	0.0128967	0.701475
CCR1	Skin	1.49412	0.0129199	0.137768
GPR171	Lung_LUSC.primitive	5.98441	0.0129559	0.663781
FZD9	Breast	0.652945	0.0129736	0.0934415
HRH3	White blood cell_AML.2	0.180251	0.0129965	0.767551
CXCR3	Breast	1.54124	0.0130337	0.0934415
GPR55	White blood cell	0.62663	0.0130744	0.172956
CCR4	Breast_BRCA.LumB	2.92085	0.0130804	0.803266
CALCRL	Stomach_GI.GS	0.221422	0.0130936	0.580352
FPR2	Skin	1.49314	0.0131065	0.137768
CCR2	Cervix	1.91593	0.013117	0.303113
CXCR5	Ovary	0.72164	0.0131751	0.704032
GPR119	Colon	0.441554	0.0131783	0.709284
CCR10	Lung	0.757634	0.0131834	0.411677
ADCYAP1R1	Skin	0.661242	0.0131933	0.137768
GPR137	Adrenal gland	0.32836	0.0133438	0.169283
SUCNR1	Head and Neck region_HNSC.Atypical	3.03212	0.013362	0.188283
GPR156	Eye	13.5053	0.0133802	0.315097
CALCRL	Breast_BRCA.Normal	0.540273	0.0133899	0.628272
GPR68	Eye	0.146121	0.0134695	0.315097
ADRA1A	Breast	0.654663	0.0134846	0.0939811
HTR4	Stomach_GI.CIN	0.490798	0.0134898	0.682026
DRD1	Head and Neck region_HNSC.Basal	0.467997	0.0135002	0.610626
LGR4	Breast	0.654393	0.0135123	0.0939811
S1PR1	Head and Neck region	1.42741	0.0135284	0.180122
ADRA1B	Lining of body cavities	1.98462	0.0135423	0.125402
HTR2C	Adrenal gland_ACC.CIMP-high	0.134297	0.0135494	0.977006
PTGFR	Kidney	0.720129	0.01358	0.0509616
TSHR	Skin_SKCM.BRAF_Hotspot_Mutants	2.05052	0.0135869	0.368972
CXCR3	Skin	1.49407	0.0135991	0.137768
CMKLR1	Skin	1.49053	0.0135994	0.137768
FZD4	Adrenal gland	0.32902	0.0136163	0.169283
CCR7	Lung_LUAD.6	3.98541	0.0136188	0.521616
LTB4R2	White blood cell_AML.1	5.02585	0.0136376	0.727909
GPR22	Cervix	1.95886	0.0136552	0.303113
FFAR2	Kidney	0.722481	0.01367	0.0509616
F2R	Stomach_GI.MSI	0.212798	0.0136926	0.660145
GPR4	Bladder	0.625567	0.0137097	0.220301
F2RL3	Adrenal gland_ACC.CIMP-intermediate	0.0723146	0.0137145	0.629007
FZD7	Eye	0.074123	0.0138013	0.315097
ADORA2B	Bladder_BLCA.3	7.60045	0.0138288	0.65035
LPAR5	thyroid	4.75068	0.0138836	0.799121
GPR62	Cervix	1.90793	0.0139409	0.303113
RXFP2	Breast	0.598998	0.0139484	0.094931
P2RY13	Cervix	1.8943	0.0139843	0.303113
GRM8	Head and Neck region_HNSC.Mesenchymal	2.33737	0.0140003	0.496089
PROKR1	Breast	0.663299	0.0140563	0.094931
GPR171	White blood cell	0.629691	0.0140591	0.180816
PTGDR2	Head and Neck region	1.42959	0.014065	0.182064
MRGPRE	Breast_BRCA.LumA	0.515128	0.0140862	0.115394
P2RY14	Skin	1.48768	0.0140964	0.139764
S1PR4	Breast_BRCA.Normal	1.80837	0.0141445	0.628272
HTR2C	Kidney	0.683208	0.0142367	0.0526531
OPN5	White blood cell_AML.2	0.101929	0.0142405	0.767551
P2RY11	Breast_BRCA.LumA	1.97476	0.0142513	0.115394
TAS2R43	Brain	1.42879	0.0142702	0.022466
GALR3	Lung_LUAD.5	0.2133	0.0143005	0.999562
MTNR1A	Brain_GBM_LGG.G-CIMP-high	2.44711	0.0143603	0.741107
CHRM5	Liver	1.6382	0.0143795	0.322577
GPR88	Kidney	0.718805	0.0144616	0.0530639
GPR17	Esophagus_GI.ESCC	0.233326	0.0144768	0.553463
SMO	Breast_BRCA.LumA	0.513769	0.0145048	0.115394
LGR6	Skin_SKCM.Triple_WT	3.52432	0.0145393	0.955787
MRGPRX2	Lung_LUAD.2	0.129422	0.0145491	0.696575
DRD4	Breast_BRCA.LumA	1.93595	0.0145786	0.115394
QRFPR	Lining of body cavities	0.500503	0.0146133	0.130835
ADRB3	Bladder	0.631257	0.0146477	0.223347
GPR1	Head and Neck region_HNSC.Classical	0.420397	0.014693	0.775433
HRH1	Lining of body cavities	0.504449	0.0146942	0.130835
TACR3	Lung_LUAD.5	0.251612	0.0147037	0.999562
GPR152	Head and Neck region_HNSC.Atypical	3.82623	0.0147815	0.201346
DRD1	Bladder	1.59543	0.0148578	0.223347
GPR19	Esophagus_GI.ESCC	0.271148	0.0148591	0.553463
TAS1R3	Skin	1.4845	0.01488	0.143451
FZD8	Lung	1.31336	0.0148924	0.411677
GPR149	Stomach_GI.CIN	0.461332	0.0149127	0.682026
GRM2	Liver	1.59175	0.0149952	0.322577
TAS2R20	Esophagus_GI.CIN	0.415659	0.0150116	0.729438
RXFP1	Ovary	1.37618	0.0150235	0.704032
P2RY1	Eye	0.148524	0.0150298	0.315097
GPR158	White blood cell_AML.5	0.272932	0.0150362	0.33397
TAS2R46	Brain	1.42153	0.0151083	0.0236257
FFAR3	Lung_LUSC.primitive	14.7018	0.0151147	0.663781
GPR162	Eye	0.0777548	0.0151622	0.315097
HTR1B	Stomach_GI.GS	0.149557	0.015164	0.580352
P2RY8	Kidney_KIRC.2	2.17808	0.0152588	0.285035
OPRK1	Breast	0.665412	0.0152991	0.0989094
MTNR1B	Brain_GBM_LGG.Mesenchymal-like	0.23194	0.015314	0.929419
OXER1	Eye	12.8329	0.0153193	0.315097
GPR31	Lung_LUSC.primitive	14.6214	0.0153557	0.663781
TAS2R5	Cervix	0.524237	0.0153723	0.303113
HRH1	White blood cell	0.632776	0.0153792	0.190176
CXCR4	Breast	1.51448	0.0153824	0.0989094
FZD1	Skin	1.48139	0.0154439	0.143451
MTNR1A	Adrenal gland	0.254066	0.0154989	0.177068
GIPR	Skin	1.48072	0.0155087	0.143451
HTR1A	Lung_LUAD.2	0.0310835	0.0155089	0.696575
MRGPRX2	thyroid_THCA.1	0.0310835	0.0155089	0.999165
DRD3	thyroid_THCA.1	0.0310835	0.0155089	0.999165
CMKLR1	Lung_LUAD.3	4.76527	0.0155257	0.585593
GIPR	Kidney_KIRC.1	0.394819	0.0155433	0.325893
GRM8	Esophagus_GI.CIN	0.410751	0.0155604	0.729438
HTR2A	Brain_GBM_LGG.G-CIMP-high	2.44577	0.0155952	0.741107
DRD1	Cervix	0.536972	0.0155954	0.303113
P2RY14	Breast_BRCA.LumA	0.518321	0.0155959	0.121388
GPR84	Lung_LUSC.classical	0.36527	0.015601	0.703247
GRM6	White blood cell	0.636347	0.0156084	0.190176
MAS1	Cervix	3.10891	0.0156534	0.303113
RXFP2	Stomach_GI.MSI	0.172523	0.0156718	0.660145
GPR171	Head and Neck region	1.41554	0.0156894	0.197601
AGTR1	Pancreas	1.93789	0.0156905	0.143072
FFAR3	Pancreas	1.89451	0.0156918	0.143072
GPR15	Lung_LUAD.5	4.13694	0.0156948	0.999562
SSTR2	Skin	1.47888	0.0156996	0.143451
TAS2R43	Lung_LUAD.6	0.271303	0.0157226	0.521616
GPR26	Kidney	1.39804	0.0157359	0.0564543
GPR101	Stomach_GI.CIN	0.422111	0.0157445	0.682026
SSTR2	Kidney	0.721727	0.0157491	0.0564543
TAS2R46	Uterus	3.28458	0.015846	0.99182
LPAR4	Breast	0.664146	0.0158465	0.0989094
GLP1R	Skin_SKCM.BRAF_Hotspot_Mutants	2.02501	0.0158583	0.37713
CMKLR1	Breast	0.664523	0.0159189	0.0989094
SSTR5	Lining of body cavities	1.98417	0.0159332	0.13919
TAS2R39	Esophagus_GI.ESCC	0.209256	0.0159516	0.553463
LPAR4	Lung_LUSC.primitive	14.6628	0.0159579	0.663781
CCRL2	Bladder	1.59065	0.016061	0.232719
CYSLTR2	Head and Neck region_HNSC.Atypical	2.94246	0.0160811	0.201346
LPAR4	Stomach_GI.GS	0.248101	0.0161237	0.580352
LTB4R2	Breast_BRCA.LumA	0.526895	0.0161244	0.123269
OPRD1	Pancreas	1.89898	0.016137	0.144302
SSTR2	White blood cell_AML.4	3.17406	0.0161638	0.801008
TAS1R3	Head and Neck region_HNSC.Atypical	3.10623	0.0161731	0.201346
PTGDR	Stomach	0.58421	0.0161773	0.4905
GPR22	Lung_LUAD.3	4.7819	0.0162219	0.585593
OR51E1	Esophagus_GI.CIN	0.425972	0.0162372	0.729438
HTR1E	Kidney_KIRC.4	0.389645	0.0162562	0.7812
GRM8	Eye	0.0801034	0.0162863	0.315097
OPRK1	thyroid	0.281702	0.0162866	0.799121
GPR150	Adrenal gland	2.88113	0.0163025	0.177068
GPRC5C	Esophagus_GI.ESCC	0.21483	0.0163198	0.553463
CXCR5	Esophagus_GI.CIN	2.31989	0.016375	0.729438
NTSR1	Head and Neck region_HNSC.Classical	0.433466	0.0163832	0.775433
GPR55	Esophagus	0.523635	0.0163945	0.934827
GPR78	Lung	0.76343	0.0163976	0.411677
PTH1R	Kidney_KIRC.1	2.47741	0.0164101	0.325893
TRHR	Bladder_BLCA.2	0.144201	0.0164122	0.555988
GPR82	Esophagus_GI.CIN	0.427111	0.0164333	0.729438
GPR135	Breast_BRCA.Basal	0.367852	0.0164342	0.998249
MCHR1	Cervix	0.525183	0.016467	0.303113
MC3R	Kidney	0.621347	0.0164926	0.0582239
TAS2R8	Prostate	0.180722	0.0165063	0.99933
GPR146	Bladder_BLCA.2	0.260724	0.0165161	0.555988
HRH4	Breast_BRCA.LumA	0.526897	0.0165386	0.123269
F2RL3	Eye	0.151029	0.0165392	0.315097
CCR6	Lung_LUAD.6	3.82942	0.0165476	0.521616
GPR6	Breast_BRCA.Basal	0.395417	0.0165666	0.998249
ADRB3	White blood cell	0.629043	0.0165846	0.193384
AVPR1A	Breast_BRCA.LumA	0.521919	0.0166294	0.123269
PRLHR	Skin_SKCM.RAS_Hotspot_Mutants	0.165162	0.016633	0.629934
PTGER3	Kidney	1.36935	0.0166361	0.0582889
CALCRL	White blood cell_AML.6	0.361238	0.0166438	0.571415
GRM3	Colon_GI.CIN	2.86448	0.0166878	0.955068
GPR137	Kidney_KIRC.3	0.493304	0.01669	0.738273
GRM4	Skin	1.48602	0.0167002	0.149659
SSTR1	Kidney_KIRC.1	2.42241	0.0167482	0.325893
F2RL3	Lung_LUSC.basal	3.97348	0.0167868	0.988923
GRPR	Lung_LUAD.6	0.277308	0.0167916	0.521616
P2RY2	Eye	0.147613	0.0167917	0.315097
DRD3	White blood cell_AML.7	0.139494	0.0168115	0.797433
TAS2R43	Adrenal gland	0.363907	0.0168432	0.177068
C5AR1	Lung	0.765577	0.0168515	0.411677
FFAR3	Lung	0.765748	0.0168535	0.411677
P2RY2	Pancreas	0.524544	0.0168936	0.144734
GPR139	Lining of body cavities	0.163641	0.0169491	0.143301
NPFFR1	Head and Neck region	1.42371	0.0169574	0.201155
TAS2R7	Stomach_GI.CIN	0.409806	0.0169675	0.682026
GALR2	Stomach	0.572617	0.0169677	0.4905
PTGDR2	Pancreas	1.87807	0.01698	0.144734
MCHR2	Lining of body cavities	1.9262	0.0170228	0.143301
BDKRB2	Adrenal gland	0.353582	0.0170462	0.177068
LPAR3	White blood cell	0.637007	0.017062	0.193384
MCHR2	Kidney	0.668478	0.0170721	0.05937
AVPR1B	Kidney_KIRC.2	2.19921	0.0171096	0.299798
GRM2	Head and Neck region	1.41316	0.0171103	0.201155
CMKLR1	Breast_BRCA.LumA	0.526739	0.0171165	0.123625
GPR160	Adrenal gland	0.324932	0.0171666	0.177068
CCRL2	Adrenal gland	0.341897	0.0171816	0.177068
TAS2R10	Brain	1.39869	0.0171923	0.0267947
CNR2	Lung_LUAD.6	3.80017	0.0172645	0.521616
HRH4	Head and Neck region	1.4428	0.0172666	0.201155
GPR50	Breast	0.649616	0.0173129	0.102513
GPR173	Breast_BRCA.LumA	0.523249	0.0173314	0.123625
NTSR2	Lung_LUSC.primitive	7.3612	0.0173315	0.663781
PTGIR	Lung_LUSC.classical	0.415007	0.0173386	0.703247
TAS1R2	Stomach	0.506354	0.0173468	0.4905
FZD4	Brain_GBM_LGG.Mesenchymal-like	4.13196	0.0173493	0.929419
CHRM4	Adrenal gland	0.356278	0.0173508	0.177068
OR51E1	Head and Neck region_HNSC.Basal	2.21202	0.0173735	0.610626
CNR2	Lining of body cavities	1.95056	0.0173788	0.143685
GPR173	Breast	0.668345	0.0173788	0.102513
MRGPRX2	Colon	0.441975	0.0173989	0.709284
CXCR4	White blood cell_AML.5	0.313388	0.0174134	0.33397
MRGPRX1	Breast_BRCA.Her2	0.0693523	0.0174474	0.769651
GPR68	White blood cell	0.638468	0.0174556	0.193384
CHRM3	Bile duct	0.269742	0.0174601	0.99968
MC1R	Skin_SKCM.NF1_Any_Mutants	0.243094	0.0174976	0.997837
OPRL1	Brain_GBM_LGG.G-CIMP-high	2.31914	0.0175028	0.741107
GPR183	Kidney_KIRC.1	0.409923	0.0175158	0.327194
AGTR1	Bladder_BLCA.2	0.212469	0.0175366	0.555988
MRGPRX4	White blood cell	0.413479	0.0175424	0.193384
CALCRL	Stomach_GI.MSI	0.184524	0.0175536	0.660145
S1PR3	Eye	0.15777	0.0175558	0.315097
CHRM5	Kidney	0.732622	0.0175758	0.0601831
MRGPRX2	Endometrium_UCEC.CN_HIGH	0.0910331	0.0176049	0.999621
ADRA1A	Breast_BRCA.LumA	0.526641	0.0176372	0.123625
GPR107	Kidney	1.37146	0.0176491	0.0601831
SSTR2	Head and Neck region_HNSC.Mesenchymal	2.18482	0.0176634	0.496089
NPBWR1	Brain_GBM_LGG.G-CIMP-high	2.54091	0.0176765	0.741107
TAAR5	Kidney	0.63942	0.0176933	0.0601831
OXGR1	Breast_BRCA.LumA	0.525026	0.0177364	0.123625
CCKBR	Cervix	0.546656	0.0177902	0.303113
MC5R	Head and Neck region_HNSC.Classical	0.4324	0.0178035	0.775433
GPR101	Uterus_UCS.2	0.315412	0.0178507	0.996112
GPR35	Brain_GBM_LGG.G-CIMP-high	0.42013	0.0178736	0.741107
CHRM3	Kidney	1.36369	0.017897	0.0602287
LPAR5	Skin_SKCM.RAS_Hotspot_Mutants	2.2196	0.0179031	0.629934
P2RY13	Adrenal gland	2.90721	0.0179081	0.177068
NTSR1	Lung	0.767252	0.0179287	0.411677
EDNRA	Bladder_BLCA.2	0.163812	0.0179297	0.555988
VIPR1	Kidney	1.36346	0.0179652	0.0602287
GPR4	Stomach_GI.GS	0.208806	0.0179683	0.580352
ADRA1B	Cervix	0.539671	0.0179887	0.303113
CCR9	Colon_GI.MSI	0.0620922	0.0180174	0.92591
GPR68	Stomach_GI.GS	0.236738	0.0180187	0.580352
FPR1	White blood cell_AML.2	0.241015	0.0180192	0.767551
GPR37	Head and Neck region_HNSC.Basal	0.473262	0.0180228	0.610626
ADRA2C	Head and Neck region_HNSC.Mesenchymal	2.20858	0.0180234	0.496089
GPR88	Lung_LUSC.classical	0.417129	0.0180563	0.703247
TPRA1	Lung_LUAD.6	0.287169	0.0181199	0.521616
FFAR2	Breast_BRCA.Basal	0.379845	0.018183	0.998249
HRH3	Esophagus	0.529733	0.0181876	0.934827
NPBWR2	Uterus	0.331397	0.0182807	0.99182
GPR132	White blood cell	0.640963	0.0182835	0.196866
PTGDR2	Skin_SKCM.Triple_WT	3.19795	0.0183007	0.955787
CRHR1	Eye	0.152967	0.0183008	0.315097
ADRA2C	Lung_LUAD.6	0.308025	0.0183125	0.521616
GPR119	Pancreas	1.86212	0.0183304	0.149538
TRHR	Endometrium	0.217141	0.0183891	0.975879
PTH2R	Head and Neck region_HNSC.Classical	0.424165	0.0184228	0.775433
S1PR2	Bladder_BLCA.3	0.076797	0.0184851	0.65035
APLNR	Head and Neck region	1.40293	0.0184911	0.20705
CHRM3	Head and Neck region_HNSC.Basal	0.47377	0.0185038	0.610626
LTB4R	Kidney_KIRC.2	0.460394	0.0185164	0.308827
GPR26	Bladder	0.589696	0.0185325	0.232719
MCHR1	White blood cell_AML.2	0.195079	0.0185497	0.767551
GPR88	Lung	0.767196	0.018552	0.411677
P2RY14	Kidney	0.72896	0.0185566	0.0617668
GRPR	Breast_BRCA.Normal	1.78937	0.0185599	0.628272
HTR2C	Colon_GI.GS	0.055659	0.0186575	0.977954
OPRD1	Head and Neck region_HNSC.Atypical	3.32754	0.0186939	0.222889
FZD8	White blood cell_AML.5	0.308201	0.0187526	0.33397
MRGPRX2	Lymphatic tissue	0.0506452	0.0188184	0.999257
XCR1	thyroid	3.81674	0.018944	0.799121
NMBR	Breast_BRCA.LumA	0.535838	0.0189822	0.127367
HTR2B	Brain	0.717978	0.0189937	0.0295036
XCR1	Brain_GBM_LGG.Codel	0.306314	0.0190321	0.440672
PTGER3	Bladder	0.635953	0.0190505	0.232719
GPR88	Adrenal gland	3.03703	0.0191237	0.177068
GPR52	Adrenal gland	0.294943	0.0191318	0.177068
CXCR5	Breast_BRCA.Normal	1.74585	0.0191323	0.628272
NMUR2	Colon_GI.CIN	0.405577	0.0191485	0.955068
TAS2R42	Kidney_KIRP.C1	0.0717083	0.019155	0.999164
EDNRA	Stomach	0.596783	0.0191912	0.4905
GALR1	Bladder_BLCA.4	0.0659954	0.0192114	0.999251
OXER1	White blood cell_AML.7	0.250436	0.0192254	0.797433
TAS2R20	Adrenal gland	0.360835	0.0192465	0.177068
APLNR	Lung_LUSC.primitive	13.666	0.0192609	0.663781
CCR2	Breast_BRCA.LumA	0.528843	0.0192684	0.127367
RXFP1	Bladder	1.58548	0.0193181	0.232719
TAAR5	Lining of body cavities	0.168929	0.0193566	0.15723
GPR142	Pancreas	1.85519	0.0193606	0.155218
OPRM1	Breast_BRCA.Her2	0.212185	0.0194366	0.769651
CELSR2	Rectum	14.5741	0.0194546	0.9999
GPR156	Brain_GBM_LGG.Codel	0.172525	0.019509	0.440672
GPR183	Cervix	1.85209	0.0195137	0.303113
GALR3	Head and Neck region_HNSC.Atypical	2.74491	0.0195271	0.227003
LTB4R2	Stomach_GI.CIN	1.97371	0.0195398	0.682026
RXFP1	Breast_BRCA.Her2	3.82244	0.0195407	0.769651
GRM7	Brain	1.39287	0.0195479	0.0302635
ADRB2	Breast_BRCA.LumA	0.52774	0.0195584	0.127367
ADORA1	Skin_SKCM.BRAF_Hotspot_Mutants	1.97369	0.0195611	0.396325
ADRA2A	Eye	0.155914	0.0195939	0.315097
GABBR1	Kidney_KIRC.2	0.460775	0.0196186	0.315927
HTR4	White blood cell_AML.5	0.296004	0.019621	0.33397
TBXA2R	Brain_GBM_LGG.Codel	0.281523	0.0196653	0.440672
GPR17	Breast	0.675197	0.019671	0.113169
BDKRB1	thyroid	0.228665	0.0196809	0.799121
CXCR4	Lung_LUAD.4	13.2114	0.0197077	0.701475
MC4R	Kidney_KIRC.1	0.437986	0.0197757	0.355201
PTGDR2	White blood cell_AML.5	3.30794	0.0198463	0.33397
HTR2A	Colon	0.487821	0.0198646	0.709284
GPR107	Stomach_GI.CIN	1.97416	0.0198651	0.682026
GPR107	Lung_LUAD.2	0.178981	0.019869	0.696575
P2RY8	White blood cell_AML.2	3.9448	0.0199019	0.767551
FPR2	Breast_BRCA.LumA	0.534517	0.0199241	0.127367
P2RY1	Breast_BRCA.LumA	0.525032	0.0199325	0.127367
GPR32	Kidney	0.677275	0.0199357	0.0658867
LPAR3	Adrenal gland_ACC.CIMP-intermediate	6.97377	0.0199622	0.629007
DRD2	Pancreas	1.86879	0.0199688	0.157381
LGR5	Breast	0.677901	0.0199834	0.113236
ADORA1	Bladder_BLCA.1	0.0804741	0.0200462	0.999093
MC3R	Lymphatic tissue	0.0974743	0.020114	0.999257
FZD5	Ovary	1.35595	0.0201667	0.704032
GPBAR1	Skin_SKCM.RAS_Hotspot_Mutants	2.18088	0.0201805	0.629934
P2RY6	Eye	0.155213	0.0202176	0.315097
CCR7	Bladder_BLCA.3	0.190398	0.0202412	0.65035
LPAR3	thyroid	0.267965	0.0202418	0.799121
OPN4	Breast_BRCA.LumB	0.429213	0.0202661	0.803266
GPR50	Head and Neck region_HNSC.Atypical	0.368047	0.0202666	0.229853
ADRA2A	White blood cell_AML.5	0.324589	0.0203362	0.33397
TAS2R40	White blood cell_AML.7	0.268597	0.0203738	0.797433
LGR6	Lung_LUAD.1	12.7967	0.0204006	0.999852
LGR5	Head and Neck region_HNSC.Mesenchymal	2.1744	0.0204203	0.496089
SSTR2	Eye	0.0876274	0.0204648	0.315097
FZD6	Breast_BRCA.LumA	0.512197	0.0204653	0.127367
NPY5R	Brain	1.38452	0.0204708	0.0315873
GPR27	Head and Neck region	0.717941	0.0204771	0.20705
GPR50	Lung_LUAD.6	0.227208	0.0205932	0.521616
NMUR1	Adrenal gland_ACC.CIMP-intermediate	0.15126	0.0206115	0.629007
GPR21	Bladder_BLCA.2	0.277308	0.0206397	0.555988
DRD4	Head and Neck region	1.39911	0.0206643	0.20705
SSTR4	Cervix	0.474267	0.0206758	0.310804
CCR8	Skin_SKCM.BRAF_Hotspot_Mutants	1.932	0.0206915	0.399441
TAS1R2	Kidney	0.656911	0.0207057	0.0674082
CXCR6	Head and Neck region	1.39533	0.0207085	0.20705
TAS2R9	Adrenal gland_ACC.CIMP-intermediate	0.133104	0.0207167	0.629007
GPR68	Breast_BRCA.LumA	1.92893	0.0207278	0.127367
GPR141	Brain_GBM_LGG.Mesenchymal-like	0.289599	0.0207667	0.929419
LTB4R	White blood cell_AML.5	0.330004	0.0207735	0.33397
FZD6	Brain_GBM_LGG.Codel	0.230971	0.0208279	0.440672
TAS2R10	Kidney	0.737404	0.02083	0.0674082
CCR8	Head and Neck region	1.39315	0.0208543	0.20705
GLP2R	Stomach	0.600078	0.0208658	0.4905
SSTR2	Head and Neck region	1.39564	0.0208827	0.20705
CXCR4	Ovary	1.35651	0.0209124	0.704032
DRD3	Prostate	0.143532	0.0209571	0.99933
GPR32	Liver	0.255853	0.0211041	0.370988
GLP2R	Head and Neck region_HNSC.Mesenchymal	2.21929	0.0211276	0.496089
SSTR3	Pancreas	1.83751	0.0212103	0.16438
GCGR	thyroid	0.270464	0.0212203	0.799121
CCR2	Liver	1.54963	0.0212816	0.370988
CRHR2	Kidney_KIRC.1	0.414103	0.0212881	0.367452
SSTR3	Skin_SKCM.RAS_Hotspot_Mutants	2.21942	0.0212951	0.629934
FPR1	Lung_LUAD.4	12.8498	0.0213761	0.701475
CRHR2	Liver	1.54771	0.0214128	0.370988
PTGER1	Head and Neck region_HNSC.Atypical	2.95478	0.0214149	0.236412
ADRA1D	Head and Neck region_HNSC.Classical	0.450846	0.0214632	0.777156
SSTR5	Ovary	1.43929	0.0214665	0.704032
GPR150	White blood cell_AML.5	3.07824	0.0214966	0.33397
GPR107	Kidney_KIRC.2	2.11237	0.0215286	0.32783
TPRA1	Eye	5.97301	0.021571	0.315097
MCHR1	Colon_GI.CIN	0.413914	0.0215841	0.955068
LTB4R	Stomach_GI.CIN	1.93199	0.0216157	0.682026
LPAR3	Kidney	0.739473	0.0216482	0.0695727
TAAR9	Stomach	0.471814	0.0216561	0.4905
GPR83	White blood cell	0.648232	0.0216748	0.221544
TAS1R1	Brain_GBM_LGG.Codel	0.31751	0.0218147	0.440672
NTSR1	Bladder_BLCA.2	0.212888	0.021851	0.555988
GPR32	Head and Neck region_HNSC.Atypical	4.13128	0.0218618	0.236412
GPR152	thyroid_THCA.1	0.0599518	0.0218856	0.999165
GRPR	Bladder	0.649614	0.0218927	0.248829
FZD5	Brain_GBM_LGG.G-CIMP-high	0.396118	0.0218991	0.741107
GPR151	Lung_LUSC.classical	0.421089	0.0219014	0.703247
PROKR1	Uterus_UCS.1	6.5216	0.0219425	0.843223
ADORA3	Colon	0.496317	0.0219465	0.709284
GPR82	Skin	1.45047	0.0219694	0.188743
TAS2R10	Lung_LUSC.secretory	0.319029	0.0220008	0.999442
GPR68	Stomach	0.602382	0.0220036	0.4905
NTSR2	Uterus_UCS.1	0.201072	0.0220061	0.843223
CXCR2	Stomach_GI.GS	0.167924	0.0220065	0.580352
GPR52	Kidney_KIRC.1	0.420277	0.0220314	0.367452
CRHR1	Liver	0.553584	0.0220348	0.370988
RXFP3	Brain	1.37895	0.0220378	0.0337816
MCHR1	Bladder_BLCA.3	0.149796	0.0220609	0.65035
OPN4	White blood cell_AML.3	0.0586797	0.0220661	0.904156
GPR183	Lung_LUAD.3	3.50318	0.0221043	0.585593
PTGER1	Kidney_KIRC.2	0.469962	0.0221134	0.32783
S1PR3	Breast_BRCA.Basal	2.60298	0.0221217	0.998249
MC4R	Kidney	0.740155	0.0221264	0.0701422
GPR132	White blood cell_AML.5	0.316861	0.0221628	0.33397
CCR5	Skin_SKCM.BRAF_Hotspot_Mutants	1.91792	0.0222748	0.399441
HRH3	Skin	0.691403	0.0222765	0.188743
SUCNR1	Breast_BRCA.LumA	0.540159	0.0222821	0.133436
FPR1	Skin_SKCM.BRAF_Hotspot_Mutants	1.92056	0.0222864	0.399441
CHRM3	Breast_BRCA.LumA	0.540721	0.022287	0.133436
GRM5	Kidney	1.36173	0.0223092	0.0702439
S1PR2	White blood cell_AML.4	2.85977	0.0223145	0.966813
GPR171	Liver	1.5376	0.0223391	0.370988
GPR183	Stomach_GI.MSI	0.214255	0.0223743	0.660145
FPR2	Lung_LUAD.6	0.340898	0.0223895	0.521616
OPRD1	Head and Neck region	1.39128	0.022417	0.216496
GLP2R	Adrenal gland	0.389261	0.0224447	0.202442
P2RY1	Brain_GBM_LGG.Codel	3.67743	0.0224559	0.440672
HTR5A	White blood cell_AML.6	0.0744808	0.0224616	0.574263
MRGPRG	White blood cell_AML.6	0.0744808	0.0224616	0.574263
BDKRB1	Brain_GBM_LGG.Codel	0.280916	0.022562	0.440672
CALCR	Eye	0.213254	0.0225699	0.315097
GPR143	Lung	1.29365	0.0225721	0.433675
CELSR1	White blood cell_AML.7	4.0702	0.022612	0.797433
GRM6	Uterus_UCS.2	0.340836	0.0226536	0.996112
GABBR2	Lining of body cavities	0.530718	0.0226841	0.175979
MCHR2	Lung_LUAD.4	0.101155	0.0226882	0.701475
GPR1	Breast_BRCA.Normal	0.583356	0.022693	0.656679
FZD3	Lung	1.29061	0.022713	0.433675
GPR31	Skin_SKCM.RAS_Hotspot_Mutants	2.11223	0.0227148	0.629934
CCR7	Lung_LUAD.4	12.5894	0.0227171	0.701475
OR51E1	Colon_GI.CIN	0.415005	0.022789	0.955068
CCR2	White blood cell_AML.2	0.263071	0.0228021	0.767551
TAS2R14	Skin_SKCM.Triple_WT	2.97263	0.0228037	0.955787
KISS1R	Eye	0.211939	0.022845	0.315097
RXFP1	Kidney_KIRC.4	2.15222	0.0228741	0.7812
GPR61	Breast_BRCA.Basal	0.385285	0.0229344	0.998249
GPR6	Endometrium	0.259179	0.0229626	0.975879
CXCR1	Lung	0.773723	0.0229711	0.433675
P2RY6	White blood cell_AML.6	0.362401	0.0230217	0.574263
TAS1R2	Head and Neck region_HNSC.Classical	0.373745	0.0230431	0.777156
OXER1	Kidney_KIRC.2	0.4806	0.0230683	0.32783
P2RY13	Brain_GBM_LGG.Mesenchymal-like	0.282384	0.0230849	0.929419
CCR4	Kidney_KIRC.2	2.11405	0.0231657	0.32783
P2RY4	Head and Neck region	1.39709	0.0231935	0.216496
S1PR5	Eye	0.168284	0.0232032	0.315097
S1PR3	Brain_GBM_LGG.Codel	0.275536	0.0232055	0.440672
APLNR	Skin	0.690648	0.0232109	0.193148
S1PR3	Kidney_KIRC.3	0.51782	0.0232249	0.814939
OPN4	Breast	0.682335	0.02323	0.123013
BRS3	Skin_SKCM.BRAF_Hotspot_Mutants	3.26834	0.0232384	0.401077
HRH2	thyroid	0.237256	0.0232445	0.799121
NPBWR1	Eye	0.257693	0.0232528	0.315097
PTGFR	Brain_GBM_LGG.G-CIMP-high	2.31289	0.0232572	0.741107
GPR6	Lung	1.63614	0.0232658	0.433675
AVPR2	White blood cell	0.650745	0.0232878	0.221544
HTR6	Head and Neck region_HNSC.Atypical	2.76965	0.0233058	0.245811
CELSR2	White blood cell	0.653177	0.0233132	0.221544
LTB4R	Stomach_GI.GS	0.172036	0.0233453	0.580352
ADORA2A	White blood cell	0.651485	0.023399	0.221544
TAS2R3	Breast_BRCA.LumA	0.546689	0.0234268	0.13404
GPR34	Skin_SKCM.RAS_Hotspot_Mutants	2.19395	0.0234351	0.629934
GPR27	Bladder_BLCA.2	0.237606	0.02344	0.565028
F2RL3	Breast_BRCA.Her2	3.08506	0.0235133	0.769651
GPR35	Lung_LUAD.4	6.79955	0.0236201	0.701475
GPR84	Skin	1.44138	0.0236288	0.193176
GPR20	Cervix	0.555475	0.0236349	0.338572
OPN4	Lining of body cavities	0.53941	0.0236457	0.177786
ADRA1D	Skin_SKCM.Triple_WT	0.349337	0.0236522	0.955787
GPR176	Lung_LUSC.primitive	5.131	0.0236655	0.663781
ADRB3	Kidney_KIRC.3	0.522713	0.023704	0.814939
MTNR1B	White blood cell_AML.7	0.125745	0.0237201	0.797433
GPR179	thyroid	0.333084	0.0237256	0.799121
HTR4	Stomach	0.606238	0.0237526	0.4905
PTGER1	Lung_LUSC.basal	0.295743	0.0237668	0.988923
DRD2	Head and Neck region_HNSC.Mesenchymal	2.24896	0.0237872	0.496089
HTR2B	Kidney_KIRC.1	2.36981	0.0238573	0.384186
TAS2R1	Esophagus_GI.ESCC	0.213346	0.0239383	0.553463
FZD4	Breast_BRCA.LumA	0.545574	0.0239449	0.13404
GRM2	Lining of body cavities	0.541631	0.023959	0.177786
CASR	Colon_GI.MSI	0.120001	0.0239657	0.92591
NPBWR2	thyroid	0.235148	0.0240079	0.799121
MCHR2	Colon_GI.GS	0.0615406	0.024028	0.977954
CXCR6	Skin_SKCM.RAS_Hotspot_Mutants	2.13214	0.0240389	0.629934
ADORA3	Kidney_KIRC.4	2.1311	0.0240723	0.7812
TAS2R14	Breast_BRCA.LumA	0.531163	0.02411	0.13404
MCHR1	Colon	0.503997	0.0241116	0.709284
FZD3	Esophagus_GI.CIN	0.416964	0.0241347	0.729438
NPBWR2	Prostate_PRAD.1-ERG	0.0409159	0.0241416	0.99939
MRGPRX3	Skin_SKCM.RAS_Hotspot_Mutants	2.10349	0.0241564	0.629934
NPY2R	Cervix	0.42178	0.0242967	0.338572
TAS2R7	White blood cell_AML.1	0.0989307	0.0243032	0.758433
TAAR6	Brain	1.50011	0.0243167	0.0371527
EDNRB	Stomach	0.605572	0.0243225	0.4905
CCKAR	Colon_GI.MSI	0.122896	0.024323	0.92591
TAS2R31	Lung_LUAD.6	0.346743	0.0243314	0.521616
OPRD1	Uterus_UCS.2	2.97331	0.0243373	0.996112
CRHR1	Colon_GI.MSI	0.0789461	0.024351	0.92591
OPN3	Lung_LUAD.6	0.33833	0.024365	0.521616
GPR88	White blood cell	1.52905	0.0243944	0.221544
FZD6	White blood cell	0.653661	0.0244115	0.221544
SMO	Lining of body cavities	0.528066	0.0244172	0.177786
P2RY8	Brain_GBM_LGG.Codel	0.276431	0.0244476	0.440672
ADORA2B	Kidney_KIRC.3	0.519349	0.0244831	0.814939
GLP1R	Endometrium	0.220673	0.0245289	0.975879
MRGPRF	Lung_LUAD.4	15.3364	0.0245687	0.701475
ADRA1D	Lung	0.777065	0.0245899	0.440727
CHRM2	Kidney_KIRP.C1	0.039841	0.0245906	0.999164
CASR	Kidney	1.34443	0.0246436	0.0755522
RXFP3	Lining of body cavities	0.521795	0.0246595	0.177786
OXER1	Head and Neck region_HNSC.Atypical	2.72762	0.0246785	0.245811
GPR27	Skin_SKCM.NF1_Any_Mutants	5.83326	0.0246978	0.997837
CCR3	Head and Neck region_HNSC.Mesenchymal	2.07217	0.0247018	0.496089
LPAR2	Breast	1.46807	0.0247245	0.129456
LGR5	Brain_GBM_LGG.Codel	0.296194	0.0247302	0.440672
GPR4	Brain_GBM_LGG.Codel	0.18392	0.0247372	0.440672
GPR119	Brain_GBM_LGG.Mesenchymal-like	0.0638966	0.024744	0.929419
TAS2R3	Stomach_GI.GS	0.256872	0.0247713	0.580352
CXCR3	White blood cell_AML.5	0.323104	0.0248209	0.344553
GPR62	Uterus_UCS.1	11.3261	0.024843	0.843223
VIPR2	White blood cell	1.53134	0.0248818	0.221544
GPR78	Stomach_GI.GS	0.17506	0.0248819	0.580352
RXFP3	Head and Neck region	1.41916	0.0249028	0.217406
MC1R	Breast_BRCA.Basal	0.393382	0.0249183	0.998249
EDNRA	Head and Neck region_HNSC.Classical	2.24725	0.0249442	0.777156
SSTR5	Lung_LUAD.5	5.5613	0.0250001	0.999562
LGR5	Head and Neck region_HNSC.Atypical	2.57376	0.0250246	0.245811
GPR31	Esophagus	1.81984	0.025059	0.934827
GPR39	Head and Neck region_HNSC.Atypical	2.66489	0.0251093	0.245811
OPRD1	Breast_BRCA.LumB	2.49978	0.0251354	0.803266
GPR78	Head and Neck region_HNSC.Basal	2.05784	0.0251417	0.72028
CRHR1	Stomach_GI.GS	0.2553	0.0252278	0.580352
GPR78	Lung_LUSC.classical	0.408714	0.0252369	0.703247
AVPR1A	Brain_GBM_LGG.Codel	0.242119	0.0252658	0.440672
GIPR	Adrenal gland_ACC.CIMP-intermediate	0.163753	0.0253711	0.629007
CCR10	Head and Neck region_HNSC.Atypical	2.64921	0.025374	0.245811
MC2R	thyroid_THCA.4	0.0812828	0.0254028	0.953116
UTS2R	Cervix	1.81309	0.0254292	0.338572
TAAR1	Kidney	1.34795	0.0254897	0.0776352
MC1R	Lining of body cavities	1.8547	0.0255738	0.179404
FZD10	Brain_GBM_LGG.Classic-like	5.82618	0.0255762	0.958584
FFAR2	White blood cell_AML.2	0.275884	0.0256139	0.767551
TRHR	Bladder_BLCA.4	0.0744139	0.0256209	0.999251
GABBR1	Head and Neck region_HNSC.Mesenchymal	2.16006	0.0256254	0.496089
GPRC5B	Breast	0.678781	0.0256439	0.130055
AVPR2	Eye	5.66155	0.0256663	0.315097
ADRA1D	Esophagus_GI.CIN	2.19595	0.0256818	0.729438
GLP1R	Esophagus_GI.ESCC	0.225996	0.0257024	0.553463
GPR37	Ovary	1.34189	0.0257646	0.704032
LPAR2	Adrenal gland	0.377124	0.0258041	0.221635
CELSR1	Bladder_BLCA.3	4.93454	0.0258093	0.65035
CALCRL	Endometrium	0.179877	0.0258118	0.975879
CCR9	Esophagus_GI.CIN	2.18483	0.0259779	0.729438
OR51E1	Breast	0.68474	0.0260041	0.1303
C5AR1	Skin_SKCM.BRAF_Hotspot_Mutants	1.88436	0.0260094	0.416877
GPR68	Adrenal gland_ACC.CIMP-intermediate	0.157021	0.0260101	0.629007
GPRC6A	Adrenal gland	0.377823	0.026018	0.221635
HTR4	Bladder	1.59159	0.0260825	0.267477
GPR32	Thymus	0.129568	0.0260946	0.934382
SSTR2	Brain_GBM_LGG.Codel	3.25056	0.0261251	0.440672
OPN3	Stomach	0.603578	0.0261525	0.4905
CHRM5	Head and Neck region_HNSC.Mesenchymal	2.13786	0.0261764	0.496089
SUCNR1	Eye	0.214916	0.0261815	0.315097
MCHR1	Lining of body cavities	0.546523	0.0261944	0.181015
FFAR2	Pancreas	1.80577	0.0262373	0.192663
OXTR	Lung_LUSC.classical	0.402605	0.0262437	0.703247
CALCR	Breast_BRCA.LumA	0.553971	0.0262469	0.13952
CELSR3	Breast_BRCA.LumA	1.8374	0.0262526	0.13952
GPR149	Stomach	0.593807	0.0263144	0.4905
GRM6	White blood cell_AML.4	0.382383	0.0263294	0.966813
OXGR1	Kidney	1.3397	0.0263353	0.0796901
MRGPRG	Breast_BRCA.Basal	0.292109	0.0263362	0.998249
TAAR2	White blood cell_AML.5	0.15361	0.0263646	0.344553
GPR37L1	Kidney_KIRC.1	0.452115	0.0263746	0.390966
PTGDR2	Esophagus_GI.CIN	0.470009	0.0263935	0.729438
GPR18	Head and Neck region	1.37563	0.0264012	0.217406
CXCR3	Head and Neck region	1.37625	0.0264224	0.217406
NPBWR1	White blood cell_AML.7	0.273246	0.0264409	0.797433
PTGER2	Kidney_KIRC.3	0.525199	0.0264429	0.821493
GALR1	Colon_GI.MSI	0.0822207	0.0264572	0.92591
GRM3	Colon_GI.GS	0.136573	0.0264574	0.977954
GPRC5C	Brain	0.733702	0.026475	0.0403182
C5AR1	Breast_BRCA.LumA	0.544035	0.0264754	0.13952
TACR1	Pancreas	1.82196	0.026517	0.192663
GPR183	Kidney	0.746384	0.0265262	0.0797496
NPY1R	Kidney_KIRC.1	2.28674	0.0265503	0.390966
XCR1	Head and Neck region	1.37596	0.0265801	0.217406
OXTR	Breast_BRCA.LumA	0.544154	0.0265895	0.13952
PTGDR	Head and Neck region	1.3766	0.0265926	0.217406
P2RY6	Skin	1.43198	0.0265995	0.213713
ADRA2C	White blood cell_AML.6	2.66517	0.0266069	0.578479
FZD8	Ovary	1.33623	0.0266084	0.704032
GPR65	Lung_LUAD.4	11.9355	0.0266666	0.701475
CMKLR1	Lung_LUAD.4	7.12423	0.0267314	0.701475
FFAR2	Stomach_GI.GS	0.177272	0.0267774	0.580352
MRGPRF	White blood cell_AML.5	0.34155	0.0268073	0.344553
MTNR1B	Paraganglia	0.156655	0.0268636	0.910921
GPR63	Kidney_KIRC.4	0.47261	0.0268654	0.7812
GPR153	Eye	5.66594	0.0269086	0.315097
GPR27	Adrenal gland_ACC.CIMP-intermediate	6.07475	0.026912	0.629007
GPRC5A	Adrenal gland_ACC.CIMP-intermediate	6.37296	0.0270098	0.629007
FSHR	Head and Neck region_HNSC.Atypical	0.248672	0.0270169	0.256385
GRM6	Kidney	0.748108	0.0270219	0.0807191
GPR132	Skin_SKCM.RAS_Hotspot_Mutants	2.09816	0.0270358	0.629934
GPR142	Endometrium	0.228411	0.0270717	0.975879
S1PR1	Eye	0.177066	0.0271062	0.315097
GPR37	Bladder	0.655997	0.0271253	0.267477
OXGR1	Eye	0.258811	0.0271385	0.315097
TAAR9	Bladder	0.205307	0.0271805	0.267477
GABBR2	Liver	1.51565	0.0273295	0.423607
RXFP3	Bladder_BLCA.3	0.234851	0.0273368	0.65035
TAS2R8	Pancreas	2.83352	0.0273472	0.195223
CHRM4	White blood cell_AML.6	0.391609	0.0274122	0.578479
GPR52	Lining of body cavities	0.534954	0.0274398	0.185901
GPR107	Kidney_KIRC.1	2.33138	0.0274471	0.390966
FZD6	Skin	1.43075	0.0274733	0.216358
SMO	Brain_GBM_LGG.Mesenchymal-like	0.292501	0.0274997	0.929419
PROKR2	Bladder_BLCA.2	0.286968	0.0275079	0.599933
TACR2	Lung_LUSC.basal	3.8626	0.0275185	0.988923
TAS2R38	Breast_BRCA.Her2	0.290573	0.0275205	0.769651
TAS2R46	Bladder	1.704	0.0275512	0.267477
ADRA1B	Breast	0.68526	0.0275737	0.135256
TAS2R43	Uterus_UCS.1	6.0474	0.0275789	0.843223
HTR1A	Esophagus_GI.ESCC	0.248857	0.0275832	0.553463
CELSR1	Colon	1.96512	0.0276208	0.709284
F2R	Eye	0.180247	0.0276284	0.315097
CRHR2	Lung	1.27951	0.0276516	0.473815
DRD2	Skin_SKCM.NF1_Any_Mutants	4.4506	0.0276903	0.997837
SSTR2	Lining of body cavities	0.543686	0.0277045	0.185901
HTR4	Ovary	0.721505	0.027737	0.704032
CCR9	Esophagus_GI.ESCC	0.281808	0.027752	0.553463
GPR42	Esophagus_GI.ESCC	0.298469	0.0277585	0.553463
CELSR1	Eye	0.222065	0.0277888	0.315097
NTSR2	Stomach_GI.GS	0.210365	0.027811	0.580352
P2RY6	Stomach_GI.GS	0.181622	0.0278365	0.580352
CCKBR	thyroid	3.48156	0.0278455	0.825089
SCTR	Uterus_UCS.1	0.157903	0.0278592	0.843223
CCR6	Lung_LUSC.primitive	5.19781	0.027862	0.663781
CX3CR1	Breast_BRCA.Her2	0.300354	0.0278912	0.769651
LPAR4	Brain	1.36032	0.027938	0.0424075
CXCR2	Lung_LUSC.classical	2.34583	0.0279601	0.703247
P2RY6	Lung_LUAD.6	2.90794	0.0279722	0.521616
GALR2	Pancreas	1.83177	0.0279876	0.195223
GPR19	Uterus_UCS.1	6.08817	0.0280404	0.843223
GPR22	Brain	1.36167	0.0280582	0.0424516
CXCR3	Lung_LUAD.6	2.97314	0.0281173	0.521616
TAS2R20	Esophagus	0.556793	0.0281926	0.934827
GPR50	White blood cell_AML.2	0.0646888	0.0282096	0.767551
GPRC6A	White blood cell_AML.2	0.0646888	0.0282096	0.767551
FZD4	Breast	0.690809	0.0282135	0.136953
FZD4	Lining of body cavities	1.83842	0.0282591	0.186905
PTGER4	Skin	1.42497	0.0282771	0.216358
GPR63	Eye	0.175759	0.0283342	0.315097
NMBR	Brain	1.36303	0.0283496	0.0427538
PROKR1	Liver	1.62031	0.0283841	0.425761
GPR137	Stomach_GI.MSI	4.64014	0.0283862	0.660145
PTGER4	Lung_LUAD.2	0.098262	0.0283987	0.696575
GPR25	Eye	0.264117	0.0284058	0.315097
FZD10	Kidney_KIRC.1	0.430978	0.0284071	0.390966
DRD4	White blood cell_AML.1	6.0545	0.0284695	0.758433
GPR182	Lung	0.782631	0.0284696	0.473815
PTGER1	Eye	0.178864	0.0284834	0.315097
CCR8	Endometrium_UCEC.CN_HIGH	0.164814	0.0285061	0.999621
FFAR3	Esophagus_GI.CIN	0.4639	0.0285324	0.729438
SUCNR1	Lung_LUAD.3	3.36077	0.0285579	0.585593
PTGER2	Skin	1.42471	0.0285866	0.216358
SSTR1	Breast_BRCA.LumA	0.552511	0.0286121	0.146834
CELSR1	Lung_LUAD.6	0.330953	0.0286232	0.521616
CXCR6	Lining of body cavities	1.82368	0.0286614	0.186905
GLP1R	Brain_GBM_LGG.Codel	3.04901	0.028736	0.440672
CXCR5	Breast_BRCA.Her2	3.50812	0.0287888	0.769651
MTNR1A	Kidney_KIRC.4	0.488029	0.0288267	0.7812
GPR26	Bladder_BLCA.2	0.316027	0.0288306	0.600201
CCR10	Eye	0.100751	0.028837	0.315097
TACR3	Thymus	0.0686403	0.0288464	0.934382
LPAR3	Brain	0.737698	0.0288869	0.0434235
TSHR	Head and Neck region	1.37599	0.0289307	0.232443
TAS2R3	Breast	0.6923	0.0289499	0.13821
GPR157	Colon_GI.CIN	2.3425	0.0290351	0.967492
ADORA2B	Brain_GBM_LGG.Codel	0.311663	0.0290446	0.440672
LPAR6	Lung_LUSC.classical	2.46266	0.0291049	0.703247
MAS1	Breast_BRCA.Basal	0.423137	0.0291356	0.998249
CRHR2	White blood cell_AML.2	0.252849	0.0292345	0.767551
GPR158	Pancreas	1.77729	0.0292465	0.199995
GPR101	Skin	0.468123	0.0292671	0.216358
LPAR4	White blood cell	1.50575	0.0292995	0.238735
GNRHR	Lung_LUAD.3	5.49403	0.0293001	0.585593
PTGDR	Breast	0.690418	0.029318	0.13821
FZD2	White blood cell_AML.4	2.8426	0.0293474	0.966813
FPR2	Breast	0.694091	0.0293621	0.13821
TSHR	White blood cell	1.50536	0.0293907	0.238735
TAS2R13	Kidney	0.751029	0.0294206	0.086772
TAS2R13	Esophagus_GI.CIN	0.463632	0.0294262	0.729438
GPR146	Kidney_KIRC.1	2.29906	0.0294269	0.390966
GPRC5A	Kidney_KIRC.4	0.482973	0.0294501	0.7812
TAS2R50	Colon	0.520235	0.0294958	0.709284
TBXA2R	Stomach	0.617902	0.0295436	0.503711
GNRHR2	Cervix	1.7533	0.0295676	0.382736
GPR157	Uterus_UCS.2	0.364862	0.0296009	0.996112
LPAR4	Head and Neck region	1.3661	0.0296085	0.233857
NPFFR1	Skin	1.42776	0.0296325	0.216358
TAS2R9	Lung_LUSC.secretory	0.0810314	0.0296621	0.999442
UTS2R	Eye	0.227186	0.0297265	0.317083
F2R	Skin_SKCM.BRAF_Hotspot_Mutants	1.87071	0.0297318	0.416877
TAS2R10	Lung_LUAD.1	11.1521	0.0297786	0.999852
RXFP4	Colon_GI.CIN	2.35824	0.0298068	0.967492
APLNR	Skin_SKCM.BRAF_Hotspot_Mutants	0.525366	0.0298283	0.416877
CXCR3	Breast_BRCA.Normal	1.66295	0.0298965	0.761518
F2R	Lining of body cavities	0.544303	0.0299002	0.189641
P2RY1	Bladder	0.663284	0.0299632	0.284956
CHRM3	Breast_BRCA.Basal	2.52199	0.030057	0.998249
GPR83	Kidney	0.752338	0.030062	0.0881063
FZD1	Kidney_KIRC.2	2.03222	0.030075	0.379596
OPN4	Lung_LUAD.5	9.46647	0.0301349	0.999562
EDNRA	Kidney_KIRC.1	2.29372	0.0301387	0.390966
TAS2R42	Stomach_GI.MSI	0.26449	0.0301449	0.660145
GRM6	Skin_SKCM.BRAF_Hotspot_Mutants	0.531818	0.0301591	0.416877
TAS2R10	Lung_LUAD.6	0.331294	0.0301617	0.521616
ADRB3	Breast	0.69125	0.0301849	0.140662
F2RL3	Head and Neck region_HNSC.Basal	1.99654	0.0301945	0.72028
ADRA1B	Stomach_GI.CIN	0.538313	0.0302059	0.700114
TAS2R20	Brain_GBM_LGG.Classic-like	10.8341	0.0302067	0.958584
TAS2R46	Uterus_UCS.2	3.93196	0.0302089	0.996112
PTH1R	Lung_LUSC.classical	0.448871	0.0302267	0.703247
MAS1	Head and Neck region_HNSC.Mesenchymal	2.21786	0.0302798	0.496089
PTGDR	Lining of body cavities	1.85187	0.0303214	0.189713
GPR135	Bile duct	0.340178	0.0303355	0.99968
SUCNR1	Skin	1.42008	0.030418	0.216358
PROKR1	Colon_GI.CIN	0.4327	0.0304715	0.967492
TAS2R50	White blood cell	1.50364	0.0305019	0.243489
F2R	Skin	1.41929	0.0305278	0.216358
HTR4	Breast	0.694407	0.0305569	0.140985
GPBAR1	Pancreas	1.78479	0.0305667	0.205993
SMO	Bladder_BLCA.3	0.20986	0.0305849	0.65035
NPBWR1	Endometrium	0.287426	0.0305987	0.975879
GHSR	Ovary	1.47407	0.0306605	0.704032
TACR1	Eye	0.182847	0.0307045	0.319898
MRGPRX1	Stomach	0.51936	0.0307457	0.503711
GPR55	Breast_BRCA.Basal	2.38626	0.0308043	0.998249
ADRA1B	Bladder_BLCA.4	0.0903209	0.0308211	0.999251
GPR3	Adrenal gland_ACC.CIMP-intermediate	0.17433	0.0308442	0.629007
GPR146	Skin	0.703848	0.0308529	0.216358
TAS2R50	Breast_BRCA.Her2	0.333469	0.0308658	0.769651
GPR37L1	Kidney	0.75233	0.030872	0.0897464
TAAR1	Lung_LUSC.secretory	0.299429	0.0309209	0.999442
BDKRB2	Bladder	0.663106	0.030948	0.288435
GPR52	Brain	1.37045	0.0309711	0.0464069
ADCYAP1R1	Stomach_GI.MSI	0.187099	0.031003	0.660145
GPR26	Ovary	0.727553	0.0310359	0.704032
TAS2R31	Liver	1.53934	0.0310519	0.451224
GPR143	Adrenal gland	2.55477	0.0310621	0.254229
GPR39	Lung_LUAD.6	0.361762	0.0311664	0.521616
NPY1R	Pancreas	1.78148	0.0312049	0.20729
CALCRL	Endometrium_UCEC.CN_HIGH	0.0965419	0.0312212	0.999621
DRD4	Adrenal gland_ACC.CIMP-intermediate	0.177324	0.0312592	0.629007
GPR19	White blood cell_AML.7	0.275025	0.0312787	0.797433
ADRA2B	Lung_LUSC.basal	3.15652	0.0312897	0.988923
GPR156	Lining of body cavities	0.547762	0.0313285	0.19117
GPR176	Lining of body cavities	0.552976	0.03138	0.19117
GPR148	White blood cell_AML.7	0.068205	0.0313801	0.797433
GHRHR	White blood cell_AML.7	0.068205	0.0313801	0.797433
GHSR	Esophagus_GI.CIN	0.466662	0.0313927	0.729438
CHRM1	Breast_BRCA.LumB	0.415549	0.0314447	0.803266
OPRD1	Adrenal gland_ACC.CIMP-intermediate	0.212715	0.0314654	0.629007
CXCR4	Lung_LUAD.6	2.88803	0.0314768	0.521616
LPAR4	Breast_BRCA.LumA	0.55934	0.0315578	0.155471
TAS2R31	Breast	0.696594	0.0315669	0.14397
LPAR3	Lung_LUAD.5	3.34668	0.0316193	0.999562
GPR85	Bladder_BLCA.3	0.18929	0.0316486	0.65035
ADCYAP1R1	Brain_GBM_LGG.Codel	3.12071	0.0316702	0.440672
MRGPRE	Brain_GBM_LGG.Codel	0.319523	0.0316717	0.440672
GPR139	Esophagus_GI.ESCC	0.0709979	0.0316912	0.553463
TAS2R46	Kidney	0.744765	0.0316938	0.0901997
VIPR1	Skin_SKCM.BRAF_Hotspot_Mutants	0.535115	0.0316952	0.416877
TAAR8	Endometrium	0.234156	0.0317016	0.975879
GPR141	Brain_GBM_LGG.G-CIMP-high	0.454221	0.0317157	0.741107
MRGPRD	Skin_SKCM.BRAF_Hotspot_Mutants	0.489106	0.0317162	0.416877
S1PR3	Head and Neck region_HNSC.Basal	0.512837	0.031799	0.72028
TAS2R38	Breast	0.627786	0.0318218	0.14397
HRH1	Breast_BRCA.LumB	0.431407	0.0318743	0.803266
S1PR1	Kidney_KIRC.2	1.99378	0.0319087	0.387885
FZD2	Stomach_GI.GS	0.284355	0.0320114	0.580352
GPR65	White blood cell_AML.2	0.290639	0.03208	0.767551
GPR19	Uterus	2.22285	0.032085	0.99182
CCR3	Skin	1.41465	0.0321803	0.217016
GPR50	White blood cell_AML.5	0.0724678	0.0321835	0.3798
ADCYAP1R1	Bladder_BLCA.2	0.249068	0.0322035	0.605897
GPR42	Stomach_GI.CIN	0.540855	0.0322156	0.700114
CCKAR	Brain_GBM_LGG.Mesenchymal-like	0.332406	0.0322299	0.929419
MC3R	Stomach	0.590295	0.0322432	0.503711
GPR146	Head and Neck region_HNSC.Mesenchymal	2.05089	0.0322489	0.496089
CHRM2	Head and Neck region_HNSC.Basal	0.382654	0.0323159	0.72028
NPSR1	Brain	0.74143	0.0323535	0.0483228
RXFP2	Ovary	0.642908	0.0323675	0.704032
CALCRL	Kidney_KIRC.4	2.0737	0.0323754	0.7812
LHCGR	Breast_BRCA.LumA	0.567666	0.0323756	0.157494
TAS2R7	Lung_LUSC.classical	0.0990619	0.0324045	0.703247
CELSR1	Brain_GBM_LGG.Codel	0.321032	0.0324266	0.440672
PROKR1	Head and Neck region_HNSC.Mesenchymal	2.14679	0.0324412	0.496089
NPY6R	Ovary	1.32714	0.0324592	0.704032
CHRM3	Eye	0.239674	0.0324794	0.320116
TAS2R5	Pancreas	1.79148	0.0325099	0.212073
C5AR1	White blood cell_AML.2	0.274526	0.0325439	0.767551
FZD10	Adrenal gland	0.381935	0.0325635	0.254229
CHRM4	White blood cell_AML.4	0.38454	0.0325819	0.966813
CNR2	Skin	1.41878	0.0325989	0.217016
RXFP1	Head and Neck region	1.36064	0.0326376	0.242095
APLNR	Endometrium_UCEC.CN_HIGH	0.100066	0.0326959	0.999621
GPR157	White blood cell_AML.2	3.19444	0.0327057	0.767551
GPR55	Head and Neck region	1.35941	0.0327295	0.242095
HTR2A	Adrenal gland_ACC.CIMP-high	0.0972159	0.0327875	0.977006
GPR85	Esophagus_GI.ESCC	0.311919	0.032794	0.553463
TAAR8	Stomach	0.562461	0.0328329	0.503711
GPR161	Colon	0.519169	0.0328392	0.709284
NPFFR2	Uterus	2.28567	0.0328755	0.99182
TAS1R2	Adrenal gland_ACC.CIMP-low	0.0823116	0.0328873	0.999317
MC3R	Bladder_BLCA.4	0.0724739	0.0329412	0.999251
TAS2R14	Head and Neck region_HNSC.Atypical	2.54024	0.0329648	0.294782
GPR162	Adrenal gland_ACC.CIMP-intermediate	0.196995	0.0330697	0.629007
GPR179	Breast	0.698406	0.0330954	0.148293
NPFFR2	Esophagus_GI.ESCC	4.97394	0.0331687	0.553463
GPR84	Skin_SKCM.BRAF_Hotspot_Mutants	1.86395	0.0331708	0.416877
LGR5	Rectum	5.85941	0.0331787	0.9999
ADORA2B	Breast_BRCA.LumA	0.560839	0.0332113	0.15905
HTR2C	Lymphatic tissue	0.118146	0.0332141	0.999257
P2RY8	Lung_LUSC.primitive	4.4856	0.033227	0.663781
P2RY8	Ovary	1.32278	0.0332376	0.704032
CXCR5	White blood cell_AML.5	0.363551	0.0332559	0.3798
GPR65	Lung_LUAD.3	2.93656	0.033275	0.585593
NPBWR2	Prostate	0.0990242	0.0333059	0.99933
GPR162	Breast_BRCA.Her2	0.327344	0.0333152	0.769651
CCR2	White blood cell_AML.7	0.259758	0.0333358	0.797433
MTNR1B	Kidney_KIRC.3	0.390375	0.0333374	0.827687
MCHR2	Colon	0.470003	0.0333728	0.709284
VIPR1	Lung_LUSC.primitive	0.164195	0.0333807	0.663781
NPY6R	Brain_GBM_LGG.G-CIMP-high	0.44512	0.0333885	0.741107
HTR2C	White blood cell_AML.4	0.17263	0.0333898	0.966813
SSTR5	Eye	0.261039	0.0333898	0.320116
GPR153	Adrenal gland	0.396131	0.0335171	0.254229
GPR75	Esophagus_GI.ESCC	0.294553	0.0335349	0.553463
GPR160	Stomach_GI.CIN	1.89483	0.0335403	0.700114
GPR158	Skin	1.41681	0.0335467	0.217738
QRFPR	Liver	1.49786	0.0335602	0.458985
GLP1R	Lung_LUSC.classical	0.431876	0.0335606	0.703247
GPR158	White blood cell_AML.6	0.327701	0.0335606	0.584008
NMUR1	Breast_BRCA.LumA	0.560575	0.0336067	0.15905
CCRL2	Breast	0.699278	0.0336101	0.149165
CCRL2	Skin	1.41011	0.033642	0.217738
TAS2R4	Lung_LUAD.3	3.85541	0.0336715	0.585593
NPY6R	Breast_BRCA.Her2	0.371559	0.0336818	0.769651
GPR153	Lung_LUAD.2	0.106041	0.0336839	0.696575
GPR182	Lung_LUSC.basal	0.295646	0.0337071	0.988923
ADRA1D	White blood cell_AML.7	0.287529	0.0337321	0.797433
CCR10	Stomach_GI.GS	9.29755	0.0337442	0.580352
CXCR4	White blood cell_AML.1	4.01192	0.0337476	0.758433
HCRTR1	White blood cell_AML.1	4.01192	0.0337476	0.758433
FZD5	White blood cell_AML.1	4.01192	0.0337476	0.758433
CCR9	White blood cell_AML.1	4.01192	0.0337476	0.758433
NPY6R	Breast_BRCA.LumA	0.561312	0.0338067	0.15905
GPR137	Pancreas	1.74316	0.03381	0.212073
GPR52	White blood cell_AML.6	0.406369	0.0338178	0.584008
TAS2R3	Head and Neck region	1.4222	0.0338304	0.242612
GPR27	Head and Neck region_HNSC.Classical	0.482687	0.0338311	0.777156
CCR4	Eye	0.26797	0.0338363	0.320116
TAS2R20	Head and Neck region	1.36574	0.0338408	0.242612
CX3CR1	Pancreas	1.76207	0.0338467	0.212073
CCR5	Lung_LUAD.4	6.70132	0.0338644	0.701475
GPR161	Lung_LUAD.4	6.70132	0.0338644	0.701475
XCR1	Lung_LUAD.4	6.70132	0.0338644	0.701475
OR51E1	Brain_GBM_LGG.Codel	0.340003	0.0338851	0.440672
CCKBR	White blood cell_AML.2	9.40524	0.0338952	0.767551
CCRL2	White blood cell_AML.5	0.355184	0.0338952	0.3798
OXGR1	Adrenal gland	2.52782	0.0338976	0.254229
P2RY14	Head and Neck region_HNSC.Atypical	2.50053	0.0339339	0.297722
MC3R	Lining of body cavities	1.81461	0.0339713	0.199845
TAS1R3	Eye	5.19978	0.0339835	0.320116
OPRD1	Breast_BRCA.LumA	0.567068	0.0340579	0.15905
GPRC5C	Bladder	1.49747	0.0341346	0.304682
LPAR4	Lung_LUSC.secretory	3.03274	0.0341584	0.999442
CYSLTR2	Lining of body cavities	1.7715	0.0342496	0.199845
GPR156	Stomach	0.616405	0.0342625	0.503711
CHRM4	Lining of body cavities	0.564994	0.0342634	0.199845
GPR61	Pancreas	1.75324	0.034313	0.212073
TAS1R2	Colon	0.384941	0.0343238	0.709284
HRH1	Head and Neck region_HNSC.Classical	2.05679	0.034438	0.777156
GPR85	Bladder	0.666739	0.0344582	0.304682
FZD1	Kidney_KIRC.1	2.20292	0.0344743	0.435121
LHCGR	Bladder_BLCA.3	0.208058	0.0344874	0.65035
GPR88	Breast	0.699836	0.0345046	0.149405
PTH1R	Lung_LUAD.2	0.186475	0.0345391	0.696575
MAS1	Adrenal gland	0.198511	0.0345709	0.254229
P2RY4	Head and Neck region_HNSC.Mesenchymal	2.14076	0.03458	0.496089
PTGIR	Lung_LUAD.3	3.19149	0.034596	0.585593
GNRHR2	Bladder_BLCA.3	0.246159	0.0346074	0.65035
P2RY4	Head and Neck region_HNSC.Atypical	2.71859	0.0346392	0.298282
ADRB3	Adrenal gland_ACC.CIMP-high	9.48459	0.0346425	0.977006
CXCR2	White blood cell_AML.2	0.316826	0.0346524	0.767551
FZD5	Brain_GBM_LGG.Codel	0.32621	0.0346801	0.440672
CXCR2	Kidney_KIRC.2	1.97124	0.0346895	0.387885
OXER1	Esophagus_GI.CIN	0.479851	0.0347879	0.729438
LPAR1	Lining of body cavities	1.77331	0.0348683	0.199845
CCKAR	Brain_GBM_LGG.Codel	0.325364	0.0348992	0.440672
TACR2	Liver	0.674792	0.0349163	0.463888
TAS2R50	Breast	0.701839	0.0349442	0.149405
GRM3	Breast	0.70172	0.0349467	0.149405
OR51E1	Lining of body cavities	0.558685	0.0349621	0.199845
GPR1	Stomach_GI.GS	0.275313	0.034966	0.580352
ADRB1	Head and Neck region_HNSC.Classical	2.13388	0.03497	0.777156
S1PR1	Brain_GBM_LGG.Classic-like	4.39991	0.0350078	0.958584
HTR2A	White blood cell	0.673107	0.0350907	0.275372
FPR1	Esophagus_GI.ESCC	0.312594	0.0350997	0.553463
GPR19	Eye	0.19037	0.0351051	0.320116
AGTR2	Lung_LUSC.primitive	0.211112	0.0351476	0.663781
GPR179	Kidney_KICH.Eosin.1	0.0928872	0.0351533	0.999201
HRH4	thyroid	0.347968	0.0351574	0.825089
DRD3	Lung_LUSC.primitive	11.1565	0.0352189	0.663781
GPR75	Lung_LUAD.1	10.4856	0.0352379	0.999852
NPY1R	Lung	0.790333	0.0352414	0.495897
CCR6	Head and Neck region	1.35251	0.0352648	0.245275
CCR6	Adrenal gland	2.46521	0.035371	0.254229
GPR146	Brain	1.34155	0.0353932	0.052694
MC3R	Colon_GI.CIN	2.51938	0.0354019	0.967492
P2RY10	Breast_BRCA.LumB	2.17828	0.0354046	0.803266
F2RL1	Stomach	0.613079	0.035442	0.503711
GPR61	Breast_BRCA.LumA	0.565302	0.0354639	0.163587
CRHR2	Breast_BRCA.LumB	0.437028	0.0354987	0.803266
LPAR5	Skin	1.40647	0.035502	0.22663
FPR3	Kidney_KIRC.3	1.86251	0.0355114	0.827687
PTGIR	Lung_LUSC.basal	0.260905	0.0355122	0.988923
MC1R	Brain_GBM_LGG.Codel	0.355511	0.0355335	0.440672
PTAFR	Lung	0.790193	0.0355375	0.495897
C3AR1	Skin_SKCM.RAS_Hotspot_Mutants	1.9977	0.0355383	0.720038
CHRM4	Esophagus	0.563562	0.0355455	0.934827
F2RL1	Pancreas	0.571522	0.0356376	0.212073
OPN3	Esophagus	1.80265	0.0357122	0.934827
TAS2R43	White blood cell	1.4899	0.0357187	0.275629
CCR8	Stomach_GI.CIN	1.86892	0.0357196	0.700114
GPR146	Eye	4.14797	0.0357272	0.320116
TAS2R40	Lung_LUAD.4	0.0512989	0.0357293	0.701475
TAS2R16	Lung_LUAD.4	0.0512989	0.0357293	0.701475
GALR3	Lung_LUAD.4	0.0512989	0.0357293	0.701475
GPR101	Lung_LUAD.4	0.0512989	0.0357293	0.701475
MRGPRX4	Lung_LUAD.4	0.0512989	0.0357293	0.701475
CCR1	Breast_BRCA.LumA	0.567417	0.0357298	0.163587
MRGPRX3	Kidney	0.731292	0.0357789	0.101048
CCR5	Brain_GBM_LGG.Codel	0.35392	0.0357825	0.440672
TAAR8	Esophagus_GI.CIN	0.207684	0.0358531	0.729438
OPN5	Pancreas	0.533612	0.0359427	0.212073
TACR3	Head and Neck region_HNSC.Basal	3.0249	0.0359715	0.749612
GPR55	Esophagus_GI.ESCC	0.283124	0.0359994	0.553463
HTR2C	Kidney_KIRC.2	0.493931	0.0360142	0.387885
GPR84	Lung_LUSC.primitive	9.80294	0.03603	0.663781
FZD1	Lung_LUAD.3	2.98494	0.0360439	0.585593
MRGPRG	Lung_LUAD.2	0.242897	0.0360593	0.696575
GLP2R	Endometrium_UCEC.CN_HIGH	0.236401	0.0360777	0.999621
GHRHR	Uterus_UCS.1	0.228243	0.0361156	0.843223
MRGPRX4	Lining of body cavities	0.475205	0.0361229	0.203962
GPR37	Lung_LUAD.6	0.373204	0.0361359	0.526977
SUCNR1	Stomach_GI.GS	0.280564	0.0361445	0.580352
FFAR3	Kidney_KIRC.1	0.463751	0.036153	0.442785
FPR2	Head and Neck region_HNSC.Mesenchymal	2.0063	0.0361746	0.496089
GPR61	Lung	1.26841	0.0361813	0.495897
GPR132	Cervix	1.73674	0.0362022	0.436849
GHRHR	Stomach	1.58914	0.0362549	0.503711
MRGPRX3	Endometrium	0.238179	0.036283	0.975879
GPR12	Breast	0.700268	0.0363071	0.15381
GPR132	Lung_LUAD.6	2.97958	0.0363432	0.526977
ADRA2C	Breast_BRCA.LumA	0.570869	0.0363511	0.164815
GPR162	Pancreas	1.74025	0.03642	0.212073
GABBR2	Breast_BRCA.Basal	2.30743	0.0364303	0.998249
EDNRA	Stomach_GI.MSI	0.275988	0.0364858	0.660145
GABBR2	Skin	0.710409	0.0364924	0.229804
FZD3	Pancreas	1.73776	0.0364958	0.212073
GPR42	White blood cell	0.662956	0.0365152	0.277157
ADRA2A	Brain_GBM_LGG.G-CIMP-high	2.07482	0.0365544	0.741107
HRH4	Kidney	0.759052	0.0365756	0.102676
OPRL1	Breast_BRCA.Normal	1.66829	0.0365777	0.761518
CHRM3	Breast_BRCA.LumB	0.451713	0.0366008	0.803266
CX3CR1	Adrenal gland	2.47618	0.0366223	0.259173
LGR5	thyroid	0.26517	0.036645	0.825089
GPR153	Head and Neck region_HNSC.Atypical	0.422735	0.0366515	0.299481
NPSR1	Bladder_BLCA.4	0.157291	0.0366897	0.999251
GPR156	thyroid_THCA.5	0.0744613	0.0367324	0.999339
TAS1R2	Lung_LUSC.classical	0.46078	0.0367702	0.737003
LPAR1	Esophagus_GI.CIN	2.11379	0.0368217	0.729438
GPR63	Uterus_UCS.1	5.17064	0.0368708	0.843223
ADRB3	White blood cell_AML.5	0.350516	0.0369164	0.402952
GRM7	Pancreas	1.75185	0.0369382	0.212073
MC4R	Adrenal gland_ACC.CIMP-intermediate	0.180131	0.0369578	0.629007
P2RY4	Kidney_KIRC.3	1.88721	0.0369721	0.827687
GPR158	thyroid	0.306164	0.0369747	0.825089
ADRA2A	Kidney_KIRC.1	2.17921	0.0369778	0.442785
MAS1	Kidney_KIRC.3	2.0926	0.0370029	0.827687
CELSR1	Stomach_GI.GS	0.111678	0.0370567	0.580352
TAS1R3	Skin_SKCM.RAS_Hotspot_Mutants	1.98062	0.0371345	0.721028
ADRA2B	Brain_GBM_LGG.G-CIMP-high	0.460919	0.0371727	0.741107
AGTR1	Colon	0.524258	0.0372023	0.709284
ADRB1	Cervix	1.71298	0.0372075	0.436849
GPR34	Kidney_KIRC.4	2.01327	0.0372105	0.7812
ADRA2B	Pancreas	1.76419	0.037216	0.212073
GPR61	Skin_SKCM.Triple_WT	2.72792	0.0372211	0.955787
NTSR2	Lung_LUAD.4	0.197775	0.0372674	0.701475
FZD7	Kidney_KIRC.3	1.83605	0.0372992	0.827687
FZD7	Head and Neck region_HNSC.Basal	0.511784	0.0373183	0.749612
GPR17	Eye	4.13226	0.037323	0.321552
CYSLTR1	Skin_SKCM.BRAF_Hotspot_Mutants	1.80728	0.0373557	0.416877
MRGPRE	Adrenal gland_ACC.CIMP-intermediate	0.242694	0.0373695	0.629007
LPAR3	Pancreas	0.567143	0.0373977	0.212073
GPR3	Breast_BRCA.Her2	2.80529	0.0374085	0.769651
NPSR1	Kidney_KICH.Eosin.0	0.173141	0.0374126	0.998803
CHRM3	Kidney_KIRC.2	1.93531	0.0374476	0.387885
TACR1	Kidney	1.31333	0.0374486	0.104497
GPR1	Skin_SKCM.BRAF_Hotspot_Mutants	0.546996	0.0374785	0.416877
GPR26	Stomach_GI.MSI	0.281106	0.0374886	0.660145
GPR52	Skin	1.40149	0.0374945	0.232966
CCR2	Skin_SKCM.BRAF_Hotspot_Mutants	1.80681	0.0375402	0.416877
PTGIR	Head and Neck region_HNSC.Atypical	2.56962	0.0375826	0.299481
GPR150	Kidney_KIRP.C2b	0.105404	0.0376775	0.999812
GPR6	Liver	0.223272	0.0376925	0.486707
NMBR	Head and Neck region_HNSC.Mesenchymal	1.99844	0.0377048	0.496089
LTB4R2	Endometrium_UCEC.CN_HIGH	5.56934	0.0377229	0.999621
P2RY12	Breast_BRCA.LumA	0.570733	0.0377323	0.168948
QRFPR	Breast	1.42031	0.0377415	0.156715
MRGPRX1	Breast_BRCA.Normal	0.220452	0.0377769	0.761518
EDNRA	Head and Neck region_HNSC.Mesenchymal	2.03123	0.0377835	0.496089
FPR2	White blood cell_AML.2	0.336221	0.0378033	0.79747
CCR2	Lung_LUAD.4	6.50083	0.0378404	0.701475
GRM6	Head and Neck region_HNSC.Atypical	2.83547	0.0378666	0.299481
GPR176	Stomach	0.631815	0.0379599	0.503711
GABBR1	Esophagus_GI.CIN	2.02265	0.0379792	0.729438
GRM7	Colon_GI.CIN	2.38342	0.0379805	0.967492
BDKRB1	Breast_BRCA.LumA	0.57276	0.0379861	0.168948
CXCR2	Skin	0.71363	0.0380012	0.233007
ADORA3	Lining of body cavities	1.76111	0.0380251	0.212116
GPR27	Breast	1.41581	0.0380263	0.156715
NPY5R	Bladder_BLCA.3	0.224233	0.0381358	0.65035
GPR87	Breast_BRCA.Basal	0.423372	0.0381461	0.998249
TAS2R60	Kidney_KICH.Eosin.0	0.106026	0.0381618	0.998803
GPR151	Brain_GBM_LGG.G-CIMP-high	2.22152	0.038168	0.741107
TAS2R19	Adrenal gland	0.411218	0.0381887	0.259351
CRHR2	Colon	0.533772	0.038218	0.709284
GPR21	Adrenal gland	0.412616	0.0382541	0.259351
GPR65	Brain_GBM_LGG.Codel	0.332116	0.0382953	0.45758
HTR2B	Eye	0.197285	0.0383059	0.322906
NPY1R	Stomach	0.631359	0.0383401	0.503711
RXFP4	Adrenal gland_ACC.CIMP-intermediate	0.188969	0.0383591	0.629007
P2RY8	Cervix	1.71144	0.0383708	0.436849
CELSR1	Kidney_KIRC.2	1.95892	0.0383919	0.387885
CASR	Head and Neck region	1.42141	0.0384118	0.254708
UTS2R	Head and Neck region	1.34836	0.038456	0.254708
GPR68	Stomach_GI.MSI	0.277906	0.0384611	0.660145
GPR84	Breast	1.42834	0.0385134	0.156715
RXFP2	Stomach_GI.CIN	0.489044	0.0385458	0.700114
HTR1E	Breast_BRCA.Her2	0.37297	0.0385628	0.769651
GPR151	Bladder	1.59899	0.0385675	0.332823
VIPR2	Lung_LUAD.2	8.88667	0.0385831	0.696575
FZD2	Adrenal gland_ACC.CIMP-intermediate	0.189317	0.0386282	0.629007
CRHR2	Lung_LUAD.5	3.00323	0.0386446	0.999562
ADRB1	Lung_LUAD.2	0.184465	0.0386842	0.696575
CYSLTR2	Adrenal gland_ACC.CIMP-high	5.28187	0.0387214	0.977006
GPR3	Liver	0.680222	0.0387273	0.486707
HTR1F	White blood cell_AML.6	0.409417	0.0387922	0.604891
CRHR1	Stomach_GI.CIN	0.548206	0.0387975	0.700114
GRM8	Head and Neck region	1.34851	0.0388074	0.254708
MC4R	Breast_BRCA.Basal	2.25948	0.038847	0.998249
ADRA1B	Lung_LUSC.primitive	4.31758	0.0388687	0.663781
GLP2R	Breast_BRCA.LumA	0.575493	0.0388906	0.16898
PTGIR	Eye	0.196599	0.0389268	0.322906
CHRM5	Breast	0.706557	0.0390106	0.156715
GPR84	Head and Neck region_HNSC.Mesenchymal	2.01202	0.0390111	0.496089
S1PR1	Stomach	0.632248	0.0390129	0.503711
TAS2R13	Colon	0.5371	0.0390727	0.709284
DRD2	Breast_BRCA.LumB	0.455375	0.0390771	0.803266
FPR1	Stomach_GI.CIN	1.86038	0.039084	0.700114
DRD4	Endometrium_UCEC.CN_HIGH	9.13463	0.0390973	0.999621
GPR45	Kidney_KIRC.2	0.515325	0.0391276	0.387885
TAS2R38	Bladder_BLCA.4	0.100397	0.0391653	0.999251
RXFP2	Colon_GI.CIN	0.20333	0.0391689	0.967492
TAAR2	Kidney_KIRC.4	0.219394	0.0391722	0.7812
FPR2	Kidney	0.761782	0.0392255	0.10816
CRHR2	Pancreas	1.73957	0.0392443	0.218989
GPR101	Paraganglia_PCPG.Pseudohypoxia	0.0800091	0.0392954	1
AVPR2	Kidney_KIRC.1	2.131	0.0392964	0.458785
TAS2R9	Stomach_GI.CIN	0.542566	0.0393035	0.700114
FZD2	Bladder_BLCA.1	0.202033	0.0393083	0.999093
GABBR2	Uterus_UCS.1	9.18695	0.0393477	0.843223
TAS2R20	Rectum	5.7012	0.0394275	0.9999
CCR4	Ovary	1.31059	0.0394664	0.716003
ADRA2A	Lung_LUAD.6	2.75165	0.039482	0.555141
F2R	Stomach_GI.GS	0.288399	0.0395579	0.580352
GRM5	Bladder	0.660284	0.0396363	0.335828
CXCR4	Eye	0.199757	0.0396425	0.322906
GPR52	Esophagus_GI.ESCC	0.324662	0.039739	0.553463
CCR5	Head and Neck region_HNSC.Atypical	2.39365	0.0397793	0.303236
TAS2R14	Esophagus_GI.CIN	0.489014	0.0397817	0.729438
CCRL2	White blood cell	0.679428	0.0398412	0.294437
TAAR9	Brain	0.511704	0.0398412	0.0585678
S1PR3	Kidney	0.759407	0.0398454	0.109223
FZD7	Head and Neck region_HNSC.Classical	1.99839	0.0398733	0.777156
TAS2R31	Uterus_UCS.1	9.33632	0.0398813	0.843223
MRGPRG	Breast	0.423352	0.0398839	0.158854
GPBAR1	Bladder_BLCA.2	0.263012	0.0399467	0.605897
P2RY14	Bladder_BLCA.2	0.316766	0.0400179	0.605897
RXFP3	White blood cell_AML.4	0.250801	0.0400414	0.966813
CALCR	Stomach	0.632309	0.040119	0.503711
LPAR1	White blood cell_AML.2	0.301465	0.0401369	0.808212
GPR173	Kidney	0.764062	0.0401404	0.109388
F2RL1	Head and Neck region	0.744269	0.0402248	0.260344
GHSR	White blood cell_AML.7	0.249576	0.0402422	0.797433
C5AR1	Stomach_GI.MSI	0.25226	0.0402586	0.660145
NPSR1	Adrenal gland_ACC.CIMP-intermediate	0.211105	0.040384	0.629007
GPR88	Lung_LUAD.3	2.99513	0.0403949	0.585593
GRM7	Bladder	0.676401	0.0404721	0.336786
AGTR2	Lung_LUAD.4	5.80963	0.0404727	0.701475
TPRA1	Stomach_GI.CIN	1.81165	0.0404777	0.700114
TAS2R43	Breast_BRCA.LumA	0.579677	0.0404938	0.16898
TAS2R50	Colon_GI.CIN	0.456427	0.0405233	0.967492
GPR87	Esophagus_GI.ESCC	0.303187	0.0405293	0.553463
[truncated: 353 more rows]
