# Supplementary material for: The landscape of cancer-rewired GPCR signaling axes
Source: Cell Genom. 2024 May 8;4(5):100557. doi: 10.1016/j.xgen.2024.100557 (PMC11099383; doi:10.1016/j.xgen.2024.100557)
Supplement: Table S8. Related to Figure 4: Ligand-based survival analysis; cancer tissue/TCGA molecular subtypes [file mmc9.xlsx]

## Sheet: Sheet1
Table S8: ligand based survival analysis - cancer tissue/TCGA molecular subtypes
Ligand	Tissue/TCGA-molecular subtype	HR	logrank-p	FDR
ANXA1	Brain	0.204427	8.22147e-22	1.0359e-19
RARRES2	Brain	0.247128	6.64402e-19	4.18573e-17
CXCL10	Brain	0.226757	1.7099e-18	7.1816e-17
SAA1	Brain	0.267183	2.55121e-16	8.0363e-15
CXCL11	Brain	0.291682	5.33911e-15	1.34546e-13
CCL5	Brain	0.307401	1.89113e-14	3.97137e-13
ADM	Brain	0.308205	1.53953e-13	2.77116e-12
CCL27	Brain	0.337324	2.12972e-13	3.35431e-12
XCL1	Brain	0.348007	1.49965e-12	2.09951e-11
EDN2	Brain	0.35738	1.76021e-12	2.21786e-11
CXCL9	Brain	0.335637	3.35455e-12	3.84248e-11
CXCL16	Brain	0.35676	1.07387e-11	1.12756e-10
UCN2	Brain	0.377709	1.10291e-10	1.06898e-09
CCL23	Brain	0.406613	3.60492e-10	3.24442e-09
PMCH	Brain	0.386272	4.53063e-10	3.80573e-09
CAMP	Brain	0.395657	5.32713e-10	4.19511e-09
GIP	Kidney	0.339997	5.46772e-10	6.88933e-08
EDN3	Brain	2.4861	1.1948e-09	8.85558e-09
SAA1	Kidney	0.43132	1.28026e-09	8.06561e-08
HEBP1	Brain	0.418208	3.29572e-09	2.30701e-08
PPY	Brain	0.434717	3.62329e-09	2.40282e-08
CCL20	Brain	0.42282	4.33756e-09	2.73266e-08
C3	Brain	0.419654	6.4124e-09	3.84744e-08
XCL1	Kidney	0.451203	1.31645e-08	5.5291e-07
APLN	Brain	0.444041	2.16623e-08	1.24066e-07
XCL2	Brain	0.447875	2.92798e-08	1.60402e-07
CXCL8	Brain	0.441972	3.12606e-08	1.64118e-07
IAPP	Brain	2.18976	6.51504e-08	3.28358e-07
INSL5	Brain	0.471662	1.65279e-07	8.00966e-07
CCL2	Brain	0.481871	4.58156e-07	2.13806e-06
UCN2	Kidney	0.515743	5.86266e-07	1.84674e-05
SCT	Brain	2.07105	6.19955e-07	2.7898e-06
PPBP	Brain	0.492793	1.01276e-06	4.26735e-06
NPW	Brain	0.483771	1.01604e-06	4.26735e-06
CCL7	Brain	0.507162	1.1974e-06	4.86685e-06
CXCL13	Kidney	0.513907	1.4609e-06	3.68148e-05
PROK2	Brain	0.498289	1.60946e-06	6.33723e-06
RSPO3	Brain	2.00573	1.67299e-06	6.38779e-06
CX3CL1	Brain	2.00816	1.97652e-06	7.32476e-06
CCL26	Brain	0.501173	2.28007e-06	8.20825e-06
ADM2	Brain	0.513578	3.51971e-06	1.2319e-05
SPX	Brain	1.99743	4.28421e-06	1.45895e-05
INSL3	Kidney	0.543617	4.81391e-06	0.000101092
CCL7	Kidney	0.544617	6.23291e-06	0.000112192
CXCL1	Brain	0.52366	6.2571e-06	2.07472e-05
PTHLH	Kidney	0.535597	7.51908e-06	0.000118425
CCL8	Brain	0.522375	8.03054e-06	2.59448e-05
HCRT	Brain	0.5325	1.02477e-05	3.22804e-05
GNRH2	Brain	0.536566	1.16854e-05	3.59113e-05
GAL	Brain	0.533696	1.52143e-05	4.56428e-05
C3	Kidney	0.56194	1.87192e-05	0.000222041
ADCYAP1	Kidney	1.77395	1.89437e-05	0.000222041
KISS1	Kidney	0.560267	1.93846e-05	0.000222041
NMB	Brain	1.83776	2.28063e-05	6.68278e-05
XCL2	Kidney	0.56599	3.19429e-05	0.000293417
CCL11	Kidney	0.566531	3.23192e-05	0.000293417
UCN	Kidney	0.577676	3.26019e-05	0.000293417
CCL20	Kidney	0.568942	4.2931e-05	0.000339432
SST	Kidney	1.7251	4.31024e-05	0.000339432
SST	Brain	1.7932	5.37157e-05	0.000153822
CXCL11	Kidney	0.577416	6.22192e-05	0.000461154
CCL26	Kidney	0.583588	6.75809e-05	0.000473067
CX3CL1	Kidney	1.7041	7.60993e-05	0.000504658
NMU	Kidney	0.587726	8.5153e-05	0.000536464
RLN2	Kidney	1.71056	0.000109198	0.000655188
RSPO1	Lining of body cavities	3.00324	0.000112116	0.0141266
CCL5	Kidney	0.59329	0.000115696	0.000662389
CXCL8	Cervix	0.352897	0.000119808	0.0150958
RPS19	Kidney	0.599976	0.000120912	0.000662389
UCN3	Brain	2.1619	0.000122145	0.000342005
CCL19	Brain	1.72374	0.000128373	0.000351631
CCL8	Skin	1.86139	0.00013433	0.0146294
CXCL2	Kidney	0.609007	0.000200466	0.00105245
CORT	Pancreas	2.92796	0.000207437	0.0110632
QRFP	Brain	0.590464	0.000213667	0.000572809
PRLH	Kidney	0.318519	0.000216028	0.00107499
CXCL9	Kidney	0.60557	0.000221823	0.00107499
GNRH2	Pancreas	2.86063	0.000230773	0.0110632
CCL4	Skin	1.82014	0.000232213	0.0146294
PMCH	Kidney	0.60802	0.00025714	0.00119999
WNT4	Pancreas	2.67251	0.000263408	0.0110632
PTHLH	Brain	0.593598	0.000276817	0.000726645
PYY	Adrenal gland	0.159825	0.000284881	0.0356101
GHRH	Brain	1.67939	0.000312614	0.000803865
CXCL3	Kidney	0.620732	0.000324658	0.00146096
NPY	Brain	1.67741	0.000335484	0.000845419
UTS2	Kidney	0.618975	0.000337522	0.00146648
CCL4	Kidney	0.617542	0.000350315	0.00147132
PTH2	Paraganglia_PCPG.Pseudohypoxia	0.0113555	0.000351299	0.0439123
WNT3A	Cervix	2.6089	0.000392589	0.0247331
CCL8	Breast	0.547845	0.000427587	0.0538759
GRP	Brain	1.64827	0.000464902	0.00114858
HCRT	Pancreas	2.67838	0.000495266	0.0156009
EDN2	Brain_GBM_LGG.G-CIMP-high	5.92137	0.000495384	0.0624184
TAC1	Liver	0.503962	0.000514784	0.0474801
CCL26	Lining of body cavities	0.377009	0.000532764	0.0335642
CCL20	Esophagus_GI.CIN	0.273299	0.000551774	0.0689717
DEFB4A	Kidney_KIRC.1	0.0710312	0.000576381	0.0720476
CCL8	Breast_BRCA.LumA	0.388742	0.000628441	0.0658079
APELA	Head and Neck region_HNSC.Mesenchymal	3.3915	0.000644386	0.0792595
RSPO1	Brain	1.65984	0.000655971	0.00158947
MLN	Brain	0.609472	0.000707185	0.00168123
CXCL1	Liver	0.522752	0.000753653	0.0474801
CRH	Esophagus	0.335497	0.0008023	0.10109
KISS1	Eye	0.117452	0.000823555	0.102121
NPFF	Kidney	0.642649	0.000872774	0.00354741
CGA	Brain	0.624903	0.000877356	0.00204716
EDN2	Breast	1.76411	0.00093656	0.0580909
CXCL13	Head and Neck region	1.6182	0.000954742	0.0718961
CCL8	Kidney	0.641873	0.0011003	0.00433243
XCL2	Breast_BRCA.Normal	2.22908	0.00110269	0.0622889
CCL13	Skin	1.70121	0.00111146	0.0466813
CGA	White blood cell_AML.4	0.0169304	0.00112904	0.0979076
GNRH1	Head and Neck region	1.639	0.00114121	0.0718961
NTS	Breast_BRCA.LumA	0.396697	0.00116829	0.0658079
HEBP1	Pancreas	0.409669	0.00117823	0.0283452
CALCA	Brain	0.634683	0.00119836	0.00274534
CXCL8	Kidney	0.652664	0.00125817	0.00480392
CCL1	Kidney	0.631294	0.00130692	0.0048433
RSPO4	Kidney	0.656379	0.00134862	0.00485502
INSL5	Pancreas	2.75448	0.00134977	0.0283452
CCL17	Cervix	2.38685	0.00136431	0.0573011
ADM	Breast_BRCA.Normal	0.46274	0.0013681	0.0622889
PYY	Breast	1.73494	0.00138312	0.0580909
RSPO4	Brain	1.57672	0.00142227	0.00320011
TAC3	Kidney	0.656205	0.001427	0.00499451
CCL25	Breast_BRCA.Basal	4.41041	0.00148385	0.186965
KNG1	Breast_BRCA.Normal	0.428055	0.00149493	0.0622889
RPS19	Adrenal gland	0.221584	0.00152089	0.0635571
ADM	Lining of body cavities	0.396417	0.001548	0.065016
PENK	Breast_BRCA.LumA	0.409108	0.00156686	0.0658079
APLN	Kidney	0.649136	0.00157399	0.00536007
WNT5A	Brain	0.636407	0.0016121	0.00356359
C3	Adrenal gland	4.44828	0.00170063	0.0635571
RLN3	Bile duct	0.16195	0.0017166	0.209425
CXCL5	White blood cell_AML.4	0.228774	0.00173288	0.0979076
DEFB4A	Kidney_KIRC.2	0.0217403	0.001772	0.125171
PMCH	Brain_GBM_LGG.Codel	0.170594	0.00191365	0.125668
CXCL13	Skin	1.65221	0.00196948	0.0620388
RSPO2	Kidney_KIRC.4	0.36672	0.0019995	0.247938
SAA1	Kidney_KIRC.2	0.352295	0.00200273	0.125171
PTH2	Brain_GBM_LGG.Codel	0.129425	0.00201068	0.125668
CCL17	Brain	0.647123	0.00202072	0.00438984
IAPP	Adrenal gland	0.228122	0.00203383	0.0635571
CXCL10	White blood cell_AML.5	0.199288	0.00209753	0.234924
NMS	Lung_LUSC.classical	0.0268854	0.0021504	0.264499
PNOC	Kidney	0.664405	0.00216389	0.00705281
SPX	Kidney	1.50449	0.00218301	0.00705281
CGA	White blood cell	0.270489	0.00219793	0.136475
CCL21	Brain	1.55552	0.00223222	0.00476711
CGA	Lining of body cavities	0.417476	0.00228706	0.0720423
UCN3	Pancreas	2.26889	0.00235955	0.042472
ADM	Breast	0.596419	0.00238493	0.0658055
UTS2	Head and Neck region_HNSC.Atypical	5.27349	0.00239817	0.144533
SAA1	Head and Neck region_HNSC.Basal	0.379801	0.00244739	0.301029
CAMP	thyroid	0.146222	0.00253373	0.316716
VIP	Brain	1.53474	0.00268311	0.00554896
PROK1	Brain	0.656345	0.0026864	0.00554896
CXCL5	Liver	0.566259	0.00278553	0.0959821
CXCL10	Skin	1.62187	0.00283102	0.064855
CXCL5	Kidney	0.673959	0.00283239	0.00892202
PENK	Breast	0.598386	0.00289032	0.0658055
UCN2	Ovary_OVCA.Proliferative	2.12608	0.00299407	0.355164
CCL22	Kidney_KIRC.3	2.44302	0.00301791	0.222323
CALCA	Liver_LIHC.iCluster:3	0.276734	0.00303973	0.376926
CXCL8	Liver	0.567945	0.00304705	0.0959821
CXCL13	Skin_SKCM.RAS_Hotspot_Mutants	2.73226	0.00307549	0.180492
CXCL11	Skin	1.61495	0.00311693	0.064855
CCL25	White blood cell	0.568506	0.00314537	0.136475
CCL7	Brain_GBM_LGG.G-CIMP-high	4.41871	0.00315967	0.199059
C3	Lining of body cavities	2.29288	0.00318693	0.0798437
RSPO1	Kidney	0.675621	0.00328857	0.00991977
NPB	Kidney	0.679524	0.00330659	0.00991977
CCL24	Breast_BRCA.LumA	0.448811	0.00344564	0.0921059
GAL	Colon	0.376369	0.00349996	0.304758
CCL26	Breast	1.65968	0.00353437	0.0658055
QRFP	Skin_SKCM.BRAF_Hotspot_Mutants	0.430295	0.00353481	0.191074
ADM2	Kidney_KIRC.3	2.38128	0.00358585	0.222323
CCL26	Uterus	0.336779	0.003596	0.4495
CCL25	Skin	1.61451	0.00360306	0.064855
CCL19	Kidney	0.673966	0.0036263	0.0106259
SCT	Breast_BRCA.LumA	2.35332	0.003655	0.0921059
RLN2	Pancreas	2.23922	0.0036567	0.057593
CXCL5	Cervix	0.465705	0.00370192	0.0923266
RLN1	Kidney	1.48221	0.00371515	0.0106388
CCL24	Breast	0.609275	0.00372431	0.0658055
PROK1	Breast_BRCA.Basal	0.259808	0.00376447	0.237161
GAL	Lining of body cavities	0.447918	0.00380208	0.0798437
CCL15	Cervix	2.21189	0.00381372	0.0923266
CRH	Brain	1.51934	0.00385531	0.00783499
WNT4	Skin_SKCM.RAS_Hotspot_Mutants	2.80499	0.00392147	0.180492
PTH2	Paraganglia	0.108911	0.00395117	0.493897
C5	White blood cell_AML.7	0.166052	0.00417613	0.451022
CXCL9	Breast_BRCA.LumB	3.31037	0.00422163	0.527703
CALCA	Bladder	0.580675	0.00425004	0.136992
CXCL1	Kidney	0.68743	0.00430148	0.0120441
UCN	White blood cell_AML.6	0.290244	0.00431937	0.302937
CCL13	Breast	0.614994	0.00436088	0.0658055
INSL3	Cervix	2.14429	0.0043965	0.0923266
C5	Head and Neck region_HNSC.Atypical	4.24493	0.00439901	0.144533
SCT	Adrenal gland	0.276409	0.00440984	0.0951525
XCL2	Skin	1.58691	0.00442345	0.0696694
CXCL10	Head and Neck region_HNSC.Atypical	3.55276	0.0044322	0.144533
CCL7	Skin_SKCM.BRAF_Hotspot_Mutants	2.3176	0.00444351	0.191074
PTH2	Lung_LUAD.5	0.0180187	0.004512	0.564
SCT	Adrenal gland_ACC.CIMP-intermediate	0.0437355	0.00452352	0.41573
APLN	Lung	0.725974	0.00454175	0.304492
MLN	Adrenal gland	0.15926	0.00456732	0.0951525
PRLH	Kidney_KIRC.4	0.117897	0.00459974	0.285184
UCN3	Kidney_KIRC.1	3.04668	0.00466969	0.291856
GHRH	Bladder	0.504717	0.00469037	0.136992
CCK	Lung	0.729216	0.0048332	0.304492
QRFP	Colon	0.40425	0.00483743	0.304758
CALCB	Breast	0.621743	0.00501087	0.0658055
CCL14	Bladder	0.584699	0.00503808	0.136992
CCL5	Head and Neck region_HNSC.Atypical	3.37722	0.0050886	0.144533
NMU	Breast_BRCA.LumA	2.22931	0.00512873	0.0928357
NPY	Skin_SKCM.BRAF_Hotspot_Mutants	0.444762	0.00513342	0.191074
CCL13	Breast_BRCA.LumA	0.470889	0.00516779	0.0928357
CXCL9	Breast	1.6289	0.00522266	0.0658055
CCL15	Bladder	1.72021	0.00525224	0.136992
HCRT	Head and Neck region_HNSC.Classical	0.160182	0.00526598	0.326019
CXCL10	Breast_BRCA.Her2	4.47777	0.00528223	0.214164
CXCL13	Breast_BRCA.Normal	1.98081	0.00529148	0.165359
PPBP	Liver	0.589565	0.0053562	0.129389
PROK2	Bladder	0.591218	0.00543621	0.136992
NPB	Head and Neck region	1.49987	0.00545465	0.209667
GAL	Skin	0.636342	0.0054772	0.0766808
NPY	Bladder_BLCA.3	0.0753833	0.00549859	0.676327
CORT	Brain	1.4837	0.00551016	0.0110203
CXCL12	White blood cell	1.68779	0.00553039	0.136475
PRLH	thyroid_THCA.4	0.03973	0.00556682	0.695852
CXCL5	Ovary_OVCA.Proliferative	2.07927	0.00563753	0.355164
CCL25	Brain	0.677361	0.00576799	0.0113557
GNRH1	Head and Neck region_HNSC.Atypical	3.73214	0.00578134	0.144533
CCL13	Brain	0.678218	0.00587424	0.011387
CCL8	Skin_SKCM.RAS_Hotspot_Mutants	2.5458	0.00588676	0.180492
NPW	Breast_BRCA.LumA	2.15667	0.00589433	0.0928357
NTS	White blood cell_AML.6	0.259775	0.00610215	0.302937
GHRH	Endometrium	0.209403	0.00612277	0.771469
UCN	Skin	1.55878	0.00613672	0.0773227
PPBP	Colon_GI.CIN	0.331377	0.00616115	0.766268
CXCL6	Liver	0.595502	0.00616139	0.129389
SCT	Stomach	0.544859	0.00622765	0.383716
HEBP1	Liver_LIHC.iCluster:1	0.325822	0.00623112	0.772659
CCL11	White blood cell	0.0592975	0.00624006	0.136475
NPVF	White blood cell	0.0592975	0.00624006	0.136475
CXCL3	Kidney_KIRC.2	0.402185	0.00624675	0.195546
RPS19	Kidney_KIRC.2	0.405696	0.00625747	0.195546
INSL3	Brain	0.682852	0.00632849	0.0120817
RLN1	Pancreas	2.0814	0.00651958	0.0912741
EDN1	White blood cell_AML.5	0.243269	0.00660507	0.309634
PROK1	Breast	0.629152	0.00673315	0.0680296
CXCL13	Breast	1.58408	0.00676189	0.0680296
AVP	Head and Neck region_HNSC.Classical	0.0432256	0.00687308	0.326019
VIP	Liver_LIHC.iCluster:3	0.333562	0.0068885	0.417521
RSPO4	Ovary_OVCA.Mesenchymal	0.482415	0.00692818	0.64193
CCL5	Cervix	2.02982	0.00693358	0.124804
GNRH1	Kidney	0.700781	0.00696429	0.0190761
MLN	Ovary	2.25407	0.00697842	0.31799
PPBP	Breast	0.635319	0.00701893	0.0680296
APLN	Kidney_KIRC.1	2.7885	0.00721191	0.300496
UTS2	Brain	0.682328	0.00721312	0.0132008
ADCYAP1	Brain	0.68592	0.0072836	0.0132008
RPS19	Brain	0.679379	0.00730854	0.0132008
RLN1	Brain	0.687013	0.00733379	0.0132008
GRP	Kidney	0.697445	0.0073786	0.0197809
RARRES2	White blood cell_AML.4	3.85384	0.00746457	0.169697
WNT5A	Adrenal gland	0.282746	0.00746881	0.123858
CCL2	Skin_SKCM.RAS_Hotspot_Mutants	2.47168	0.00748293	0.180492
NPVF	White blood cell_AML.4	0.035453	0.0075087	0.169697
NMS	White blood cell_AML.4	0.035453	0.0075087	0.169697
CXCL12	Bladder	0.594994	0.00758423	0.152959
CXCL13	Breast_BRCA.Her2	4.58286	0.00764595	0.214164
ANXA1	thyroid	5.43546	0.00764665	0.477916
OXT	Breast	1.58253	0.00769648	0.0692683
CXCL12	Bladder_BLCA.2	0.162721	0.00785924	0.733738
PNOC	Head and Neck region	1.47823	0.0079257	0.209667
CCL11	Adrenal gland	0.328539	0.00792694	0.123858
CCL4	Skin_SKCM.RAS_Hotspot_Mutants	2.4642	0.00798641	0.180492
NMU	Head and Neck region_HNSC.Classical	0.37625	0.00808313	0.326019
GNRH2	Breast_BRCA.LumA	0.483992	0.00810412	0.106165
SCT	Skin_SKCM.Triple_WT	3.58279	0.00826281	0.450899
PDYN	White blood cell_AML.5	0.269833	0.00829377	0.309634
UTS2	Head and Neck region	1.46471	0.00832013	0.209667
PMCH	Breast_BRCA.Her2	4.45412	0.00834688	0.214164
NPY	Kidney	1.41609	0.00839666	0.0220412
CCL27	Pancreas	2.0713	0.00840279	0.101957
PNOC	Skin	1.53623	0.00842381	0.0894392
CXCL11	Breast_BRCA.Her2	4.0756	0.00842462	0.214164
SPX	Bladder	0.603353	0.00849771	0.152959
CCL25	Liver	1.64679	0.00852246	0.151356
CCL26	Breast_BRCA.Her2	4.42071	0.00856655	0.214164
NMS	Skin_SKCM.RAS_Hotspot_Mutants	0.0529286	0.00859486	0.180492
PDYN	Stomach	0.536921	0.00864335	0.383716
CCL20	Brain_GBM_LGG.Codel	0.258111	0.00871271	0.34911
NTS	Eye	0.182109	0.00881765	0.208921
PPY	Pancreas	0.495586	0.00890097	0.101957
UCN2	Ovary	1.41291	0.00892139	0.31799
ADM	Kidney	0.703236	0.00901658	0.0231855
CXCL5	White blood cell	0.611984	0.00907035	0.136475
CRH	Stomach	0.537871	0.00913609	0.383716
UTS2B	Breast_BRCA.LumA	0.491877	0.00917119	0.106165
RLN2	Ovary_OVCA.Differentiated	1.97352	0.0092023	0.501918
CXCL9	Skin	1.52956	0.00920896	0.0894392
PTHLH	Lining of body cavities	0.489949	0.00921214	0.148364
UCN	Lining of body cavities	0.482977	0.00941991	0.148364
AGT	Kidney_KIRC.2	2.35624	0.00943914	0.235978
CCL16	Breast_BRCA.LumA	0.498053	0.00944861	0.106165
RLN2	Liver_LIHC.iCluster:2	5.15734	0.00946105	0.669681
AGT	Esophagus_GI.CIN	0.380803	0.00960103	0.431539
SAA1	Liver	0.600412	0.00960989	0.151356
QRFP	Skin	0.657683	0.00962716	0.0894392
DEFB4A	Brain	0.429937	0.00971423	0.0172393
CCL13	Kidney	0.710773	0.00972334	0.0245028
CCL22	White blood cell	0.615176	0.00973849	0.136475
CCL4	Skin_SKCM.BRAF_Hotspot_Mutants	2.11081	0.00986099	0.191074
CCL19	Ovary_OVCA.Differentiated	2.01225	0.00989281	0.501918
CCL16	Uterus_UCS.1	0.0467931	0.00990986	0.842139
ADM2	Lung	1.34154	0.00998084	0.419195
RLN1	Ovary	1.41173	0.0100106	0.31799
CXCL9	Skin_SKCM.BRAF_Hotspot_Mutants	2.1108	0.0100139	0.191074
IAPP	White blood cell	0.299832	0.0100664	0.136475
CXCL5	Liver_LIHC.iCluster:3	0.342938	0.0101013	0.417521
INSL5	Breast_BRCA.LumA	0.493038	0.010111	0.106165
RARRES2	White blood cell	1.62618	0.010151	0.136475
SPX	Lung_LUSC.secretory	0.223496	0.0101718	0.582701
CRH	Esophagus_GI.CIN	0.356912	0.0103569	0.431539
GRP	Skin_SKCM.NF1_Any_Mutants	0.210055	0.0103885	0.803149
CCL2	Skin	1.51555	0.0104306	0.0894392
WNT5A	White blood cell_AML.6	0.337992	0.0104998	0.302937
CCL14	Ovary	0.713823	0.010561	0.31799
GIP	Breast	1.83346	0.01058	0.0888724
PTH2	Skin_SKCM.Triple_WT	0.0423382	0.0105859	0.450899
CCL7	Skin	1.51201	0.0106475	0.0894392
NMS	Colon	0.0698179	0.0106517	0.329477
CXCL11	Skin_SKCM.BRAF_Hotspot_Mutants	2.07012	0.010739	0.191074
CXCL1	Lining of body cavities	2.02299	0.0107578	0.150609
CXCL9	Eye	0.0679395	0.0107793	0.208921
GNRH2	Skin_SKCM.Triple_WT	0.281217	0.0109089	0.450899
PENK	Eye	0.13345	0.0109663	0.208921
HCRT	Lung_LUSC.secretory	0.0979813	0.0110148	0.582701
WNT4	Adrenal gland	0.316463	0.0111036	0.154217
PROK1	Eye	0.139505	0.0112322	0.208921
NMB	Kidney	0.713697	0.0113571	0.0280588
NPY	White blood cell	0.552965	0.0113637	0.13709
GAL	Liver_LIHC.iCluster:2	4.98513	0.011369	0.669681
PRLH	Eye	0.0438117	0.0114736	0.208921
GHRH	Ovary_OVCA.Mesenchymal	2.6853	0.0116578	0.64193
CCL11	Endometrium_UCEC.CN_HIGH	0.0629677	0.0116617	0.80468
GAST	Eye	0.106172	0.0117939	0.208921
CCL15	Head and Neck region_HNSC.Basal	0.417666	0.0118085	0.65607
CCL25	Skin_SKCM.BRAF_Hotspot_Mutants	2.13177	0.011826	0.191074
EDN2	Bile duct	0.275901	0.0118894	0.584012
CCL22	Bladder	1.6123	0.0119188	0.187721
VIP	Adrenal gland_ACC.CIMP-intermediate	0.122962	0.0119381	0.41573
GHRL	Kidney_KIRC.2	0.432751	0.01204	0.250834
HCRT	Ovary_OVCA.Proliferative	2.00995	0.0123061	0.516858
RLN1	Esophagus_GI.ESCC	0.248803	0.0123173	0.553053
PYY	Breast_BRCA.LumB	2.71417	0.0123506	0.563625
CCL11	Breast	1.53959	0.0123748	0.0947171
GNRH1	Brain	0.704539	0.0124091	0.0217159
SAA1	Ovary	0.720258	0.0126186	0.31799
CCL5	Breast_BRCA.Normal	1.80457	0.0126343	0.315856
EDN3	Uterus	2.7326	0.0126895	0.793093
WNT3A	Breast	0.653152	0.0127793	0.0947171
OXT	Lung_LUSC.classical	0.39025	0.0129066	0.471236
CXCL6	Lining of body cavities	1.97212	0.0130216	0.164072
CXCL10	Skin_SKCM.RAS_Hotspot_Mutants	2.27847	0.0132615	0.238707
CORT	Adrenal gland	0.326652	0.0132623	0.165779
IAPP	Skin_SKCM.NF1_Any_Mutants	0.166556	0.0132752	0.803149
IAPP	Kidney	0.627624	0.0133363	0.0323149
CCL15	Kidney_KIRC.3	2.07586	0.0134307	0.555135
RLN3	Stomach_GI.MSI	0.172253	0.0134826	0.742126
CXCL13	Breast_BRCA.LumB	2.59647	0.013527	0.563625
RSPO1	Bladder	0.624783	0.0135667	0.189933
GAL	Colon_GI.CIN	0.318672	0.013593	0.766268
PRLH	Breast_BRCA.Basal	0.072752	0.0136384	0.383472
CCL11	Breast_BRCA.LumA	1.97768	0.013734	0.128667
UTS2B	Head and Neck region_HNSC.Atypical	2.82396	0.0137544	0.249731
CCL1	Breast_BRCA.Her2	4.03151	0.0137562	0.286588
CCL5	Skin	1.49064	0.0138159	0.106006
KISS1	Breast	1.51943	0.0138164	0.0967149
PTHLH	Eye	0.14489	0.0138765	0.215086
GRP	Bladder_BLCA.1	0.121363	0.0138777	0.564082
NMB	Breast_BRCA.Basal	0.366657	0.0139038	0.383472
CGA	Lung_LUSC.secretory	0.235451	0.013918	0.582701
SCT	White blood cell_AML.7	0.183553	0.0139224	0.697927
GHRL	Head and Neck region_HNSC.Atypical	2.89555	0.0139849	0.249731
CALCA	Head and Neck region	0.698792	0.0140021	0.273845
NPFF	Head and Neck region_HNSC.Classical	0.426894	0.0141302	0.427437
NTS	White blood cell	0.537937	0.0141378	0.13709
RSPO4	Breast_BRCA.LumA	0.512918	0.0142963	0.128667
CCL23	Skin	1.48889	0.0143024	0.106006
SCT	Bile duct	0.28057	0.014361	0.584012
CCL8	Skin_SKCM.BRAF_Hotspot_Mutants	2.02866	0.0145262	0.191074
CXCL10	Bladder_BLCA.1	8.05917	0.0145764	0.564082
RSPO1	Ovary_OVCA.Differentiated	1.90418	0.0146505	0.501918
WNT3A	Skin_SKCM.BRAF_Hotspot_Mutants	0.499438	0.0146998	0.191074
UTS2B	Kidney_KIRP.C2b	14.2225	0.0147097	0.849283
PROK2	Kidney	0.724915	0.014774	0.0351231
CALCB	Liver	1.63213	0.0147921	0.198741
NPB	Adrenal gland	0.363844	0.0148141	0.168342
POMC	Lung_LUSC.basal	3.69997	0.0148428	0.928578
RLN3	White blood cell	0.632937	0.0148583	0.13709
CCL3	Lung_LUAD.4	14.4854	0.0149004	0.500958
INSL3	Lung_LUSC.classical	0.370716	0.0149273	0.471236
NPY	Cervix	0.515605	0.0150404	0.236886
CCL20	Head and Neck region_HNSC.Mesenchymal	0.444742	0.0150476	0.563681
CGA	Skin_SKCM.BRAF_Hotspot_Mutants	2.22997	0.0151646	0.191074
CCL5	White blood cell	0.632666	0.0152861	0.13709
GIP	Lung_LUAD.1	0.0577914	0.0154123	0.873798
ANXA1	Bladder_BLCA.2	0.248291	0.0154249	0.733738
PRLH	thyroid_THCA.1	0.0310835	0.0155089	0.999112
CXCL12	Breast_BRCA.LumA	0.514154	0.0155204	0.130371
CCL17	Bladder_BLCA.3	8.35563	0.0156336	0.840813
RSPO2	Kidney	0.728913	0.0156886	0.0366068
RSPO4	White blood cell	0.637031	0.0158616	0.13709
WNT3A	Liver_LIHC.iCluster:3	0.369975	0.0158867	0.447734
INSL5	Kidney_KICH.Eosin.0	0.17016	0.0160019	0.715851
GNRH2	Colon	0.470859	0.016072	0.329477
CXCL11	Eye	0.19201	0.0160982	0.221797
CRH	Esophagus_GI.ESCC	0.121639	0.016113	0.553053
CCL7	Breast_BRCA.Her2	3.60017	0.016172	0.288786
CCL20	Head and Neck region_HNSC.Basal	0.471786	0.0162654	0.65607
CXCL10	Kidney	0.725061	0.0162692	0.0372712
CCL11	Head and Neck region	1.41732	0.0163061	0.273845
CCL7	Brain_GBM_LGG.Codel	0.289949	0.0163455	0.34911
RARRES2	Stomach	0.586326	0.0163581	0.51528
KISS1	Kidney_KIRC.2	0.458039	0.0166121	0.281164
SAA1	Kidney_KIRC.1	0.409882	0.0166667	0.41888
NMU	Adrenal gland	0.359933	0.0167815	0.174807
ADM	Liver	0.635168	0.0167962	0.198741
GHRL	Breast_BRCA.Basal	2.66621	0.0168063	0.383472
CALCB	Esophagus_GI.ESCC	0.277962	0.0168372	0.553053
POMC	Lung_LUAD.4	17.0581	0.0169209	0.500958
CCL13	Lung_LUSC.primitive	5.83936	0.0169687	0.636199
CCL28	Adrenal gland_ACC.CIMP-intermediate	7.45201	0.0171009	0.41573
UTS2	Liver	1.57643	0.0173504	0.198741
POMC	Colon	0.477146	0.017444	0.329477
RSPO3	Colon	0.482868	0.0175234	0.329477
NPY	Pancreas	1.93504	0.0176719	0.174542
CXCL2	White blood cell_AML.4	0.329498	0.0177497	0.290452
NPW	Esophagus_GI.ESCC	4.03107	0.0178404	0.553053
GCG	Lung_LUAD.6	0.261049	0.0178748	0.718378
ANXA1	Brain_GBM_LGG.Codel	0.222814	0.017965	0.34911
CCL14	White blood cell_AML.4	2.97224	0.0179926	0.290452
RSPO4	Pancreas	1.95969	0.0180083	0.174542
APLN	Bladder_BLCA.2	0.227327	0.0180427	0.733738
NPB	Rectum	0.136587	0.0180917	0.999065
UCN3	Cervix	0.494534	0.0181116	0.253563
UCN	Brain	1.39518	0.0184904	0.0319149
ADM2	Kidney	1.36513	0.018673	0.0420143
CCL25	Breast	1.5001	0.0186847	0.123909
GNRH1	Adrenal gland	0.358941	0.018735	0.180144
ANXA1	White blood cell_AML.5	0.282436	0.0188111	0.386737
ADM2	Kidney_KIRC.1	2.4144	0.0188512	0.41888
QRFP	Lung	0.769428	0.0188867	0.478047
IAPP	White blood cell_AML.5	0.138205	0.0190149	0.386737
ADCYAP1	Brain_GBM_LGG.Codel	0.260687	0.0191799	0.34911
C3	Kidney_KIRC.2	0.463109	0.0193208	0.281164
CCL8	Lung_LUSC.classical	0.383077	0.0193596	0.471236
UTS2B	Stomach_GI.MSI	0.186513	0.0193599	0.742126
SCT	Lung_LUSC.classical	0.417036	0.0194238	0.471236
AGT	Bladder_BLCA.1	0.163945	0.0195332	0.564082
GNRH2	Stomach_GI.GS	0.257137	0.0198783	0.468319
GAST	Kidney_KIRP.C1	0.117861	0.0200101	0.999115
AGT	Liver_LIHC.iCluster:3	2.73214	0.0200104	0.447734
DEFB4A	Ovary_OVCA.Mesenchymal	1.89045	0.0200974	0.64193
CGA	Kidney_KIRC.1	0.420407	0.0201063	0.41888
CXCL13	Ovary_OVCA.Differentiated	1.8315	0.0201082	0.501918
DEFB4A	Esophagus	0.532711	0.0201679	0.672577
ADCYAP1	Bladder	0.644478	0.0201876	0.22865
CCL3	Breast	0.676546	0.0202093	0.126947
PENK	Breast_BRCA.Basal	0.38314	0.0202846	0.383472
CCK	Lung_LUSC.secretory	0.306784	0.0202973	0.582701
XCL2	Breast_BRCA.Her2	3.24882	0.0204546	0.296561
PDYN	Brain_GBM_LGG.Codel	0.264296	0.0204617	0.34911
SST	Head and Neck region	1.3956	0.0204693	0.273845
NTS	Head and Neck region_HNSC.Atypical	0.375004	0.0206171	0.322142
PRLH	Kidney_KIRC.2	0.324796	0.0206592	0.281164
ADM2	Adrenal gland_ACC.CIMP-intermediate	0.0801384	0.0207689	0.41573
CCL22	Brain	0.72364	0.0207876	0.0353951
RPS19	Adrenal gland_ACC.CIMP-intermediate	0.0859122	0.0208729	0.41573
CCL24	Lung_LUSC.primitive	6.91528	0.0209919	0.636199
CCL17	Bladder	1.55431	0.0210469	0.22865
CCL8	Liver_LIHC.iCluster:2	3.6973	0.021131	0.669681
CAMP	Breast	1.48669	0.0211579	0.126947
CCK	Liver	0.649315	0.0212263	0.222876
CXCL10	Breast_BRCA.Basal	2.56579	0.021304	0.383472
CCL25	Kidney_KIRP.C2b	0.0825103	0.0213431	0.849283
CCL20	Head and Neck region	0.716481	0.0214165	0.273845
GIP	Lung	0.765092	0.0215117	0.478047
PTHLH	Liver_LIHC.iCluster:3	0.357393	0.0216646	0.447734
PROK2	Skin_SKCM.RAS_Hotspot_Mutants	0.460834	0.0217226	0.342131
PSAP	Stomach_GI.MSI	0.212852	0.0217301	0.742126
NPB	Brain	0.72284	0.0217421	0.0365268
CCL15	White blood cell_AML.6	3.76832	0.0217445	0.302937
GNRH2	Bladder	1.55536	0.0217762	0.22865
RSPO2	White blood cell	0.64727	0.0219253	0.176864
UTS2B	Uterus_UCS.1	6.5216	0.0219425	0.842139
ADM	Breast_BRCA.Her2	3.25578	0.0220783	0.296561
CCL2	Colon	0.495101	0.0223103	0.329477
CGA	White blood cell_AML.6	0.0744808	0.0224616	0.302937
CCL11	White blood cell_AML.6	0.0744808	0.0224616	0.302937
UTS2	Breast	1.48796	0.0225044	0.126954
NTS	Skin	0.688836	0.0225779	0.158045
CXCL8	Eye	0.170236	0.0226265	0.254441
PROK1	Bladder_BLCA.1	0.0772833	0.0228711	0.564082
CCL14	White blood cell_AML.6	2.79528	0.0229691	0.302937
AGRP	Lung_LUSC.classical	0.431794	0.0229871	0.471236
RSPO4	Head and Neck region_HNSC.Classical	0.449036	0.0231501	0.560232
CXCL1	Stomach_GI.CIN	1.9168	0.0234092	0.89053
NMU	Skin_SKCM.BRAF_Hotspot_Mutants	0.518051	0.0234649	0.241656
PMCH	Skin_SKCM.BRAF_Hotspot_Mutants	1.94954	0.0235064	0.241656
RSPO4	Head and Neck region	0.723524	0.0235581	0.273845
UCN3	Adrenal gland	0.08674	0.0236428	0.210378
CCL24	Eye	0.218171	0.0238296	0.254441
CCL1	Lung_LUSC.primitive	6.67041	0.023863	0.636199
NPY	Head and Neck region	0.722059	0.0239071	0.273845
CXCL11	Brain_GBM_LGG.Codel	0.303354	0.023924	0.34911
PYY	Kidney_KIRC.4	0.473331	0.023939	0.677742
CXCL3	Cervix	0.556241	0.0240811	0.281635
ADCYAP1	Kidney_KIRC.2	2.07843	0.0241082	0.281164
EDN1	Lining of body cavities	0.536155	0.024169	0.276845
GHRH	White blood cell_AML.1	0.195744	0.0242193	0.657456
GHRL	Lung_LUAD.3	3.266	0.0242934	0.916294
CCL8	White blood cell_AML.1	0.0989307	0.0243032	0.657456
SCT	Breast	1.48375	0.0243407	0.126954
CAMP	Endometrium_UCEC.CN_HIGH	0.0875713	0.0243736	0.80468
INSL5	Brain_GBM_LGG.Classic-like	6.45735	0.024402	0.687108
SAA1	Kidney_KIRC.4	0.470773	0.0244837	0.677742
CCL2	White blood cell_AML.1	0.203495	0.0245052	0.657456
CCL16	Ovary_OVCA.Mesenchymal	0.532811	0.0245488	0.64193
CCL22	Bladder_BLCA.3	5.04073	0.0246119	0.840813
NPW	Breast	1.46661	0.0246208	0.126954
SPX	Colon	0.503312	0.0246318	0.329477
CCL20	White blood cell_AML.5	0.337057	0.0246821	0.386737
RSPO4	White blood cell_AML.6	0.379501	0.0246868	0.302937
CXCL12	Brain_GBM_LGG.Classic-like	6.20046	0.0247494	0.687108
RLN2	Ovary	1.34455	0.0248803	0.522485
CCL13	Skin_SKCM.BRAF_Hotspot_Mutants	1.92482	0.0249327	0.241656
ADM	Uterus	0.421874	0.0250063	0.881405
GIP	Colon_GI.GS	0.125957	0.0251522	0.995394
GNRH2	Breast_BRCA.Her2	3.04711	0.0252004	0.296561
HEBP1	White blood cell_AML.7	0.274211	0.0252024	0.697927
INSL3	Adrenal gland	2.64992	0.0252454	0.210378
CCK	Colon	0.502364	0.0252747	0.329477
NMB	Lung_LUAD.3	0.242298	0.0253889	0.916294
CCL24	Head and Neck region_HNSC.Basal	2.10663	0.0254402	0.65607
APELA	Ovary_OVCA.Mesenchymal	1.82892	0.0254734	0.64193
OXT	Stomach_GI.GS	0.222962	0.0258542	0.468319
CALCA	Head and Neck region_HNSC.Atypical	0.373469	0.0258743	0.345552
RLN2	Brain	0.733153	0.0259538	0.0430287
RARRES2	Esophagus	0.554627	0.0259559	0.672577
SPX	Colon_GI.CIN	0.423251	0.0260123	0.766268
CCL4	Breast	0.685685	0.0260178	0.126954
RLN2	Breast_BRCA.Her2	0.282774	0.0260974	0.296561
PPBP	Lung	0.779342	0.0261394	0.478047
PRLH	Colon	0.1964	0.026149	0.329477
RLN3	White blood cell_AML.6	0.376511	0.0261887	0.302937
RSPO4	Breast	0.686309	0.0261969	0.126954
PTH2	White blood cell_AML.6	0.167673	0.0263424	0.302937
CCL21	Bladder_BLCA.1	12.2536	0.0263744	0.564082
OXT	Uterus_UCS.1	6.04486	0.0263868	0.842139
CXCL10	Stomach_GI.MSI	0.246548	0.0264131	0.742126
INSL3	Skin_SKCM.RAS_Hotspot_Mutants	2.10281	0.026605	0.37247
RARRES2	Kidney	0.747379	0.0266342	0.0588756
NPB	Head and Neck region_HNSC.Basal	2.11563	0.0266695	0.65607
CAMP	Breast_BRCA.LumA	1.82544	0.026699	0.200341
WNT5A	Head and Neck region_HNSC.Mesenchymal	2.0915	0.0267001	0.563681
ADM	Cervix	0.551006	0.0267081	0.281635
CXCL1	Stomach_GI.GS	0.177272	0.0267774	0.468319
CXCL6	White blood cell_AML.4	0.364612	0.0268079	0.378661
CCL16	Kidney_KIRC.2	0.492901	0.0268314	0.281164
PSAP	White blood cell_AML.5	0.323963	0.0269181	0.386737
CCL22	Lung_LUAD.5	3.61333	0.026942	0.998626
NPVF	Brain	1.51496	0.0269981	0.0441788
C5	Breast_BRCA.LumA	0.545822	0.0270301	0.200341
UTS2	White blood cell	0.659588	0.0270312	0.200712
CXCL9	Adrenal gland_ACC.CIMP-intermediate	0.166576	0.0271679	0.41573
CXCL6	Kidney_KIRC.4	0.480712	0.0273283	0.677742
WNT4	Bladder_BLCA.3	4.72154	0.0273435	0.840813
XCL2	Bladder_BLCA.1	11.9346	0.0275162	0.564082
CXCL10	Breast_BRCA.LumB	2.41004	0.027622	0.66847
CCL19	Head and Neck region_HNSC.Atypical	3.07166	0.0276442	0.345552
WNT5A	Kidney_KIRC.3	0.531058	0.0278836	0.760481
CCL8	Lung_LUSC.secretory	3.10473	0.0278931	0.582701
CCL25	Cervix	1.78363	0.0281138	0.281635
NPB	Lung_LUAD.4	6.50725	0.0281232	0.500958
GIP	Eye	0.0849041	0.0281949	0.254441
PROK1	White blood cell	0.65912	0.0281993	0.200712
KISS1	Kidney_KIRC.1	0.420939	0.0282516	0.504494
CXCL12	Lung	0.782009	0.028392	0.478047
CCL7	Brain_GBM_LGG.Mesenchymal-like	4.24608	0.0283955	0.870912
CCL22	Pancreas	1.88304	0.0283975	0.230718
NPW	Kidney	0.750401	0.028439	0.0617813
GHRL	White blood cell_AML.1	6.0545	0.0284695	0.657456
ADM2	Adrenal gland	0.393376	0.0286455	0.223793
CCL28	Lung_LUAD.2	0.171096	0.0286505	0.649374
CCL2	Lung_LUAD.4	11.2201	0.0286861	0.500958
NPFF	Kidney_KIRC.2	0.49604	0.0287002	0.281164
GHRH	Pancreas	2.21527	0.0287023	0.230718
PENK	Lung_LUSC.basal	3.1377	0.0287139	0.928578
XCL2	thyroid	3.16534	0.0287217	0.723763
PYY	Adrenal gland_ACC.CIMP-low	0.0778975	0.0288704	0.999317
CCL11	thyroid_THCA.1	0.134609	0.0288875	0.999112
ANXA1	Eye	0.181112	0.0291736	0.254441
ANXA1	Pancreas	0.558002	0.0292975	0.230718
CXCL8	Lung_LUAD.4	11.1481	0.0292978	0.500958
ADM	Stomach_GI.GS	0.233226	0.0294256	0.468319
CCK	Brain	1.36055	0.0294924	0.0476416
PTHLH	Cervix	0.557022	0.0295033	0.281635
CCL2	Lung_LUAD.3	3.24435	0.0296056	0.916294
CCL11	Kidney_KIRC.2	0.488127	0.0296386	0.281164
CXCL10	Brain_GBM_LGG.Codel	0.315983	0.0297311	0.34911
CCL21	Lung_LUSC.basal	0.250049	0.0298312	0.928578
CAMP	Endometrium	0.259022	0.0298551	0.917004
CXCL10	Esophagus_GI.CIN	0.467428	0.0299882	0.867053
CORT	Head and Neck region	1.36928	0.0300657	0.298822
CCL14	Breast_BRCA.Basal	0.406106	0.0303286	0.431483
PSAP	Stomach_GI.CIN	1.90046	0.0304099	0.89053
NPY	Stomach_GI.GS	9.68949	0.0304103	0.468319
PDYN	Stomach_GI.CIN	0.502987	0.0305785	0.89053
UCN2	Kidney_KIRC.3	0.538793	0.0306646	0.760481
CXCL11	Esophagus	0.561135	0.0306944	0.672577
PENK	Brain_GBM_LGG.Mesenchymal-like	0.270243	0.0307051	0.870912
RLN3	Lining of body cavities	0.388938	0.0307861	0.321513
PROK2	Skin_SKCM.NF1_Any_Mutants	3.8639	0.0307886	0.951226
CCL1	Breast	1.47612	0.0308143	0.1438
GRP	Breast_BRCA.Basal	0.38441	0.0308202	0.431483
OXT	Head and Neck region	1.36385	0.0308308	0.298822
UCN2	Brain_GBM_LGG.Codel	0.338239	0.0309029	0.34911
MLN	Ovary_OVCA.Proliferative	3.16504	0.0309224	0.694873
CCL3	Breast_BRCA.LumA	0.5599	0.0309298	0.20768
CRH	Brain_GBM_LGG.Codel	3.13567	0.0309689	0.34911
ADCYAP1	Ovary	0.753067	0.031299	0.563383
PPBP	White blood cell_AML.4	0.379233	0.0313038	0.393036
EDN2	Breast_BRCA.LumA	1.78923	0.0313168	0.20768
GAST	Skin_SKCM.NF1_Any_Mutants	0.0476731	0.0314455	0.951226
GAST	Kidney_KIRC.2	0.103577	0.0314904	0.281164
PPBP	thyroid	0.256146	0.0314911	0.723763
PROK1	Liver_LIHC.iCluster:2	3.01832	0.0316574	0.669681
WNT4	Adrenal gland_ACC.CIMP-intermediate	0.176042	0.0316613	0.41573
GHRH	Breast_BRCA.Her2	0.345693	0.0317687	0.321797
PROK2	Stomach_GI.GS	0.26343	0.0317797	0.468319
GNRH2	Bile duct	2.91145	0.0319923	0.975765
CCL14	Skin_SKCM.BRAF_Hotspot_Mutants	0.536103	0.031995	0.27527
CGA	Lung_LUSC.classical	2.43972	0.0321519	0.494822
IAPP	Brain_GBM_LGG.Classic-like	5.74353	0.0321584	0.687108
TAC3	Head and Neck region_HNSC.Atypical	2.53171	0.0321645	0.354186
GRP	White blood cell_AML.5	0.0724678	0.0321835	0.386737
PPY	White blood cell_AML.5	0.0724678	0.0321835	0.386737
CCL27	Lung_LUSC.classical	0.455936	0.0321836	0.494822
NPFF	Adrenal gland	0.402717	0.0322985	0.237489
CCL24	Stomach_GI.CIN	1.87346	0.0323776	0.89053
CXCL10	Eye	0.228068	0.0324355	0.254441
CCL22	Lung_LUSC.primitive	4.79045	0.0325173	0.636199
CCL26	Bladder	0.663529	0.0325214	0.288544
RLN1	Lung_LUSC.primitive	5.58166	0.0325702	0.636199
CXCL13	Head and Neck region_HNSC.Mesenchymal	2.00337	0.0326129	0.563681
CXCL1	Liver_LIHC.iCluster:3	0.423741	0.0327249	0.513493
KNG1	Bladder_BLCA.2	0.214679	0.0327603	0.766396
CX3CL1	Skin_SKCM.BRAF_Hotspot_Mutants	0.527597	0.0327702	0.27527
NMU	Head and Neck region_HNSC.Mesenchymal	0.499516	0.0327949	0.563681
CXCL2	Stomach_GI.GS	0.242672	0.0329331	0.468319
APLN	Cervix	0.56727	0.032973	0.281635
NPFF	Adrenal gland_ACC.CIMP-high	0.175514	0.0331192	0.881476
CCL1	Lung_LUSC.basal	4.98299	0.0331267	0.928578
CXCL6	Liver_LIHC.iCluster:3	0.40619	0.0331286	0.513493
C3	Adrenal gland_ACC.CIMP-intermediate	5.65794	0.0333614	0.41573
XCL2	Brain_GBM_LGG.Mesenchymal-like	3.49821	0.0333795	0.870912
XCL1	Uterus_UCS.2	2.68163	0.0333818	0.999211
CXCL9	Pancreas	0.571553	0.0334073	0.247607
PPBP	Breast_BRCA.Her2	0.348541	0.0334669	0.321797
PPBP	White blood cell	0.669878	0.0334724	0.215502
CXCL5	Brain_GBM_LGG.Codel	3.36459	0.0335145	0.34911
CXCL5	Stomach_GI.GS	0.192199	0.0336994	0.468319
CXCL10	Adrenal gland_ACC.CIMP-intermediate	0.179966	0.0338283	0.41573
CCL2	White blood cell	1.48938	0.0338392	0.215502
WNT4	White blood cell_AML.6	0.384418	0.0338671	0.354065
PSAP	White blood cell_AML.7	3.41103	0.0339653	0.697927
GHRL	Endometrium	4.17683	0.0339957	0.917004
CXCL10	thyroid	3.06219	0.0340215	0.723763
AVP	Head and Neck region_HNSC.Atypical	0.306557	0.0340355	0.354186
ANXA1	Liver_LIHC.iCluster:2	3.31824	0.0341399	0.669681
GNRH2	Kidney_KIRC.4	0.490224	0.0342002	0.706803
CXCL5	Lung	0.788964	0.0342948	0.478047
EDN1	Stomach_GI.GS	0.246709	0.0343743	0.468319
CCL23	White blood cell_AML.5	0.352532	0.0345301	0.386737
TAC1	Bladder	0.671805	0.0345378	0.288544
CCL5	Eye	0.23203	0.0345799	0.254441
CCL17	Breast	1.44528	0.0346213	0.144736
CXCL11	Uterus	2.22088	0.0346478	0.881405
PSAP	White blood cell_AML.2	0.295346	0.0346544	0.973892
EDN1	Lung_LUAD.6	0.348642	0.0346551	0.718378
RSPO3	Breast_BRCA.LumB	0.382258	0.0347102	0.66847
CXCL3	Liver	0.675386	0.0348492	0.33777
CCL19	Adrenal gland_ACC.CIMP-intermediate	0.181776	0.034904	0.41573
RLN3	Breast	0.626883	0.0349406	0.144736
CXCL5	Head and Neck region_HNSC.Mesenchymal	2.01555	0.0350348	0.563681
CCL25	White blood cell_AML.7	0.266056	0.0350701	0.697927
SAA1	Ovary_OVCA.Differentiated	0.5781	0.035212	0.501918
RLN2	Uterus	0.456279	0.0352562	0.881405
ADM2	Lining of body cavities	0.560254	0.0352752	0.321513
HCRT	Breast	2.06578	0.0354849	0.144736
CCL7	Cervix	0.578368	0.035699	0.281635
CAMP	Brain_GBM_LGG.Classic-like	5.55201	0.0357342	0.687108
CCL1	Brain	1.34552	0.0358536	0.0571842
WNT4	Brain_GBM_LGG.G-CIMP-high	2.12104	0.035983	0.526761
CCL21	Eye	5.09153	0.036051	0.254441
CCL8	Brain_GBM_LGG.G-CIMP-high	2.083	0.0362257	0.526761
XCL1	Colon_GI.MSI	0.094581	0.0362428	0.925149
UTS2	Breast_BRCA.LumA	1.85579	0.0362699	0.2285
GHRH	Liver_LIHC.iCluster:1	0.267425	0.0363047	0.965086
POMC	Eye	0.191791	0.0363337	0.254441
CCL8	Lung_LUSC.primitive	5.95046	0.0363409	0.636199
PDYN	Adrenal gland_ACC.CIMP-low	0.0722874	0.0364699	0.999317
CXCL13	Ovary	1.31852	0.0365738	0.576037
SCT	Colon	0.536056	0.036606	0.419305
NPW	Pancreas	1.75036	0.0367808	0.257465
PNOC	Brain_GBM_LGG.Codel	0.329821	0.0369367	0.355161
NPY	Esophagus	1.79812	0.0370209	0.672577
CX3CL1	Cervix	1.73127	0.0370231	0.281635
CCL7	Lung_LUSC.classical	0.414301	0.0370398	0.506211
CCL25	Bladder	1.49118	0.0372064	0.288544
EDN1	Breast	0.701105	0.0372568	0.144736
RSPO3	White blood cell	1.4789	0.0373512	0.225975
UCN2	Lining of body cavities	0.570042	0.0373775	0.321513
C5	Bladder_BLCA.2	0.295449	0.03739	0.766396
CXCL12	Head and Neck region_HNSC.Mesenchymal	2.02145	0.037412	0.563681
CXCL8	Lung	0.791943	0.0374232	0.478047
PYY	Ovary_OVCA.Mesenchymal	1.75108	0.0374773	0.720045
CCL5	Breast_BRCA.Basal	2.29901	0.0374983	0.470826
CCL14	Ovary_OVCA.Differentiated	0.593167	0.037729	0.501918
SAA1	Lung_LUSC.basal	3.295	0.0377471	0.928578
C3	Lung_LUAD.1	0.167531	0.0377962	0.873798
MLN	Lung	2.84448	0.0379403	0.478047
GNRH1	Esophagus_GI.CIN	0.479673	0.0380049	0.867053
INSL5	Head and Neck region_HNSC.Mesenchymal	3.49654	0.0381142	0.563681
INSL3	Uterus_UCS.1	0.232367	0.0381616	0.842139
CXCL8	Lung_LUSC.secretory	0.299073	0.0381752	0.582701
NMB	Lining of body cavities	0.565547	0.0382829	0.321513
CORT	Head and Neck region_HNSC.Atypical	2.444	0.0383554	0.354186
CXCL1	White blood cell_AML.4	0.389694	0.0383687	0.433566
RLN2	Breast	1.4181	0.0383792	0.144736
APELA	Stomach_GI.MSI	0.274824	0.038428	0.742126
EDN1	White blood cell_AML.1	4.37045	0.0384318	0.657456
INSL5	Kidney	0.76173	0.0384593	0.0821334
WNT4	Liver_LIHC.iCluster:2	2.81535	0.0384773	0.669681
GHRL	Breast	1.41508	0.0386249	0.144736
GNRH1	Adrenal gland_ACC.CIMP-intermediate	0.189317	0.0386282	0.41573
GIP	Thymus	0.14829	0.0386638	0.971574
CXCL13	Ovary_OVCA.Proliferative	1.65543	0.0387178	0.694873
APLN	Adrenal gland_ACC.CIMP-high	5.28187	0.0387214	0.881476
ADCYAP1	Lung_LUAD.2	5.45363	0.0387347	0.649374
CRH	Skin	1.97117	0.0387454	0.256943
CCL20	Eye	0.199935	0.0387568	0.254441
PNOC	Ovary_OVCA.Differentiated	1.68481	0.0388221	0.501918
CRH	Bladder	1.48227	0.0388366	0.288544
PSAP	Stomach_GI.GS	0.285921	0.0388516	0.468319
CXCL10	Esophagus	0.582082	0.038855	0.672577
AGT	Bladder	0.676102	0.0389306	0.288544
CCL27	Eye	4.46159	0.0389869	0.254441
AGT	Stomach	0.633251	0.0390551	0.885918
VIP	Breast	0.705318	0.0390556	0.144736
CCL17	Breast_BRCA.LumB	2.11697	0.0390659	0.66847
PTH2	Liver_LIHC.iCluster:3	0.10975	0.0390809	0.534096
UCN	Head and Neck region_HNSC.Atypical	2.43128	0.0400037	0.354186
QRFP	Adrenal gland	0.409519	0.0400638	0.274946
RLN2	Colon_GI.CIN	2.2534	0.040216	0.766268
CCL21	Brain_GBM_LGG.Mesenchymal-like	3.50322	0.0402325	0.870912
ADCYAP1	Kidney_KIRC.1	2.19096	0.0403708	0.5999
VIP	Liver_LIHC.iCluster:2	2.92517	0.0404549	0.669681
GRP	Stomach_GI.MSI	0.247513	0.040494	0.742126
GNRH1	Kidney_KIRC.2	0.514097	0.0405177	0.332012
WNT5A	Kidney_KICH.Eosin.0	0.112004	0.0407175	0.715851
PROK1	Breast_BRCA.LumA	0.577008	0.0407438	0.235751
CXCL10	Liver	1.4703	0.0408769	0.349714
EDN2	Stomach_GI.GS	0.252868	0.040885	0.468319
CCL11	Adrenal gland_ACC.CIMP-intermediate	0.234749	0.0408914	0.41573
WNT3A	Ovary_OVCA.Differentiated	0.592451	0.0410733	0.501918
CXCL6	Brain	0.748388	0.0410948	0.0647244
APLN	Ovary_OVCA.Differentiated	1.68744	0.0411031	0.501918
CCL22	Skin	1.39929	0.041179	0.257219
GHRL	Skin_SKCM.BRAF_Hotspot_Mutants	1.81051	0.0412518	0.308371
CCL15	Liver_LIHC.iCluster:1	0.429228	0.0414202	0.965086
CXCL11	Lung_LUAD.6	2.5828	0.0415051	0.718378
CXCL10	Skin_SKCM.BRAF_Hotspot_Mutants	1.78531	0.0416056	0.308371
CXCL9	Liver	1.46859	0.0416326	0.349714
CCL3	Eye	0.202531	0.041675	0.258385
SAA1	Lung_LUAD.3	0.337084	0.0417753	0.916294
GIP	Bladder	0.678516	0.0417839	0.292488
GRP	Head and Neck region_HNSC.Mesenchymal	1.94507	0.041801	0.563681
PYY	Kidney	0.76439	0.0418277	0.0878382
PDYN	Cervix	0.546351	0.0418647	0.281635
INSL5	Kidney_KIRP.C2b	0.205802	0.0419664	0.849283
ANXA1	Breast_BRCA.LumA	0.575582	0.0419699	0.235751
ADCYAP1	Kidney_KIRC.3	1.80822	0.0420734	0.771372
SAA1	Head and Neck region_HNSC.Classical	1.97171	0.042154	0.706581
NPY	Head and Neck region_HNSC.Basal	0.533131	0.0422195	0.683328
PYY	Kidney_KIRC.2	0.517062	0.0424976	0.332012
CXCL13	Breast_BRCA.Basal	2.35843	0.0425039	0.470826
CRH	Cervix	0.507866	0.04258	0.281635
UCN3	White blood cell	0.626529	0.0425984	0.245448
CCL27	Bladder_BLCA.1	0.223747	0.0426277	0.74903
PRLH	thyroid	0.216952	0.0427351	0.723763
ADM	White blood cell_AML.1	4.13629	0.0428163	0.657456
GRP	Breast	1.41291	0.0430061	0.150038
PNOC	Colon_GI.MSI	0.103278	0.04302	0.925149
MLN	Esophagus_GI.CIN	0.449597	0.0430203	0.867053
CXCL3	Adrenal gland_ACC.CIMP-high	0.108545	0.0430506	0.881476
CAMP	Bladder_BLCA.2	3.75496	0.0430552	0.766396
CXCL6	Stomach_GI.CIN	1.80735	0.0430763	0.89053
NPW	Breast_BRCA.LumB	2.31262	0.0430943	0.66847
NTS	Kidney_KIRC.1	0.46974	0.0431928	0.5999
CCL20	Bile duct	2.84762	0.0432762	0.998553
CXCL2	Liver_LIHC.iCluster:2	2.67235	0.0435646	0.669681
HEBP1	Cervix	0.589972	0.0435994	0.281635
NMU	Pancreas	0.584171	0.0436483	0.27549
RLN2	Head and Neck region_HNSC.Classical	0.490341	0.0436888	0.706581
EDN2	Pancreas	0.579494	0.0437286	0.27549
GNRH1	Esophagus	0.585888	0.0438957	0.672577
RPS19	Breast	1.40097	0.0439783	0.150038
RARRES2	Lining of body cavities	1.75086	0.0440194	0.321513
CXCL3	Lung	0.798467	0.044037	0.504423
NTS	Breast	0.71191	0.0440589	0.150038
CCL22	Breast_BRCA.LumB	2.1238	0.0441635	0.66847
ADM	Uterus_UCS.2	0.387692	0.0442227	0.999211
CCL5	White blood cell_AML.5	0.378956	0.0444082	0.452156
KISS1	Lining of body cavities	0.569921	0.0447757	0.321513
CXCL9	Ovary_OVCA.Proliferative	1.64395	0.0448762	0.694873
CCL14	White blood cell_AML.1	3.66203	0.0448901	0.657456
POMC	Colon_GI.CIN	0.455195	0.0449451	0.766268
CXCL16	Uterus_UCS.1	0.243368	0.0450877	0.842139
WNT3A	Brain_GBM_LGG.Classic-like	8.74043	0.0452381	0.687108
CAMP	Cervix	1.69955	0.0452827	0.281635
CXCL2	Brain_GBM_LGG.Codel	3.56592	0.0452837	0.404318
RLN2	Skin_SKCM.Triple_WT	2.53297	0.0454353	0.745387
GRP	Breast_BRCA.LumA	1.73913	0.0456161	0.235751
ADCYAP1	Ovary_OVCA.Mesenchymal	0.583659	0.0457487	0.720045
UTS2B	Skin	1.38136	0.0457672	0.257219
RSPO3	Kidney_KIRP.C2b	5.45032	0.0458022	0.849283
EDN3	Head and Neck region_HNSC.Mesenchymal	1.94802	0.0458278	0.563681
CCL27	Adrenal gland	0.420476	0.0458488	0.274946
PMCH	Lining of body cavities	0.574036	0.0459304	0.321513
CCL21	Lung_LUAD.4	6.57849	0.0460209	0.500958
CCL16	Eye	0.286398	0.0461799	0.272681
C5	Lung_LUAD.6	0.393636	0.0462351	0.718378
GHRH	Lung_LUAD.6	0.106758	0.0462365	0.718378
RSPO3	Colon_GI.CIN	0.453357	0.0463077	0.766268
APLN	Ovary	1.29944	0.0463938	0.649514
SCT	Brain_GBM_LGG.Classic-like	5.10662	0.0464333	0.687108
CCL24	Liver_LIHC.iCluster:1	0.458586	0.0465321	0.965086
PYY	Esophagus	0.590866	0.0466853	0.672577
GNRH2	Brain_GBM_LGG.G-CIMP-high	0.500097	0.0467052	0.526761
C5	Skin	1.37909	0.0467368	0.257219
RARRES2	Esophagus_GI.ESCC	0.349527	0.0468139	0.999984
CCL20	Endometrium_UCEC.CN_HIGH	4.99381	0.0469052	0.80468
RSPO1	Bladder_BLCA.3	0.203105	0.0469193	0.886286
GCG	Cervix	0.485967	0.0469392	0.281635
ANXA1	Skin	1.38147	0.0469607	0.257219
ANXA1	Skin_SKCM.RAS_Hotspot_Mutants	1.96191	0.0469989	0.592186
CCL21	Brain_GBM_LGG.G-CIMP-high	2.06517	0.0470189	0.526761
XCL2	Thymus	0.101173	0.0471083	0.971574
CCL19	Breast	1.39584	0.0472031	0.156516
PDYN	Bladder_BLCA.3	0.0597614	0.0472218	0.886286
CCK	Head and Neck region	0.752365	0.0472369	0.416911
HEBP1	Kidney	1.30169	0.0472949	0.0976912
CALCA	Ovary_OVCA.Differentiated	0.594291	0.0473755	0.501918
TAC3	Prostate	0.116999	0.0474006	0.998763
GIP	Adrenal gland_ACC.CIMP-high	0.188005	0.0474066	0.881476
CCL27	Brain_GBM_LGG.Classic-like	4.93236	0.0474574	0.687108
GNRH1	Skin_SKCM.NF1_Any_Mutants	0.252291	0.0474981	0.97783
WNT3A	Lung_LUAD.5	3.29117	0.0475112	0.998626
CRH	Stomach_GI.CIN	0.557329	0.0475571	0.89053
RARRES2	Stomach_GI.MSI	0.305552	0.0476587	0.742126
PMCH	Lung_LUSC.secretory	0.344325	0.0476874	0.582701
ANXA1	Ovary_OVCA.Differentiated	1.66033	0.0477304	0.501918
CCL25	Lung_LUAD.2	8.09121	0.0477393	0.649374
CCL20	Brain_GBM_LGG.G-CIMP-high	2.03911	0.0477935	0.526761
APLN	Esophagus	0.581791	0.0480412	0.672577
EDN3	Head and Neck region_HNSC.Atypical	0.434903	0.0480612	0.354186
XCL1	Uterus	2.0852	0.048233	0.961954
PROK2	Head and Neck region_HNSC.Basal	0.525668	0.0482665	0.683328
SCT	Endometrium_UCEC.CN_HIGH	8.37163	0.0483316	0.80468
CGA	Pancreas	1.68551	0.0484694	0.290816
CALCB	Skin_SKCM.NF1_Any_Mutants	3.37003	0.0484874	0.97783
NPY	Bladder	0.682297	0.0485848	0.321882
CGA	Head and Neck region_HNSC.Atypical	2.55994	0.0486089	0.354186
IAPP	Kidney_KIRP.C2a	0.0569803	0.0486255	0.999407
MLN	Kidney_KIRP.C2a	0.0569803	0.0486255	0.999407
XCL1	Bladder_BLCA.1	8.42545	0.0488411	0.750931
CALCB	Breast_BRCA.LumA	0.586612	0.048878	0.235751
NMS	Skin_SKCM.BRAF_Hotspot_Mutants	0.234279	0.0488863	0.342204
IAPP	Eye	0.256567	0.0488949	0.27559
CCL27	Breast_BRCA.LumB	2.12313	0.048926	0.66847
GHRL	Skin	1.37708	0.0489942	0.257219
CXCL3	Stomach_GI.GS	0.216838	0.049023	0.500232
EDN1	Liver	0.688185	0.0491555	0.3871
QRFP	Bladder_BLCA.2	0.309379	0.0492128	0.766396
GAST	Colon	0.547926	0.0494333	0.487708
CXCL2	Adrenal gland	0.426457	0.0495512	0.274946
PROK2	Lung_LUSC.secretory	0.379348	0.0495517	0.582701
XCL2	Lung	1.24658	0.0495596	0.520376
KISS1	Kidney_KIRC.3	1.79234	0.0495734	0.771372
UCN	Kidney_KIRC.2	0.531519	0.049638	0.352941
INSL3	Breast_BRCA.LumA	0.591904	0.0499733	0.235751
