# Supplementary material for: The landscape of cancer-rewired GPCR signaling axes
Source: Cell Genom. 2024 May 8;4(5):100557. doi: 10.1016/j.xgen.2024.100557 (PMC11099383; doi:10.1016/j.xgen.2024.100557)
Supplement: Table S9. Related to Figure 4: Enzyme-based survival analysis; cancer tissues/TCGA molecular subtypes [file mmc10.xlsx]

## Sheet: Sheet1
Table S9: enzyme based survival analysis - cancer tissues/TCGA molecular subtypes
Enzyme	Tissue/TCGA-molecular subtype	HR	logrank-p	FDR
CBR1	Brain	0.233307	4.17e-20	3.29e-18
LDHB	Brain	4.04433	1e-18	3.96e-17
PLA2G2A	Brain	0.234977	2e-18	5.26e-17
LDHA	Brain	0.2673	2.31e-16	4.57e-15
SCD	Brain	3.84821	5.48e-16	8.67e-15
ABHD6	Brain	3.4009	1.16e-15	1.53e-14
AKR1C3	Brain	3.4469	1.89e-14	2.13e-13
IDO1	Brain	0.31861	4.17e-13	4.12e-12
ENPP1	Brain	0.333371	9.18e-13	8.06e-12
PNP	Brain	0.345661	2.32e-12	1.84e-11
AKR1B1	Brain	0.359325	3.35e-11	2.4e-10
HSPA5	Brain	0.38104	1.82e-10	1.2e-09
NAAA	Brain	0.393652	2.77e-10	1.68e-09
FASN	Brain	2.42062	1.86e-09	1.05e-08
AOC1	Brain	0.444469	1.42e-08	7.49e-08
PTGDS	Brain	2.38849	1.65e-08	8.15e-08
PLA2G2A	Kidney	0.459382	1.84e-08	1.45e-06
CHAT	Kidney	0.461721	4.62e-08	1.83e-06
UPB1	Brain	2.31016	4.72e-08	2.19e-07
GAD1	Brain	2.19086	9.53e-08	4.18e-07
ABHD6	Kidney	2.06081	1.52e-07	3.99e-06
B4GALT3	Brain	0.478828	8.02e-07	3.34e-06
UGT8	Brain	2.02744	9.86e-07	3.89e-06
AHCY	Brain	0.468934	1.04e-06	3.91e-06
ADA	Kidney	0.513722	1.13e-06	2.24e-05
ENTPD1	Brain	0.485982	1.3e-06	4.67e-06
LPCAT1	Brain	0.522777	6.35e-06	2.18e-05
TGFBR2	Brain	0.525062	1.16e-05	3.8e-05
GGT6	Kidney	1.79678	1.39e-05	0.000219
GGT5	Brain	0.529239	1.45e-05	4.51e-05
LPCAT2	Brain	0.538298	1.48e-05	4.51e-05
AOC2	Brain	1.85213	1.55e-05	4.54e-05
GDE1	Brain	0.542388	2.02e-05	5.71e-05
PSPH	Brain	0.535397	2.12e-05	5.79e-05
PTGIS	Breast	0.489192	4.59e-05	0.003429
CBR1	White blood cell	0.463206	5.77e-05	0.004555
GAD2	Kidney	0.593571	6.87e-05	0.000905
PTGIS	Liver	0.454054	7.16e-05	0.005659
ENTPD8	Brain	0.574847	7.37e-05	0.000194
LPCAT2	Breast	0.509196	9.42e-05	0.003429
PON2	Kidney	0.598137	9.84e-05	0.00111
SLC27A5	Brain	0.57589	0.000105	0.000262
GLUL	Brain	1.73076	0.000106	0.000262
PLA2G10	Breast	1.99182	0.00013	0.003429
HPGD	Kidney	1.65307	0.00015	0.001482
PAFAH1B2	Pancreas	0.328847	0.000157	0.012367
PAFAH1B2	Brain	1.69676	0.000175	0.00042
ACE2	Kidney	1.66688	0.000178	0.001562
PTGES2	Kidney	1.65667	0.000205	0.001617
NAPEPLD	Kidney	1.64932	0.000233	0.001673
ENPP4	Kidney	1.61594	0.000291	0.001917
ENTPD8	Adrenal gland	0.173621	0.000299	0.013626
PTGS2	Brain	0.598643	0.000302	0.000703
IDO1	Skin	1.79662	0.000305	0.009378
ENTPD8	Head and Neck region_HNSC.Atypical	0.186401	0.000308	0.024319
LDHA	Kidney_KIRC.2	3.58035	0.000309	0.024436
PLA2G10	Adrenal gland	0.19878	0.000345	0.013626
PTGIS	Breast_BRCA.LumA	0.365594	0.000372	0.029349
LDHA	Pancreas	0.376742	0.000408	0.015568
CBR1	White blood cell_AML.5	0.087351	0.000425	0.033131
PTGIS	Kidney	0.623305	0.000456	0.002773
PTGES2	Brain	1.64722	0.000471	0.001062
TPH2	Brain	1.65662	0.000489	0.001074
MGLL	Breast	0.549105	0.000495	0.00978
CHAT	Liver	0.167073	0.000521	0.020562
UPB1	Skin	1.77762	0.000526	0.009378
GGT6	Skin	0.569993	0.000584	0.009378
SGPP1	Skin	1.75025	0.000589	0.009378
ARSG	Pancreas	2.5512	0.000591	0.015568
ENPP4	Skin	1.74859	0.000594	0.009378
ENPP4	Brain	1.62494	0.000661	0.001412
NT5E	Breast	0.560956	0.000675	0.010672
AOC2	White blood cell_AML.6	0.221002	0.000741	0.057083
SLC27A2	Kidney	1.56272	0.000788	0.004444
NT5E	Stomach	0.464484	0.000881	0.069628
ARG1	Brain	0.623127	0.00097	0.002016
ENPP4	Breast	0.575162	0.00115	0.015144
SCD	White blood cell	0.538205	0.001188	0.029352
AOC2	Bladder	1.872	0.001202	0.087469
FASN	Kidney	0.65458	0.001236	0.006509
NT5E	Lung	0.697094	0.001293	0.102123
TTLL5	Adrenal gland	0.217615	0.001321	0.034791
ATP12A	White blood cell	1.85692	0.001337	0.029352
LPCAT1	White blood cell_AML.5	0.18456	0.00136	0.053023
PLA2G10	Brain	1.5889	0.001368	0.00277
TPH2	White blood cell	0.550547	0.001486	0.029352
SLC27A5	Kidney	1.53702	0.001538	0.007594
LPCAT1	Kidney	0.654137	0.001656	0.007695
PAFAH1B2	Breast_BRCA.LumA	0.380927	0.001676	0.066198
NAAA	Breast	0.586939	0.00172	0.019414
ENPP3	Kidney_KIRC.2	2.92207	0.001878	0.074163
PTGDS	Kidney	0.661048	0.001953	0.00857
NT5E	Stomach_GI.CIN	0.388392	0.001957	0.154598
ENPP4	Adrenal gland	4.0812	0.002188	0.043219
ENTPD8	Breast	1.73514	0.002211	0.021837
BCHE	Bladder	0.55555	0.002214	0.087469
ACHE	Kidney_KIRC.4	0.339629	0.002262	0.178695
ENPP1	Head and Neck region_HNSC.Mesenchymal	2.8887	0.002329	0.184003
ACHE	Kidney	0.673184	0.002607	0.010842
BCHE	Brain_GBM_LGG.Codel	5.63019	0.002704	0.115897
PTGES2	White blood cell_AML.6	0.254369	0.002791	0.088546
TTLL5	Cervix	2.19438	0.002888	0.128125
SLC27A2	Skin	1.62146	0.002922	0.038478
PNP	Kidney	1.49369	0.002959	0.011426
PLA2G2A	Brain_GBM_LGG.Codel	0.184318	0.002972	0.115897
UGT8	Kidney	1.47792	0.003037	0.011426
PTGES2	White blood cell	0.57262	0.003143	0.049652
PAFAH1B2	Breast	0.59303	0.003147	0.027626
UGT8	Lung_LUSC.basal	5.48171	0.003287	0.25966
ENPP4	Kidney_KIRC.2	2.68113	0.003411	0.089835
ABHD6	Kidney_KIRC.1	3.14029	0.003443	0.271976
ENTPD8	Kidney	1.48466	0.003443	0.011544
TPH2	White blood cell_AML.6	0.267583	0.00345	0.088546
SCD	Kidney	0.674863	0.0035	0.011544
CBR1	Kidney	1.47825	0.003507	0.011544
BCHE	Brain	1.5054	0.003566	0.007042
ENPP4	White blood cell_AML.5	0.241843	0.003633	0.094456
AKR1C3	Head and Neck region_HNSC.Atypical	0.285801	0.003798	0.15001
PLA2G10	Head and Neck region_HNSC.Basal	0.395602	0.003805	0.30063
PLA2G3	Brain	0.655617	0.003836	0.007392
PSPH	Kidney	1.4751	0.003898	0.012317
GGT6	Skin_SKCM.BRAF_Hotspot_Mutants	0.438365	0.003911	0.216154
B4GALT3	Adrenal gland	0.271363	0.004071	0.062711
LDHA	White blood cell_AML.4	0.239933	0.004136	0.314349
ENTPD5	Brain	0.669608	0.004194	0.007888
LTA4H	Esophagus_GI.ESCC	6.75333	0.004272	0.337525
FASN	Cervix	0.47263	0.004521	0.128125
GGT1	Ovary	1.46006	0.004555	0.359827
SLC27A2	Adrenal gland	3.57576	0.004763	0.062711
B4GALT3	Kidney	0.687304	0.004777	0.014516
TPH1	Pancreas	2.20261	0.00486	0.093185
PON2	Cervix	0.468358	0.004865	0.128125
LPL	Bladder	0.583432	0.004874	0.106556
TGFBR2	Breast_BRCA.LumA	0.464839	0.005058	0.092586
CHAT	Brain_GBM_LGG.Codel	0.122367	0.005159	0.134143
DBH	Head and Neck region	1.49796	0.005222	0.227556
GGT5	Kidney	0.687935	0.005236	0.01532
ENPP4	Breast_BRCA.Normal	0.497696	0.005258	0.415392
NT5E	Breast_BRCA.LumA	0.471927	0.005346	0.092586
LTA4H	Stomach_GI.GS	0.107873	0.00536	0.250741
ENPP1	Bladder	0.585967	0.005395	0.106556
UGT8	Breast	0.622199	0.005416	0.042789
ATP12A	Skin_SKCM.BRAF_Hotspot_Mutants	0.449589	0.005472	0.216154
NAPEPLD	Lining of body cavities	2.16418	0.005565	0.14088
DDC	Brain	1.48667	0.005643	0.010366
CHAT	Bladder_BLCA.1	0.032697	0.005746	0.453973
LPL	Breast_BRCA.LumA	0.469999	0.00586	0.092586
AKR1B1	White blood cell	0.59553	0.005933	0.078124
ALOX12	Stomach_GI.GS	0.12022	0.006348	0.250741
GAD1	Pancreas_GL	3.12396	0.006388	0.312319
PTGES2	Adrenal gland	0.292954	0.006444	0.072726
MGLL	Breast_BRCA.Her2	0.211901	0.006523	0.502285
LDHB	Skin_SKCM.RAS_Hotspot_Mutants	0.403307	0.006707	0.226163
PLA2G3	Kidney_KIRC.3	0.458659	0.006783	0.369379
NT5E	Pancreas	0.482778	0.006841	0.093185
PNLIP	Breast	2.26203	0.006875	0.049373
BCHE	Head and Neck region_HNSC.Atypical	0.31749	0.006932	0.182539
ATP13A4	thyroid	7.56106	0.006999	0.400574
LPCAT2	Pancreas	0.483837	0.007077	0.093185
HPGD	Kidney_KIRC.1	2.78892	0.007409	0.292656
FASN	Lining of body cavities	0.480763	0.007572	0.14088
B4GALT3	Rectum	0.038712	0.007645	0.603973
NT5E	Eye	0.121407	0.007756	0.236814
NT5E	Lining of body cavities	0.486747	0.007784	0.14088
ADA	Brain	0.687732	0.007801	0.014006
DHRS11	Pancreas_GL	0.351743	0.007907	0.312319
LTA4H	Head and Neck region	0.684414	0.008009	0.227556
ENPP3	Head and Neck region	1.45834	0.008641	0.227556
DHRS11	Breast_BRCA.LumA	0.488552	0.008654	0.105402
DBH	Lung_LUAD.3	4.63515	0.008721	0.688973
AKR1C3	White blood cell_AML.1	0.115059	0.008885	0.675222
LDHB	Breast	0.639224	0.008904	0.056945
PTGDS	White blood cell_AML.5	0.28081	0.008938	0.174289
PNP	Lining of body cavities	0.490614	0.009041	0.14088
PNP	White blood cell_AML.2	0.252358	0.009213	0.71861
IDO1	Kidney	0.703569	0.009235	0.026056
ENTPD1	Skin	1.52632	0.009247	0.10436
ABHD6	Ovary_OVCA.Mesenchymal	0.49732	0.009282	0.399765
PTGS2	Breast_BRCA.LumA	0.48558	0.009339	0.105402
GGT1	Ovary_OVCA.Proliferative	1.98666	0.00934	0.737879
HNMT	Kidney_KIRC.3	2.20966	0.009351	0.369379
BCHE	Breast	0.641901	0.009371	0.056945
UPB1	Liver_LIHC.iCluster:3	3.11687	0.0095	0.32127
PNP	Adrenal gland	0.320587	0.009584	0.09464
PTGIS	Colon	0.448352	0.009598	0.562897
CBR1	Kidney_KIRC.2	2.33379	0.009697	0.143517
GGT7	Brain	0.693529	0.009793	0.017193
LPCAT1	Pancreas	2.00637	0.009823	0.109443
CBR1	Eye	0.066527	0.00988	0.236814
DBH	Head and Neck region_HNSC.Atypical	3.17278	0.009904	0.195612
ADA	Lining of body cavities	0.498779	0.009967	0.14088
GGT6	Skin_SKCM.RAS_Hotspot_Mutants	0.431516	0.010072	0.226163
ATP12A	Ovary_OVCA.Mesenchymal	2.03639	0.010121	0.399765
AKR1C3	thyroid	0.196268	0.010141	0.400574
GGT6	Brain_GBM_LGG.Codel	0.29267	0.010198	0.198092
DDC	Kidney	1.40189	0.010294	0.027436
ARG1	Kidney	0.712988	0.010419	0.027436
TGFBR2	Kidney_KIRC.2	2.30549	0.010476	0.143517
DDC	Bladder_BLCA.2	5.44385	0.010515	0.429745
ADA	Head and Neck region_HNSC.Basal	0.445994	0.010574	0.417674
ENTPD6	Brain	1.43435	0.010685	0.01835
SCD	Lining of body cavities	0.497569	0.0107	0.14088
AKR1B1	Liver_LIHC.iCluster:3	0.349576	0.010825	0.32127
AOC2	Lung_LUAD.6	0.290079	0.01087	0.582646
GGT1	Adrenal gland	0.31769	0.011027	0.096792
DDC	Pancreas	1.97877	0.011083	0.109443
CHAT	Skin_SKCM.RAS_Hotspot_Mutants	0.129992	0.01111	0.226163
UGT8	Kidney_KIRC.2	2.31177	0.011197	0.143517
GDE1	Skin_SKCM.BRAF_Hotspot_Mutants	0.473127	0.01131	0.297823
LPL	Head and Neck region_HNSC.Mesenchymal	2.36122	0.011375	0.411076
LDHA	Lung	0.753373	0.011442	0.251469
PLA2G3	White blood cell_AML.4	0.289434	0.011598	0.392889
IDO1	Bladder_BLCA.3	7.9483	0.01163	0.711758
ENTPD5	Skin_SKCM.RAS_Hotspot_Mutants	2.46156	0.01174	0.226163
TPH2	Kidney_KIRC.4	0.422291	0.011753	0.411453
TPH2	Stomach_GI.MSI	0.198445	0.01197	0.352539
AHCY	Breast	1.53488	0.012019	0.067819
ATP12A	Eye	0.215011	0.012149	0.236814
LPCAT1	Liver_LIHC.iCluster:3	0.369939	0.0122	0.32127
PON2	Brain_GBM_LGG.Codel	4.13148	0.012698	0.198092
NAPEPLD	Breast_BRCA.LumA	0.510898	0.012734	0.125749
GGT1	Kidney	1.39424	0.012872	0.032007
DBH	Kidney	0.721326	0.012965	0.032007
BCHE	Breast_BRCA.Her2	0.242253	0.013166	0.502285
ARSG	Pancreas_GL	2.66577	0.013227	0.348301
GGT7	Colon_GI.CIN	2.75326	0.013326	0.796552
PNP	White blood cell	0.628112	0.013638	0.143173
TPH1	Head and Neck region_HNSC.Atypical	3.03091	0.013641	0.200245
HSPA5	Esophagus_GI.ESCC	0.224188	0.013652	0.539235
TTLL5	Kidney_KIRC.1	2.56715	0.013686	0.36041
PAFAH1B2	Kidney	1.38429	0.014129	0.033825
ACE2	Kidney_KIRC.2	2.2461	0.014139	0.143517
GAD2	Cervix	1.92077	0.014173	0.279925
PNLIP	Esophagus_GI.CIN	0.206054	0.014283	0.747198
UPB1	Skin_SKCM.RAS_Hotspot_Mutants	2.45455	0.014314	0.226163
AKR1B1	Head and Neck region_HNSC.Classical	2.29243	0.014949	0.710515
GGT6	Brain	0.706998	0.01506	0.025314
FASN	Liver_LIHC.iCluster:2	3.71393	0.015205	0.492932
MGLL	Head and Neck region_HNSC.Atypical	0.346715	0.015208	0.200245
AKR1C3	Lung	1.31197	0.015223	0.251469
GGT1	Liver	0.628021	0.015276	0.279724
PTGDS	White blood cell	0.633322	0.015358	0.143173
HNMT	Head and Neck region_HNSC.Mesenchymal	2.26611	0.01561	0.411076
PTGDS	Kidney_KIRC.4	0.444233	0.015625	0.411453
TPH1	White blood cell_AML.6	0.336504	0.015918	0.306425
AOC1	Liver	0.633928	0.015925	0.279724
DDC	Breast	0.659165	0.015935	0.080817
ENPP3	Kidney	0.723399	0.015944	0.037047
PNP	Lung	0.762988	0.016235	0.251469
HNMT	White blood cell	0.635698	0.016311	0.143173
ACE2	Breast	0.664279	0.016368	0.080817
ABHD6	Bladder_BLCA.1	0.157643	0.016657	0.657955
GAD2	Head and Neck region	1.5482	0.01675	0.308052
ACSL6	White blood cell_AML.4	0.195986	0.016772	0.392889
AKR1B1	Lining of body cavities	0.512607	0.01726	0.194793
DHRS11	Kidney	1.37688	0.017304	0.039058
NT5E	Kidney_KIRC.2	2.17098	0.017331	0.143517
UGT8	Eye	0.082217	0.017418	0.236814
SCD	Liver_LIHC.iCluster:2	3.34396	0.017547	0.492932
AOC1	Skin	1.48211	0.017696	0.174747
LDHA	Liver	0.641221	0.017704	0.279724
ATP13A4	Breast	0.667415	0.017727	0.082379
PTGS2	Eye	0.156118	0.017829	0.236814
ADA	White blood cell_AML.7	0.233858	0.017879	0.8082
GLUL	Liver_LIHC.iCluster:1	0.410213	0.018053	0.873721
CHAT	Colon_GI.MSI	0.111444	0.018085	0.870905
HPGD	thyroid	0.260866	0.018093	0.476461
BCHE	Breast_BRCA.LumA	0.526783	0.018116	0.141987
PTGES2	Adrenal gland_ACC.CIMP-intermediate	0.076446	0.018167	0.43726
ENTPD8	Adrenal gland_ACC.CIMP-intermediate	0.076446	0.018167	0.43726
LPCAT1	Ovary	1.36689	0.018273	0.503734
ENPP4	Eye	0.156549	0.01839	0.236814
LTA4H	Brain	0.715374	0.018406	0.030293
ENPP4	Breast_BRCA.LumB	0.38149	0.018515	0.547506
LDHA	Cervix	0.540093	0.018589	0.284163
ADA	Lung	0.767986	0.018633	0.251469
GLUL	Liver_LIHC.iCluster:2	3.42622	0.018719	0.492932
LDHB	Brain_GBM_LGG.Codel	3.73232	0.01891	0.219429
IDO1	Skin_SKCM.RAS_Hotspot_Mutants	2.17963	0.018942	0.249406
NAPEPLD	Breast_BRCA.Her2	0.292663	0.019074	0.502285
ACSL6	Kidney_KIRC.2	2.52239	0.019089	0.143517
SLC27A2	Ovary	1.36243	0.019129	0.503734
PLA2G10	Esophagus_GI.CIN	2.25463	0.019196	0.747198
ENPP3	White blood cell_AML.5	3.14565	0.01923	0.299982
ENPP4	White blood cell	0.64455	0.01937	0.153025
TTLL5	Head and Neck region_HNSC.Classical	2.23444	0.019591	0.710515
ABHD6	Kidney_KIRC.2	2.15895	0.019662	0.143517
ARG1	Brain_GBM_LGG.G-CIMP-high	2.31362	0.019662	0.668069
ENPP1	Brain_GBM_LGG.Codel	0.292303	0.019692	0.219429
HNMT	Adrenal gland_ACC.CIMP-high	6.87837	0.019733	0.952563
PNLIP	Kidney_KICH.Eosin.1	0.114094	0.019756	0.999089
NAAA	Breast_BRCA.LumA	0.533729	0.019758	0.141987
SLC27A5	Breast_BRCA.LumA	1.8935	0.01977	0.141987
LPCAT1	Lung_LUSC.secretory	0.310815	0.019833	0.952417
TPH1	Kidney	0.735374	0.019865	0.043593
TTLL5	Kidney_KIRC.3	0.512564	0.019898	0.440756
PTGDS	Lung	0.770053	0.020067	0.251469
ARSG	Breast	1.48783	0.02023	0.088787
DHRS11	Brain	0.72319	0.020291	0.032714
ADA	Kidney_KIRP.C2b	0.134659	0.020298	0.77205
ENTPD6	Stomach_GI.CIN	1.97381	0.020358	0.55852
MGLL	Breast_BRCA.Normal	0.577778	0.02039	0.48177
TGFBR2	Bladder_BLCA.2	0.271572	0.020542	0.429745
B4GALT3	White blood cell_AML.1	6.71796	0.020576	0.781899
ADA	Head and Neck region	0.716767	0.020597	0.308052
CHAT	Liver_LIHC.iCluster:3	0.236868	0.020744	0.348387
GDE1	Kidney	1.35863	0.020863	0.044544
ENTPD1	Bladder_BLCA.2	0.221272	0.020986	0.429745
TPH2	Bladder	0.64343	0.021023	0.288254
GLUL	Skin_SKCM.Triple_WT	0.316174	0.021102	0.544693
NT5E	Brain	0.722813	0.021108	0.03335
HPGD	Kidney_KIRC.2	2.12652	0.021235	0.143517
GAD1	Eye	0.161948	0.021252	0.236814
LPCAT2	Brain_GBM_LGG.Mesenchymal-like	0.307021	0.02148	0.838969
PTGIS	Adrenal gland_ACC.CIMP-intermediate	0.085981	0.021482	0.43726
FASN	Kidney_KIRC.1	0.421469	0.021773	0.367951
CHAT	Kidney_KIRC.2	0.461196	0.0218	0.143517
TPH1	Bladder	1.55249	0.021893	0.288254
PON2	Liver_LIHC.iCluster:3	0.408172	0.02205	0.348387
GGT1	Liver_LIHC.iCluster:1	0.409774	0.02212	0.873721
SGPP1	Liver	0.644972	0.022194	0.292216
ATP12A	Lung	1.29135	0.022282	0.251469
PLA2G10	Kidney_KIRC.3	0.513764	0.022317	0.440756
LPL	Adrenal gland	0.358387	0.022483	0.177618
PNLIP	Kidney_KICH.Eosin.0	0.184749	0.022637	0.738488
ARSG	Kidney	1.35679	0.0227	0.047192
SLC27A5	Breast	1.46807	0.022851	0.094908
LPL	Bladder_BLCA.3	0.149964	0.022857	0.711758
PSPH	Head and Neck region_HNSC.Atypical	2.93094	0.022872	0.206793
PTGS2	White blood cell_AML.2	0.254083	0.023079	0.73134
ACHE	Lining of body cavities	0.534564	0.02321	0.229199
GAD2	thyroid_THCA.4	0.148962	0.023248	0.935963
GGT1	Head and Neck region_HNSC.Atypical	2.66517	0.023286	0.206793
AOC1	Kidney_KIRC.1	2.33509	0.023288	0.367951
IDO1	Stomach_GI.GS	0.173103	0.023433	0.333039
TH	Stomach_GI.MSI	4.60543	0.023611	0.352539
GGT7	Rectum	7.01978	0.023918	0.821241
ACE2	Brain_GBM_LGG.Mesenchymal-like	0.273698	0.024009	0.838969
DHRS11	Breast	0.683048	0.024027	0.094908
NAPEPLD	Kidney_KIRC.2	2.08285	0.024147	0.146737
PLA2G2A	Lung_LUAD.6	3.53685	0.024193	0.582646
ABHD6	Pancreas	1.83089	0.024249	0.212848
PLA2G2A	Pancreas_GL	2.40689	0.024361	0.435789
IDO1	Skin_SKCM.BRAF_Hotspot_Mutants	1.93061	0.024504	0.350188
ALOX12	Colon	0.500675	0.024532	0.562897
CBR1	White blood cell_AML.4	0.371476	0.024606	0.392889
DHRS11	Head and Neck region_HNSC.Atypical	3.1114	0.025003	0.206793
FASN	Head and Neck region	0.72545	0.025105	0.308052
ACHE	Breast_BRCA.LumA	0.545367	0.025188	0.165818
HSPA5	Eye	0.173345	0.025189	0.239129
TPH2	Cervix	1.97336	0.025353	0.284163
SGPP1	Skin_SKCM.RAS_Hotspot_Mutants	2.20079	0.025358	0.286182
AKR1C3	Breast_BRCA.Normal	0.58889	0.025463	0.48177
DBH	White blood cell_AML.7	0.278319	0.025531	0.8082
SGPP1	Ovary_OVCA.Proliferative	1.75808	0.025573	0.747666
DHRS11	Brain_GBM_LGG.G-CIMP-high	2.27157	0.026119	0.668069
HSPA5	Head and Neck region_HNSC.Atypical	0.382997	0.026176	0.206793
BCHE	Uterus_UCS.2	2.99047	0.026199	0.862956
ARG1	Breast_BRCA.Normal	0.58206	0.02624	0.48177
ACE2	Stomach_GI.GS	0.097563	0.026373	0.333039
UPB1	Kidney_KIRC.2	2.05672	0.026428	0.149129
ARSG	Stomach_GI.CIN	1.97173	0.026693	0.55852
LPCAT2	Stomach_GI.GS	0.231391	0.026699	0.333039
GDE1	Lung_LUSC.basal	0.295454	0.02672	0.61622
ACSL6	White blood cell	0.577327	0.026833	0.192708
SLC27A2	Adrenal gland_ACC.CIMP-intermediate	6.37296	0.02701	0.43726
ABHD12	Brain_GBM_LGG.Classic-like	0.170844	0.027172	0.8619
PTGS2	Pancreas	0.559508	0.027211	0.21497
UPB1	Head and Neck region	1.37938	0.027296	0.308052
B4GALT3	Lining of body cavities	0.53563	0.027395	0.230125
HSPA5	Adrenal gland	0.382387	0.027414	0.19688
SCD	Cervix	0.561	0.027457	0.284163
DDC	Lung_LUAD.1	0.087165	0.027497	0.964693
ACSL6	Stomach_GI.MSI	0.263725	0.027542	0.352539
HPGD	Pancreas_GL	0.410546	0.027582	0.435789
B4GALT3	Bladder_BLCA.3	0.232325	0.027582	0.711758
HPGD	Eye	5.62246	0.027592	0.239129
UPB1	Stomach_GI.MSI	0.242714	0.027635	0.352539
GGT7	Liver_LIHC.iCluster:2	3.17527	0.027797	0.548993
GGT5	Colon	0.508964	0.027881	0.562897
HNMT	Liver_LIHC.iCluster:3	2.35169	0.028111	0.370123
LDHB	Liver	0.661628	0.02814	0.317585
B4GALT3	Stomach_GI.CIN	1.90146	0.028279	0.55852
ENTPD3	Breast	0.6904	0.028357	0.106675
PNLIP	Ovary_OVCA.Proliferative	2.89469	0.028392	0.747666
PNPLA2	Lung_LUAD.2	0.093143	0.028449	0.664203
PTGDS	Adrenal gland_ACC.CIMP-intermediate	0.098027	0.028685	0.43726
PNP	White blood cell_AML.4	0.368639	0.028762	0.392889
LPCAT1	Cervix	0.562297	0.028776	0.284163
PNP	Kidney_KIRC.2	2.01621	0.028927	0.152348
GAD2	Skin_SKCM.BRAF_Hotspot_Mutants	0.531251	0.028956	0.350188
PNP	Head and Neck region_HNSC.Mesenchymal	0.485315	0.029282	0.533287
BCHE	Lung_LUAD.5	0.272659	0.029288	0.998046
TTLL5	Lung_LUSC.classical	2.25491	0.029362	0.815666
PLA2G7	Stomach_GI.GS	0.230974	0.029431	0.333039
ENTPD1	Skin_SKCM.BRAF_Hotspot_Mutants	1.86172	0.029446	0.350188
HPGD	Stomach_GI.GS	0.102161	0.02951	0.333039
ACHE	Lung_LUAD.3	3.47075	0.02951	0.899288
NAPEPLD	Lung_LUSC.basal	3.36512	0.029755	0.61622
ABHD12	Brain	0.737925	0.030023	0.046506
AKR1C3	Brain_GBM_LGG.G-CIMP-high	0.458259	0.030064	0.668069
TGFBR2	Kidney_KIRC.1	2.29337	0.030284	0.38273
PON2	Lung	0.785167	0.03029	0.299113
PLA2G2A	Uterus_UCS.1	0.170918	0.03049	0.776308
SCD	Breast_BRCA.Normal	0.588367	0.030492	0.48177
ABHD6	Breast	0.693808	0.030498	0.109332
LDHA	Lung_LUAD.6	0.360933	0.03053	0.582646
PNP	Breast_BRCA.Her2	3.41469	0.030665	0.535791
LDHB	Lining of body cavities	0.552516	0.030671	0.230125
PLA2G7	Esophagus	0.55851	0.03069	0.76118
TPH1	Esophagus_GI.CIN	0.466179	0.030731	0.747198
ALOX12	White blood cell_AML.2	3.5939	0.030814	0.73134
ARSG	Stomach_GI.MSI	0.182209	0.030846	0.352539
NT5E	Colon_GI.CIN	0.426064	0.030927	0.796552
PAFAH1B2	White blood cell_AML.4	0.387778	0.031018	0.392889
NT5E	Lung_LUSC.classical	0.451234	0.031148	0.815666
PSPH	Rectum	10.0524	0.031186	0.821241
PTGDS	Lung_LUSC.basal	0.282923	0.031201	0.61622
PTGS2	Head and Neck region	1.36671	0.03123	0.308393
ACHE	Breast	0.695526	0.031831	0.109332
DHRS11	Bladder_BLCA.2	3.58476	0.032085	0.429745
PSPH	Pancreas	1.77089	0.0321	0.230535
PTGES2	Colon	1.91946	0.032788	0.562897
ENPP4	Adrenal gland_ACC.CIMP-intermediate	6.00638	0.03321	0.43726
NAAA	Eye	0.188882	0.033338	0.260035
ENTPD8	Head and Neck region_HNSC.Basal	0.519173	0.033465	0.602594
HNMT	Skin_SKCM.BRAF_Hotspot_Mutants	1.8552	0.033614	0.350188
ALOX12	Stomach	0.612326	0.034073	0.620856
ENTPD5	Kidney	1.3211	0.034177	0.06923
BCHE	Skin	0.707086	0.034223	0.300398
ENTPD1	Uterus_UCS.1	9.85553	0.034688	0.776308
UPB1	Skin_SKCM.Triple_WT	2.82273	0.034933	0.544693
GGT7	Adrenal gland	0.400917	0.035223	0.231885
GGT5	Stomach_GI.MSI	0.268393	0.035259	0.352539
ADA	Head and Neck region_HNSC.Mesenchymal	0.495383	0.035431	0.533287
HSPA5	Kidney_KIRC.2	1.97127	0.035435	0.174961
AOC1	Lung_LUAD.6	2.81637	0.035494	0.582646
ARG1	Bladder_BLCA.2	0.294385	0.035507	0.429745
PAFAH1B2	Uterus_UCS.1	5.33151	0.03557	0.776308
GLUL	Kidney_KIRP.C2b	9.85835	0.035617	0.77205
ACHE	Colon	0.518813	0.035626	0.562897
AOC2	Adrenal gland_ACC.CIMP-high	0.105081	0.035681	0.952563
ENTPD5	Lung_LUSC.secretory	0.331433	0.035808	0.952417
ENPP1	Stomach_GI.MSI	0.244103	0.035816	0.352539
PLA2G10	Lining of body cavities	0.553224	0.036023	0.230125
SGPP1	Bladder_BLCA.4	10.4697	0.036029	0.960334
NT5E	Liver_LIHC.iCluster:1	0.450751	0.03681	0.949054
ATP12A	Ovary	1.31572	0.036841	0.605574
PLA2G10	Bladder	1.49982	0.037093	0.391169
DHRS11	Pancreas	1.74477	0.037176	0.241355
PNLIP	Head and Neck region_HNSC.Basal	0.41358	0.0372	0.602594
HSPA5	Skin_SKCM.Triple_WT	0.37868	0.037377	0.544693
FASN	Breast	1.42374	0.037413	0.12315
AOC1	Adrenal gland_ACC.CIMP-high	5.57763	0.03748	0.952563
ATP13A4	Stomach_GI.MSI	5.04188	0.03748	0.352539
SGPP1	Breast_BRCA.LumA	0.567634	0.037533	0.178369
ADA	Breast_BRCA.Her2	2.87743	0.037533	0.535791
TPH2	Endometrium	0.249294	0.037662	0.882962
GGT6	Lung_LUAD.1	5.96904	0.037796	0.964693
PLA2G2A	Stomach	0.628554	0.03786	0.620856
ENPP1	Esophagus_GI.CIN	0.481044	0.037913	0.747198
GGT7	Breast_BRCA.LumB	0.475282	0.038016	0.547506
GGT1	White blood cell	0.676979	0.038035	0.227729
LDHA	Head and Neck region_HNSC.Classical	2.0754	0.038208	0.710515
UPB1	White blood cell	0.679025	0.038946	0.227729
UGT8	Head and Neck region_HNSC.Basal	0.529466	0.038984	0.602594
PAFAH1B2	Stomach_GI.CIN	1.81488	0.039222	0.619706
AHCY	Bladder_BLCA.2	3.44178	0.039348	0.429745
LPCAT2	Endometrium	3.88953	0.039384	0.882962
SCD	Brain_GBM_LGG.Codel	3.2366	0.03944	0.36242
GAD1	Kidney_KIRC.4	0.504824	0.039453	0.451734
TH	Kidney_KIRC.4	0.509422	0.039487	0.451734
UGT8	Bladder	0.675019	0.039612	0.391169
LPCAT1	White blood cell_AML.4	0.396434	0.039618	0.430133
B4GALT3	Stomach_GI.GS	0.249735	0.039643	0.376934
DDC	White blood cell	0.681534	0.040357	0.227729
PLA2G10	Uterus_UCS.2	0.385628	0.040376	0.862956
ENTPD3	Pancreas_GL	2.30589	0.040493	0.533159
ABHD12	Head and Neck region_HNSC.Mesenchymal	1.95579	0.040503	0.533287
ABHD6	Lung_LUSC.primitive	4.49036	0.04073	0.796097
ENTPD6	Kidney	0.76525	0.041007	0.080989
AOC2	Breast_BRCA.LumA	0.573928	0.041163	0.178369
AHCY	Breast_BRCA.Basal	2.29181	0.041314	0.98812
PLA2G10	Breast_BRCA.LumA	1.79097	0.041457	0.178369
PLA2G10	Ovary_OVCA.Proliferative	1.65806	0.041527	0.77288
PNP	Cervix	0.589161	0.041586	0.332734
SGPP1	Brain_GBM_LGG.Codel	0.346745	0.041818	0.36242
IDO1	Liver_LIHC.iCluster:2	2.9155	0.041855	0.561131
HNMT	Kidney_KIRC.4	1.97611	0.04209	0.451734
PTGES2	Cervix	1.69057	0.042118	0.332734
PLA2G7	Kidney_KIRC.4	1.9805	0.042145	0.451734
SLC27A2	Lining of body cavities	0.570122	0.042152	0.230125
LPCAT1	Stomach_GI.MSI	0.205012	0.042197	0.352539
UGT8	Ovary	1.30408	0.042254	0.605574
LPCAT2	Uterus	0.475406	0.04234	0.95753
ENTPD5	White blood cell_AML.7	0.319868	0.042448	0.8082
LPCAT2	Breast_BRCA.LumB	0.474543	0.042462	0.547506
TPH1	Liver_LIHC.iCluster:2	3.17153	0.042618	0.561131
PON2	Uterus	0.466985	0.042679	0.95753
ENTPD3	Head and Neck region_HNSC.Atypical	0.428266	0.042693	0.255474
GLUL	Pancreas	0.587685	0.042813	0.241355
LPCAT1	Stomach_GI.GS	0.304245	0.042942	0.376934
CHAT	Lining of body cavities	0.382459	0.043059	0.230125
DBH	Adrenal gland_ACC.CIMP-intermediate	0.19681	0.043077	0.48616
FASN	Lung_LUSC.secretory	0.366203	0.043297	0.952417
BCHE	Colon	0.545789	0.043308	0.570217
BCHE	Skin_SKCM.BRAF_Hotspot_Mutants	0.548358	0.04334	0.350188
PLA2G2A	Breast_BRCA.LumA	0.579086	0.0436	0.178369
GLUL	Kidney_KICH.Eosin.0	0.115367	0.043694	0.738488
GDE1	Pancreas	0.584835	0.043838	0.241355
ENTPD5	Eye	0.208803	0.043926	0.311473
PTGIS	Ovary_OVCA.Differentiated	1.67341	0.043951	0.986999
TTLL5	Lung_LUSC.basal	2.77289	0.043968	0.694696
PLA2G10	Head and Neck region	0.750228	0.044135	0.361995
ACE2	Skin_SKCM.BRAF_Hotspot_Mutants	0.558045	0.044209	0.350188
ENPP4	Skin_SKCM.BRAF_Hotspot_Mutants	1.78609	0.044328	0.350188
CBR1	White blood cell_AML.6	0.424924	0.044598	0.686813
PNP	Liver	0.686512	0.044637	0.440794
ABHD6	Breast_BRCA.LumA	0.580968	0.044783	0.178369
GGT7	White blood cell	0.684115	0.045066	0.237348
ENTPD1	Head and Neck region_HNSC.Atypical	2.44993	0.045167	0.255474
LPCAT2	Breast_BRCA.LumA	0.585328	0.045357	0.178369
PTGES2	Lung_LUAD.5	3.17637	0.045566	0.998046
ABHD12	Breast_BRCA.Her2	3.01682	0.045707	0.535791
ENTPD6	Kidney_KIRC.4	0.506656	0.045745	0.451734
TPH2	Bile duct	3.51003	0.045816	0.999803
UPB1	Pancreas	1.70226	0.045827	0.241355
ABHD12	Brain_GBM_LGG.G-CIMP-high	0.472151	0.045915	0.668069
ENTPD3	Stomach_GI.MSI	0.255764	0.046025	0.352539
LDHB	Adrenal gland	0.429329	0.04611	0.250892
SLC27A5	Esophagus	0.584624	0.04618	0.76118
ABHD12	Lining of body cavities	0.579644	0.046195	0.230125
PLA2G7	White blood cell_AML.2	3.19839	0.046295	0.73134
IDO1	White blood cell_AML.5	0.387415	0.046542	0.444507
DDC	Breast_BRCA.LumA	0.575374	0.046545	0.178369
ALOX12	Head and Neck region_HNSC.Atypical	0.435976	0.046768	0.255474
PON2	Kidney_KIRC.1	0.476096	0.046785	0.38273
NAAA	Endometrium_UCEC.CN_HIGH	8.25557	0.046846	0.977054
ARSG	Lining of body cavities	0.580653	0.047245	0.230125
MGLL	Breast_BRCA.LumB	0.490565	0.047257	0.547506
AOC2	Esophagus_GI.CIN	0.478473	0.047291	0.747198
NAAA	Endometrium	3.70161	0.047336	0.882962
PTGES2	Skin_SKCM.Triple_WT	0.400768	0.047405	0.544693
PON2	Adrenal gland	0.429694	0.047407	0.250892
LPCAT1	Lining of body cavities	0.585313	0.047421	0.230125
AHCY	Breast_BRCA.Her2	2.78374	0.047475	0.535791
AHCY	Adrenal gland	0.431863	0.047638	0.250892
PTGS2	Breast	0.710717	0.047642	0.146754
GAD2	Colon_GI.MSI	0.161209	0.047943	0.870905
GAD2	Lung	1.37227	0.048086	0.37548
PTGDS	Bladder_BLCA.3	0.239483	0.048138	0.711758
UGT8	Head and Neck region_HNSC.Atypical	0.437107	0.048208	0.255474
PLA2G2A	Breast	0.715377	0.048299	0.146754
UPB1	Head and Neck region_HNSC.Atypical	2.3808	0.048508	0.255474
LPCAT1	Ovary_OVCA.Differentiated	1.65155	0.048508	0.986999
PNLIP	Breast_BRCA.LumA	2.52046	0.048663	0.178369
PLA2G7	Brain_GBM_LGG.G-CIMP-high	0.480829	0.048882	0.668069
NAAA	Stomach_GI.GS	0.314832	0.048972	0.386875
FASN	Breast_BRCA.LumA	1.70652	0.049022	0.178369
AKR1B1	Lung	0.800066	0.049041	0.37548
PON2	White blood cell_AML.7	0.331024	0.049052	0.8082
GGT7	Rectum_GI.CIN	10.0442	0.049212	0.999364
ENTPD1	Head and Neck region	1.32555	0.049433	0.361995
ACE2	Lining of body cavities	1.73045	0.049521	0.230125
AKR1C3	Head and Neck region_HNSC.Classical	1.93438	0.049609	0.710515
LDHA	Kidney_KICH.Eosin.0	0.122376	0.049633	0.738488
GDE1	White blood cell_AML.5	0.390364	0.049694	0.444507
