# Supplementary material for: The landscape of cancer-rewired GPCR signaling axes
Source: Cell Genom. 2024 May 8;4(5):100557. doi: 10.1016/j.xgen.2024.100557 (PMC11099383; doi:10.1016/j.xgen.2024.100557)
Supplement: Table S10. Related to Figure 4: GPCR-ligand-based survival analysis; cancer tissues/TCGA molecular subtypes [file mmc11.xlsx]

## Sheet: Sheet1
Table S10: GPCR-ligand based survival analysis - cancer tissues/TCGA molecular subtypes
Receptor-Ligand	Tissue/TCGA-molecular subtype	HR	logrank-p	FDR
GPR1-RARRES2	Brain	0.179913	1.0368e-20	2.84084e-18
FPR2-ANXA1	Brain	0.180463	7.48812e-18	1.02587e-15
FPR3-ANXA1	Brain	0.171895	4.41437e-17	4.0318e-15
CCR10-CCL27	Brain	0.176058	6.50041e-17	4.45278e-15
CCR3-CXCL10	Brain	0.182151	2.2428e-16	1.22905e-14
CXCR3-CXCL10	Brain	0.21669	4.09308e-16	1.86917e-14
CCR5-CCL5	Brain	0.223643	7.11423e-16	2.78471e-14
SSTR5-SST	Brain	5.38434	2.30244e-15	7.88585e-14
FPR2-SAA1	Brain	0.212358	2.93015e-15	8.92068e-14
CCR3-CXCL11	Brain	0.169966	4.11907e-15	1.06911e-13
CXCR6-CXCL16	Brain	0.212476	4.29206e-15	1.06911e-13
PRLHR-NPY	Brain	5.40331	1.39638e-14	3.18839e-13
CXCR3-CXCL11	Brain	0.256015	2.58008e-14	5.30467e-13
CCR5-CCL7	Brain	0.229957	2.71042e-14	5.30467e-13
CCR3-CCL5	Brain	0.212052	3.13824e-14	5.73252e-13
SSTR2-SST	Brain	4.54189	8.28028e-14	1.418e-12
SSTR1-SST	Brain	4.28278	1.13489e-13	1.82917e-12
CXCR3-CCL5	Brain	0.286699	2.05285e-13	3.12489e-12
CCR3-CXCL9	Brain	0.221578	3.60662e-13	5.20112e-12
SSTR5-CORT	Brain	4.15279	6.00159e-13	8.22218e-12
XCR1-XCL1	Brain	0.245473	6.53955e-13	8.53255e-12
GALR3-SPX	Brain	5.46424	7.84039e-13	9.76485e-12
CXCR2-CXCL8	Brain	0.213287	1.47791e-12	1.76065e-11
CCR1-CCL5	Brain	0.2609	1.78923e-12	2.0027e-11
CXCR3-CXCL9	Brain	0.284633	1.82728e-12	2.0027e-11
FPR3-HEBP1	Brain	0.206123	2.13205e-12	2.24685e-11
CCR5-CCL2	Brain	0.291624	3.67891e-12	3.73341e-11
SSTR2-CORT	Brain	4.24158	3.83282e-12	3.75069e-11
CXCR3-CCL20	Brain	0.288266	5.44999e-12	5.1493e-11
FPR2-CAMP	Brain	0.271804	5.96501e-12	5.44804e-11
RAMP3-ADM	Brain	0.253288	7.0473e-12	6.22891e-11
CXCR2-CXCL1	Brain	0.199659	7.67399e-12	6.57086e-11
ACKR3-CXCL11	Brain	0.182365	7.94619e-12	6.59774e-11
CCR1-CCL23	Brain	0.262592	8.34823e-12	6.72769e-11
SSTR1-CORT	Brain	3.59529	9.64523e-12	7.55083e-11
CXCR2-PPBP	Brain	0.248611	1.04161e-11	7.92784e-11
CCR5-CCL8	Brain	0.279125	1.1124e-11	8.23775e-11
LGR5-RSPO3	Brain	4.08126	1.69815e-11	1.22446e-10
ADCYAP1R1-VIP	Brain	4.42246	1.86688e-11	1.30657e-10
CCR6-CCL20	Brain	0.272238	1.90741e-11	1.30657e-10
CCR3-CCL7	Brain	0.299225	3.29162e-11	2.19976e-10
CCR2-CCL7	Brain	0.27146	3.55399e-11	2.31855e-10
CXCR3-CCL7	Brain	0.285116	4.34302e-11	2.76741e-10
CCR5-CCL13	Brain	0.248963	6.77138e-11	4.21672e-10
EDNRB-EDN3	Brain	3.77048	8.67659e-11	5.28308e-10
CMKLR1-RARRES2	Brain	0.217764	9.59973e-11	5.7181e-10
CCR3-CCL2	Brain	0.303703	1.95434e-10	1.13934e-09
LGR5-RSPO4	Brain	4.98098	2.8258e-10	1.61306e-09
C3AR1-C3	Brain	0.325894	2.9859e-10	1.66967e-09
CCR1-CCL7	Brain	0.302631	3.15829e-10	1.73074e-09
CCR2-CCL26	Brain	0.297851	3.36853e-10	1.80976e-09
FZD6-WNT5A	Brain	0.24374	3.68203e-10	1.94015e-09
CCR2-CCL2	Brain	0.329124	4.1749e-10	2.15834e-09
CCR2-CCL8	Brain	0.311958	5.879e-10	2.98305e-09
CCR4-CCL17	Brain	0.268934	8.70303e-10	4.33569e-09
CCR3-CCL26	Brain	0.299184	1.10745e-09	5.41859e-09
CALCR-ADM	Brain	0.260723	1.37806e-09	6.62438e-09
CXCR5-CXCL13	Kidney	0.337968	1.74597e-09	4.78396e-07
CCR3-CCL8	Brain	0.319086	1.93194e-09	9.12675e-09
XCR1-XCL2	Brain	0.358976	3.86841e-09	1.79652e-08
C5AR1-C5	Brain	0.240206	4.12914e-09	1.88564e-08
LGR5-RSPO1	Brain	3.58568	6.12529e-09	2.73422e-08
VIPR2-VIP	Brain	3.34643	6.18693e-09	2.73422e-08
C5AR1-RPS19	Brain	0.270721	9.57393e-09	4.1639e-08
CRHR1-UCN	Brain	3.46094	1.09752e-08	4.69877e-08
CCR1-CCL8	Brain	0.36214	1.57336e-08	6.6323e-08
CXCR1-CXCL8	Brain	0.356682	1.90371e-08	7.90328e-08
GHRHR-GHRH	Brain	3.72684	2.02466e-08	8.27994e-08
CCR4-CCL22	Brain	0.321257	3.17464e-08	1.2792e-07
RAMP3-ADM2	Brain	0.344699	3.37799e-08	1.34141e-07
CRHR1-CRH	Brain	3.20337	3.49611e-08	1.36848e-07
EDNRA-EDN2	Brain	0.324365	4.37627e-08	1.68887e-07
CXCR3-CCL13	Brain	0.354428	5.54034e-08	2.10841e-07
APLNR-APLN	Brain	0.376566	6.82714e-08	2.56252e-07
CCR2-CCL13	Brain	0.360202	7.6355e-08	2.8272e-07
CXCR2-CXCL6	Brain	0.32167	9.73029e-08	3.5548e-07
CXCR2-CXCL3	Brain	0.332244	1.00522e-07	3.59031e-07
CCR2-CCL24	Brain	0.351984	1.00896e-07	3.59031e-07
PRLHR-PTHLH	Brain	5.15873	1.06444e-07	3.73919e-07
FPR2-SAA1	Kidney	0.383453	1.6043e-07	1.71964e-05
SCTR-SCT	Brain	3.15359	1.61991e-07	5.61841e-07
CCR3-CCL13	Brain	0.356607	1.72255e-07	5.89974e-07
CXCR3-CCL7	Kidney	0.360886	1.88282e-07	1.71964e-05
CCR1-CCL13	Brain	0.373725	3.17604e-07	1.07133e-06
CCR10-CCL28	Brain	0.311277	3.20618e-07	1.07133e-06
RAMP1-ADM	Brain	0.330224	3.2613e-07	1.07662e-06
CCR5-CCL11	Brain	0.265324	4.34851e-07	1.41844e-06
OXTR-OXT	Brain	0.328283	4.41813e-07	1.4242e-06
RAMP2-ADM	Brain	0.319452	4.64316e-07	1.47933e-06
CXCR3-CCL11	Kidney	0.371182	8.02259e-07	5.49548e-05
CCR3-CCL24	Brain	0.392154	9.20281e-07	2.89836e-06
GALR2-GAL	Brain	0.410814	1.20761e-06	3.72711e-06
FZD6-WNT4	Brain	0.385727	1.21413e-06	3.72711e-06
CCR3-CCL15	Brain	0.325418	1.22423e-06	3.72711e-06
CRHR1-UCN	Kidney	0.380546	1.2817e-06	6.22314e-05
LGR5-RSPO2	Brain	2.96865	1.29927e-06	3.89042e-06
CALCRL-CALCB	Brain	3.01719	1.30627e-06	3.89042e-06
CRHR1-UCN2	Kidney	0.423169	1.36273e-06	6.22314e-05
NPY4R-NPY	Brain	2.67883	1.52623e-06	4.49663e-06
CCR3-CCL7	Kidney	0.405213	1.61806e-06	6.33356e-05
RAMP3-CALCA	Brain	0.402	1.63778e-06	4.77396e-06
CCR5-CCL7	Kidney	0.405474	2.7007e-06	9.2499e-05
CXCR2-CXCL2	Brain	0.397552	3.26293e-06	9.41097e-06
CCR3-CCL11	Kidney	0.409307	3.373e-06	0.000102689
MCHR1-PMCH	Brain	0.406742	3.81192e-06	1.08799e-05
CCR1-CCL15	Brain	0.351088	4.0142e-06	1.12861e-05
LGR6-RSPO2	Brain	0.399558	4.03662e-06	1.12861e-05
CXCR4-CXCL12	Brain	0.388054	4.55528e-06	1.26075e-05
KISS1R-KISS1	Kidney	0.422621	4.65598e-06	0.000127574
CCR5-CCL14	Brain	0.358328	4.7786e-06	1.30934e-05
NMBR-NMB	Brain	2.80254	5.03533e-06	1.36602e-05
CXCR2-CXCL5	Brain	0.387836	5.33391e-06	1.43283e-05
SSTR1-SST	Kidney	2.27816	5.47708e-06	0.000134695
CCR5-CCL11	Kidney	0.406029	5.94173e-06	0.000134695
CCR3-CCL26	Kidney	0.419914	6.39062e-06	0.000134695
CALCRL-ADM	Breast	0.321721	7.30409e-06	0.00199402
CCR5-CCL3	Brain	0.399636	7.71177e-06	2.05148e-05
CCR1-CCL7	Kidney	0.460644	9.4294e-06	0.000184547
KISS1R-KISS1	Brain	0.401911	1.06956e-05	2.81787e-05
C5AR2-C5	Brain	0.370598	1.09402e-05	2.85487e-05
FZD6-WNT3A	Brain	0.397595	1.1363e-05	2.93723e-05
CCR3-CXCL11	Kidney	0.465543	1.15813e-05	0.000211552
GIPR-GIP	Kidney	0.35811	1.31285e-05	0.000224826
CXCR3-CCL20	Kidney	0.479172	1.45893e-05	0.000235145
NMUR1-NMU	Kidney	0.442436	1.56411e-05	0.000238092
TACR1-TAC1	Brain	2.5255	1.67455e-05	4.28811e-05
CRHR1-CRH	Esophagus	0.169372	1.73519e-05	0.00473708
CCR8-CCL1	Kidney	0.429851	1.79195e-05	0.000258418
NMUR1-NMU	Brain	0.418949	1.99678e-05	5.05493e-05
PROKR1-PROK2	Brain	0.465396	2.0109e-05	5.05493e-05
MCHR1-PMCH	Kidney	0.497558	2.43615e-05	0.000333753
CCR5-CCL4	Brain	0.41071	2.54153e-05	6.28621e-05
NMUR2-NMU	Brain	2.4573	2.5466e-05	6.28621e-05
OPRD1-PDYN	Kidney	0.44542	2.8434e-05	0.000370997
CALCR-ADM2	Brain	0.461123	3.13969e-05	7.65089e-05
AGTR1-AGT	Brain	0.397245	3.1553e-05	7.65089e-05
CALCRL-CALCB	Breast	0.352548	3.34905e-05	0.00457145
VIPR1-ADCYAP1	Kidney	2.00793	3.62058e-05	0.000444183
CCR3-CCL28	Brain	0.435342	3.89157e-05	9.35341e-05
SSTR3-SST	Head and Neck region	2.49294	3.93233e-05	0.0107353
CCR3-CCL5	Kidney	0.511138	3.95089e-05	0.000444183
OPRD1-PENK	Kidney	0.446867	3.96365e-05	0.000444183
NPY4R-PYY	Kidney	0.43496	4.05276e-05	0.000444183
CCR3-CXCL9	Kidney	0.503498	4.50244e-05	0.000474488
RAMP1-IAPP	Brain	2.51859	4.62797e-05	0.000110266
SSTR4-SST	Brain	2.01897	4.8522e-05	0.000114612
TACR1-TAC3	Brain	2.47632	5.30011e-05	0.000124122
SSTR5-SST	Kidney	2.28905	5.5012e-05	0.000551592
SSTR3-SST	Brain	1.97733	5.59527e-05	0.000129924
CXCR3-CXCL11	Kidney	0.541137	5.88001e-05	0.000551592
CCR3-CCL8	Kidney	0.474195	5.99885e-05	0.000551592
RAMP1-ADM	Kidney	0.377402	6.03933e-05	0.000551592
ADCYAP1R1-ADCYAP1	Bladder	0.37517	6.17997e-05	0.0169331
MCHR2-PMCH	Kidney	0.402185	6.29023e-05	0.000555975
ACKR3-CXCL11	Kidney	0.529101	6.54916e-05	0.000560772
CCR2-CCL11	Brain	0.342299	6.85712e-05	0.000157887
CRHR2-UCN2	Kidney	0.458164	8.29972e-05	0.000689128
SSTR3-CORT	Head and Neck region	2.34275	8.4908e-05	0.0115899
CXCR1-CXCL6	Brain	0.470787	8.83417e-05	0.000201714
NPFFR1-NPFF	Kidney	0.47959	9.19981e-05	0.000741396
NPY1R-NPY	Brain	2.06023	9.82295e-05	0.000222437
CRHR2-UCN3	Brain	2.6331	0.000101263	0.000227426
CCR3-CCL15	Head and Neck region_HNSC.Basal	0.0983627	0.000104847	0.0278892
RXFP4-INSL5	Brain	0.452437	0.000109844	0.000244693
SSTR1-CORT	Pancreas	5.46979	0.000110367	0.0135201
CCR5-CCL13	Skin	2.11264	0.00011335	0.0134637
CXCR3-CCL13	Kidney	0.497159	0.000115829	0.000899814
RAMP2-IAPP	Brain	2.11805	0.000116328	0.000257046
CXCR3-CCL19	Kidney	0.510696	0.000118224	0.000899814
ADCYAP1R1-ADCYAP1	Brain	2.40923	0.00012145	0.000266219
AVPR1A-OXT	Brain	0.45429	0.000125638	0.000273213
OPRD1-POMC	Kidney	0.485524	0.000125976	0.000932904
XCR1-XCL1	Kidney	0.535396	0.000138947	0.00100188
SSTR2-CORT	Pancreas	5.07693	0.000145226	0.0135201
SCTR-VIP	Brain	2.11244	0.000146269	0.000315573
SSTR5-CORT	Pancreas	4.81623	0.000150223	0.0135201
CXCR3-CCL5	Kidney	0.58225	0.000155192	0.00108861
OXTR-AVP	Brain	0.420088	0.000158591	0.000339483
C5AR1-RPS19	Kidney	0.514102	0.000158921	0.00108861
CCR5-CCL8	Skin	1.9559	0.000165104	0.0134637
CXCR3-CXCL9	Kidney	0.573221	0.000166344	0.00111167
RAMP2-CALCA	Bladder	0.372238	0.000167107	0.0178322
CCR2-CCL8	Skin	1.98033	0.000170723	0.0134637
TACR2-TAC1	Liver	0.390988	0.000188271	0.0512097
CALCRL-CALCA	Bladder	0.376065	0.000195243	0.0178322
CCR2-CCL13	Skin	2.07697	0.00019655	0.0134637
RAMP1-ADM2	Brain	0.43891	0.000203682	0.000432626
NPY5R-NPY	Brain	2.0033	0.000221146	0.000463579
BDKRB2-KNG1	Brain	0.476964	0.000221638	0.000463579
NPFFR1-NPVF	Brain	2.95362	0.000225533	0.000468152
GPR37-PSAP	Lung	0.544589	0.000233727	0.0640413
CCR5-CCL8	Kidney	0.522171	0.000243899	0.00159115
VIPR1-GHRH	Brain	2.08976	0.000245985	0.000506766
ACKR4-CCL19	Ovary_OVCA.Differentiated	3.54103	0.000251023	0.0687803
CXCR3-CCL11	Brain	0.375616	0.000283645	0.000578374
CALCRL-CALCA	Brain	2.22427	0.000284965	0.000578374
CCR2-CCL7	Kidney	0.513575	0.000293589	0.00184256
RXFP2-INSL3	Kidney	0.487744	0.000295886	0.00184256
MC4R-POMC	Brain	2.15225	0.000321532	0.000647792
CCR1-CCL5	Kidney	0.569723	0.000326895	0.00199043
CCR5-CCL4	Skin	1.87029	0.000336425	0.0184361
LGR5-RSPO4	Breast_BRCA.LumA	0.253942	0.00038784	0.0452351
GALR1-GAL	Ovary_OVCA.Proliferative	0.144716	0.000393424	0.107798
GHRHR-GHRH	White blood cell	0.0658378	0.000402748	0.0312365
CALCRL-ADM	Breast_BRCA.Normal	0.283278	0.000403682	0.0796498
CRHR2-UCN3	White blood cell	0.339911	0.000409398	0.0312365
RAMP3-CALCB	Brain	0.476027	0.000413111	0.000826223
CCR3-CCL11	Brain	0.39293	0.000424717	0.000843279
MRGPRX2-ADM	Brain	0.233663	0.000432126	0.000851818
CCR6-CCL20	Kidney	0.562332	0.000432986	0.00257909
CALCRL-ADM2	White blood cell	0.428715	0.000433178	0.0312365
CCR3-CCL13	Kidney	0.529468	0.000450499	0.00262632
CXCR2-PPBP	Breast	0.457847	0.000471309	0.0271376
SSTR3-CORT	Pancreas	4.18303	0.000477894	0.0322579
CCR3-CCL8	Skin	1.90966	0.000489455	0.0187948
CALCRL-ADM	White blood cell	0.376883	0.000497793	0.0312365
CCR1-CCL8	Kidney	0.553844	0.000502767	0.00286996
CRHR1-CRH	Stomach	0.333907	0.000515008	0.141112
ACKR3-CXCL12	Breast	0.483422	0.000525003	0.0271376
FZD6-WNT3A	Breast	0.445178	0.000537581	0.0271376
OPRD1-PENK	Breast_BRCA.LumA	0.252687	0.00054269	0.0452351
ACKR3-CXCL12	Breast_BRCA.LumA	0.307693	0.000554105	0.0452351
CXCR3-CCL13	Skin	1.95999	0.000566538	0.0187948
CXCR5-CXCL13	Breast	2.06159	0.000596431	0.0271376
CCR5-CCL5	Kidney	0.610145	0.000609935	0.00341066
NPFFR1-NPFF	Brain	2.22557	0.000618303	0.00121011
CRHR2-CRH	Brain	1.91136	0.0006317	0.00122756
TSHR-CGA	Kidney	0.487085	0.000658522	0.0036087
CCR1-CCL4	Skin	1.89863	0.000692522	0.0187948
CCR1-CCL8	Skin	1.8349	0.000692844	0.0187948
NPY2R-PYY	Head and Neck region_HNSC.Basal	0.0874927	0.000701827	0.0933431
RAMP1-CALCA	Bladder	0.404166	0.00070657	0.0484
TACR2-TAC3	Kidney	0.521465	0.000716259	0.00384813
RXFP1-RLN1	Ovary	1.88809	0.000726244	0.198991
CCR2-CCL7	Skin	1.9746	0.000726908	0.0187948
CCR1-CCL4	Kidney	0.602917	0.000763899	0.00402516
CRHR2-UCN2	Brain	0.480564	0.000772339	0.00149029
CCR1-CCL13	Skin	1.91244	0.000775205	0.0187948
SSTR3-CORT	Brain	1.76842	0.000781597	0.00149761
NPY4R-PYY	Brain	2.04521	0.00079784	0.00151811
ACKR4-CCL19	Brain	1.92251	0.00081678	0.00154343
CCR5-CCL7	Skin	1.94098	0.000823131	0.0187948
BDKRB1-KNG1	Breast_BRCA.Normal	0.273331	0.000837386	0.0796498
CCR6-DEFB4A	Brain	0.284026	0.000855155	0.00160488
FPR2-SAA1	Liver	0.404235	0.000860634	0.0902127
MRGPRX2-ADM	Breast	0.492466	0.00087769	0.0285722
MRGPRX1-PENK	Breast_BRCA.Normal	0.0084431	0.00087849	0.0796498
CXCR2-CXCL6	Lining of body cavities	3.59031	0.000886553	0.115623
CCR5-CCL4	Kidney	0.619146	0.000913965	0.00472502
CALCR-CALCB	Breast	0.439206	0.000929033	0.0285722
CCR5-CCL16	Brain	0.399654	0.000936496	0.00174558
CCR3-CXCL10	Kidney	0.577117	0.000959635	0.00486322
CALCR-ADM	Breast	0.467862	0.000970342	0.0285722
ADCYAP1R1-VIP	Bladder	0.444617	0.000974877	0.0534233
CCR2-CCL11	Kidney	0.546545	0.000976193	0.00486322
CCKBR-CCK	Liver	0.358187	0.000994993	0.0902127
PROKR1-PROK1	Brain	0.52043	0.000996273	0.00184099
CCR5-CCL13	Kidney	0.563781	0.000999452	0.00489018
TACR3-TAC1	Brain	1.81093	0.00100112	0.00184099
LHCGR-CGA	White blood cell	0.211622	0.00102941	0.0494212
UTS2R-UTS2	Kidney	0.530897	0.00103002	0.00495134
GPR37L1-PSAP	Stomach_GI.CIN	5.9134	0.00104763	0.28705
CRHR2-UCN	Brain	1.90216	0.00105409	0.00192547
LGR6-RSPO4	Brain	0.5102	0.00106268	0.0019283
PRLHR-PRLH	Skin_SKCM.BRAF_Hotspot_Mutants	0.0180961	0.00106787	0.160332
CALCR-CALCA	Brain	0.540244	0.00108422	0.00195444
NPY4R-NPY	Cervix	0.270256	0.0011055	0.191894
CXCR2-PPBP	Breast_BRCA.LumA	0.304887	0.00111455	0.0452351
SSTR4-CORT	Brain	1.76292	0.00114431	0.00204928
MC5R-POMC	Colon	0.280724	0.00115451	0.195905
PRLHR-NPY	White blood cell	0.183377	0.00118138	0.0494212
AVPR2-OXT	Head and Neck region	1.84602	0.00118318	0.104651
CRHR2-CRH	Breast	0.441691	0.00120894	0.0285722
HRH4-CCL16	Breast_BRCA.LumA	0.360934	0.00122035	0.0452351
RAMP1-IAPP	Kidney	0.497198	0.00123137	0.00578682
NMUR2-NMU	Kidney	0.546319	0.00124607	0.00578682
CCR2-CCL8	Breast_BRCA.LumA	0.352702	0.00125029	0.0452351
CCR2-CCL8	Breast	0.516773	0.00129109	0.0285722
CXCR2-CXCL1	Lining of body cavities	3.07378	0.00129867	0.115623
ADCYAP1R1-VIP	Breast	0.518157	0.00130917	0.0285722
LGR5-RSPO3	Breast_BRCA.LumA	0.351326	0.00131147	0.0452351
BDKRB2-KNG1	Breast_BRCA.Normal	0.28266	0.00131799	0.0896231
CCR3-CCL13	Skin	1.8683	0.00132146	0.0278522
GPR75-CCL5	Breast_BRCA.LumA	0.295192	0.00132647	0.0452351
CRHR2-UCN3	Pancreas	3.5	0.00133508	0.0720944
CRHR2-UCN	Kidney	0.550359	0.00138204	0.0063113
NPY1R-NPY	Cervix	0.291138	0.00140068	0.191894
PROKR2-PROK2	Stomach	0.368211	0.00141292	0.181601
OPRL1-PNOC	Kidney	0.57953	0.00142919	0.00634934
MC5R-AGRP	Colon	0.263423	0.00142996	0.195905
NPY4R-PPY	Kidney	0.529442	0.00143671	0.00634934
RAMP1-ADM2	Breast	2.16984	0.00148897	0.0285722
CCR1-CCL8	Breast_BRCA.LumA	0.376245	0.00149127	0.0452351
CXCR3-CXCL12	Brain	0.555151	0.00151082	0.00268808
RXFP1-RLN2	Skin	2.05475	0.00155544	0.0300653
PROKR1-PROK1	Breast	0.521866	0.00156094	0.0285722
CXCR3-CXCL10	Kidney	0.62047	0.00158072	0.00683473
VIPR2-ADCYAP1	Kidney	1.73003	0.00159643	0.00683473
KISS1R-KISS1	Eye	0.0726027	0.00162432	0.348259
PRLHR-PTHLH	Skin_SKCM.BRAF_Hotspot_Mutants	0.0187866	0.0016386	0.160332
CXCR5-CXCL13	Breast_BRCA.Normal	2.66321	0.0016493	0.0897217
KISS1R-KISS1	Breast	1.99682	0.00165273	0.0285722
CX3CR1-CX3CL1	Kidney	1.63632	0.00166546	0.00702054
LGR5-RSPO4	Breast	0.490414	0.00167456	0.0285722
LGR4-RSPO3	Kidney_KIRC.2	4.47265	0.00167528	0.41585
CCR2-CCL16	Breast_BRCA.LumA	0.312991	0.00171911	0.0469318
CCR5-CCL2	Skin	1.78221	0.00174131	0.0300653
CCR5-CCL7	Skin_SKCM.BRAF_Hotspot_Mutants	3.64632	0.00176189	0.160332
CXCR3-CXCL9	Breast_BRCA.LumB	4.81218	0.00178646	0.234413
CCR2-CCL2	Skin	1.75739	0.0018067	0.0300653
LGR4-RSPO4	Breast	0.475583	0.0018223	0.0292639
OXTR-OXT	Lining of body cavities	0.278804	0.00184178	0.115623
CCR3-CXCL10	Skin	1.80786	0.00186536	0.0300653
RXFP3-RLN3	Lung_LUSC.classical	0.0217633	0.00190738	0.507364
NMUR1-NMU	Lining of body cavities	3.49433	0.00195314	0.115623
RXFP1-RLN2	Ovary	1.76806	0.00197014	0.269909
CCR1-CCL13	Kidney	0.600466	0.00199641	0.00828814
CCR6-DEFB4A	Kidney_KIRC.1	0.0804507	0.00200298	0.430513
CCR7-CCL19	Head and Neck region	1.67987	0.00215043	0.104651
LGR5-RSPO4	Kidney	0.574539	0.00215638	0.00881863
CALCRL-CALCA	Breast	0.452814	0.0021566	0.0327084
CCR4-CCL22	Head and Neck region	1.66435	0.00218226	0.104651
SSTR3-CORT	Kidney	0.577878	0.0022171	0.00893361
NPY2R-PYY	Adrenal gland	0.120025	0.00222553	0.3093
CCR3-CXCL11	Skin	1.79499	0.00222672	0.0329912
NPBWR2-NPB	Liver	0.0380539	0.00223224	0.13683
CXCR1-CXCL8	Cervix	0.371188	0.00226457	0.206831
CXCR3-CCL7	Skin	1.85357	0.00228771	0.0329912
CCKBR-GAST	Brain	1.79802	0.00229849	0.00406313
SSTR2-SST	Head and Neck region	1.85271	0.00230002	0.104651
MC1R-POMC	Lining of body cavities	4.3329	0.00241694	0.115623
NTSR2-NTS	Breast_BRCA.LumA	0.24206	0.00242014	0.0580431
CCR2-CCL26	Kidney	0.584903	0.00245134	0.00973431
CCR1-CCL8	Breast	0.558689	0.0024971	0.0358793
RXFP1-RLN1	Skin_SKCM.RAS_Hotspot_Mutants	6.97984	0.00252463	0.454075
GLP2R-GCG	Ovary_OVCA.Mesenchymal	0.123824	0.00253167	0.240731
CXCR3-CXCL10	Skin	1.73623	0.00255757	0.0350387
CCR2-CCL7	Skin_SKCM.BRAF_Hotspot_Mutants	3.42837	0.00261191	0.161523
RAMP2-ADM2	Brain	0.545123	0.00261752	0.00459744
PROKR2-PROK1	Breast_BRCA.LumA	0.30525	0.00271673	0.0580431
NPBWR2-NPW	Liver	0.040567	0.00272109	0.13683
CALCR-CALCA	Bladder	0.439095	0.00275959	0.126021
GNRHR-GNRH2	Breast_BRCA.LumA	0.305268	0.00276396	0.0580431
LGR6-RSPO1	Brain	0.526423	0.00280067	0.0048878
CCR5-CCL5	Skin	1.67054	0.00281525	0.0352169
CXCR3-CXCL11	Skin	1.73976	0.00282763	0.0352169
GNRHR-GNRH2	Pancreas	3.84406	0.0028717	0.111398
GPR75-CCL5	Brain	0.467207	0.00288004	0.0049945
UTS2R-UTS2	Head and Neck region	1.78041	0.00288014	0.112325
PRLHR-NPY	Pancreas	2.77248	0.00288809	0.111398
PROKR2-PROK2	Bile duct	0.0250878	0.00289626	0.750133
CXCR3-CCL7	Skin_SKCM.BRAF_Hotspot_Mutants	3.54481	0.00295829	0.161523
CCR1-CCL14	Brain	0.530901	0.00296545	0.00511028
EDNRA-EDN1	Kidney	0.618781	0.00299564	0.0117258
CRHR1-UCN2	Liver	0.389869	0.0030183	0.13683
TSHR-CGA	Ovary_OVCA.Proliferative	0.329437	0.00301917	0.392314
APLNR-APELA	Brain	0.561785	0.00301965	0.00517115
APLNR-APLN	Lung	0.649463	0.00304974	0.417814
GIPR-GIP	Kidney_KIRC.2	0.207224	0.003069	0.41585
KISS1R-KISS1	Ovary_OVCA.Mesenchymal	3.18126	0.0030744	0.240731
CCR7-CCL19	Breast_BRCA.LumB	4.3855	0.00308565	0.234413
CXCR3-CXCL10	Head and Neck region_HNSC.Atypical	5.50079	0.00309895	0.269196
RAMP1-ADM	Lining of body cavities	0.312787	0.0031141	0.115623
XCR1-XCL2	Kidney	0.619922	0.00314996	0.0121031
SCTR-SCT	Stomach	0.396013	0.00316041	0.181601
RAMP1-ADM2	Kidney_KIRC.1	7.15603	0.00317722	0.430513
EDNRB-EDN3	Kidney	1.88402	0.00318038	0.0121031
RXFP4-RLN3	Breast	0.451221	0.00319301	0.0435845
CXCR2-CXCL5	White blood cell	0.438178	0.00321344	0.0971928
RAMP2-ADM	Lining of body cavities	0.268568	0.0032581	0.115623
FPR2-ANXA1	Skin	1.89329	0.00326141	0.0388533
CXCR3-CCL7	Breast_BRCA.LumB	9.60187	0.00329181	0.234413
RXFP2-RLN3	Stomach	0.400292	0.00329646	0.181601
CXCR1-CXCL6	White blood cell_AML.5	0.12361	0.0033539	0.34125
PROKR2-PROK1	Breast	0.512917	0.00337123	0.043826
TACR1-TAC1	Bladder	0.492044	0.00337886	0.127705
PROKR1-PROK2	Skin_SKCM.RAS_Hotspot_Mutants	0.257078	0.0034141	0.454075
PRLHR-PRLH	Ovary_OVCA.Mesenchymal	0.152588	0.00344714	0.240731
C5AR2-C5	Skin	1.84437	0.00344976	0.0388632
GALR1-GAL	Lining of body cavities	0.293014	0.00346778	0.115623
CXCR3-CXCL10	Breast_BRCA.LumB	5.11659	0.00347279	0.234413
CCR1-CCL15	Kidney_KIRC.3	3.58604	0.00349908	0.315774
XCR1-XCL2	Breast_BRCA.Normal	2.35729	0.00350431	0.158862
FPR2-SAA1	Ovary_OVCA.Mesenchymal	0.24168	0.00354017	0.240731
NTSR2-NTS	White blood cell	0.0471153	0.00354114	0.0971928
XCR1-XCL2	Skin	1.68802	0.00354591	0.0388632
MCHR1-PMCH	Breast	2.0302	0.0035562	0.0441293
CALCRL-CALCB	Breast_BRCA.LumA	0.337574	0.00360574	0.0681066
TACR3-TAC3	Head and Neck region_HNSC.Mesenchymal	0.21486	0.00362281	0.412451
SSTR2-CORT	Head and Neck region	1.76493	0.00366965	0.112378
RAMP2-IAPP	Adrenal gland	0.142041	0.00377191	0.3093
LGR5-RSPO1	Head and Neck region	1.73008	0.00379609	0.112378
PTH1R-PTH2	Bladder	0.249008	0.00379733	0.127705
NPBWR1-NPW	Kidney	0.589481	0.00379752	0.0142537
LGR5-RSPO1	Lining of body cavities	3.13848	0.00382575	0.115623
TACR3-TAC3	Brain	1.66108	0.00384065	0.00653627
CALCRL-CALCA	Breast_BRCA.LumA	0.319556	0.0038917	0.0681066
CXCR3-CXCL9	Breast	1.74066	0.00390349	0.0463327
GALR2-SPX	Stomach	0.378105	0.00396888	0.181601
MC3R-AGRP	Stomach	0.414253	0.00397666	0.181601
CALCR-ADM2	Kidney_KIRC.3	3.74537	0.00404837	0.315774
CCR1-CCL23	Skin	1.7562	0.00408206	0.0430186
VIPR1-VIP	Brain	1.64086	0.0040938	0.00692408
OPRM1-PENK	Breast	0.288746	0.00412178	0.0468853
CALCR-ADM	Liver	0.482338	0.004132	0.160558
NPFFR2-NPFF	Kidney	0.557769	0.00418789	0.0155065
PROKR1-PROK2	Bladder	0.458194	0.0041947	0.127705
PROKR1-PROK1	Breast_BRCA.LumA	0.412275	0.00424233	0.0681066
FPR2-SAA1	Kidney_KIRC.4	0.269925	0.00428122	0.720674
CXCR4-CXCL12	Uterus_UCS.2	0.140134	0.00434045	0.999307
CCR1-CCL7	Skin	1.72086	0.00434568	0.0441006
UTS2R-UTS2	Brain	0.587245	0.00434782	0.0073086
CCR4-CCL17	Cervix	2.51531	0.00435014	0.255411
CCR3-CCL15	Kidney_KIRC.3	3.91563	0.00439463	0.315774
PROKR2-PROK2	Lung_LUSC.classical	0.14906	0.00441738	0.587511
GPR75-CCL5	White blood cell	0.478229	0.00442418	0.0971928
CCR1-CCL3	Brain	0.586327	0.00447288	0.00747297
CXCR3-CCL11	Head and Neck region	1.69591	0.00447689	0.112378
OXTR-AVP	Lining of body cavities	0.220335	0.00448249	0.121733
CXCR5-CXCL13	Head and Neck region	1.72544	0.00452805	0.112378
CXCR3-CCL11	Breast	1.81148	0.00454229	0.0496018
GALR3-GAL	Skin	0.52575	0.00454493	0.0442598
CXCR3-CXCL11	Breast_BRCA.LumB	4.91675	0.00454935	0.245665
CCR2-CCL24	Breast_BRCA.LumA	0.413845	0.00459133	0.0681066
CALCR-CALCA	Head and Neck region_HNSC.Atypical	0.0473535	0.00459964	0.269196
CCR6-CCL20	Head and Neck region_HNSC.Basal	0.293985	0.00463937	0.334056
CALCRL-ADM	Breast_BRCA.LumA	0.366566	0.00469506	0.0681066
CX3CR1-CX3CL1	Brain	1.70904	0.00474009	0.00787143
CXCR3-CCL5	Head and Neck region_HNSC.Atypical	4.30203	0.00476714	0.269196
CCR2-CCL7	White blood cell	0.362711	0.00482406	0.0971928
CCR5-CCL16	Kidney	0.605246	0.00483925	0.0176794
CXCR3-CXCL10	White blood cell_AML.5	0.180953	0.00488672	0.34125
CRHR1-CRH	Breast	0.478197	0.00489283	0.0512437
CCR5-CCL3	Skin	1.66258	0.00500419	0.0442598
CCR1-CCL5	Skin	1.70666	0.00500549	0.0442598
CCR2-CCL24	Skin	1.70753	0.0050075	0.0442598
CCR1-CCL13	Breast_BRCA.LumA	0.410852	0.00501186	0.0681066
CCR2-CCL7	Brain_GBM_LGG.Codel	0.168034	0.00502619	0.367965
CALCRL-CALCA	White blood cell	0.452762	0.00502838	0.0971928
CCR9-CCL25	White blood cell	0.470547	0.00503343	0.0971928
CCR10-CCL27	Pancreas	3.48031	0.00504911	0.156302
CALCR-CALCB	Head and Neck region_HNSC.Atypical	0.182422	0.00505239	0.269196
CALCRL-CALCB	Liver	2.22	0.00511571	0.173934
HCRTR1-HCRT	Lung_LUSC.secretory	0.0319213	0.00512642	0.980697
XCR1-XCL1	Brain_GBM_LGG.Codel	0.174466	0.00517609	0.367965
RXFP1-RLN3	Breast_BRCA.LumA	0.302426	0.00518001	0.0681066
NPY1R-NPY	Pancreas	3.11592	0.00521007	0.156302
ADCYAP1R1-ADCYAP1	Breast_BRCA.LumA	0.340513	0.00523897	0.0681066
FPR2-SAA1	Skin	1.77974	0.00526665	0.0450957
LGR4-RSPO3	White blood cell	2.01974	0.00530738	0.0971928
TSHR-CGA	Skin_SKCM.BRAF_Hotspot_Mutants	3.4135	0.00531014	0.241611
MCHR1-PMCH	Lining of body cavities	0.385659	0.00532987	0.121733
CCR1-CCL13	Breast	0.570088	0.00539627	0.0512437
CCR4-CCL17	Ovary_OVCA.Proliferative	2.42988	0.00546061	0.392314
NPBWR2-NPW	thyroid	0.0929664	0.00546237	0.957157
RAMP3-ADM2	Kidney_KIRC.3	3.64487	0.00551597	0.315774
CCR3-CCL8	Breast	0.541376	0.00553772	0.0512437
CCR1-CCL15	Cervix	3.10144	0.00554644	0.255411
NPBWR1-NPB	Kidney	0.566446	0.00557254	0.0200905
OPRM1-PDYN	Cervix	0.12759	0.00559293	0.255411
NPY2R-NPY	White blood cell	0.0558503	0.00560056	0.0971928
RAMP2-ADM	Breast	0.506918	0.00561808	0.0512437
ADCYAP1R1-ADCYAP1	Breast	0.547533	0.00563118	0.0512437
GALR1-GAL	Colon	0.24124	0.00564202	0.515305
NPY4R-NPY	Esophagus	2.89785	0.00566252	0.568151
CALCRL-ADM2	Brain	2.01274	0.00567126	0.009361
ACKR4-CCL25	Skin	1.88689	0.00567666	0.046788
CCR2-CCL11	Head and Neck region	1.63159	0.00569389	0.129536
NPY4R-NPY	Head and Neck region_HNSC.Basal	0.22112	0.00572556	0.334056
CCKBR-CCK	Brain	1.53511	0.00580699	0.00952764
OPRL1-PNOC	White blood cell	0.500273	0.00580834	0.0971928
CXCR4-CXCL12	Head and Neck region_HNSC.Mesenchymal	3.31806	0.00583773	0.412451
LGR6-RSPO1	Lining of body cavities	3.14971	0.00584536	0.121733
RAMP3-CALCA	Bladder	0.485291	0.00588767	0.161322
MRGPRX1-PENK	Breast	0.188446	0.00592233	0.0521547
CALCRL-ADM	Lining of body cavities	0.323865	0.00593981	0.121733
RXFP2-RLN1	Colon_GI.CIN	0.0333137	0.00595666	0.601337
RXFP2-RLN3	Colon_GI.CIN	0.0490536	0.00596075	0.601337
GNRHR-GNRH2	Head and Neck region_HNSC.Mesenchymal	0.296623	0.00599421	0.412451
CCR3-CCL7	Skin	1.72167	0.00602375	0.046788
CCR3-CXCL9	Skin	1.68199	0.00609449	0.046788
CCR3-CCL5	Skin	1.66436	0.00614733	0.046788
BDKRB1-KNG1	Breast_BRCA.LumA	0.360756	0.00621062	0.0727573
C5AR1-C5	Breast_BRCA.LumA	0.371397	0.00621458	0.0727573
CCR5-CCL14	Liver	2.12448	0.00622549	0.188148
CCKBR-GAST	Eye	0.0641232	0.00622653	0.348259
CALCRL-ADM2	Kidney_KIRC.3	4.10059	0.00625242	0.315774
PROKR1-PROK2	Kidney	0.626224	0.00625284	0.0222504
FPR2-SAA1	Head and Neck region_HNSC.Basal	0.245957	0.00627925	0.334056
CCR4-CCL22	Ovary_OVCA.Proliferative	2.44884	0.00628266	0.392314
GALR2-GAL	Skin	0.547967	0.00639332	0.0472351
SSTR4-CORT	White blood cell_AML.6	0.141324	0.00640214	0.513673
GPR75-CCL5	Kidney	0.579348	0.00640811	0.0225105
CXCR3-CCL19	Breast_BRCA.LumB	3.93119	0.00641148	0.274119
CCR2-CCL13	Breast_BRCA.LumA	0.427806	0.00642955	0.0727573
CCR2-CCL24	Breast	0.571863	0.00650643	0.055508
QRFPR-QRFP	Lining of body cavities	0.339561	0.00650893	0.121733
CXCR3-CCL20	White blood cell_AML.5	0.13916	0.00652256	0.34125
CXCR5-CXCL13	Skin	1.75733	0.00655085	0.0472351
RAMP1-CALCA	Brain	0.541767	0.00655856	0.0106967
CXCR1-CXCL8	Skin_SKCM.BRAF_Hotspot_Mutants	0.363538	0.00662395	0.246601
CXCR2-CXCL5	Breast_BRCA.LumA	0.387325	0.00666275	0.0727573
APLNR-APLN	Lining of body cavities	0.322824	0.0067132	0.121733
NPBWR2-NPW	Uterus	0.140019	0.00673807	0.998638
MC5R-POMC	Colon_GI.CIN	0.265699	0.0067566	0.601337
CCR3-CCL2	Skin	1.6548	0.00676824	0.0475512
CXCR3-CCL11	White blood cell	0.055917	0.00687241	0.107811
CRHR1-UCN2	Stomach	0.380136	0.00690022	0.243666
NPY1R-PYY	Breast	1.86232	0.00691403	0.0571979
CXCR2-CXCL6	Adrenal gland	0.24001	0.00692006	0.3093
PROKR2-PROK1	Bile duct	0.0654402	0.00693248	0.897756
AVPR1A-OXT	Head and Neck region	1.66852	0.00709943	0.139987
GALR3-GAL	Brain	1.94553	0.00710605	0.011521
ACKR4-CCL21	Breast	0.558587	0.00717007	0.0575715
OPRD1-PDYN	Stomach	0.451516	0.00718307	0.243666
FPR2-ANXA1	Ovary_OVCA.Proliferative	2.42174	0.00721428	0.392314
CCR4-CCL17	Head and Neck region	1.64068	0.00723117	0.139987
ACKR4-CCL25	Ovary_OVCA.Differentiated	2.61312	0.00726663	0.72906
OXTR-OXT	Lung_LUSC.classical	0.126418	0.0072785	0.64536
OPRD1-POMC	Pancreas	2.76798	0.00728465	0.180246
CCR3-CCL7	Brain_GBM_LGG.Codel	0.137955	0.00730979	0.367965
CCR2-CCL11	White blood cell	0.0572486	0.00734083	0.108385
CALCR-IAPP	Brain	1.70303	0.00736672	0.0118734
CXCR3-CCL20	Brain_GBM_LGG.Codel	0.152896	0.00736748	0.367965
CCR9-CCL25	Skin	1.70181	0.00743164	0.0509068
GLP2R-GCG	Cervix	0.25538	0.00744131	0.262606
CCR1-CCL7	Skin_SKCM.BRAF_Hotspot_Mutants	2.88155	0.00750081	0.246601
AVPR2-AVP	Head and Neck region_HNSC.Classical	0.0215917	0.0075045	0.991987
HCRTR1-HCRT	Pancreas	3.22427	0.00752189	0.180246
RXFP4-INSL5	Breast_BRCA.LumA	0.360782	0.00757318	0.0758206
CCRL2-CCL19	Brain	0.554304	0.00759824	0.012175
CCR2-CCL2	Breast_BRCA.LumA	0.431261	0.00766935	0.0758206
CXCR6-CXCL16	Skin	1.68767	0.0076783	0.051309
C5AR1-C5	Kidney	0.600382	0.00768811	0.0266651
CCR7-CCL21	Head and Neck region	1.62428	0.00769159	0.139987
PRLHR-PRLH	Eye	0.0382557	0.00771819	0.348259
CCKAR-CCK	Lung	0.626322	0.00771916	0.534565
FPR2-CAMP	thyroid	0.061453	0.00779208	0.957157
CXCR1-CXCL8	Lung	0.685427	0.00780386	0.534565
CXCR3-CXCL9	Liver	1.8339	0.00781076	0.212453
CALCR-IAPP	Head and Neck region_HNSC.Atypical	0.111	0.00784625	0.269196
ACKR3-CXCL11	Esophagus	0.359207	0.00784687	0.568151
CCR4-CCL22	Kidney_KIRC.3	2.56705	0.00787336	0.315774
RAMP2-CALCB	Bladder	0.48445	0.00787695	0.196208
CCR5-CCL8	Skin_SKCM.RAS_Hotspot_Mutants	2.61674	0.00788285	0.459464
VIPR2-ADCYAP1	Brain	1.76775	0.00790003	0.0125849
CALCR-CALCB	Breast_BRCA.LumA	0.368816	0.0079102	0.0758206
CXCR3-CXCL9	Skin	1.60425	0.00794839	0.051309
NTSR2-NTS	White blood cell_AML.4	0.0222718	0.00800113	0.558864
RAMP1-IAPP	Adrenal gland	0.22123	0.00803077	0.3093
CCR2-CCL26	Skin	1.73232	0.00805214	0.051309
CXCR2-CXCL8	Breast_BRCA.LumA	0.385865	0.0080542	0.0758206
CCR9-CCL25	Breast_BRCA.Basal	7.32304	0.00805819	0.853571
CALCR-IAPP	Adrenal gland	0.183811	0.0080697	0.3093
NPBWR2-NPW	Brain	0.588729	0.00809144	0.0128153
CCKBR-CCK	Liver_LIHC.iCluster:1	0.0494279	0.00811632	0.774837
CCR5-CCL13	Skin_SKCM.BRAF_Hotspot_Mutants	2.44077	0.0081297	0.246601
CXCR3-CCL5	White blood cell	0.539279	0.00818447	0.108508
CRHR1-UCN2	Kidney_KIRC.3	0.319447	0.00821717	0.315774
CCR2-CCL8	Kidney	0.636195	0.0082429	0.0282319
CCR4-CCL22	Breast_BRCA.LumB	5.37687	0.00830247	0.274119
GHSR-GHRL	Esophagus	0.373704	0.00832456	0.568151
PRLHR-PTHLH	White blood cell	0.361849	0.00834865	0.108508
CXCR1-CXCL8	Skin	0.583492	0.00836818	0.0521109
CCR5-CCL2	Skin_SKCM.RAS_Hotspot_Mutants	2.67976	0.00847461	0.459464
BDKRB1-KNG1	Breast	0.543484	0.00861607	0.0672053
RAMP2-CALCA	Brain_GBM_LGG.Codel	0.0523989	0.00864314	0.367965
PRLHR-PTHLH	Breast_BRCA.LumB	0.227319	0.00867341	0.274119
SSTR3-CORT	Head and Neck region_HNSC.Atypical	7.30127	0.00868733	0.269196
CCR5-CCL7	Brain_GBM_LGG.Codel	0.140839	0.00872655	0.367965
CCR3-CCL7	Cervix	0.382976	0.00881077	0.262606
SCTR-SCT	Colon	0.370942	0.0088172	0.519686
LGR4-RSPO1	Ovary	1.6689	0.00882042	0.688946
AVPR1B-AVP	Head and Neck region_HNSC.Mesenchymal	0.0246932	0.00886772	0.412451
CCR2-CCL13	Breast	0.606481	0.00887618	0.067311
CMKLR1-RARRES2	Lung_LUAD.3	8.78869	0.00890123	0.889727
RXFP1-RLN2	Kidney	1.6815	0.00900386	0.0304575
CCR1-CCL3	Breast_BRCA.LumA	0.429878	0.00903818	0.0822474
PRLHR-NPY	White blood cell_AML.6	0.0860345	0.00905432	0.513673
NPY4R-PYY	White blood cell_AML.6	0.0860345	0.00905432	0.513673
CCR7-CCL19	Cervix	2.23689	0.00905765	0.262606
CCR5-CCL5	Head and Neck region_HNSC.Atypical	3.71031	0.00909732	0.269196
GLP1R-GCG	Brain	2.60002	0.00914509	0.0144009
NPFFR1-NPFF	Ovary_OVCA.Mesenchymal	4.28617	0.00915149	0.497841
MRGPRX2-ADM	Endometrium_UCEC.CN_HIGH	0.0408066	0.00915946	0.999613
CCR5-CCL16	Skin	1.79435	0.00923126	0.0562081
CRHR1-UCN	Stomach	0.458704	0.00923347	0.243666
NPY2R-PYY	White blood cell_AML.4	0.0387351	0.00924543	0.558864
NPY2R-NPY	White blood cell_AML.4	0.0387351	0.00924543	0.558864
GPR1-RARRES2	Kidney	0.607112	0.00926395	0.0309551
CXCR3-CCL5	Breast_BRCA.LumB	3.41335	0.00929586	0.274119
RAMP2-ADM2	Kidney_KIRC.1	5.30693	0.00930005	0.536633
CCR3-CCL11	White blood cell	0.0634833	0.00933465	0.108508
AVPR2-AVP	White blood cell	0.467596	0.0093369	0.108508
CCR5-CCL3	Kidney	0.672731	0.00938208	0.0309722
LGR5-RSPO1	Breast_BRCA.LumA	0.436065	0.00938462	0.0826452
RXFP1-RLN3	Breast	0.480465	0.0093927	0.0693029
QRFPR-QRFP	Colon	0.288252	0.00948333	0.519686
TACR2-TAC1	Head and Neck region_HNSC.Mesenchymal	5.09711	0.00958017	0.412451
NPY5R-PPY	Brain	0.576839	0.00963131	0.0150799
CXCR3-CXCL10	Liver	1.7765	0.00963835	0.23833
CALCRL-CALCB	White blood cell	0.451825	0.00968269	0.108508
CXCR2-CXCL8	Cervix	0.407445	0.009694	0.262606
CALCRL-CALCB	Bladder	0.486005	0.00988138	0.197305
SSTR5-CORT	Ovary_OVCA.Proliferative	3.06238	0.00989933	0.392314
MCHR2-PMCH	Brain	0.591236	0.00990061	0.0154135
RXFP3-RLN3	Breast	0.41482	0.00991581	0.0699101
CXCR2-CXCL6	White blood cell_AML.5	0.240371	0.00993314	0.34125
CMKLR1-RARRES2	Breast	0.562135	0.00998716	0.0699101
HCRTR2-HCRT	Pancreas	3.6199	0.0100517	0.180246
NMUR2-NMU	Adrenal gland	0.101087	0.0100819	0.3093
CXCR3-CCL5	Skin	1.55558	0.0100844	0.060068
CCR2-CCL16	Brain	0.496476	0.0100941	0.0156259
CCR4-CCL17	Breast_BRCA.LumB	3.8137	0.0101526	0.274119
CCR4-CCL22	White blood cell	0.504357	0.0101736	0.108508
NPY1R-PYY	Pancreas	2.86222	0.0101799	0.180246
C5AR1-RPS19	Adrenal gland	0.14044	0.0102247	0.3093
PRLHR-PRLH	Kidney	0.273103	0.0103313	0.0336997
CXCR3-CCL7	White blood cell	0.341244	0.0103752	0.108508
APLNR-APLN	Kidney_KIRC.1	3.14044	0.010392	0.536633
CCR5-CCL8	Skin_SKCM.BRAF_Hotspot_Mutants	2.23134	0.0104127	0.265355
NPY1R-NPY	Bladder	0.524918	0.0104134	0.197305
CCKBR-GAST	Lung_LUAD.3	0.0423898	0.0104877	0.889727
CALCRL-ADM	Cervix	0.380188	0.0105426	0.262606
CALCR-CALCB	Eye	0.0605219	0.010576	0.348259
CRHR2-CRH	Stomach	0.463896	0.0106219	0.243666
CXCR3-CCL19	Breast	1.67593	0.0106512	0.0717548
ACKR4-CCL21	Brain	1.61156	0.0106668	0.0164196
AVPR1B-AVP	Head and Neck region_HNSC.Basal	0.0570452	0.0107423	0.448736
CCR5-CCL4	Skin_SKCM.BRAF_Hotspot_Mutants	2.1822	0.0107488	0.265355
RXFP1-RLN2	Bladder	2.1904	0.0107494	0.197305
CCR10-CCL28	Kidney	0.649288	0.0107539	0.0346654
GLP2R-GCG	Stomach_GI.CIN	0.343418	0.0107757	0.807079
RAMP2-CALCB	Breast	0.523937	0.0107764	0.0717548
UTS2R-UTS2B	Head and Neck region	1.74596	0.0108033	0.178879
CRHR1-CRH	Stomach_GI.CIN	0.378351	0.0108426	0.807079
LGR5-RSPO3	Head and Neck region_HNSC.Mesenchymal	3.39931	0.0109092	0.412451
CXCR5-CXCL13	White blood cell	0.507493	0.0110099	0.1087
RXFP1-RLN2	Kidney_KIRC.3	2.86657	0.0110248	0.366744
NPFFR1-NPFF	Kidney_KIRC.4	0.306988	0.0110798	0.720674
GALR2-GAL	Lining of body cavities	0.384781	0.0111372	0.18174
MRGPRX2-ADM	Breast_BRCA.Normal	0.489522	0.0111675	0.433936
CCR8-CCL1	Skin	1.64589	0.0111793	0.0651728
GLP2R-GCG	Lung_LUAD.6	0.122715	0.0111998	0.730737
MC4R-AGRP	Brain	1.77296	0.0112015	0.0171464
GPR75-CCL5	Head and Neck region	1.64825	0.0112084	0.178879
CCR1-CCL3	Kidney	0.679705	0.011314	0.0360469
AVPR1B-OXT	Pancreas	2.64744	0.0113808	0.180246
MC5R-AGRP	Colon_GI.CIN	0.267374	0.0114252	0.614634
OPRL1-PNOC	Brain_GBM_LGG.G-CIMP-high	3.08903	0.0114415	0.764076
CCR2-CCL8	Skin_SKCM.RAS_Hotspot_Mutants	2.56854	0.0114528	0.459464
NMUR2-NMU	Head and Neck region_HNSC.Classical	0.28496	0.01148	0.991987
TSHR-CGA	Lining of body cavities	0.371327	0.0115045	0.18174
FPR2-CAMP	Ovary_OVCA.Proliferative	2.18294	0.0115291	0.392314
CCR3-CCL2	Kidney	0.63824	0.0115542	0.0363892
CCR7-CCL19	Head and Neck region_HNSC.Atypical	4.94107	0.0115545	0.269196
GHRHR-GHRH	White blood cell_AML.4	0.0426869	0.0115554	0.558864
AGTR2-AGT	Stomach	0.440856	0.0115646	0.243666
CCR1-CCL4	Brain	0.614473	0.0115956	0.0176511
TSHR-CGA	Head and Neck region_HNSC.Atypical	6.82564	0.0115985	0.269196
CCR5-CCL11	White blood cell	0.069767	0.0116333	0.1087
CCR5-CCL4	Skin_SKCM.RAS_Hotspot_Mutants	2.53394	0.0116717	0.459464
FZD6-WNT5A	Pancreas	0.440264	0.0116877	0.180246
CCR1-CCL5	White blood cell	0.521978	0.0116928	0.1087
RXFP2-RLN2	Colon_GI.CIN	0.0534779	0.0117226	0.614634
TACR3-TAC3	Stomach_GI.CIN	0.383006	0.0117822	0.807079
APLNR-APELA	Head and Neck region	1.5612	0.0117942	0.178879
RAMP2-CALCB	Liver	2.06026	0.0118432	0.268447
CCR3-CCL15	Bladder	1.92162	0.0119081	0.197305
RAMP2-ADM2	Bladder	0.505639	0.0119192	0.197305
MRGPRX2-ADM	Breast_BRCA.LumA	0.431147	0.0119224	0.101713
OPRL1-PNOC	Skin	1.76198	0.0119537	0.0682357
NPY5R-NPY	Kidney	1.55439	0.0119754	0.037287
FZD6-WNT4	Lining of body cavities	0.336839	0.0120269	0.18174
EDNRA-EDN2	Stomach	0.455605	0.0121307	0.243666
CXCR3-CCL7	Breast	1.76149	0.0121515	0.0789847
SSTR4-CORT	Pancreas	4.6637	0.0121523	0.180246
TSHR-CGA	Pancreas	2.70574	0.012163	0.180246
CRHR2-UCN3	thyroid_THCA.4	0.0274618	0.0121973	0.999635
RXFP1-RLN1	Bladder	2.12239	0.0122415	0.197305
NPY4R-PPY	Pancreas	0.358091	0.0122969	0.180246
GNRHR-GNRH2	Lung	0.681721	0.0123115	0.620931
CCR1-CCL7	Brain_GBM_LGG.Codel	0.179596	0.0123148	0.367965
CXCR1-CXCL6	White blood cell	0.53069	0.0124222	0.111356
AVPR1A-AVP	Esophagus_GI.CIN	0.0784854	0.0125122	0.960617
BDKRB1-KNG1	Head and Neck region	0.582289	0.0125327	0.180075
FPR2-ANXA1	Breast_BRCA.LumA	0.448405	0.0125534	0.10385
CCR10-CCL27	Lung_LUSC.classical	0.0704033	0.0126576	0.676021
CRHR2-UCN3	Adrenal gland	0.0294245	0.0126691	0.3093
ACKR3-CXCL12	Bladder_BLCA.2	0.132389	0.0126905	0.98293
PROKR2-PROK1	Lung_LUSC.classical	0.157129	0.0127072	0.676021
PROKR2-PROK2	Head and Neck region_HNSC.Basal	0.129397	0.0127233	0.448736
AGTR2-AGT	Stomach_GI.MSI	0.107016	0.0127737	0.878949
CCR2-CCL13	Skin_SKCM.BRAF_Hotspot_Mutants	2.48807	0.0128141	0.265355
HRH4-CCL16	Breast	0.58994	0.0128172	0.0813743
CRHR2-UCN	Pancreas	2.63375	0.0128257	0.180246
GALR3-SPX	Ovary_OVCA.Proliferative	2.67228	0.0128352	0.392314
CCR3-CXCL10	Brain_GBM_LGG.Codel	0.137072	0.01285	0.367965
PRLHR-PTHLH	Kidney	0.573668	0.0128769	0.0396434
SSTR4-SST	Ovary_OVCA.Proliferative	0.295685	0.0128862	0.392314
FSHR-CGA	Lining of body cavities	0.275756	0.0129008	0.182912
CCKAR-CCK	thyroid	0.159475	0.0130188	0.957157
CXCR2-CXCL6	Breast_BRCA.LumA	0.444189	0.0130281	0.104608
CCR3-CCL28	Head and Neck region_HNSC.Mesenchymal	3.8197	0.0130571	0.412451
RAMP2-IAPP	Kidney_KIRC.3	0.239992	0.0130614	0.366744
NPY1R-NPY	White blood cell_AML.4	0.0285714	0.0131807	0.558864
PTH1R-PTH2	Paraganglia_PCPG.Pseudohypoxia	0.0285714	0.0131807	1
PROKR2-PROK1	Stomach	0.50617	0.013191	0.243666
RXFP2-RLN2	Stomach_GI.MSI	0.0456472	0.0133257	0.878949
SSTR2-SST	Pancreas	2.16077	0.0133515	0.180246
CXCR5-CXCL13	Breast_BRCA.Her2	13.2942	0.0134305	0.657665
VIPR2-ADCYAP1	Lining of body cavities	2.43764	0.0134494	0.182912
SSTR1-SST	Liver_LIHC.iCluster:1	0.101383	0.0134903	0.774837
GPR37-PSAP	Head and Neck region_HNSC.Basal	0.313384	0.0134958	0.448736
UTS2R-UTS2	Head and Neck region_HNSC.Atypical	12.9966	0.0135003	0.269196
CCR10-CCL28	White blood cell	0.544829	0.0135055	0.116892
GRPR-NMB	Breast_BRCA.Basal	0.252547	0.0135538	0.853571
EDNRA-EDN2	Breast	1.80777	0.0135554	0.0841048
PRLHR-NPY	Ovary	0.529789	0.0135826	0.688946
OPRM1-PENK	Adrenal gland	0.0485746	0.013588	0.3093
UTS2R-UTS2B	Head and Neck region_HNSC.Atypical	5.06506	0.0135934	0.269196
C5AR1-C5	Lung	0.704637	0.013597	0.620931
NTSR2-NTS	Head and Neck region_HNSC.Atypical	0.130101	0.0136276	0.269196
TACR3-TAC3	Kidney_KIRC.3	0.32526	0.0136336	0.366744
CALCRL-CALCA	Stomach_GI.MSI	0.0602566	0.0136415	0.878949
CXCR2-CXCL5	White blood cell_AML.5	0.199303	0.0137216	0.34125
QRFPR-QRFP	Skin_SKCM.BRAF_Hotspot_Mutants	0.316426	0.0137333	0.265355
FPR2-CAMP	Skin	1.73711	0.0137556	0.075922
RXFP1-RLN3	Colon_GI.CIN	0.0635757	0.013812	0.614634
CCR1-CCL13	Skin_SKCM.BRAF_Hotspot_Mutants	2.48758	0.0138254	0.265355
RAMP3-ADM2	Kidney	1.57176	0.0138357	0.0421221
FPR3-ANXA1	Skin	1.68945	0.0138544	0.075922
CXCR3-CCL20	Esophagus_GI.CIN	0.303117	0.0138795	0.960617
FPR2-CAMP	Endometrium	0.112802	0.0139362	0.924529
RXFP1-RLN2	Skin_SKCM.RAS_Hotspot_Mutants	4.86543	0.0139549	0.459464
CXCR2-CXCL3	Adrenal gland	0.216245	0.0139798	0.3093
RXFP2-RLN2	Kidney	1.74903	0.0140302	0.0422449
NTSR2-NTS	Brain	1.67017	0.0140811	0.0212662
CCKBR-CCK	Stomach_GI.GS	7.99498	0.0140898	0.560089
NPY1R-PYY	Brain	1.64659	0.0141257	0.0212662
CRHR2-CRH	Esophagus_GI.ESCC	0.0478809	0.0141712	0.812013
SCTR-VIP	Breast	0.590436	0.01421	0.0862071
CXCR2-CXCL3	Breast_BRCA.LumA	0.4458	0.0142365	0.111044
OPRM1-PDYN	Bladder_BLCA.2	0.0297746	0.0142786	0.98293
RXFP1-RLN3	White blood cell_AML.6	0.185661	0.0142905	0.513673
EDNRA-EDN1	Stomach	0.528568	0.0142936	0.243666
CXCR3-CCL19	Head and Neck region_HNSC.Atypical	4.7221	0.014298	0.269196
GALR1-GAL	Brain	0.622289	0.014312	0.0214288
SSTR5-SST	Bladder	2.06576	0.0143218	0.206609
FSHR-CGA	Stomach	0.459922	0.014455	0.243666
XCR1-XCL1	Skin	1.561	0.0144712	0.0764346
TACR1-TAC3	Bladder	0.530185	0.0145291	0.206609
CCR1-CCL3	Skin	1.57267	0.0145396	0.0764346
XCR1-XCL2	thyroid	4.87489	0.0145531	0.957157
CRHR2-UCN2	Ovary	1.58608	0.0145544	0.688946
CCKAR-CCK	Lung_LUSC.secretory	0.0716293	0.0145648	0.980697
NPFFR2-NPFF	Brain	1.6905	0.0146058	0.0217499
CXCR2-PPBP	White blood cell	0.530094	0.0146262	0.121557
ADCYAP1R1-VIP	Kidney	0.657264	0.0146308	0.0435074
CCR7-CCL19	Ovary_OVCA.Differentiated	2.27875	0.0146393	0.72906
CCR1-CCL4	Skin_SKCM.BRAF_Hotspot_Mutants	2.19152	0.0146765	0.265355
FZD6-WNT3A	Brain_GBM_LGG.Codel	0.140196	0.0146792	0.367965
APLNR-APELA	Head and Neck region_HNSC.Mesenchymal	2.98508	0.0146904	0.412451
SSTR2-SST	Adrenal gland	0.175052	0.0148045	0.3093
PROKR1-PROK1	Kidney	0.652792	0.014808	0.0435074
RAMP3-ADM	Uterus_UCS.2	0.180297	0.0148399	0.999307
APLNR-APLN	Skin	0.596376	0.0148774	0.0764346
CXCR3-CXCL9	Head and Neck region_HNSC.Atypical	3.95617	0.0148851	0.269196
GALR2-GAL	Adrenal gland	0.204159	0.0148982	0.3093
GLP2R-GCG	Stomach	0.476858	0.0149633	0.243666
NPY4R-PYY	Kidney_KIRC.2	0.281033	0.0149772	0.659472
PROKR2-PROK1	White blood cell	0.542487	0.0150131	0.121557
C3AR1-C3	Kidney	0.673891	0.0150163	0.0435074
FPR3-HEBP1	Liver_LIHC.iCluster:1	0.303599	0.0150618	0.774837
GPR37-PSAP	Kidney	1.59868	0.0150847	0.0435074
RXFP2-RLN3	Ovary	0.500743	0.0150864	0.688946
ADCYAP1R1-ADCYAP1	Skin	0.615644	0.0151048	0.0764346
RXFP2-RLN1	Stomach	0.439523	0.0151179	0.243666
CRHR2-CRH	Kidney_KIRC.1	0.217821	0.015141	0.536633
LGR4-RSPO4	Breast_BRCA.LumA	0.432366	0.0151824	0.115133
CXCR3-CCL5	Cervix	1.99261	0.0152094	0.321643
OPRK1-POMC	Lining of body cavities	2.91557	0.0152502	0.197526
CCR10-CCL28	Head and Neck region	1.60327	0.0152545	0.208224
PTH1R-PTHLH	Kidney_KIRC.1	4.17358	0.0153225	0.536633
CXCR1-CXCL6	Skin	0.603453	0.0153427	0.0764346
CXCR3-CXCL10	Brain_GBM_LGG.Codel	0.222044	0.0153562	0.367965
CCR6-DEFB4A	Liver	0.236091	0.015358	0.321337
PROKR1-PROK1	White blood cell_AML.6	0.168387	0.0153681	0.513673
CALCR-ADM2	Kidney_KIRC.1	4.86788	0.0154045	0.536633
CALCRL-ADM2	Bladder	0.521529	0.0154342	0.206609
TACR1-TAC3	Pancreas	2.48339	0.0154601	0.192719
SSTR2-SST	Head and Neck region_HNSC.Mesenchymal	3.24614	0.0154649	0.412451
OPRK1-PDYN	Breast	0.543966	0.0155326	0.0921823
RAMP3-ADM	Uterus	0.218666	0.0155829	0.998638
CCR5-CCL7	Breast_BRCA.Her2	6.73575	0.0156655	0.657665
CXCR3-CCL5	Breast_BRCA.Normal	1.83671	0.0156953	0.471538
SSTR1-SST	Pancreas	2.28753	0.015703	0.192719
OPRM1-PDYN	Endometrium	0.104391	0.0157194	0.924529
TACR2-TAC1	Uterus	8.10605	0.0157556	0.998638
CCR2-CCL2	Lung_LUAD.3	4.76417	0.0157746	0.889727
RAMP2-IAPP	Colon	0.20644	0.0157788	0.584989
AVPR2-OXT	Ovary_OVCA.Mesenchymal	0.405329	0.0158523	0.718637
GRPR-GRP	Head and Neck region_HNSC.Mesenchymal	3.40562	0.0158688	0.412451
QRFPR-QRFP	Skin	0.56154	0.0159097	0.0772291
SSTR4-SST	Kidney	2.07423	0.0159167	0.0454289
CCR2-CCL7	Brain_GBM_LGG.G-CIMP-high	4.72032	0.015921	0.764076
CCR2-CCL8	Liver_LIHC.iCluster:2	6.3063	0.0159383	0.417447
FZD6-WNT5A	White blood cell	0.559093	0.0160462	0.125863
MCHR1-PMCH	Breast_BRCA.Her2	6.55726	0.0160541	0.657665
RXFP1-RLN1	Skin	1.68527	0.0160659	0.0772291
CXCR3-CXCL11	Head and Neck region_HNSC.Atypical	3.94036	0.0160735	0.269196
HRH4-CCL16	Brain_GBM_LGG.Codel	0.136272	0.0161517	0.367965
SSTR2-CORT	Adrenal gland	0.245087	0.0161771	0.3093
CALCR-ADM2	White blood cell_AML.5	0.155111	0.0162355	0.34125
APLNR-APLN	Cervix	0.412241	0.0162419	0.321643
CCR3-CCL24	Breast	0.577316	0.0163596	0.0932951
NPY1R-NPY	Bladder_BLCA.3	0.105688	0.0163732	0.999613
MC3R-AGRP	Brain	0.595657	0.0163931	0.0242795
LGR5-RSPO3	Breast	0.604743	0.0164035	0.0932951
LGR6-RSPO4	Kidney	0.645077	0.0164483	0.0464621
LGR4-RSPO1	Bladder	0.50587	0.0164634	0.206609
CRHR2-UCN3	Lung_LUAD.5	5.53759	0.0165734	0.999961
CCR3-CCL7	White blood cell	0.407082	0.0165934	0.12621
MC1R-POMC	Pancreas	2.41565	0.0165956	0.194818
XCR1-XCL2	Brain_GBM_LGG.Codel	0.0743554	0.016611	0.367965
C5AR1-C5	Cervix	2.20119	0.0166447	0.321643
PRLHR-PRLH	Colon	0.170498	0.016664	0.584989
CCR7-CCL21	Head and Neck region_HNSC.Atypical	3.94358	0.0167614	0.269196
CCR2-CCL2	Skin_SKCM.RAS_Hotspot_Mutants	2.51354	0.0167629	0.459464
OPRM1-PDYN	Breast_BRCA.Normal	0.0787744	0.0167632	0.471538
CXCR3-CXCL10	Breast_BRCA.Her2	4.11262	0.0167929	0.657665
RAMP2-CALCA	Kidney_KIRC.1	6.38263	0.016807	0.536633
UTS2R-UTS2B	Skin	1.74704	0.0168278	0.0794967
CCR5-CCL8	Liver_LIHC.iCluster:2	6.21177	0.0168494	0.417447
TACR1-TAC1	Kidney	1.47614	0.0168982	0.0472461
GIPR-GIP	Kidney_KIRC.3	0.371142	0.0169493	0.414488
CXCR3-CCL5	White blood cell_AML.5	0.271003	0.0169668	0.34125
CMKLR1-RARRES2	Head and Neck region_HNSC.Mesenchymal	3.16494	0.0169924	0.412451
LGR6-RSPO4	Head and Neck region	0.625167	0.0169958	0.220678
CCR3-CCL11	Adrenal gland	0.277173	0.0170733	0.3093
SSTR5-SST	Ovary_OVCA.Proliferative	4.60029	0.0170861	0.468158
CCR8-CCL1	Breast	1.84541	0.017145	0.0940602
CCR5-CCL5	White blood cell	0.570653	0.0171779	0.126626
MC4R-AGRP	Kidney_KIRP.C2b	16.1212	0.0172039	1
CCR1-CCL7	Brain_GBM_LGG.G-CIMP-high	5.17261	0.017211	0.764076
PRLHR-NPY	Bladder	0.440889	0.0172186	0.206609
CXCR2-CXCL8	Breast	0.578386	0.0172271	0.0940602
PRLHR-NPY	Breast_BRCA.LumB	0.287352	0.0172507	0.380737
CXCR3-CCL7	Breast_BRCA.Her2	6.5222	0.017279	0.657665
CRHR1-UCN	Ovary_OVCA.Differentiated	0.386302	0.0172829	0.72906
MCHR2-PMCH	Adrenal gland	0.178835	0.0173116	0.3093
RXFP1-RLN2	Liver_LIHC.iCluster:2	4.86834	0.0173228	0.417447
EDNRA-EDN1	Lining of body cavities	0.44605	0.0173458	0.214457
CXCR3-CCL13	Skin_SKCM.BRAF_Hotspot_Mutants	2.30432	0.0173497	0.265355
CCR2-CCL8	Skin_SKCM.BRAF_Hotspot_Mutants	2.17332	0.0173846	0.265355
TACR2-TAC3	Brain	0.660167	0.017424	0.0256677
CXCR2-CXCL3	Kidney	0.648514	0.0174303	0.0479836
TACR3-TAC3	Thymus	0.0532828	0.0174315	0.999668
LHCGR-CGA	White blood cell_AML.6	0.051433	0.0174558	0.513673
NMUR1-NMS	Colon	0.0799016	0.0174652	0.584989
CXCR3-CXCL11	Skin_SKCM.BRAF_Hotspot_Mutants	2.11723	0.0175395	0.265355
FSHR-CGA	Eye	0.0639167	0.0175903	0.348259
CXCR3-CXCL12	Kidney	0.638791	0.0176113	0.0479836
NPBWR2-NPB	Adrenal gland_ACC.CIMP-intermediate	0.0531367	0.0176336	0.714988
RAMP1-IAPP	White blood cell	0.166308	0.0176569	0.126626
CXCR2-CXCL2	Kidney	0.656007	0.0176874	0.0479836
NPY1R-PYY	Breast_BRCA.LumB	12.4147	0.0177459	0.380737
PTH1R-PTH2	White blood cell_AML.6	0.0924318	0.0177473	0.513673
C5AR1-C5	Breast_BRCA.Normal	0.40475	0.0177762	0.471538
RXFP3-INSL5	Head and Neck region	3.36597	0.0177836	0.220678
RXFP2-RLN3	Breast	0.367724	0.0178464	0.0955308
MRGPRX1-PENK	Breast_BRCA.Her2	0.0350931	0.0178585	0.657665
CXCR2-CXCL2	Liver_LIHC.iCluster:2	5.08079	0.0179511	0.417447
OXTR-AVP	Head and Neck region_HNSC.Classical	0.0535504	0.0179518	0.991987
CCR4-CCL22	Bladder	1.71119	0.0180307	0.206609
RAMP1-CALCA	Liver_LIHC.iCluster:3	0.183137	0.0180532	0.634828
LGR5-RSPO4	White blood cell_AML.6	0.213707	0.0180595	0.513673
NPY4R-NPY	Esophagus_GI.CIN	3.70967	0.0180666	0.960617
FZD6-WNT4	Liver_LIHC.iCluster:3	0.226051	0.0180783	0.634828
NPY1R-PYY	Stomach	0.519988	0.0180832	0.259845
CRHR2-UCN3	Bladder	0.528681	0.0180971	0.206609
RXFP2-RLN1	Breast_BRCA.Her2	0.162998	0.0181847	0.657665
CXCR3-CCL20	Breast_BRCA.LumB	4.01413	0.0183318	0.380737
CCR10-CCL27	Kidney	0.641943	0.0183909	0.0494031
CCR3-CCL13	Breast	0.606197	0.018402	0.0966103
RAMP2-ADM2	Lining of body cavities	0.410622	0.0184239	0.217882
CXCR2-CXCL5	White blood cell_AML.4	0.185848	0.0184439	0.570133
NTSR1-NTS	Lung	0.682034	0.0185632	0.726617
CCR3-CCL8	Liver_LIHC.iCluster:1	0.221537	0.0185928	0.774837
CCR6-CCL20	Esophagus_GI.CIN	0.325416	0.0186688	0.960617
CALCR-ADM	Breast_BRCA.LumA	0.443919	0.0186798	0.137826
HRH4-CCL16	Kidney	0.657945	0.0186866	0.0497099
CALCR-IAPP	Skin_SKCM.NF1_Any_Mutants	0.0682077	0.0187041	0.999416
CXCR3-CXCL10	Head and Neck region	1.4641	0.0187206	0.222206
C3AR1-C3	White blood cell_AML.4	0.166219	0.0188251	0.570133
LGR5-RSPO1	Ovary_OVCA.Differentiated	2.79886	0.0189722	0.72906
CXCR3-CXCL12	Head and Neck region_HNSC.Mesenchymal	2.63313	0.0190176	0.423141
TACR2-TAC3	Cervix	2.65732	0.0190651	0.321643
LGR5-RSPO3	Uterus	0.239832	0.0191389	0.998638
ACKR3-CXCL12	Breast_BRCA.Normal	0.518555	0.0191592	0.471538
SSTR2-CORT	Colon	0.385981	0.019215	0.584989
GHRHR-GHRH	Brain_GBM_LGG.G-CIMP-high	4.19804	0.019236	0.764076
CRHR2-UCN2	Kidney_KIRC.1	0.278952	0.0192573	0.536633
FPR2-SAA1	Skin_SKCM.BRAF_Hotspot_Mutants	2.51745	0.0192677	0.265355
CCR6-CCL20	Head and Neck region_HNSC.Atypical	4.11778	0.0193231	0.269196
CCR3-CXCL11	Brain_GBM_LGG.Codel	0.155773	0.0193438	0.367965
AVPR2-OXT	Lung_LUSC.classical	0.30771	0.0193837	0.692926
MRGPRX1-PENK	Stomach	0.402627	0.0194412	0.259845
MC5R-AGRP	Lung_LUSC.classical	0.274412	0.0194936	0.692926
TACR2-TAC1	Liver_LIHC.iCluster:3	0.286428	0.0195884	0.634828
NTSR2-NTS	Kidney	0.608066	0.0195985	0.0516345
RXFP1-RLN2	Pancreas	2.53344	0.019639	0.220938
FPR3-ANXA1	White blood cell_AML.5	0.231064	0.0196974	0.34125
ADCYAP1R1-VIP	Breast_BRCA.LumA	0.448405	0.0197357	0.141786
C5AR1-C5	Ovary_OVCA.Differentiated	2.10192	0.0197632	0.72906
CCKBR-GAST	Stomach_GI.GS	13.0278	0.0197776	0.560089
CXCR3-CXCL11	Breast_BRCA.Her2	3.94424	0.020005	0.657665
RXFP1-RLN3	Head and Neck region	3.28181	0.0200268	0.227805
CCR10-CCL27	Head and Neck region_HNSC.Atypical	4.08132	0.0200546	0.269196
PRLHR-PTHLH	Skin_SKCM.RAS_Hotspot_Mutants	0.16094	0.0200546	0.459464
RAMP2-CALCB	Brain_GBM_LGG.Mesenchymal-like	13.8076	0.020071	0.997483
RAMP3-ADM2	Kidney_KIRC.1	3.36778	0.0200718	0.536633
CCKBR-GAST	Kidney_KIRC.2	0.0682479	0.0200903	0.659472
CCR1-CCL5	White blood cell_AML.2	0.149556	0.0201247	0.999627
NPY4R-PYY	Stomach	0.502864	0.0201762	0.259845
TACR2-TAC1	Brain	0.647807	0.0202464	0.0296658
VIPR1-ADCYAP1	Skin_SKCM.BRAF_Hotspot_Mutants	0.405396	0.0202508	0.265355
GRPR-GRP	Bladder	0.550986	0.0203229	0.210895
RXFP4-INSL5	Skin_SKCM.RAS_Hotspot_Mutants	0.199833	0.0203527	0.459464
CXCR2-CXCL5	Ovary_OVCA.Proliferative	2.24203	0.0203549	0.495615
CXCR3-CXCL10	Lung_LUAD.6	4.67906	0.0203905	0.730737
NPFFR2-NPFF	Kidney_KIRC.4	0.325925	0.0204362	0.720674
RXFP3-INSL5	Kidney_KIRP.C2b	0.0581032	0.0204631	1
CXCR2-CXCL1	Liver	0.581512	0.0204741	0.333246
FZD6-WNT4	Skin_SKCM.RAS_Hotspot_Mutants	3.18204	0.0204995	0.459464
CCR5-CCL5	Cervix	1.96661	0.0205484	0.321643
CCR3-CCL24	Eye	0.0685189	0.0205988	0.348259
RAMP1-IAPP	Lung_LUSC.basal	6.87169	0.0207187	0.976476
OPRL1-PNOC	Skin_SKCM.RAS_Hotspot_Mutants	3.1216	0.0207277	0.459464
AVPR1B-OXT	Breast	1.83812	0.0207742	0.104262
RAMP1-CALCA	Breast	1.88001	0.020836	0.104262
CXCR2-CXCL6	Lung_LUSC.classical	6.18416	0.0208399	0.692926
RAMP3-ADM	Lining of body cavities	0.403106	0.0208486	0.236285
RXFP3-RLN3	Brain_GBM_LGG.Codel	0.117664	0.0209237	0.367965
APLNR-APLN	Head and Neck region_HNSC.Basal	3.27493	0.0209256	0.618467
ACKR4-CCL19	Uterus_UCS.2	0.154276	0.0209382	0.999307
TACR3-TAC3	Endometrium	0.0834671	0.0209468	0.924529
CALCR-IAPP	Kidney	0.556653	0.0210134	0.0548351
PTH2R-PTHLH	Kidney_KIRC.2	4.62543	0.021023	0.659472
CXCR3-CXCL10	White blood cell	0.555787	0.0210864	0.147019
OPRK1-POMC	Eye	0.0804839	0.0211105	0.348259
CCR3-CCL5	Eye	0.13301	0.0211486	0.348259
OPRK1-POMC	Brain	1.57527	0.0211615	0.0308418
RAMP3-ADM	Breast_BRCA.Normal	0.526627	0.0211626	0.471538
NPY5R-NPY	Esophagus	2.52732	0.0212827	0.972313
CCR1-CCL3	Breast	0.634395	0.0213341	0.104262
GNRHR-GNRH1	Kidney	0.668939	0.0213475	0.0551811
CCR3-CXCL11	Eye	0.0690557	0.0213636	0.348259
CXCR3-CCL5	Head and Neck region	1.44535	0.0213751	0.233416
RXFP1-RLN1	Esophagus_GI.ESCC	0.0777318	0.0214279	0.812013
CXCR2-CXCL2	Stomach_GI.GS	0.16375	0.0214473	0.560089
CCR1-CCL8	Skin_SKCM.BRAF_Hotspot_Mutants	2.09226	0.0214576	0.265355
MRGPRX2-ADM	Stomach	0.465525	0.0214896	0.259845
NPY2R-PYY	Brain	0.626987	0.0215893	0.0312988
VIPR1-VIP	Breast	0.621394	0.0216068	0.104262
CALCRL-ADM	Stomach_GI.GS	0.084512	0.0216286	0.560089
HCRTR2-HCRT	Ovary_OVCA.Proliferative	2.94223	0.0217058	0.495615
CRHR2-UCN	Breast_BRCA.Basal	0.156585	0.0217091	0.853571
LGR4-RSPO3	Brain	1.52957	0.0217232	0.0313271
NMBR-NMB	White blood cell_AML.5	0.168873	0.0217266	0.34125
PROKR2-PROK2	Bladder	0.483706	0.0217283	0.210895
AGTR1-AGT	Bladder	0.565358	0.0217287	0.210895
HCRTR2-HCRT	Stomach	0.508178	0.0217432	0.259845
VIPR1-GHRH	Pancreas	4.09744	0.0217466	0.223139
ACKR3-CXCL11	Breast	0.52113	0.021769	0.104262
OPRK1-PDYN	Skin_SKCM.Triple_WT	0.168467	0.0217848	0.998987
AVPR2-AVP	White blood cell_AML.6	0.229276	0.0218426	0.513673
MC4R-POMC	Kidney	0.66665	0.0219633	0.0556739
MC3R-POMC	Lining of body cavities	3.3478	0.0220037	0.2371
CCR4-CCL17	Bladder	1.6981	0.0220155	0.210895
CXCR3-CXCL11	Lung_LUAD.6	4.09372	0.0220782	0.730737
CCKAR-CCK	Liver_LIHC.iCluster:3	0.0607053	0.0221973	0.634828
FZD6-WNT3A	Liver_LIHC.iCluster:3	0.318426	0.0221977	0.634828
LGR4-RSPO3	Breast_BRCA.LumB	0.242282	0.0222164	0.408832
CXCR2-CXCL5	Liver_LIHC.iCluster:3	0.261814	0.0222478	0.634828
RXFP3-INSL5	Brain	0.606214	0.0222853	0.0319694
FPR2-ANXA1	White blood cell_AML.5	0.143702	0.0222916	0.34125
FZD6-WNT5A	Head and Neck region_HNSC.Mesenchymal	2.82785	0.0223703	0.455527
RXFP1-RLN1	Pancreas	2.35564	0.0223954	0.223139
GLP1R-GCG	Lung_LUAD.6	0.123175	0.0224334	0.730737
RAMP3-CALCA	Kidney	1.54343	0.0224581	0.0556739
LGR4-RSPO3	Kidney	1.50237	0.0225037	0.0556739
NPY5R-NPY	Bladder_BLCA.3	0.0693819	0.0225272	0.999613
PROKR2-PROK2	Kidney	0.662929	0.0225391	0.0556739
CALCR-IAPP	Stomach	0.532479	0.0225474	0.259845
MC3R-POMC	Kidney	0.482422	0.022554	0.0556739
CXCR3-CXCL9	Skin_SKCM.BRAF_Hotspot_Mutants	2.01692	0.0225824	0.265355
SSTR2-CORT	Head and Neck region_HNSC.Atypical	3.30521	0.0225999	0.269196
AVPR1A-AVP	Esophagus	0.229995	0.0227188	0.972313
SSTR5-SST	Pancreas	2.16098	0.0227341	0.223139
GNRHR-GNRH1	Head and Neck region_HNSC.Atypical	5.92872	0.0227535	0.269196
GALR2-SPX	Lung_LUSC.secretory	0.164706	0.0228004	0.980697
LGR5-RSPO3	Breast_BRCA.LumB	0.241327	0.0228406	0.408832
MC1R-POMC	Breast_BRCA.Basal	0.221769	0.022841	0.853571
RAMP2-ADM	Bladder	0.527286	0.0228567	0.210895
CALCRL-ADM2	Kidney_KIRC.1	5.84282	0.0228578	0.536633
FPR2-SAA1	Stomach_GI.GS	0.0837988	0.022868	0.560089
EDNRA-EDN2	Skin	0.605528	0.0229587	0.106622
PTH1R-PTHLH	Stomach	0.5203	0.0229784	0.259845
SSTR2-CORT	Kidney	0.652905	0.0229961	0.0562584
ACKR4-CCL25	Head and Neck region	1.57581	0.0230894	0.242439
PTH1R-PTHLH	Bladder	0.549685	0.0230907	0.210895
PROKR2-PROK1	White blood cell_AML.6	0.28328	0.0230979	0.513673
PTH1R-PTHLH	Lining of body cavities	0.452138	0.023137	0.2371
CRHR2-UCN2	Kidney_KIRC.3	0.362058	0.0232095	0.520279
LGR5-RSPO1	Breast	0.637583	0.0232253	0.104915
CXCR3-CXCL11	White blood cell	0.564962	0.0232759	0.157899
ADCYAP1R1-VIP	Brain_GBM_LGG.G-CIMP-high	4.65757	0.0233018	0.764076
NPY2R-NPY	Skin_SKCM.BRAF_Hotspot_Mutants	0.284036	0.0233497	0.265355
GALR2-SPX	Pancreas	2.86287	0.0234494	0.223139
TACR3-TAC1	Stomach_GI.CIN	0.41646	0.0234502	0.861645
CCR5-CCL2	Kidney	0.67717	0.0234845	0.0569448
CXCR3-CXCL9	Eye	0.0871189	0.023491	0.348259
MC4R-AGRP	Liver_LIHC.iCluster:1	0.14939	0.0235052	0.774837
CXCR1-CXCL6	Lining of body cavities	2.13459	0.0235356	0.2371
OPRD1-PENK	Breast	0.576601	0.0235968	0.104915
AGTR2-AGT	Kidney_KIRC.2	4.09894	0.023602	0.659472
CCR2-CCL24	Liver_LIHC.iCluster:2	3.81386	0.0236362	0.417447
CCR5-CCL11	Liver	1.737	0.0236635	0.333246
OPRD1-PDYN	Cervix	0.35495	0.0236669	0.321643
NPBWR2-NPB	Uterus_UCS.2	0.102302	0.0236747	0.999307
CCR1-CCL4	Breast_BRCA.LumA	0.481498	0.0237413	0.166189
RAMP3-CALCA	Kidney_KIRC.1	5.87689	0.0237624	0.536633
CALCR-CALCA	Stomach	0.510413	0.0238776	0.259845
CCR3-CCL2	Head and Neck region_HNSC.Mesenchymal	2.71431	0.0238853	0.455527
VIPR2-ADCYAP1	Head and Neck region_HNSC.Classical	0.32888	0.0239206	0.991987
CCR5-CCL16	Skin_SKCM.BRAF_Hotspot_Mutants	2.57938	0.0239243	0.265355
CRHR2-CRH	Pancreas	2.14586	0.0239668	0.223139
RXFP2-RLN2	Breast_BRCA.Her2	0.156751	0.024009	0.701598
LGR5-RSPO1	Kidney	0.687017	0.0240409	0.0577824
GPR75-CCL5	Head and Neck region_HNSC.Atypical	3.35032	0.0240533	0.269196
NMBR-NMB	Breast	0.605523	0.0240947	0.104915
CRHR2-UCN	Skin	1.63158	0.0241005	0.110059
RAMP1-CALCA	Lung_LUSC.basal	6.87329	0.0241111	0.976476
RAMP3-CALCB	Head and Neck region_HNSC.Atypical	0.198795	0.0241458	0.269196
CCR5-CCL13	Skin_SKCM.RAS_Hotspot_Mutants	2.37569	0.0241485	0.494116
AVPR1A-AVP	Brain	0.599809	0.024165	0.0344855
GLP2R-GCG	Breast	0.459435	0.0241845	0.104915
CXCR5-CXCL13	Breast_BRCA.LumB	3.07334	0.0242271	0.408832
CCR3-CCL7	Skin_SKCM.BRAF_Hotspot_Mutants	2.52547	0.0242999	0.265355
RAMP1-ADM2	Lung_LUSC.basal	11.8875	0.0243421	0.976476
C5AR1-C5	Breast	0.568842	0.024471	0.104915
RXFP4-RLN3	Bile duct	0.157513	0.024542	0.999028
CXCR3-CCL7	Brain_GBM_LGG.G-CIMP-high	5.45767	0.0245428	0.764076
CXCR2-PPBP	Skin	0.629465	0.024562	0.110328
PTH2R-PTHLH	Breast	0.618031	0.0245729	0.104915
PRLHR-PTHLH	Breast	0.548216	0.0245955	0.104915
SSTR3-SST	Liver_LIHC.iCluster:1	0.155816	0.0246107	0.774837
CX3CR1-CX3CL1	Cervix	2.10487	0.0246914	0.321643
NTSR1-NTS	Head and Neck region_HNSC.Classical	0.31349	0.0247133	0.991987
CCR3-CCL11	Cervix	0.455209	0.0247191	0.321643
CXCR3-CXCL11	Liver	1.65457	0.0247339	0.333246
CXCR3-CCL20	Head and Neck region_HNSC.Atypical	3.71503	0.0247716	0.269196
CCR1-CCL8	Liver_LIHC.iCluster:2	5.67002	0.0247718	0.417447
RXFP3-RLN3	White blood cell_AML.6	0.104684	0.0247825	0.513673
QRFPR-QRFP	Kidney	1.51381	0.024786	0.0590552
MCHR1-PMCH	Brain_GBM_LGG.Codel	0.0922621	0.0248263	0.367965
RXFP3-INSL5	Colon_GI.CIN	0.263078	0.0248454	0.947675
LGR5-RSPO2	White blood cell	0.502251	0.0248474	0.164124
CALCRL-CALCA	Liver_LIHC.iCluster:3	0.214459	0.0249628	0.634828
CRHR1-CRH	Esophagus_GI.ESCC	0.104137	0.0249793	0.812013
C3AR1-C3	Breast_BRCA.LumA	0.482399	0.0249949	0.17059
OPRK1-PDYN	Brain	1.47781	0.0250595	0.0355766
RAMP2-CALCB	Bladder_BLCA.3	0.082863	0.0250885	0.999613
LGR4-RSPO1	Kidney_KIRC.2	4.03546	0.0250922	0.659472
CXCR3-CXCL11	Breast	1.56859	0.0250971	0.105408
FZD6-WNT4	Brain_GBM_LGG.Codel	0.174341	0.0251343	0.367965
CXCR2-CXCL5	Lung_LUAD.3	14.7084	0.0252218	0.889727
CCR1-CCL23	White blood cell_AML.5	0.205391	0.0252648	0.34125
VIPR1-GHRH	Lung	1.73115	0.0252856	0.749215
UTS2R-UTS2	Adrenal gland	0.254465	0.0252881	0.370416
HRH4-CCL16	Bladder_BLCA.2	0.0818157	0.0253592	0.98293
CCR3-CCL11	Stomach	0.528522	0.0254868	0.259845
CXCR2-CXCL2	White blood cell_AML.5	0.0816317	0.0255836	0.34125
CXCR2-CXCL3	White blood cell_AML.5	0.0816317	0.0255836	0.34125
CCR5-CCL3	Lung_LUAD.4	12.6047	0.0255913	0.897626
UTS2R-UTS2B	Cervix	2.23274	0.0256065	0.321643
BDKRB2-KNG1	Head and Neck region_HNSC.Atypical	0.317591	0.0256753	0.269196
AVPR1B-AVP	Stomach	0.504646	0.025774	0.259845
CXCR3-CXCL12	Lung_LUAD.4	7.35588	0.0257814	0.897626
TACR3-TAC1	Head and Neck region_HNSC.Atypical	0.222166	0.025864	0.269196
NPY4R-NPY	Liver	0.427482	0.0258688	0.333246
PTH2R-PTHLH	Eye	0.0889588	0.0258893	0.348259
AVPR1B-AVP	Bladder	2.23006	0.0259142	0.222816
MLNR-MLN	thyroid	0.255641	0.0259217	0.957157
CCR9-CCL25	White blood cell_AML.7	0.0823223	0.0259405	0.999579
OPRK1-PDYN	Cervix	0.353138	0.0259537	0.321643
PROKR2-PROK2	Bladder_BLCA.2	0.082536	0.0260084	0.98293
VIPR2-ADCYAP1	Bladder	0.599147	0.0260223	0.222816
CCR3-CCL8	Breast_BRCA.LumA	0.45174	0.0260633	0.173544
CCR4-CCL17	Breast	1.5935	0.0261703	0.107866
C5AR1-C5	Esophagus_GI.ESCC	0.193681	0.0262733	0.812013
CCR6-CCL20	Brain_GBM_LGG.G-CIMP-high	3.56236	0.0263131	0.764076
CCR5-CCL14	Liver_LIHC.iCluster:2	12.7097	0.0263422	0.417447
OXTR-AVP	Adrenal gland_ACC.CIMP-intermediate	0.143858	0.026373	0.714988
CCR8-CCL1	Head and Neck region	1.52398	0.0264211	0.258079
FPR3-ANXA1	Eye	0.0909016	0.0264467	0.348259
FPR3-ANXA1	Liver_LIHC.iCluster:2	4.17174	0.0264536	0.417447
CCR5-CCL11	Head and Neck region	1.49956	0.0264697	0.258079
FPR2-ANXA1	Breast	0.613399	0.0264726	0.107866
CXCR3-CCL13	Lung_LUSC.primitive	11.8587	0.0265213	0.779684
CALCR-ADM	Kidney	0.679628	0.026577	0.0627768
CCR5-CCL5	Breast_BRCA.Normal	1.79424	0.0265849	0.471538
EDNRB-EDN3	Head and Neck region_HNSC.Mesenchymal	2.74732	0.0266081	0.473624
CCR8-CCL1	Brain	0.646894	0.0266222	0.0376004
MCHR1-PMCH	Cervix	0.453095	0.0266374	0.321643
CALCRL-CALCA	Head and Neck region_HNSC.Atypical	0.25257	0.0267544	0.269196
CCRL2-CCL19	Adrenal gland	0.231466	0.0267653	0.370416
GIPR-GIP	Adrenal gland	0.30117	0.0267762	0.370416
APLNR-APELA	Head and Neck region_HNSC.Basal	2.45494	0.0267867	0.712526
RAMP2-ADM	Endometrium_UCEC.CN_HIGH	0.0846505	0.0268021	0.999613
CXCR2-CXCL2	Lining of body cavities	2.13457	0.0269037	0.249332
CCR3-CXCL10	Eye	0.0759997	0.0269878	0.348259
CXCR2-PPBP	Breast_BRCA.Her2	0.163026	0.0270653	0.711818
CRHR2-UCN3	Breast_BRCA.Normal	0.345413	0.0270734	0.471538
CXCR2-CXCL8	Kidney	0.674171	0.0270869	0.0634342
PTH1R-PTHLH	Liver_LIHC.iCluster:1	6.16767	0.0271018	0.774837
LGR6-RSPO4	Head and Neck region_HNSC.Classical	0.386394	0.0271175	0.991987
CXCR2-CXCL5	Cervix	0.39564	0.027147	0.321643
CCR7-CCL19	Lung_LUAD.6	3.60626	0.0271934	0.730737
GPR1-RARRES2	Stomach	0.523372	0.0273605	0.259845
CXCR3-CCL5	Lung_LUAD.4	6.79864	0.0273725	0.897626
CCR1-CCL4	Skin_SKCM.RAS_Hotspot_Mutants	2.41911	0.0274039	0.520674
NPY4R-PPY	Head and Neck region_HNSC.Atypical	3.85214	0.0274118	0.269196
GLP2R-GCG	Adrenal gland	0.238656	0.0274359	0.370416
CXCR2-PPBP	Skin_SKCM.BRAF_Hotspot_Mutants	0.374295	0.0274476	0.278408
OXTR-OXT	Adrenal gland_ACC.CIMP-intermediate	0.140011	0.0274647	0.714988
CALCRL-ADM2	Lining of body cavities	0.441692	0.0274988	0.249332
RAMP1-ADM2	Lining of body cavities	0.408167	0.0274999	0.249332
OPRM1-PDYN	Stomach	0.521593	0.0275019	0.259845
CCR2-CCL24	Skin_SKCM.BRAF_Hotspot_Mutants	2.06968	0.0275349	0.278408
LGR4-RSPO3	Lung	0.690066	0.0275861	0.749215
CCR5-CCL5	White blood cell_AML.5	0.167591	0.0275965	0.34125
NMUR2-NMS	Prostate	0.077667	0.0276151	0.999359
MRGPRX1-PENK	Adrenal gland	0.0783342	0.027643	0.370416
CCR1-CCL15	Liver_LIHC.iCluster:1	0.221993	0.0276754	0.774837
CMKLR1-RARRES2	Esophagus	0.480097	0.0276995	0.972313
SSTR1-CORT	Ovary_OVCA.Proliferative	2.10235	0.0277418	0.584711
CCR1-CCL4	Breast	0.655054	0.0277607	0.111451
CCR2-CCL16	Skin	1.61322	0.0277692	0.122722
NTSR2-NTS	Pancreas	2.57039	0.0277828	0.237241
RAMP3-CALCB	Liver	2.04932	0.0277847	0.333246
C5AR2-C5	Head and Neck region_HNSC.Atypical	4.21357	0.0278137	0.269196
CXCR1-CXCL8	Kidney	0.668878	0.0278156	0.0645888
KISS1R-KISS1	Breast_BRCA.Normal	2.06725	0.0278234	0.471538
NMBR-NMB	Breast_BRCA.LumA	0.473431	0.0278245	0.180859
CXCR2-PPBP	Stomach_GI.GS	0.0897769	0.027927	0.560089
SCTR-VIP	Liver_LIHC.iCluster:3	0.253091	0.0280539	0.634828
LGR6-RSPO2	Stomach_GI.CIN	2.93958	0.0281342	0.861645
GPR37L1-PSAP	Kidney_KIRC.1	0.293586	0.0281994	0.572727
NPBWR2-NPW	Prostate	0.0659846	0.0282641	0.999359
TSHR-CGA	Ovary	0.668387	0.0282993	0.969728
CMKLR1-RARRES2	Kidney	0.670715	0.0283312	0.0652333
OPRD1-PENK	Eye	0.157872	0.0283467	0.348259
OPRD1-PENK	Head and Neck region	1.49791	0.0284241	0.267579
MC3R-AGRP	Kidney_KIRC.3	0.379689	0.0284425	0.547313
RAMP1-ADM2	Kidney_KIRC.3	2.76451	0.0284847	0.547313
NPY5R-PPY	Kidney_KIRC.4	0.369691	0.0286299	0.720674
CCR1-CCL4	White blood cell_AML.2	0.0914914	0.0287056	0.999627
CXCR3-CCL19	Lung_LUAD.6	3.73458	0.0287182	0.730737
SSTR2-SST	Brain_GBM_LGG.Codel	4.27241	0.0287604	0.367965
LGR6-RSPO1	Ovary	1.42539	0.0287646	0.969728
CXCR3-CCL19	Breast_BRCA.Normal	1.81546	0.0287701	0.471538
CCKAR-CCK	Pancreas	2.3916	0.0288315	0.237241
CALCRL-CALCA	Eye	0.079546	0.0289243	0.348259
CCR1-CCL8	Brain_GBM_LGG.Codel	0.0768979	0.0289796	0.367965
GHSR-GHRL	Liver	0.313394	0.028996	0.333246
LGR4-RSPO3	Breast	0.633226	0.0289971	0.113824
OPRD1-PENK	Uterus	5.88742	0.0291263	0.998638
ACKR4-CCL25	Liver_LIHC.iCluster:1	0.153202	0.02914	0.774837
CXCR2-PPBP	Stomach	0.469814	0.0292876	0.267493
CCR1-CCL5	White blood cell_AML.5	0.158855	0.0293754	0.34125
LGR5-RSPO2	Kidney_KIRC.4	0.411868	0.0294158	0.720674
OPRM1-PDYN	Stomach_GI.MSI	0.185367	0.0294512	0.878949
CCR2-CCL2	Breast	0.638795	0.0294531	0.113824
MCHR2-PMCH	Brain_GBM_LGG.G-CIMP-high	2.83376	0.0294536	0.764076
CCR3-CCL5	Breast_BRCA.Normal	1.90192	0.0294711	0.471538
MC3R-AGRP	Kidney_KIRC.4	0.167611	0.0294937	0.720674
CXCR2-CXCL1	Stomach_GI.GS	0.0977527	0.0295032	0.560089
GNRHR-GNRH1	Liver_LIHC.iCluster:2	10.0184	0.0295704	0.417447
LGR5-RSPO4	Pancreas	2.6142	0.0296167	0.237241
CCR1-CCL23	Lung_LUAD.3	3.87435	0.0296289	0.889727
ACKR4-CCL19	Liver	0.568801	0.0296298	0.333246
RXFP3-INSL5	Kidney	0.640292	0.0296317	0.0676589
LGR5-RSPO1	Adrenal gland	0.233065	0.0296394	0.378255
AVPR2-AVP	Liver	2.12605	0.0296668	0.333246
LGR4-RSPO3	Breast_BRCA.LumA	0.506145	0.0297169	0.186496
NTSR2-NTS	thyroid_THCA.4	0.113064	0.0297439	0.999635
GPR75-CCL5	Pancreas	2.27394	0.0297494	0.237241
GLP2R-GCG	Liver	0.512352	0.0297761	0.333246
GNRHR-GNRH1	Pancreas	3.21772	0.0298748	0.237241
CXCR3-CCL19	Lung_LUAD.4	6.81308	0.0299182	0.897626
HCRTR2-HCRT	Breast	8.93753	0.0299363	0.113824
PRLHR-PTHLH	Liver_LIHC.iCluster:3	0.0697715	0.030039	0.634828
CXCR4-CXCL12	Bladder	0.60061	0.0300762	0.236057
CCR3-CCL24	Liver_LIHC.iCluster:1	0.277083	0.0301493	0.774837
CCR7-CCL21	Cervix	1.90207	0.0301904	0.321643
SSTR5-SST	Lung	1.42434	0.030223	0.749215
TACR3-TAC3	Ovary_OVCA.Proliferative	2.0504	0.0302249	0.591545
OPRD1-PDYN	Breast_BRCA.LumA	0.395427	0.0302426	0.186496
GRPR-NMB	Lining of body cavities	0.415968	0.0303048	0.2659
LGR4-RSPO1	Breast	0.632375	0.0303263	0.113824
CXCR2-CXCL5	Liver	0.609308	0.0303445	0.333246
MC1R-POMC	Colon	0.3496	0.0303829	0.658152
MC4R-AGRP	Breast	1.71024	0.0304365	0.113824
TACR2-TAC1	Cervix	2.17808	0.0305379	0.321643
AVPR1B-OXT	White blood cell_AML.4	5.36878	0.0305538	0.809676
ACKR4-CCL21	White blood cell	2.00072	0.030559	0.196458
FZD6-WNT5A	Lung_LUAD.2	0.082549	0.0305784	0.999621
NTSR1-NTS	Head and Neck region_HNSC.Basal	0.40462	0.0306053	0.740092
APLNR-APLN	Skin_SKCM.BRAF_Hotspot_Mutants	0.3703	0.0306788	0.281309
CCR4-CCL22	Skin	1.47737	0.0306951	0.13218
CCR1-CCL4	White blood cell_AML.5	0.186878	0.0307111	0.34125
RXFP2-RLN3	Breast_BRCA.Basal	0.248852	0.0307309	0.853571
LGR6-RSPO2	Kidney_KIRC.4	0.350411	0.0307358	0.720674
OPRD1-POMC	Colon_GI.CIN	0.312859	0.0308068	0.998735
CCR5-CCL2	Skin_SKCM.BRAF_Hotspot_Mutants	2.10478	0.0308512	0.281309
PTH2R-PTHLH	Breast_BRCA.LumA	0.486938	0.0308647	0.186496
RXFP1-RLN1	Kidney_KIRC.1	5.29628	0.0309113	0.572727
C5AR1-C5	Skin_SKCM.BRAF_Hotspot_Mutants	2.54263	0.030913	0.281309
MC5R-POMC	Eye	0.0861838	0.0309478	0.348259
FPR2-ANXA1	Stomach_GI.GS	0.1011	0.0310867	0.560089
CCR1-CCL14	Breast	0.577728	0.0311827	0.115039
LHCGR-CGA	Liver	0.263396	0.0311957	0.333246
RAMP2-IAPP	Adrenal gland_ACC.CIMP-intermediate	0.0826032	0.0312242	0.714988
CCR1-CCL15	Skin	1.55933	0.0312396	0.13218
MRGPRX2-ADM	Stomach_GI.GS	0.179409	0.0313077	0.560089
PROKR2-PROK2	White blood cell	0.559196	0.0313081	0.196458
NPBWR2-NPB	Prostate	0.0821121	0.0313258	0.999359
CCR3-CCL8	Head and Neck region_HNSC.Mesenchymal	2.69189	0.0313265	0.474324
OPRM1-PENK	Brain	1.47946	0.0313916	0.0441092
CXCR3-CXCL11	Head and Neck region	1.43429	0.0313989	0.28573
CCKAR-CCK	Head and Neck region_HNSC.Classical	0.373682	0.0314381	0.991987
RXFP3-RLN3	Stomach_GI.MSI	0.203476	0.0314614	0.878949
CXCR3-CXCL11	White blood cell_AML.5	0.223422	0.0314698	0.34125
MC4R-POMC	Lung_LUAD.6	9.96284	0.0315321	0.730737
RXFP1-RLN3	Skin	2.23387	0.0316149	0.13218
RXFP4-RLN3	Breast_BRCA.LumA	0.404703	0.0316196	0.186496
CCR5-CCL13	Lung_LUSC.primitive	6.05968	0.031623	0.779684
RXFP1-RLN2	Brain_GBM_LGG.G-CIMP-high	2.78742	0.031663	0.764076
CCR1-CCL13	Lung_LUAD.3	4.88121	0.0316697	0.889727
CXCR6-CXCL16	Liver_LIHC.iCluster:2	5.19941	0.0317016	0.417447
NPY5R-NPY	Bladder	0.593984	0.0317205	0.236057
RAMP3-CALCA	Liver_LIHC.iCluster:3	0.187536	0.0317473	0.634828
LGR5-RSPO4	Kidney_KIRC.3	0.405226	0.0317672	0.569692
SSTR5-CORT	Bladder	1.75889	0.0317735	0.236057
CCR5-CCL3	White blood cell_AML.5	0.164009	0.0317745	0.34125
SSTR3-SST	Pancreas	1.87129	0.0317905	0.245241
GPR37-PSAP	Bladder	0.565993	0.0317994	0.236057
CALCRL-CALCA	White blood cell_AML.6	0.273038	0.0318305	0.5212
LHCGR-CGA	Skin	2.06198	0.031839	0.13218
RXFP4-INSL5	Bladder	2.26397	0.0318762	0.236057
CCR2-CCL13	Liver_LIHC.iCluster:2	9.46332	0.0319016	0.417447
CCR3-CXCL9	Head and Neck region_HNSC.Mesenchymal	2.37975	0.0319147	0.474324
CXCR3-CCL13	Breast_BRCA.LumB	2.88199	0.0319316	0.495278
LGR4-RSPO3	Liver_LIHC.iCluster:2	4.72572	0.0319789	0.417447
TACR2-TAC1	thyroid	0.106469	0.0320416	0.957157
RAMP2-CALCB	Breast_BRCA.LumA	0.419243	0.0321074	0.186496
CXCR2-CXCL2	Adrenal gland_ACC.CIMP-intermediate	0.15804	0.0321489	0.714988
PROKR1-PROK2	Breast	0.649867	0.0321527	0.117036
CCR3-CXCL9	Esophagus_GI.ESCC	0.216939	0.0321655	0.812013
PRLHR-PRLH	Cervix	0.107921	0.0322045	0.321643
RAMP1-IAPP	Eye	0.117318	0.032216	0.348259
CCR1-CCL5	Eye	0.173588	0.0322774	0.348259
OPRL1-PNOC	White blood cell_AML.5	0.149759	0.0324114	0.34125
CCR2-CCL13	Lung_LUSC.primitive	10.9667	0.0324995	0.779684
C3AR1-C3	Skin	1.50137	0.0325943	0.132385
RXFP4-RLN3	Kidney	1.7743	0.0326087	0.0733121
LGR6-RSPO1	Kidney	0.699866	0.0326426	0.0733121
CCR10-CCL27	Head and Neck region	1.5662	0.0327318	0.288251
NPBWR1-NPB	Endometrium	0.206021	0.0327886	0.924529
GPR1-RARRES2	White blood cell	1.82752	0.0328209	0.200928
CCR3-CCL15	Skin	1.58174	0.0328545	0.132385
NPBWR2-NPW	Brain_GBM_LGG.Mesenchymal-like	0.173241	0.0328661	0.997483
CCR5-CCL2	Brain_GBM_LGG.Codel	0.305723	0.0328861	0.367965
GALR1-GAL	Eye	0.084685	0.0328926	0.348259
LHCGR-CGA	Lining of body cavities	0.384096	0.0330124	0.276855
CXCR3-CCL20	Lung_LUAD.4	11.2632	0.0330583	0.897626
CCR5-CCL13	Liver_LIHC.iCluster:2	9.31751	0.0330689	0.417447
RAMP3-ADM	Stomach_GI.GS	0.0983054	0.0330698	0.560089
NPY4R-PPY	Esophagus	2.19197	0.0330705	0.972313
BDKRB1-KNG1	Skin_SKCM.RAS_Hotspot_Mutants	0.381795	0.0331072	0.573063
NPBWR1-NPW	Pancreas	2.49982	0.0331731	0.248798
ACKR4-CCL21	Ovary_OVCA.Differentiated	2.029	0.0331845	0.72906
NMUR2-NMS	Stomach_GI.CIN	0.102381	0.0332025	0.861645
CXCR3-CCL13	Liver_LIHC.iCluster:2	9.14866	0.0332078	0.417447
RXFP1-RLN3	Liver_LIHC.iCluster:1	0.243383	0.0332854	0.777668
SSTR1-SST	Breast_BRCA.Basal	0.263864	0.0333628	0.853571
FPR2-ANXA1	Eye	0.185045	0.0333683	0.348259
CXCR1-CXCL8	Eye	0.0953175	0.0333961	0.348259
EDNRA-EDN1	White blood cell_AML.5	0.222937	0.0334001	0.34125
CXCR3-CCL11	Breast_BRCA.LumB	3.81363	0.0334647	0.495278
NMBR-NMB	Rectum	0.0789922	0.0335153	1
FPR2-SAA1	Kidney_KIRC.1	0.310631	0.0335998	0.572727
CCR5-CCL8	Breast_BRCA.LumA	0.511679	0.0336962	0.188137
CALCRL-CALCA	Endometrium	0.188606	0.0337017	0.924529
CCR3-CCL7	Head and Neck region_HNSC.Mesenchymal	2.35612	0.033705	0.474324
TACR3-TAC3	Stomach	0.525546	0.0337399	0.29278
ACKR3-CXCL11	Eye	0.0993765	0.0337575	0.348259
CXCR3-CXCL11	Brain_GBM_LGG.Codel	0.301922	0.0337649	0.367965
CCR1-CCL23	Breast_BRCA.LumA	0.478784	0.0337681	0.188137
CCR2-CCL13	Kidney	0.699646	0.0339	0.0754385
RXFP2-RLN2	Brain_GBM_LGG.G-CIMP-high	4.07115	0.0339089	0.764076
CCR8-CCL1	Head and Neck region_HNSC.Atypical	5.09528	0.0339366	0.29575
PTH1R-PTHLH	Stomach_GI.MSI	0.154012	0.0339415	0.878949
RAMP2-CALCA	Brain	0.640659	0.0339743	0.0474946
RAMP1-ADM	Bile duct	0.156147	0.0339766	0.999028
AGTR1-AGT	Stomach_GI.MSI	0.161644	0.0340173	0.878949
MRGPRX2-ADM	Bladder_BLCA.2	0.0880692	0.0340603	0.98293
ACKR3-CXCL12	Breast_BRCA.Basal	0.362865	0.0340707	0.853571
SCTR-VIP	Kidney_KIRC.1	3.57786	0.0340867	0.572727
CCR3-CCL24	Kidney	0.708929	0.0341401	0.0754385
NPBWR1-NPW	Head and Neck region_HNSC.Atypical	0.228544	0.0341788	0.29575
RXFP2-RLN3	Stomach_GI.MSI	0.1674	0.0342667	0.878949
CXCR2-PPBP	White blood cell_AML.5	0.215072	0.0342873	0.34125
C5AR2-C5	Stomach	0.542158	0.0343377	0.29278
CCR5-CCL13	Brain_GBM_LGG.Codel	0.182547	0.034355	0.367965
EDNRA-EDN1	Brain_GBM_LGG.Mesenchymal-like	9.80484	0.0343808	0.997483
RAMP2-CALCB	Pancreas	2.15152	0.0344195	0.25117
CXCR3-CCL20	Breast	1.58414	0.0344203	0.12286
VIPR1-GHRH	Breast_BRCA.Her2	0.103727	0.0344773	0.756738
NPY2R-NPY	Cervix	0.323386	0.0345077	0.321643
ACKR3-CXCL11	White blood cell	0.582482	0.0345087	0.203964
C3AR1-C3	Lining of body cavities	2.87334	0.0345152	0.276855
NTSR1-NTS	Bladder_BLCA.2	0.0956147	0.0345497	0.98293
FSHR-CGA	Cervix	0.108714	0.0346144	0.321643
CCR2-CCL16	Breast	0.628136	0.0346529	0.12286
CCR5-CCL14	Liver_LIHC.iCluster:3	2.91756	0.0346549	0.634828
HCRTR1-HCRT	Kidney_KIRC.2	0.322927	0.0347169	0.659472
NPY5R-NPY	Cervix	0.307112	0.0348253	0.321643
CCKBR-CCK	Liver_LIHC.iCluster:2	0.0753025	0.0348394	0.417447
CCKBR-GAST	Breast_BRCA.LumB	0.159006	0.0348529	0.495278
CXCR3-CXCL11	Eye	0.175665	0.0348853	0.348259
CRHR1-UCN	Ovary	0.682063	0.0349046	0.969728
RXFP1-RLN3	White blood cell	0.585914	0.034942	0.203964
PROKR1-PROK1	Liver	1.92456	0.0349498	0.333246
MCHR2-PMCH	Lung	1.436	0.035052	0.749215
CCR8-CCL1	Lung_LUSC.primitive	10.1071	0.0350681	0.779684
XCR1-XCL2	Breast_BRCA.Her2	4.25093	0.0351078	0.756738
RXFP1-RLN3	Stomach_GI.MSI	0.198909	0.0351357	0.878949
CCR4-CCL22	Head and Neck region_HNSC.Mesenchymal	2.32258	0.0351433	0.474324
CCR1-CCL14	Breast_BRCA.LumA	0.45581	0.0351587	0.18826
CCR1-CCL5	Cervix	1.87947	0.0352164	0.321643
CCR1-CCL15	Head and Neck region_HNSC.Basal	0.381942	0.0352285	0.780899
RXFP1-RLN2	Uterus_UCS.2	0.259144	0.0352522	0.999307
LGR5-RSPO2	thyroid	0.110277	0.0353044	0.957157
CMKLR1-RARRES2	Esophagus_GI.ESCC	0.213979	0.0353334	0.812013
NTSR1-NTS	Breast_BRCA.LumA	0.41848	0.0354168	0.18826
SSTR2-SST	Adrenal gland_ACC.CIMP-intermediate	0.11978	0.035418	0.714988
LGR5-RSPO3	Lung_LUAD.3	4.56884	0.0354592	0.889727
PROKR2-PROK2	Skin_SKCM.BRAF_Hotspot_Mutants	2.3571	0.035504	0.302478
SSTR1-CORT	Lining of body cavities	2.27078	0.0355353	0.276855
RAMP2-CALCA	Liver_LIHC.iCluster:3	0.105072	0.0356021	0.634828
NPY4R-PPY	Esophagus_GI.CIN	3.02367	0.0356097	0.960617
CXCR6-CXCL16	Lining of body cavities	2.01059	0.0356247	0.276855
CXCR3-CCL11	Lung_LUAD.6	5.24478	0.0356584	0.730737
CCR3-CXCL11	Skin_SKCM.BRAF_Hotspot_Mutants	2.07769	0.0356649	0.302478
CXCR5-CXCL13	White blood cell_AML.5	0.243385	0.0356707	0.34125
CCR1-CCL3	Eye	0.185917	0.0356792	0.348259
CCR5-CCL8	Brain_GBM_LGG.Codel	0.0995791	0.0357519	0.367965
CMKLR1-RARRES2	Skin	1.49049	0.0357982	0.141839
GNRHR-GNRH1	Skin_SKCM.NF1_Any_Mutants	0.162662	0.0358078	0.999416
NPY4R-NPY	Liver_LIHC.iCluster:3	0.182845	0.0358366	0.634828
LGR5-RSPO2	White blood cell_AML.5	0.263996	0.0358391	0.34125
AVPR2-OXT	White blood cell_AML.6	0.22675	0.0358587	0.5212
CXCR3-CCL7	Brain_GBM_LGG.Codel	0.223024	0.0358815	0.367965
CCR5-CCL2	Lung_LUAD.3	4.40228	0.0359999	0.889727
MLNR-MLN	Lung	4.46101	0.0360118	0.749215
RXFP1-RLN2	Kidney_KIRC.4	2.75535	0.0360425	0.720674
MC3R-POMC	Stomach	0.517767	0.0360912	0.29278
CCR7-CCL19	Liver_LIHC.iCluster:2	4.9483	0.0361141	0.417447
OPRM1-PDYN	Ovary_OVCA.Mesenchymal	2.38368	0.0361214	0.92127
CCR1-CCL23	Kidney	0.702419	0.0362395	0.07921
GIPR-GIP	Skin	2.93211	0.0362456	0.141839
CCR10-CCL27	White blood cell	0.583296	0.0362627	0.206862
CX3CR1-CX3CL1	Breast_BRCA.LumA	0.498058	0.0362678	0.18826
FPR2-ANXA1	Bladder_BLCA.2	0.259604	0.0362689	0.98293
CCR2-CCL24	Lung_LUSC.primitive	10.3583	0.036276	0.779684
CALCRL-CALCB	Head and Neck region_HNSC.Atypical	0.276081	0.0362832	0.29575
FPR2-CAMP	Eye	0.180061	0.0363273	0.348259
OPRK1-PDYN	Stomach	0.540266	0.0363303	0.29278
CRHR1-UCN2	Eye	0.101866	0.0363816	0.348259
CXCR2-CXCL2	Adrenal gland	0.337222	0.0364101	0.431224
CCR7-CCL19	Kidney	0.70726	0.036425	0.07921
CXCR3-CCL19	Liver_LIHC.iCluster:2	8.79931	0.0365134	0.417447
NTSR1-NTS	Head and Neck region_HNSC.Atypical	0.194807	0.0365174	0.29575
CXCR2-CXCL2	Breast_BRCA.LumA	0.525156	0.0365487	0.18826
VIPR2-VIP	Liver_LIHC.iCluster:3	0.277018	0.0366327	0.634828
XCR1-XCL1	Uterus_UCS.2	3.69344	0.0367205	0.999307
CCR3-CXCL10	Head and Neck region_HNSC.Atypical	3.94087	0.036753	0.29575
NMUR2-NMU	Skin	0.615231	0.036754	0.141839
EDNRA-EDN2	Brain_GBM_LGG.G-CIMP-high	3.84649	0.0367631	0.764076
CXCR1-CXCL6	Stomach_GI.CIN	2.08702	0.0367998	0.861645
NPBWR1-NPW	White blood cell_AML.6	9.7735	0.0369657	0.5212
CALCR-ADM	Brain_GBM_LGG.G-CIMP-high	2.69034	0.0369828	0.764076
CCR1-CCL8	Skin_SKCM.RAS_Hotspot_Mutants	2.14682	0.0370038	0.573063
OPRD1-POMC	Lining of body cavities	3.00586	0.037027	0.279759
MC3R-AGRP	Stomach_GI.GS	0.171776	0.0370363	0.560089
GPR37L1-PSAP	Liver_LIHC.iCluster:3	0.376525	0.0370522	0.634828
CCR1-CCL23	White blood cell_AML.2	0.177824	0.0370562	0.999627
TACR1-TAC3	Liver	1.68608	0.0370755	0.333246
CXCR6-CXCL16	Cervix	2.05726	0.0370797	0.327737
CXCR2-CXCL8	Liver	0.614011	0.0371071	0.333246
CCR3-CXCL10	Skin_SKCM.RAS_Hotspot_Mutants	2.31912	0.0371531	0.573063
CCR3-CXCL10	Esophagus_GI.ESCC	0.172348	0.037166	0.812013
CCR9-CCL25	Skin_SKCM.BRAF_Hotspot_Mutants	2.39253	0.0372349	0.302478
NPFFR1-NPFF	White blood cell	0.545981	0.0372517	0.206912
C3AR1-C3	Liver	0.544487	0.037323	0.333246
AVPR2-OXT	Liver	2.03914	0.0373267	0.333246
AVPR1B-OXT	Stomach_GI.GS	0.104619	0.0373584	0.560089
CCR1-CCL15	Eye	0.145823	0.0374516	0.348259
AVPR2-OXT	Head and Neck region_HNSC.Atypical	3.27941	0.0374582	0.29575
CXCR3-CCL19	Head and Neck region	1.43639	0.03746	0.319581
HCRTR2-HCRT	Esophagus_GI.ESCC	0.147676	0.0375299	0.812013
CMKLR1-RARRES2	Endometrium_UCEC.CN_HIGH	0.0872857	0.0375439	0.999613
SCTR-SCT	Lung_LUSC.classical	0.347993	0.0377586	0.804767
CCR7-CCL21	Brain	0.687784	0.0377831	0.0525511
RAMP3-CALCB	Esophagus_GI.ESCC	0.101841	0.0377932	0.812013
MC3R-AGRP	Bladder	0.375657	0.0378059	0.258033
OPRM1-PENK	Ovary_OVCA.Differentiated	0.430783	0.0378169	0.72906
CCR1-CCL4	Stomach_GI.GS	0.187035	0.0378307	0.560089
CALCR-CALCA	Esophagus_GI.ESCC	0.178134	0.0378833	0.812013
LGR5-RSPO4	White blood cell	0.557981	0.0379202	0.206912
RXFP1-RLN2	Uterus	0.314598	0.0379277	0.998638
APLNR-APELA	Lung_LUSC.primitive	10.5569	0.0379298	0.779684
RAMP1-CALCB	Eye	0.102787	0.0379426	0.348259
MC3R-POMC	Lung_LUSC.basal	4.9242	0.0379553	0.976476
VIPR2-ADCYAP1	Head and Neck region_HNSC.Mesenchymal	2.49016	0.0380973	0.474324
CCRL2-CCL19	White blood cell_AML.5	0.211835	0.0381661	0.348265
CCR3-CCL28	Kidney	0.683457	0.0382378	0.0824972
PTH1R-PTHLH	Esophagus_GI.ESCC	0.183556	0.0382781	0.812013
CALCRL-ADM2	Adrenal gland	0.297048	0.0383694	0.431224
LGR4-RSPO1	Lining of body cavities	2.39217	0.0384621	0.282749
LGR5-RSPO3	Liver_LIHC.iCluster:2	5.25116	0.0385581	0.417447
CCR2-CCL8	Lung_LUSC.primitive	10.1288	0.0385648	0.779684
PROKR1-PROK2	Uterus_UCS.1	5.97207	0.0385733	0.999613
CCR3-CCL15	Kidney_KIRC.4	0.422191	0.0385739	0.720674
CCR2-CCL13	Lung_LUAD.3	4.66583	0.0385869	0.889727
CRHR2-UCN3	thyroid	0.0866497	0.0386295	0.957157
HCRTR2-HCRT	Breast_BRCA.Normal	0.112803	0.0386448	0.524351
CALCR-CALCA	Breast_BRCA.LumA	0.467622	0.0386775	0.195536
MC3R-AGRP	Kidney	0.565721	0.0387147	0.0825806
CCR2-CCL7	Ovary_OVCA.Differentiated	1.91512	0.0387161	0.72906
CCR5-CCL8	Lung_LUSC.primitive	5.59161	0.0387466	0.779684
CXCR3-CXCL10	Skin_SKCM.RAS_Hotspot_Mutants	2.21396	0.0387787	0.573063
GIPR-GIP	Lung_LUSC.classical	0.291772	0.0387864	0.804767
RAMP1-CALCB	Bladder	0.567983	0.0388206	0.258033
NTSR2-NTS	Breast	0.598107	0.0388288	0.134505
CALCRL-ADM2	White blood cell_AML.6	0.326738	0.0388751	0.5212
ACKR4-CCL19	Kidney	0.685676	0.0388792	0.0825806
RAMP2-CALCA	Pancreas	2.34376	0.0388913	0.270977
RXFP2-INSL3	Breast	0.560207	0.0389228	0.134505
NPY1R-NPY	Head and Neck region_HNSC.Basal	0.429276	0.0389386	0.796745
HRH4-CCL16	Brain	0.495639	0.0389407	0.0538876
NPFFR1-NPFF	Bladder	1.75516	0.0389864	0.258033
C5AR2-C5	Stomach_GI.MSI	0.17766	0.0390059	0.878949
CCR1-CCL14	Lung_LUAD.3	5.21435	0.0390177	0.889727
RAMP1-CALCB	Lung_LUSC.basal	6.07639	0.0390629	0.976476
CXCR3-CXCL12	Liver_LIHC.iCluster:2	4.96612	0.0391542	0.417447
TACR2-TAC1	Uterus_UCS.2	10.5776	0.0391969	0.999307
NMUR1-NMU	Adrenal gland	0.190398	0.0392179	0.431224
CCR1-CCL14	Bladder	0.588898	0.0392716	0.258033
CCR1-CCL4	White blood cell	0.577056	0.0393062	0.20717
CCR5-CCL5	Liver	1.54075	0.0393244	0.333246
CALCR-ADM	Stomach	0.506701	0.0393282	0.304663
CXCR3-CCL11	White blood cell_AML.6	0.0765249	0.0393418	0.5212
CCR2-CCL11	White blood cell_AML.6	0.0765249	0.0393418	0.5212
CXCR5-CXCL13	Esophagus_GI.CIN	2.68466	0.0394261	0.960617
RAMP3-CALCA	Lymphatic tissue	0.0788085	0.0395337	1
KISS1R-KISS1	Bladder	1.6474	0.0395525	0.258033
CALCR-CALCB	Adrenal gland_ACC.CIMP-intermediate	0.0993681	0.0396461	0.714988
CCR3-CCL5	Head and Neck region_HNSC.Atypical	3.85257	0.0396735	0.29575
CCR3-CCL24	Skin	1.50133	0.0396809	0.151008
LGR6-RSPO1	Stomach_GI.CIN	3.07073	0.0396879	0.861645
CCR1-CCL7	Breast_BRCA.Her2	5.07088	0.0397102	0.756738
AVPR1A-OXT	Stomach_GI.GS	0.174673	0.0397114	0.560089
LGR6-RSPO1	Adrenal gland_ACC.CIMP-intermediate	0.103667	0.0398154	0.714988
EDNRA-EDN2	Esophagus	0.46209	0.0398587	0.972313
CXCR3-CXCL10	Skin_SKCM.BRAF_Hotspot_Mutants	1.89508	0.0398817	0.302478
CRHR1-UCN	Stomach_GI.GS	0.108097	0.0398842	0.560089
TACR3-TAC3	Liver_LIHC.iCluster:1	0.0523783	0.0399254	0.855069
ACKR4-CCL19	White blood cell	1.99501	0.0399569	0.20717
BDKRB2-KNG1	White blood cell_AML.7	0.0768878	0.040025	0.999579
RXFP2-INSL3	Colon_GI.CIN	0.182852	0.0400253	0.998735
RXFP3-INSL5	Pancreas	2.50071	0.0400552	0.270977
XCR1-XCL2	Head and Neck region	1.48011	0.0401158	0.331867
CCR5-CCL7	Breast_BRCA.LumB	2.7486	0.0401664	0.542246
ACKR4-CCL21	Ovary_OVCA.Proliferative	1.96242	0.0401694	0.712562
CCR3-CXCL9	Skin_SKCM.BRAF_Hotspot_Mutants	2.03903	0.0401864	0.302478
SSTR1-CORT	Kidney_KIRC.1	2.84382	0.0402423	0.572727
CXCR2-CXCL8	Lung_LUSC.classical	3.67169	0.0402635	0.804767
LGR5-RSPO2	Brain_GBM_LGG.Codel	0.190135	0.040355	0.367965
GHRHR-GHRH	Pancreas	2.75178	0.040397	0.270977
AGTR1-AGT	Stomach	0.556373	0.0404078	0.304663
CRHR1-UCN	Liver	0.488806	0.0404254	0.333246
ACKR3-CXCL12	Head and Neck region_HNSC.Mesenchymal	2.88745	0.0405415	0.474324
AVPR2-AVP	Kidney_KIRC.1	3.10321	0.040556	0.572727
RXFP2-INSL3	Lung_LUSC.classical	0.237564	0.0405972	0.804767
LGR4-RSPO4	Liver_LIHC.iCluster:2	5.28445	0.0406339	0.417447
CALCRL-CALCA	Kidney_KIRC.2	2.57928	0.0406468	0.659472
CXCR2-CXCL6	Kidney_KIRC.4	0.429761	0.0406623	0.720674
CALCRL-CALCA	White blood cell_AML.5	0.264846	0.0407339	0.348533
OXTR-AVP	Kidney_KIRC.4	0.389078	0.0407497	0.720674
UTS2R-UTS2B	Head and Neck region_HNSC.Classical	2.57643	0.0408673	0.991987
CCR2-CCL24	Cervix	2.05144	0.0408981	0.35019
RAMP2-CALCB	Brain_GBM_LGG.Codel	0.196516	0.0409271	0.367965
OXTR-OXT	Kidney	0.683819	0.0409429	0.0860743
NPY1R-NPY	Head and Neck region_HNSC.Atypical	0.349354	0.0410428	0.29575
BDKRB1-KNG1	Brain	0.657924	0.041065	0.0565417
CXCR2-PPBP	Lung_LUAD.3	5.91549	0.0410855	0.889727
CALCR-CALCB	White blood cell	0.429464	0.0411361	0.20717
FPR2-ANXA1	Skin_SKCM.BRAF_Hotspot_Mutants	2.37936	0.0411468	0.302478
FZD6-WNT5A	White blood cell_AML.6	0.328293	0.0411473	0.5212
NPY5R-NPY	Pancreas	2.17105	0.0411483	0.270977
LGR5-RSPO2	Kidney	0.695672	0.0411523	0.0860743
CCR3-CCL13	Head and Neck region_HNSC.Mesenchymal	2.19771	0.0411947	0.474324
RXFP2-RLN2	White blood cell	1.72678	0.041269	0.20717
CXCR1-CXCL6	White blood cell_AML.4	0.32493	0.0412728	0.972204
CALCRL-ADM	Eye	0.109186	0.0413572	0.36651
CCR5-CCL16	Ovary_OVCA.Mesenchymal	0.423172	0.0415145	0.92127
OPRD1-PDYN	Breast_BRCA.Her2	0.0948065	0.0415201	0.756738
CRHR2-UCN2	Breast_BRCA.Basal	0.357101	0.0415508	0.853571
TACR2-TAC3	Head and Neck region_HNSC.Atypical	4.04944	0.0415518	0.29575
CCR7-CCL19	Ovary	1.37996	0.0416004	0.969728
CXCR3-CCL11	Liver_LIHC.iCluster:2	8.30901	0.0416404	0.417447
EDNRB-EDN3	Breast_BRCA.LumA	0.532468	0.0416514	0.206742
GPR1-RARRES2	Adrenal gland	3.30753	0.0417082	0.431224
CXCR2-CXCL3	Stomach_GI.GS	0.114444	0.0417258	0.560089
OPRD1-POMC	Head and Neck region_HNSC.Atypical	8.94147	0.0418187	0.29575
CCR3-CCL13	Skin_SKCM.BRAF_Hotspot_Mutants	2.1693	0.0418912	0.302478
GPR1-RARRES2	Breast_BRCA.Normal	0.528834	0.0419229	0.524351
OPRK1-PDYN	White blood cell_AML.5	0.249192	0.0420415	0.348533
CRHR2-CRH	Stomach_GI.CIN	0.469966	0.042067	0.861645
FPR2-ANXA1	Lung_LUAD.6	0.343617	0.0420937	0.730737
CCR5-CCL3	Skin_SKCM.BRAF_Hotspot_Mutants	1.89974	0.0421031	0.302478
CCR3-CCL24	Breast_BRCA.LumB	0.346052	0.0422014	0.54259
TACR1-TAC3	Stomach	0.546919	0.0422089	0.304663
XCR1-XCL1	Lung_LUAD.4	10.0929	0.0422285	0.897626
SCTR-SCT	Kidney_KIRC.1	2.87448	0.0423344	0.572727
LGR5-RSPO4	Brain_GBM_LGG.Mesenchymal-like	4.08788	0.0423645	0.997483
CCR2-CCL2	Lining of body cavities	2.26229	0.0423701	0.30328
LGR5-RSPO3	Brain_GBM_LGG.Mesenchymal-like	5.04931	0.0423735	0.997483
SCTR-VIP	Colon	0.413784	0.0424321	0.658152
MRGPRX2-ADM	Lymphatic tissue	0.0793424	0.0424386	1
AVPR1A-OXT	Skin	0.631533	0.0425034	0.159081
OPRK1-POMC	Ovary_OVCA.Differentiated	0.426106	0.04253	0.72906
PROKR2-PROK2	Skin_SKCM.NF1_Any_Mutants	9.47274	0.0425712	0.999416
OPRD1-POMC	Kidney_KIRC.2	0.355558	0.0426004	0.659472
GRPR-NMB	Lung_LUSC.secretory	0.186656	0.0426883	0.980697
RXFP4-RLN3	Head and Neck region	2.09553	0.0427174	0.333519
CALCRL-ADM2	Kidney_KIRC.2	2.47299	0.0427419	0.659472
OPRL1-PNOC	Head and Neck region	1.45415	0.0427588	0.333519
UTS2R-UTS2	Breast_BRCA.LumA	2.70336	0.0428388	0.208791
LGR5-RSPO2	Adrenal gland	0.333599	0.0428438	0.431224
CCR1-CCL7	White blood cell	0.506247	0.0429488	0.211375
FZD6-WNT5A	Skin	1.56823	0.0429635	0.159081
RAMP2-ADM	Brain_GBM_LGG.Codel	0.206349	0.042979	0.367965
CCR5-CCL8	Liver	1.61998	0.0429923	0.333246
NPY2R-PYY	Ovary_OVCA.Mesenchymal	2.14748	0.0430122	0.92127
CXCR2-PPBP	Liver	0.612204	0.043108	0.333246
VIPR2-VIP	Breast_BRCA.Her2	0.11556	0.0431599	0.756738
CALCR-CALCA	Liver_LIHC.iCluster:3	0.352074	0.0431772	0.693534
CCR1-CCL5	Head and Neck region_HNSC.Atypical	2.94841	0.0431829	0.29575
RAMP1-ADM	Breast_BRCA.Normal	0.402507	0.0431989	0.524351
EDNRB-EDN3	Ovary	1.55244	0.0432104	0.969728
CALCR-CALCA	Liver	0.593227	0.0433601	0.333246
CXCR6-CXCL16	Lung_LUSC.primitive	5.60418	0.0433741	0.779684
CCKBR-CCK	Cervix	0.491045	0.0435113	0.361275
AGTR2-AGT	Head and Neck region_HNSC.Basal	0.433625	0.0435286	0.827043
GNRHR-GNRH1	Adrenal gland	0.115355	0.0435508	0.431224
NPY1R-NPY	White blood cell_AML.7	0.05547	0.0436052	0.999579
PRLHR-PTHLH	Liver	0.34271	0.0436365	0.333246
XCR1-XCL2	Head and Neck region_HNSC.Mesenchymal	2.40563	0.0436461	0.474324
CCR4-CCL22	Ovary	1.34788	0.0437293	0.969728
CCR1-CCL14	Kidney	0.680358	0.0437372	0.0907877
CX3CR1-CX3CL1	Kidney_KIRC.2	2.4687	0.043751	0.659472
AGTR1-AGT	Breast_BRCA.Normal	0.477357	0.0437725	0.524351
OPRD1-PDYN	Ovary_OVCA.Differentiated	2.33267	0.0437755	0.72906
RXFP3-INSL5	Lining of body cavities	0.434566	0.0437976	0.304469
RAMP1-ADM2	Breast_BRCA.LumA	2.05817	0.0438324	0.208791
MC5R-POMC	Stomach	0.561875	0.043855	0.304663
NPBWR1-NPB	Breast_BRCA.Normal	0.459643	0.0438793	0.524351
CXCR4-CXCL12	Lung_LUAD.4	10.5513	0.0439757	0.897626
MC5R-AGRP	Stomach_GI.GS	0.108405	0.0440889	0.560089
PRLHR-NPY	Liver	0.232292	0.044106	0.333246
CXCR4-CXCL12	Kidney_KIRC.3	2.50314	0.0441732	0.704881
GIPR-GIP	Brain	7.56132	0.0442446	0.0606151
OPRK1-PDYN	Head and Neck region_HNSC.Atypical	0.240436	0.0442906	0.29575
CCR2-CCL2	Skin_SKCM.BRAF_Hotspot_Mutants	1.94232	0.0442994	0.310096
NPBWR2-NPW	Stomach	0.480411	0.0443086	0.304663
RAMP3-CALCB	Bladder_BLCA.3	0.101095	0.0443094	0.999613
CCR5-CCL5	Breast_BRCA.Basal	2.3415	0.044353	0.853571
LGR5-RSPO2	Breast_BRCA.LumA	0.432248	0.0443585	0.208791
AVPR1A-AVP	Stomach	0.488689	0.0444764	0.304663
MC4R-AGRP	Kidney_KIRC.1	0.446696	0.0445268	0.572727
NPBWR1-NPW	Ovary_OVCA.Proliferative	1.99484	0.0446402	0.712562
CALCR-ADM	Breast_BRCA.Normal	0.568089	0.044668	0.524351
CXCR3-CXCL9	Head and Neck region	1.37212	0.0447182	0.339113
CCR5-CCL3	Head and Neck region_HNSC.Atypical	2.95636	0.0447444	0.29575
CCRL2-CCL19	Ovary_OVCA.Differentiated	2.23177	0.0447483	0.72906
CCR2-CCL11	Liver_LIHC.iCluster:2	4.6596	0.0447521	0.417447
FZD6-WNT3A	Ovary_OVCA.Mesenchymal	2.20992	0.0447583	0.92127
LGR4-RSPO4	White blood cell_AML.6	0.290349	0.0447586	0.537103
RAMP2-CALCA	Endometrium	0.113083	0.044765	0.924529
APLNR-APELA	Kidney_KIRP.C2b	6.06018	0.0447864	1
CRHR2-CRH	Esophagus	0.331699	0.0447874	0.972313
CALCRL-ADM	Endometrium	0.190929	0.0448077	0.924529
CCR5-CCL14	Lung_LUAD.4	6.29909	0.0448559	0.897626
CXCR1-CXCL6	Stomach_GI.GS	0.115389	0.044911	0.560089
FPR2-CAMP	Stomach_GI.GS	0.115329	0.0449549	0.560089
MC4R-POMC	Lung	1.35749	0.0449685	0.749215
CCR1-CCL13	Lung	0.763062	0.0452371	0.749215
LGR6-RSPO4	Head and Neck region_HNSC.Mesenchymal	0.366423	0.0452514	0.474324
CALCRL-ADM	Bile duct	0.237059	0.0452891	0.999028
NPBWR1-NPW	Endometrium	0.192314	0.0452955	0.924529
OXTR-AVP	Skin_SKCM.Triple_WT	0.0589256	0.045361	0.998987
OPRM1-PDYN	Brain	1.42837	0.0454173	0.0619121
C5AR1-RPS19	Lining of body cavities	0.435649	0.0454585	0.304469
ACKR3-CXCL12	Bladder	0.59713	0.0454643	0.289703
RXFP2-RLN1	White blood cell	1.71059	0.0454765	0.219511
NPBWR2-NPW	Uterus_UCS.2	0.15918	0.0455211	0.999307
RXFP2-RLN3	White blood cell_AML.2	0.103905	0.0455536	0.999627
APLNR-APLN	Ovary_OVCA.Differentiated	1.88252	0.0457056	0.72906
LGR4-RSPO2	Adrenal gland	0.32394	0.0457407	0.431224
CCR5-CCL11	Liver_LIHC.iCluster:2	4.62557	0.0457554	0.417447
RAMP1-ADM2	Kidney_KIRC.4	0.330077	0.0457883	0.720674
PRLHR-PTHLH	Bladder_BLCA.2	0.214475	0.0457906	0.98293
CCR5-CCL11	Breast	1.51964	0.0458744	0.152285
CRHR2-UCN	Lining of body cavities	0.425339	0.0458942	0.304469
CCR1-CCL13	Liver_LIHC.iCluster:2	8.23129	0.0459432	0.417447
LGR4-RSPO2	Breast	0.622995	0.0460611	0.152285
RXFP1-RLN2	Ovary_OVCA.Differentiated	2.12698	0.0460625	0.72906
UTS2R-UTS2	Breast	1.68939	0.0460828	0.152285
ADCYAP1R1-VIP	Bladder_BLCA.3	0.228698	0.0461207	0.999613
XCR1-XCL1	Uterus	2.89467	0.0462305	0.998638
CALCRL-CALCB	Breast_BRCA.Normal	0.501167	0.0462662	0.524351
GIPR-GIP	Breast	1.96972	0.0462992	0.152285
CCR5-CCL14	White blood cell_AML.5	0.103555	0.0463011	0.348533
CXCR3-CCL11	Head and Neck region_HNSC.Atypical	3.64768	0.0463307	0.297011
RAMP3-CALCB	Ovary_OVCA.Proliferative	1.98649	0.0463935	0.712562
FZD6-WNT5A	Kidney_KIRC.3	0.492796	0.0464086	0.704881
RAMP1-IAPP	Skin_SKCM.NF1_Any_Mutants	0.0854895	0.0465174	0.999416
CRHR2-CRH	Breast_BRCA.Basal	0.33821	0.0465534	0.853571
CCR1-CCL7	Lung_LUSC.classical	0.244341	0.0465789	0.804767
SSTR2-CORT	Colon_GI.GS	0.0772371	0.04658	1
NMUR1-NMU	Kidney_KIRC.2	0.349512	0.0466132	0.659472
CCR6-DEFB4A	Kidney	0.457689	0.0466173	0.0960386
NPBWR2-NPB	thyroid	0.192123	0.046679	0.957157
RAMP1-CALCB	Bladder_BLCA.3	0.0945511	0.0467234	0.999613
CCR5-CCL5	Lung_LUAD.4	5.85086	0.0467913	0.897626
CCR5-CCL3	Eye	0.200623	0.046817	0.367127
OPRD1-POMC	Adrenal gland_ACC.CIMP-intermediate	0.171135	0.046818	0.714988
CXCR3-CXCL9	Cervix	1.77798	0.0468223	0.377333
CXCR3-CCL11	Adrenal gland_ACC.CIMP-intermediate	0.173849	0.0468354	0.714988
CRHR2-UCN	Kidney_KIRC.2	0.431822	0.046898	0.659472
CXCR3-CXCL10	Brain_GBM_LGG.G-CIMP-high	2.667	0.0469935	0.764076
C5AR1-C5	Adrenal gland	0.312496	0.0470158	0.431224
XCR1-XCL2	Liver_LIHC.iCluster:2	3.27907	0.0470431	0.417447
CALCRL-ADM2	Head and Neck region_HNSC.Basal	2.88293	0.047053	0.834407
CXCR2-CXCL6	Adrenal gland_ACC.CIMP-intermediate	0.216144	0.0470877	0.714988
RAMP2-ADM2	Kidney_KIRC.3	2.66989	0.0471667	0.704881
RAMP2-ADM2	Brain_GBM_LGG.Codel	0.19398	0.0471956	0.367965
OPRL1-PNOC	Brain_GBM_LGG.Codel	0.210639	0.0472026	0.367965
LHCGR-CGA	Stomach	0.549111	0.0472649	0.311373
CCR5-CCL5	Skin_SKCM.BRAF_Hotspot_Mutants	1.81397	0.0473216	0.318271
FZD6-WNT5A	Lung_LUAD.6	0.224681	0.0474036	0.730737
CCR3-CCL15	Liver_LIHC.iCluster:1	0.344231	0.0474133	0.933972
CCKBR-CCK	Colon	0.438605	0.0474365	0.658152
CCR5-CCL7	Esophagus	0.499737	0.0475704	0.972313
OPRK1-POMC	Lung_LUAD.6	3.79559	0.0476806	0.730737
TACR2-TAC3	Uterus	3.45295	0.0477223	0.998638
AVPR2-AVP	Stomach	0.507145	0.0477286	0.311373
FPR3-ANXA1	Skin_SKCM.RAS_Hotspot_Mutants	2.3008	0.0477484	0.595462
CCR5-CCL8	Lung_LUAD.6	4.95879	0.0477506	0.730737
NTSR2-NTS	Kidney_KIRC.1	0.310565	0.0477661	0.572727
NPY5R-PPY	Liver_LIHC.iCluster:3	0.16128	0.0477673	0.721196
EDNRA-EDN2	Eye	0.197192	0.0477839	0.367127
CXCR6-CXCL16	Skin_SKCM.BRAF_Hotspot_Mutants	2.09609	0.047799	0.318271
CCKAR-CCK	Paraganglia	0.179702	0.0478309	0.999586
OPRK1-PDYN	thyroid	0.26485	0.0478511	0.957157
CALCR-ADM	Head and Neck region_HNSC.Atypical	0.28461	0.0479122	0.297011
GPR75-CCL5	Liver_LIHC.iCluster:2	8.41781	0.0479569	0.417447
FZD6-WNT4	Endometrium_UCEC.CN_HIGH	6.48047	0.0479776	0.999613
CXCR6-CXCL16	thyroid	3.87805	0.0479881	0.957157
XCR1-XCL1	thyroid	3.19277	0.0480791	0.957157
CCR3-CCL26	Skin	1.52055	0.0481038	0.175739
CXCR2-CXCL6	Liver	0.638278	0.0482054	0.342552
NMUR1-NMU	Brain_GBM_LGG.G-CIMP-high	4.70091	0.048225	0.764076
CALCRL-CALCA	Endometrium_UCEC.CN_HIGH	0.111589	0.0482375	0.999613
RAMP2-ADM2	Adrenal gland	0.252581	0.0482713	0.431224
BDKRB1-KNG1	Kidney_KIRC.4	0.428354	0.0483208	0.720674
SSTR5-CORT	Lining of body cavities	2.10022	0.0483244	0.312958
GIPR-GIP	Kidney_KICH.Eosin.0	0.0870917	0.0484153	1
CCR5-CCL7	Head and Neck region_HNSC.Mesenchymal	2.55077	0.0484267	0.474324
ACKR3-CXCL12	Kidney	0.68456	0.0484476	0.0990644
CXCR2-CXCL1	Head and Neck region_HNSC.Atypical	0.302833	0.0484849	0.297011
APLNR-APELA	Breast	0.632207	0.0484896	0.157591
CRHR1-CRH	Esophagus_GI.CIN	0.348288	0.048495	0.960617
CCR2-CCL8	Lung_LUAD.6	3.89466	0.0485151	0.730737
GPR37L1-PSAP	White blood cell_AML.5	0.237898	0.0485354	0.348533
CXCR3-CCL19	Colon_GI.MSI	0.10907	0.0485777	1
CALCR-ADM2	Kidney_KIRC.2	2.70572	0.0486346	0.659472
CCR3-CCL11	Head and Neck region_HNSC.Mesenchymal	2.20266	0.0486699	0.474324
CRHR2-UCN2	Ovary_OVCA.Proliferative	2.00577	0.0486915	0.712562
ACKR3-CXCL11	Breast_BRCA.Normal	0.41723	0.048715	0.530019
VIPR1-VIP	Kidney_KIRC.4	2.60386	0.0487164	0.720674
LGR6-RSPO3	Brain	0.673013	0.0487318	0.0661016
VIPR1-ADCYAP1	Skin_SKCM.RAS_Hotspot_Mutants	0.399904	0.0487995	0.595462
RAMP2-CALCB	Esophagus_GI.ESCC	0.115948	0.0488035	0.812013
OXTR-AVP	Bile duct	0.164003	0.0488137	0.999028
RAMP1-IAPP	Esophagus_GI.CIN	2.83337	0.0488799	0.960617
RAMP3-ADM2	Head and Neck region	1.45441	0.0489154	0.355673
ACKR3-CXCL12	Liver	0.616867	0.0489771	0.342552
CCR5-CCL14	Brain_GBM_LGG.Codel	0.120674	0.0489924	0.367965
FPR3-ANXA1	Stomach_GI.GS	0.208285	0.0490442	0.560089
CXCR3-CCL5	Liver_LIHC.iCluster:2	4.45043	0.0490595	0.417447
CCRL2-CCL19	Adrenal gland_ACC.CIMP-intermediate	0.198462	0.0491656	0.714988
RXFP4-INSL5	Pancreas	2.37685	0.0491688	0.316085
CRHR2-UCN	Esophagus_GI.CIN	2.49555	0.0491696	0.960617
CXCR2-CXCL5	Kidney	0.71526	0.0492636	0.0999508
CXCR5-CXCL13	Kidney_KIRC.2	0.378112	0.0492742	0.659472
OPRD1-PENK	Head and Neck region_HNSC.Atypical	7.86098	0.0493192	0.297011
TSHR-CGA	Lung_LUSC.classical	4.55707	0.0493283	0.804767
GCGR-GCG	thyroid	0.178912	0.049397	0.957157
RXFP2-RLN3	Stomach_GI.CIN	0.440804	0.0494071	0.861645
NPY5R-NPY	Lung_LUAD.2	0.191024	0.0494085	0.999621
CRHR1-UCN	Bladder	0.610583	0.0494103	0.307691
PROKR1-PROK1	White blood cell	0.582949	0.0494232	0.233069
LGR6-RSPO1	Ovary_OVCA.Differentiated	1.83072	0.0494503	0.72906
AGTR2-AGT	Esophagus_GI.CIN	0.382659	0.0494521	0.960617
APLNR-APLN	Head and Neck region	1.45788	0.0495076	0.355673
OPRM1-PENK	Brain_GBM_LGG.Mesenchymal-like	0.242329	0.0495399	0.997483
AVPR2-OXT	Skin	0.667759	0.0495831	0.17876
CXCR6-CXCL16	Ovary_OVCA.Differentiated	1.94212	0.0496541	0.72906
RAMP1-CALCB	Esophagus_GI.ESCC	0.198937	0.0496671	0.812013
CXCR3-CCL20	thyroid_THCA.4	9.55461	0.0496733	0.999635
CCR5-CCL16	White blood cell_AML.5	0.156979	0.0497346	0.348533
AGTR1-AGT	Kidney_KIRC.2	2.37466	0.0497782	0.659472
CCR10-CCL27	Ovary_OVCA.Differentiated	2.35929	0.0498299	0.72906
FPR3-ANXA1	Brain_GBM_LGG.Codel	0.281473	0.0498605	0.367965
PRLHR-PRLH	thyroid_THCA.1	0.0601929	0.0498656	1
RAMP2-ADM2	Lung_LUSC.classical	3.90975	0.0498687	0.804767
CALCRL-ADM	Kidney	0.720129	0.0498862	0.0999508
TSHR-CGA	Lung_LUSC.secretory	0.19817	0.0499156	0.980697
GIPR-GIP	Skin_SKCM.BRAF_Hotspot_Mutants	4.22273	0.0499624	0.324755
GIPR-GIP	thyroid_THCA.4	0.138034	0.0499648	0.999635
CCR5-CCL14	Kidney	0.703173	0.0499754	0.0999508
