# Supplementary material for: The landscape of cancer-rewired GPCR signaling axes
Source: Cell Genom. 2024 May 8;4(5):100557. doi: 10.1016/j.xgen.2024.100557 (PMC11099383; doi:10.1016/j.xgen.2024.100557)
Supplement: Table S11. Related to Figure 5: GPCR-enzyme-based survival analysis; cancer tissues/TCGA molecular subtypes [file mmc12.xlsx]

## Sheet: Sheet1
Table S11: GPCR-enzyme based survival analysis - cancer tissues/TCGA molecular subtypes
Receptor-Enzyme	Tissue/TCGA-molecular subtype	HR	logrank-p	FDR
PTGER4-CBR1	Brain	0.155967	7.47e-19	2.11e-16
PTGER2-CBR1	Brain	0.164376	1.89e-18	2.66e-16
PTGER1-CBR1	Brain	0.184076	3.58e-17	3.37e-15
PTGER3-AKR1C3	Brain	5.27848	6.31e-16	4.45e-14
FFAR4-PLA2G2A	Brain	0.176646	2.09e-15	1.18e-13
PTGFR-AKR1C3	Brain	5.98146	1.46e-14	6.87e-13
HCAR1-LDHA	Brain	0.231412	5.19e-14	2.09e-12
HRH1-AOC1	Brain	0.213373	8.25e-14	2.91e-12
P2RY1-ENPP1	Brain	0.245182	1.06e-13	3.33e-12
PTGER2-AKR1B1	Brain	0.216791	1.91e-13	4.79e-12
ADORA2B-PNP	Brain	0.227943	1.96e-13	4.79e-12
P2RY2-ENPP1	Brain	0.220676	2.04e-13	4.79e-12
PTGER4-AKR1B1	Brain	0.244117	4.05e-13	8.78e-12
PTGER1-AKR1B1	Brain	0.238428	9.16e-13	1.84e-11
PTGDR2-AKR1C3	Brain	4.90184	1.09e-12	2.01e-11
ADORA1-PNP	Brain	0.240492	1.14e-12	2.01e-11
GPBAR1-SLC27A5	Brain	0.201914	1.31e-12	2.17e-11
CNR2-NAAA	Brain	0.228085	1.72e-12	2.7e-11
HRH4-AOC1	Brain	0.22678	1.95e-12	2.89e-11
GPR35-IDO1	Brain	0.226992	3.75e-12	5.29e-11
GPR55-NAAA	Brain	0.284013	2.52e-11	3.39e-10
GRM4-GAD1	Brain	3.48379	3.94e-11	5.06e-10
HTR2C-DDC	Brain	4.3282	4.32e-11	5.3e-10
P2RY1-ENTPD8	Brain	0.305543	6.51e-11	7.65e-10
PTGFR-PTGDS	Brain	3.99854	1.01e-10	1.14e-09
GRM1-GAD1	Brain	3.50046	1.39e-10	1.51e-09
PTGIR-PTGS2	Brain	0.275495	1.47e-10	1.54e-09
HTR1A-TPH2	Brain	3.53379	1.72e-10	1.73e-09
P2RY2-ENTPD8	Brain	0.275914	1.88e-10	1.83e-09
P2RY2-ENTPD1	Brain	0.273554	1.95e-10	1.83e-09
P2RY1-ENTPD1	Brain	0.273645	2.23e-10	2.03e-09
GRM5-GAD1	Brain	3.20779	2.39e-10	2.11e-09
GRM4-GLUL	Brain	3.56353	2.99e-10	2.55e-09
HTR2C-TPH2	Brain	3.10273	4.29e-10	3.56e-09
FFAR1-SCD	Brain	3.99985	5.48e-10	4.42e-09
CNR1-NAAA	Brain	0.294697	5.79e-10	4.53e-09
HTR1A-DDC	Brain	3.69945	6.19e-10	4.72e-09
PTAFR-LPCAT1	Brain	0.270655	7.6e-10	5.64e-09
GPR174-ABHD12	Brain	0.289682	1.04e-09	7.5e-09
ADORA2B-AHCY	Brain	0.287277	1.58e-09	1.12e-08
HTR2A-TPH2	Brain	3.05114	2.42e-09	1.66e-08
LTB4R-LTA4H	Brain	0.257658	3.2e-09	2.12e-08
GRM5-GLUL	Brain	3.1144	3.23e-09	2.12e-08
HTR2A-DDC	Brain	3.63428	3.4e-09	2.18e-08
PTGER3-PTGES2	Brain	3.11972	4.59e-09	2.88e-08
PTGER4-PTGS2	Brain	0.333011	7.78e-09	4.77e-08
GRM1-GLUL	Brain	2.92027	9.43e-09	5.66e-08
PTGER2-PTGS2	Brain	0.346308	1.02e-08	5.98e-08
CHRM1-BCHE	Brain	3.3809	1.15e-08	6.55e-08
PTGDR2-PTGDS	Brain	3.05342	1.16e-08	6.55e-08
PTGFR-PTGES2	Brain	4.04072	1.22e-08	6.73e-08
ADORA1-AHCY	Brain	0.289369	1.48e-08	8.02e-08
CHRM5-CHAT	Kidney	0.327385	1.77e-08	4.99e-06
HCAR2-PTGS2	Brain	0.373053	2.2e-08	1.17e-07
PTGER1-PTGS2	Brain	0.341044	2.32e-08	1.21e-07
P2RY2-PTGS2	Brain	0.358314	2.59e-08	1.33e-07
P2RY1-PTGS2	Brain	0.360185	3.6e-08	1.81e-07
PTGIR-PTGIS	Brain	0.328293	3.71e-08	1.84e-07
GPR17-UGT8	Brain	2.51513	4.42e-08	2.15e-07
GRM3-GAD1	Brain	2.9586	5.11e-08	2.44e-07
AGTR1-ACE2	Brain	0.320223	6.62e-08	3.11e-07
GRM2-GAD1	Brain	2.78003	6.79e-08	3.14e-07
S1PR3-SGPP1	Brain	0.311154	7.2e-08	3.28e-07
CHRM4-BCHE	Brain	3.22569	8.74e-08	3.91e-07
GPR55-GDE1	Brain	0.363601	9.16e-08	4.04e-07
TBXA2R-PTGS2	Brain	0.359349	1.47e-07	6.39e-07
PTGER4-PTGIS	Brain	0.336122	2.21e-07	9.46e-07
CNR1-GDE1	Brain	0.351544	2.97e-07	1.25e-06
ADORA2B-ADA	Brain	0.379727	3.31e-07	1.37e-06
ADORA2B-NT5E	Brain	0.348247	3.48e-07	1.42e-06
HRH3-HNMT	Brain	3.07555	3.83e-07	1.54e-06
GPR55-PTGS2	Brain	0.412539	4.41e-07	1.75e-06
GRM2-GLUL	Brain	2.79614	6.17e-07	2.42e-06
PTAFR-LPCAT2	Brain	0.450372	6.8e-07	2.63e-06
FPR2-ALOX12	Brain	0.329748	7.03e-07	2.68e-06
CNR2-PTGS2	Brain	0.362532	7.72e-07	2.9e-06
P2RY4-ENPP1	Brain	0.336368	8.3e-07	3.08e-06
HTR7-TPH2	White blood cell	0.236282	8.44e-07	0.000235
PTGER4-HPGD	Brain	0.375654	9.18e-07	3.36e-06
GRM4-GAD2	Kidney	0.441044	9.35e-07	9.52e-05
ADORA2B-ADA	Kidney	0.437943	1.01e-06	9.52e-05
PTGDR2-PTGES2	Brain	2.69091	1.04e-06	3.75e-06
PTGIR-PTGIS	Kidney	0.413839	1.49e-06	0.000105
P2RY12-ENPP4	Brain	2.6063	1.5e-06	5.36e-06
PTGER1-HPGD	Brain	0.374434	1.96e-06	6.89e-06
CHRM5-CHAT	Liver	0.04619	2.17e-06	0.000611
PTGER2-HPGD	Brain	0.393478	2.33e-06	8.09e-06
GRM3-GLUL	Brain	2.44624	2.42e-06	8.33e-06
CHRM2-BCHE	Brain	2.59327	3.25e-06	1.1e-05
P2RY12-ENTPD6	Brain	2.84931	3.3e-06	1.11e-05
CNR1-PTGS2	Brain	0.41027	4.27e-06	1.42e-05
PTGDR-AKR1C3	Brain	2.9699	4.68e-06	1.53e-05
GPR55-ABHD12	Brain	0.369882	4.73e-06	1.53e-05
GRM7-GAD1	Brain	2.3005	5.89e-06	1.89e-05
GPR18-ALOX12	Brain	0.384205	6.01e-06	1.9e-05
PTGER3-MGLL	Brain	2.53951	6.27e-06	1.96e-05
CYSLTR2-GGT5	Brain	0.413253	6.83e-06	2.12e-05
HTR6-TPH2	Brain	2.22502	8.73e-06	2.67e-05
FFAR4-PLA2G2A	Kidney	0.434886	9.23e-06	0.000455
P2RY13-ENPP1	Brain	0.429367	9.58e-06	2.91e-05
P2RY6-ENTPD6	Kidney	0.463636	9.67e-06	0.000455
GRM5-GAD2	Brain	2.15962	1.06e-05	3.17e-05
DRD5-DDC	Brain	2.50605	1.09e-05	3.25e-05
FFAR4-PLA2G3	Brain	0.393414	1.19e-05	3.48e-05
GRM4-GAD2	Brain	2.07952	1.2e-05	3.48e-05
PTGER1-PTGIS	Brain	0.40992	1.32e-05	3.79e-05
ADORA1-ADA	Brain	0.42346	1.45e-05	4.13e-05
P2RY13-HSPA5	Brain	0.410845	1.58e-05	4.47e-05
CHRM2-ACHE	Kidney	0.392848	1.59e-05	0.000641
DRD5-TPH2	Brain	2.08695	1.8e-05	5.03e-05
GPR17-ENPP3	Brain	2.65078	1.84e-05	5.09e-05
PTGER4-MGLL	Brain	0.38469	1.9e-05	5.21e-05
FFAR4-PNPLA2	Brain	0.427358	2.17e-05	5.89e-05
P2RY2-ENTPD3	Brain	0.475408	2.29e-05	6.16e-05
CHRM1-CHAT	Liver	0.037229	2.36e-05	0.003326
ADORA1-ADA	Kidney	0.438045	2.41e-05	0.000851
GRM6-GAD2	Kidney	0.499617	2.85e-05	0.000893
CHRM1-ACHE	Brain	2.26459	2.87e-05	7.63e-05
HCAR1-LDHB	Breast	0.355492	3.39e-05	0.009572
PTGDR-PTGDS	Kidney	0.446043	3.53e-05	0.000996
HTR7-DDC	White blood cell	0.3355	3.91e-05	0.005449
ADORA1-NT5E	Brain	0.474683	4.66e-05	0.000123
HRH1-HNMT	Brain	0.418027	4.71e-05	0.000123
GRM7-GLUL	Brain	2.23833	5.37e-05	0.000139
P2RY6-ENTPD6	Brain	0.370441	5.41e-05	0.000139
ADRB3-DBH	Kidney	0.49011	5.55e-05	0.001424
TBXA2R-HPGD	Brain	0.468301	5.66e-05	0.000144
PTGER3-PTGES2	Kidney	2.12719	6.11e-05	0.001437
GRM8-GAD1	Brain	2.19007	6.24e-05	0.000157
CYSLTR1-GGT5	Brain	0.426068	6.71e-05	0.000167
DRD1-DDC	Brain	2.22495	6.94e-05	0.000172
GRM1-GAD2	Brain	1.99076	7.09e-05	0.000174
ADORA2A-PNP	Brain	0.431714	8.27e-05	0.000201
FFAR3-PTGS2	Brain	0.516909	9.03e-05	0.000218
HTR2A-PON2	Brain	2.26074	0.00011	0.000263
FFAR4-SLC27A2	Skin	2.09412	0.000111	0.031232
ADORA2A-ADA	Kidney	0.521903	0.000122	0.00265
P2RY1-ENTPD3	Brain	0.480741	0.000126	0.000297
GPR34-ABHD12	Brain	0.457578	0.00013	0.000305
CHRM1-BCHE	Breast	0.389319	0.000137	0.019249
HTR1E-DDC	Brain	2.23235	0.000151	0.000353
HTR5A-DDC	Brain	2.12593	0.000162	0.000373
DRD1-TPH2	Brain	1.87709	0.000163	0.000373
CHRM3-CHAT	Liver	0.138081	0.000178	0.016703
CHRM4-ACHE	Brain	2.02288	0.000184	0.000418
HTR1F-TPH2	White blood cell	0.394333	0.000189	0.017576
CHRM5-ACHE	Kidney	0.504134	0.000215	0.004168
HTR5A-TPH2	Brain	1.88983	0.000219	0.000494
CHRM4-CHAT	Kidney	0.492812	0.000222	0.004168
GRM2-GAD2	Kidney	0.525994	0.000237	0.004181
CHRM4-CHAT	Liver	0.145612	0.000242	0.017087
CNR1-NAPEPLD	Kidney	2.0647	0.000258	0.004286
PTGDR2-HPGD	Kidney	2.04464	0.00028	0.004341
P2RY12-ATP12A	Brain	2.10424	0.000285	0.000638
PTGER3-CBR1	Kidney	1.96904	0.000293	0.004341
CYSLTR2-GGT6	Kidney	1.93778	0.000322	0.004467
PTGDR2-PTGES2	Kidney	2.05802	0.000333	0.004467
PTGER3-HPGD	Brain	2.24401	0.000337	0.000746
ADRA2B-DBH	Brain	0.482597	0.000339	0.000746
HCAR1-LDHB	Brain	2.44215	0.00035	0.000765
CHRM5-ACHE	Lining of body cavities	0.242232	0.000391	0.093266
PTGER3-HPGD	Kidney	1.7933	0.000394	0.005049
HCAR1-LDHA	Pancreas	0.292605	0.000415	0.116988
PTGER1-PTGIS	Kidney	0.576576	0.000468	0.005559
P2RY2-ENPP3	Kidney	0.472135	0.000473	0.005559
CYSLTR2-GGT7	Brain	0.514598	0.000481	0.001043
PTGDR2-HPGD	Kidney_KIRC.1	9.0164	0.000492	0.138871
P2RY14-ENTPD6	Kidney	0.447138	0.000509	0.005746
HTR1F-DDC	White blood cell	0.420789	0.000542	0.032332
GPR143-DDC	Skin_SKCM.BRAF_Hotspot_Mutants	0.095834	0.000545	0.153551
PTGFR-CBR1	Brain	0.449118	0.000568	0.001222
CHRM2-CHAT	Kidney	0.426352	0.000577	0.006262
PTGER2-CBR1	White blood cell	0.41063	0.000579	0.032332
ADRA1A-TH	Brain	1.9236	0.000587	0.001254
PTGFR-PTGDS	Kidney	0.560822	0.0006	0.006262
CNR2-PTGS2	Head and Neck region	2.08186	0.000602	0.087156
CNR1-NAPEPLD	Breast_BRCA.LumA	0.297886	0.000611	0.048779
P2RY2-ENPP3	Brain	0.49932	0.000613	0.001299
CNR2-ABHD12	Brain	0.466426	0.000618	0.001301
HCAR1-LDHB	Breast_BRCA.LumA	0.269264	0.00062	0.048779
PTGER1-PTGDS	Kidney	0.573026	0.000628	0.006322
CYSLTR2-GGT6	Brain	0.52463	0.000635	0.001326
P2RY1-ENPP1	Bladder	0.399209	0.000636	0.179271
S1PR4-SGPP1	Skin	2.10694	0.000647	0.073298
P2RY14-ENTPD6	Brain	1.91389	0.000706	0.00146
P2RY4-ENTPD1	Brain	0.471662	0.000709	0.00146
PTGIR-PTGS2	Kidney	0.533955	0.000712	0.006926
P2RY2-ENTPD3	White blood cell	2.78722	0.000715	0.033236
HTR2C-TPH2	Adrenal gland	0.086692	0.000734	0.206156
FFAR4-SCD	Brain	2.32165	0.000735	0.001502
GRM4-GAD1	Ovary_OVCA.Mesenchymal	4.39544	0.000825	0.232749
PTGDR-PTGS2	Brain	0.544216	0.000847	0.001719
CHRM3-CHAT	Esophagus	0.273624	0.000849	0.239393
PTGIR-PTGS2	Head and Neck region	1.92789	0.000849	0.087156
TAAR1-AOC2	White blood cell_AML.6	0.025043	0.000851	0.21779
CHRM1-ACHE	Breast	0.467368	0.000902	0.045248
ADORA2A-ADA	Breast	2.07427	0.000916	0.045248
P2RY4-ENPP3	Head and Neck region	1.93178	0.000927	0.087156
CNR1-NAAA	Breast_BRCA.LumA	0.339216	0.000937	0.048779
P2RY13-ENTPD3	Breast_BRCA.LumA	0.307671	0.000938	0.048779
GPR143-DDC	Kidney	1.92508	0.000965	0.009027
LTB4R2-PTGS2	Breast_BRCA.LumA	0.258191	0.000968	0.048779
PTGFR-AKR1B1	Lining of body cavities	0.238854	0.000974	0.093266
AGTR1-ACE2	Kidney	1.78761	0.000999	0.009027
GRM8-GLUL	Brain	2.05555	0.001	0.002015
ADORA2A-PNP	White blood cell	0.428552	0.001008	0.036949
FFAR1-SCD	Kidney	0.504021	0.001024	0.009027
GPR119-GDE1	Brain	0.310586	0.001033	0.002066
P2RY2-ENPP3	White blood cell	2.71494	0.001064	0.036949
GPR17-UGT8	Breast	0.498294	0.001097	0.045248
PTAFR-LPCAT1	White blood cell_AML.5	0.068491	0.001107	0.216312
PTGER2-PTGDS	Kidney	0.557183	0.001138	0.009549
HTR1B-DDC	Brain	1.95383	0.001143	0.002271
P2RY14-B4GALT3	Kidney	0.56802	0.001151	0.009549
HRH1-HNMT	Breast	0.485586	0.001176	0.045248
PTGER4-PTGIS	Liver	0.481591	0.001183	0.064592
TBXA2R-PTGES2	White blood cell	0.49225	0.001192	0.036949
P2RY12-ENTPD6	Head and Neck region_HNSC.Basal	0.149298	0.001203	0.279776
CHRM3-CHAT	Brain	0.517435	0.001213	0.002381
LTB4R2-PTGS2	Brain	0.528792	0.001216	0.002381
P2RY12-ENPP4	Skin	1.87031	0.001221	0.073298
CHRM2-ACHE	Kidney_KIRC.4	0.168551	0.001262	0.171989
CHRM5-CHAT	Liver_LIHC.iCluster:3	0.018876	0.001287	0.28955
PTGER1-PTGS2	Ovary_OVCA.Proliferative	3.69092	0.001302	0.367267
ADORA2B-NT5E	Lining of body cavities	0.326559	0.001308	0.093266
ADORA2B-NT5E	Stomach	0.353361	0.001324	0.36867
HTR6-TPH2	White blood cell	0.456961	0.001352	0.037718
HTR2C-TPH2	Breast_BRCA.LumA	0.256049	0.001359	0.048779
CNR1-PTGS2	Breast_BRCA.LumA	0.340163	0.001362	0.048779
GPR32-ALOX12	Liver	0.14135	0.001374	0.064592
P2RY1-PTGS2	Breast_BRCA.LumA	0.335876	0.001384	0.048779
CYSLTR1-GGT1	Skin	1.94289	0.001393	0.073298
S1PR2-SGPP1	Skin	2.00478	0.001406	0.073298
CNR1-NAAA	Breast	0.495063	0.001463	0.045248
GRM4-PSPH	Pancreas	3.34437	0.001482	0.122206
P2RY13-ENTPD1	Skin	1.82424	0.00156	0.073298
CHRM3-BCHE	Breast	0.520095	0.001626	0.045248
P2RY12-ENPP4	Breast	0.510123	0.001642	0.045248
HTR1B-TPH2	Brain	1.7443	0.001645	0.0032
GRM2-GAD2	thyroid_THCA.4	0.018811	0.001648	0.458065
CHRM5-ACHE	Kidney_KIRC.4	0.183267	0.001651	0.171989
CNR2-NAPEPLD	Head and Neck region	1.89325	0.001673	0.099459
GRM4-GAD1	Kidney	0.572742	0.001706	0.013748
CHRM1-CHAT	Brain	1.94492	0.001724	0.00333
GPR55-MGLL	Breast	0.477042	0.001725	0.045248
PTGDR-PTGDS	Brain	1.98038	0.001789	0.003431
HTR4-DDC	Pancreas	3.37379	0.00179	0.122206
ADORA2B-NT5E	Breast_BRCA.LumA	0.354399	0.001812	0.050372
DRD5-TPH2	Kidney_KIRC.4	0.201952	0.00183	0.171989
GRM8-GAD2	Breast_BRCA.LumB	0.124974	0.001835	0.515718
PTGDR2-PTGS2	Head and Neck region	1.96016	0.001851	0.099459
CNR2-NAPEPLD	Lining of body cavities	3.7505	0.001874	0.093266
P2RY13-ENPP1	Skin	2.07176	0.001898	0.076451
LTB4R2-PTGS2	Adrenal gland	0.089274	0.001923	0.246064
P2RY13-ENTPD6	Breast_BRCA.LumA	0.173274	0.00193	0.050372
PTGER2-PTGS2	Breast_BRCA.LumA	0.305121	0.001965	0.050372
GPR55-ABHD6	Kidney	1.88448	0.001968	0.015419
ADORA2B-PNP	Lining of body cavities	0.356583	0.001975	0.093266
HTR4-DDC	Breast	0.486977	0.001991	0.045248
ADORA2B-ADA	Lining of body cavities	0.324802	0.001991	0.093266
DRD5-PON2	Cervix	0.181338	0.002047	0.380168
P2RY12-ENPP4	Kidney	1.70237	0.002055	0.015663
DRD5-PON2	Liver_LIHC.iCluster:3	0.175228	0.002061	0.28955
CHRM2-ACHE	Brain	1.80389	0.002067	0.003939
PTGER4-PTGIS	Breast	0.547513	0.002073	0.045248
ADORA2B-PNP	Kidney_KIRC.3	0.16133	0.002083	0.587298
CHRM5-BCHE	Breast	0.51118	0.002086	0.045248
DRD5-ARSG	Pancreas	4.01244	0.002117	0.122206
GRM6-GAD1	Brain	1.84356	0.002135	0.004041
HTR2A-DDC	White blood cell	0.441978	0.002193	0.049523
HRH1-HNMT	White blood cell	0.473277	0.002248	0.049523
P2RY12-ENPP4	White blood cell_AML.5	0.079908	0.002253	0.216312
FFAR3-PTGS2	Liver	0.487753	0.002276	0.091695
HTR2A-TPH2	White blood cell	0.456398	0.002308	0.049523
HTR2A-PON2	Kidney	0.579305	0.002328	0.017274
PTGER4-MGLL	Breast	0.519577	0.002376	0.047856
DRD5-DBH	Head and Neck region	1.84075	0.00242	0.099459
HTR1B-DDC	Lining of body cavities	0.273383	0.002494	0.099521
DRD2-DDC	Pancreas	3.60872	0.002511	0.122206
GRM2-GAD2	Brain	1.67562	0.002514	0.004726
DRD3-TH	Prostate	0.048659	0.002517	0.707194
P2RY1-ENTPD8	Head and Neck region_HNSC.Atypical	0.037976	0.002572	0.358046
FFAR4-PNPLA2	Skin	2.0938	0.002581	0.084616
P2RY13-ENPP3	Breast_BRCA.LumA	0.343621	0.002604	0.061186
GPR35-IDO1	Kidney	0.576039	0.00263	0.019018
MRGPRD-UPB1	Brain	2.48066	0.002645	0.00494
GRM7-GAD2	Kidney	0.592234	0.002702	0.019046
HRH4-HNMT	Brain	0.558041	0.002726	0.005058
DRD3-DDC	Liver	0.158238	0.002728	0.096162
TBXA2R-HPGD	Kidney_KIRC.1	6.82216	0.002737	0.288838
P2RY4-ENTPD1	Head and Neck region	1.88447	0.00277	0.099459
CNR2-ABHD6	Brain	2.60054	0.002799	0.005159
GRM8-GAD1	Ovary	1.72148	0.002802	0.437098
FFAR4-FASN	Skin	2.22784	0.002823	0.084616
CNR1-NAPEPLD	Lining of body cavities	2.75219	0.002833	0.099521
GPR119-NAAA	Breast	0.27072	0.002858	0.051039
FFAR4-FASN	Kidney	0.586209	0.00288	0.019593
GPR55-GDE1	White blood cell	0.45453	0.002891	0.054141
P2RY13-ENTPD8	Kidney	1.93921	0.002918	0.019593
S1PR4-SGPP1	Brain	0.561165	0.002966	0.005431
CHRM3-ACHE	Breast	0.525969	0.002981	0.051039
GRM3-GAD2	Brain	1.69031	0.003	0.005431
PTGER3-CBR1	Brain	0.451216	0.003004	0.005431
GRM1-GAD1	Pancreas	3.52087	0.00309	0.122206
P2RY12-ENPP4	Breast_BRCA.LumA	0.391608	0.00311	0.064619
DRD5-TPH2	Bladder	0.454664	0.003132	0.338841
PTGDR-PTGS2	Head and Neck region	1.83484	0.003142	0.099459
ADORA2B-NT5E	Pancreas	0.3438	0.003178	0.122206
PTGER4-PTGES2	Cervix	3.37174	0.003185	0.380168
HTR1A-TPH2	White blood cell	0.042081	0.003205	0.054141
GRM6-GAD1	Kidney_KIRC.4	0.26032	0.003224	0.227261
CHRM5-ACHE	Breast	0.53436	0.003233	0.051039
ADORA2B-NT5E	Breast	0.521486	0.00338	0.051039
PTGFR-PTGS2	Breast_BRCA.LumA	0.406427	0.003388	0.064619
P2RY13-ENPP3	Kidney_KIRC.2	4.019	0.003418	0.303379
CNR2-ABHD12	Head and Neck region	1.85336	0.003419	0.099459
P2RY13-ENTPD3	Breast	0.541563	0.003439	0.051039
CHRM2-BCHE	Kidney	0.546499	0.003482	0.022838
PTGER1-CBR1	White blood cell	0.452817	0.003523	0.054141
DRD1-TPH2	Head and Neck region_HNSC.Basal	0.296464	0.003526	0.279776
ADRB1-DBH	Skin	1.78033	0.003542	0.084616
GPR55-PTGS2	Head and Neck region	1.83781	0.003564	0.099459
P2RY13-ENTPD8	Head and Neck region_HNSC.Basal	0.206668	0.003584	0.279776
PTGER2-PTGDS	White blood cell	0.44108	0.003594	0.054141
FFAR4-LPL	Skin	1.95129	0.003601	0.084616
FFAR4-LPL	Skin	1.95129	0.003601	0.084616
CHRM4-ACHE	Lining of body cavities	0.362479	0.003616	0.112896
TBXA2R-PTGES2	Adrenal gland	0.220497	0.003623	0.246064
ADRB3-DBH	White blood cell_AML.7	0.037636	0.003654	0.917074
TAAR1-AOC2	White blood cell	0.422571	0.003658	0.054141
PTGFR-CBR1	White blood cell_AML.5	0.086319	0.003667	0.216312
GPR55-MGLL	Brain	0.577627	0.003696	0.006638
MRGPRD-UPB1	Breast_BRCA.LumA	0.352785	0.00371	0.064619
CHRM5-BCHE	Brain	1.76947	0.003725	0.006648
CHRM2-CHAT	Liver	0.174926	0.00373	0.116873
GRM4-GAD1	Pancreas	3.66867	0.003783	0.122206
PTGER4-PTGIS	Breast_BRCA.LumA	0.411664	0.003799	0.064619
LTB4R2-PTGS2	Kidney	0.552977	0.003874	0.024832
HTR2B-DDC	Breast	0.486374	0.003891	0.054859
GPR55-NAPEPLD	Breast_BRCA.LumA	0.353332	0.003895	0.064619
PTGDR2-AKR1C3	Kidney_KIRC.1	4.36442	0.003941	0.288838
ADORA2B-ADA	Head and Neck region	0.590947	0.003962	0.099459
PTGIR-PTGS2	Lung	0.660005	0.004033	0.331738
HTR6-TPH2	Adrenal gland	0.207233	0.004037	0.246064
FFAR1-PNLIP	Cervix	0.169109	0.004044	0.380168
GPR32-ALOX12	Skin_SKCM.BRAF_Hotspot_Mutants	0.221876	0.004076	0.33959
PTGER2-PTGES2	White blood cell	0.518015	0.004079	0.054141
HTR1B-DDC	Kidney_KIRC.1	20.2755	0.004097	0.288838
GPR18-ALOX12	Kidney	0.577324	0.004118	0.025809
HTR1B-TPH2	Lung_LUSC.classical	0.136454	0.004129	0.997919
P2RY1-PTGS2	Breast	0.547508	0.004143	0.055097
PTGFR-CBR1	White blood cell	0.484842	0.004149	0.054141
P2RY1-ENPP1	Head and Neck region_HNSC.Mesenchymal	6.35707	0.004169	0.38005
HTR1B-TPH2	White blood cell	0.414837	0.004191	0.054141
P2RY1-ENPP3	Head and Neck region	1.69699	0.004232	0.099459
ADRA1A-DBH	Brain	1.72447	0.004241	0.007521
CHRM3-ACHE	Breast_BRCA.LumA	0.356208	0.004255	0.066386
HTR2C-DDC	White blood cell	0.217439	0.004269	0.054141
P2RY1-ENTPD3	Breast	0.543655	0.004298	0.055097
GRM6-GAD1	Pancreas	3.49162	0.004428	0.122206
P2RY1-ENPP3	Brain	0.574279	0.004444	0.007833
CYSLTR2-GGT6	Brain_GBM_LGG.Codel	0.160784	0.004477	0.642256
GPR55-ABHD6	Brain	1.96858	0.004484	0.007854
DRD5-ARSG	Brain	1.75501	0.004512	0.007854
HTR1D-TPH2	White blood cell	0.431133	0.004531	0.054957
GRM1-GAD2	thyroid	0.126412	0.004552	0.706873
CHRM5-ACHE	Breast_BRCA.LumA	0.338629	0.004563	0.066386
P2RY4-ENPP1	Head and Neck region_HNSC.Mesenchymal	3.5825	0.004584	0.38005
P2RY1-ENPP3	Breast_BRCA.LumA	0.404484	0.004708	0.066386
P2RY1-ENTPD8	Adrenal gland	0.147296	0.004783	0.246064
CHRM5-CHAT	Lining of body cavities	0.243155	0.004809	0.123553
DRD5-DBH	Head and Neck region_HNSC.Basal	0.212867	0.004908	0.279776
PTGER2-PTGDS	Ovary_OVCA.Mesenchymal	0.287794	0.004926	0.497251
ADRB3-TH	Kidney	0.596739	0.004949	0.030266
HTR1B-TPH2	Lining of body cavities	0.280369	0.004953	0.123553
HTR1F-TPH2	White blood cell_AML.6	0.146034	0.005001	0.314203
HCAR1-LDHA	White blood cell_AML.4	0.104207	0.005003	0.736566
GRM3-GAD1	Head and Neck region_HNSC.Basal	0.254229	0.005014	0.279776
PTGER3-CBR1	White blood cell_AML.5	0.091081	0.005031	0.216312
GRM3-GLUL	Kidney	1.69621	0.005056	0.030266
CHRM1-BCHE	Head and Neck region_HNSC.Atypical	0.102663	0.005068	0.358046
PTGFR-HPGD	Brain	1.78123	0.005108	0.008837
P2RY1-ENPP3	Kidney_KIRC.2	4.19137	0.005121	0.303379
GPR17-ENPP1	Head and Neck region_HNSC.Mesenchymal	3.42337	0.005163	0.38005
DRD1-DDC	Bladder	2.27354	0.005175	0.338841
P2RY13-ENTPD1	Breast_BRCA.LumA	0.367043	0.005179	0.068066
GRM6-GAD1	Kidney	0.579536	0.00523	0.030266
CHRM5-CHAT	Kidney_KIRC.2	0.264928	0.005241	0.303379
HTR4-TPH2	Pancreas	2.88257	0.005243	0.122206
HCAR1-LDHB	Adrenal gland	0.210506	0.005254	0.246064
CNR1-GDE1	Kidney	1.72576	0.005259	0.030266
GPR17-ENPP1	Pancreas	2.77374	0.005262	0.122206
P2RY2-ENPP1	Lining of body cavities	0.29507	0.005276	0.123553
CNR2-ABHD6	Ovary_OVCA.Mesenchymal	0.340531	0.00529	0.497251
P2RY13-ENPP1	Skin_SKCM.BRAF_Hotspot_Mutants	3.2051	0.005337	0.33959
LTB4R-LTA4H	White blood cell	0.4948	0.005341	0.062095
HRH1-HNMT	White blood cell_AML.5	0.137792	0.005468	0.216312
PTAFR-LPCAT2	Skin	1.90294	0.005502	0.11935
GPR143-TH	Skin_SKCM.BRAF_Hotspot_Mutants	0.310611	0.005527	0.33959
GRM4-GAD1	Ovary	1.64043	0.00554	0.437098
GPER1-DHRS11	Kidney	1.78473	0.005618	0.031685
PTGDR2-PTGES2	Kidney_KIRC.1	4.87989	0.00563	0.290995
PTGER2-PTGDS	White blood cell_AML.5	0.127183	0.00575	0.216312
HTR5A-TPH2	Colon_GI.GS	0.031699	0.005787	1
P2RY12-TGFBR2	Breast_BRCA.LumA	0.398478	0.005812	0.068066
P2RY1-ATP12A	Eye	0.052261	0.005831	0.433518
PTGIR-PTGIS	Liver	0.555824	0.005837	0.164592
HTR1A-DDC	White blood cell	0.052844	0.005855	0.065345
P2RY13-ENTPD1	Brain	0.621358	0.005866	0.010086
HTR4-TPH2	Ovary	0.572421	0.005877	0.437098
PTGER4-CBR1	Kidney_KIRC.2	3.72254	0.005891	0.303379
ADRB2-TH	Bladder	2.52465	0.005903	0.338841
PTGER2-CBR1	White blood cell_AML.5	0.103542	0.005915	0.216312
ADRA1D-DBH	Kidney	0.597767	0.005928	0.032778
P2RY13-ENTPD5	Breast_BRCA.LumA	0.347436	0.005969	0.068066
ADRB1-TH	Pancreas	2.88597	0.00597	0.122206
DRD5-DDC	Kidney_KIRC.2	4.85237	0.00602	0.303379
GPR55-NAPEPLD	Brain	0.59444	0.006055	0.010348
P2RY12-PTGS2	Breast_BRCA.LumA	0.402119	0.006095	0.068066
CHRM5-BCHE	Breast_BRCA.LumA	0.394006	0.006103	0.068066
HTR1F-TPH2	Stomach	0.435198	0.006107	0.36867
P2RY13-ENPP3	Skin	1.80271	0.006153	0.119704
ADORA1-PNP	Skin_SKCM.BRAF_Hotspot_Mutants	3.15219	0.006173	0.33959
CHRM3-BCHE	Kidney_KIRC.1	8.16161	0.006191	0.290995
MRGPRD-UPB1	White blood cell	0.484808	0.00623	0.066849
PTGER1-PTGIS	Colon	0.371236	0.006272	0.760595
CHRM4-CHAT	Esophagus	0.33449	0.006289	0.783141
HTR1F-TPH2	Stomach_GI.MSI	0.050342	0.006316	0.714516
P2RY1-ENTPD1	Skin	1.8459	0.006367	0.119704
HCAR2-PTGS2	Breast_BRCA.LumA	0.416294	0.006393	0.068066
P2RY1-ATP12A	Brain	0.571403	0.006408	0.010885
CNR1-NAPEPLD	Kidney_KIRC.2	3.29038	0.006455	0.303379
P2RY2-PTGS2	Pancreas	0.385455	0.006463	0.122206
PTGER3-PTGES2	White blood cell_AML.6	0.211603	0.006477	0.314203
TBXA2R-PTGS2	Adrenal gland	0.164274	0.006496	0.260768
FFAR3-PTGS2	Lung	0.665227	0.006634	0.331738
HRH1-AOC1	Liver	0.49183	0.00664	0.170229
P2RY1-ENPP3	Breast	0.555348	0.006677	0.081418
ADRA1D-TH	Lung	0.639444	0.006705	0.331738
PTGER1-AKR1B1	Lung	0.645888	0.006798	0.331738
PTGER4-CBR1	White blood cell_AML.5	0.107164	0.006804	0.217713
GPR17-ENPP3	Pancreas	2.8428	0.006816	0.122206
CHRM4-ACHE	Kidney_KIRC.4	0.290895	0.006822	0.323909
ADORA1-ADA	Lung	0.627412	0.006829	0.331738
P2RY13-ENTPD5	Skin	1.84305	0.006893	0.121496
GRM1-GAD2	Pancreas	2.65939	0.006894	0.122206
P2RY2-ENPP1	White blood cell	2.15345	0.006894	0.069601
MRGPRD-UPB1	Kidney	0.599358	0.006917	0.03751
ADRB1-DBH	Pancreas	3.20789	0.006934	0.122206
ADORA2B-ADA	Head and Neck region_HNSC.Basal	0.374055	0.006947	0.32305
PTGDR-PTGDS	Head and Neck region_HNSC.Mesenchymal	4.03089	0.006956	0.38005
P2RY1-PTGS2	Head and Neck region	1.76075	0.006961	0.147456
GPR32-ALOX12	Liver_LIHC.iCluster:3	0.092283	0.006971	0.632139
FFAR4-SCD	White blood cell	0.47694	0.006985	0.069601
ADORA2A-NT5E	Stomach	0.415383	0.007004	0.36867
HTR4-DDC	Stomach	0.4271	0.007051	0.36867
ADORA2A-NT5E	Lung	0.661637	0.007058	0.331738
CHRM3-BCHE	Breast_BRCA.LumA	0.404562	0.007098	0.068066
DRD5-TPH2	Stomach	0.465861	0.007117	0.36867
PTGFR-HPGD	Lining of body cavities	0.331403	0.007118	0.153865
LTB4R2-LTA4H	Breast_BRCA.LumA	0.352627	0.007122	0.068066
CYSLTR1-GGT1	Ovary	1.60621	0.007134	0.437098
PTGDR2-PTGS2	Breast_BRCA.LumA	0.392779	0.007215	0.068066
CHRM4-CHAT	Brain	1.68374	0.007235	0.012218
FPR2-ALOX12	Breast_BRCA.LumA	0.38827	0.007241	0.068066
P2RY13-ENTPD1	Skin_SKCM.BRAF_Hotspot_Mutants	2.50044	0.007288	0.33959
ADRA2C-DBH	Head and Neck region	1.69885	0.00732	0.147456
CHRM3-CHAT	Esophagus_GI.CIN	0.209314	0.007353	0.836918
FFAR4-SCD	Skin_SKCM.RAS_Hotspot_Mutants	4.76291	0.00739	0.626203
GRM3-GAD2	Pancreas	2.57019	0.007402	0.122784
PTGDR-PTGS2	Kidney	0.608304	0.007427	0.039516
HTR7-DDC	Breast	0.538978	0.007456	0.081418
PTGER2-AKR1B1	White blood cell	0.495085	0.007482	0.071469
GPR55-NAAA	Breast	0.564581	0.007539	0.081418
DRD5-DDC	Kidney	1.64695	0.007605	0.039713
CASR-TPH1	Head and Neck region_HNSC.Atypical	5.36819	0.007647	0.358046
DRD2-DDC	White blood cell	0.499671	0.007685	0.071469
P2RY13-ENPP3	Breast	0.580534	0.007703	0.081418
HTR4-TPH2	Kidney_KIRC.4	0.319044	0.007765	0.323909
P2RY4-ENTPD3	Breast_BRCA.LumA	0.381832	0.007786	0.070824
CHRM4-BCHE	Bladder	0.491286	0.007793	0.338841
HTR1F-DDC	Breast	0.499641	0.007795	0.081418
GPRC6A-ARG1	Brain	0.36594	0.00789	0.013243
CHRM5-BCHE	Pancreas	2.28286	0.007913	0.123973
FFAR1-SCD	White blood cell	0.505878	0.007986	0.071877
PTGDR-AKR1C3	Kidney	0.627522	0.008031	0.041177
GPR174-ABHD12	Skin_SKCM.RAS_Hotspot_Mutants	4.10392	0.008036	0.626203
HCAR1-LDHA	Adrenal gland	0.249547	0.008063	0.28322
FFAR3-PTGS2	Eye	0.058774	0.008158	0.433518
CYSLTR2-GGT1	Ovary	1.60265	0.00822	0.437098
ADORA2B-PNP	Head and Neck region_HNSC.Mesenchymal	0.28839	0.00826	0.38005
HTR2C-TPH2	White blood cell_AML.4	0.088389	0.008295	0.736566
PTGER3-AKR1C3	White blood cell_AML.6	0.053619	0.008326	0.314203
GPER1-DHRS11	Esophagus	3.62207	0.008331	0.783141
ADRB3-DBH	Lung_LUAD.3	6.68819	0.008367	0.745776
AGTR1-ACE2	Skin_SKCM.BRAF_Hotspot_Mutants	0.293205	0.00843	0.33959
FFAR3-PTGS2	Kidney	0.631578	0.00849	0.042752
HRH3-HNMT	Breast_BRCA.LumA	0.275655	0.008534	0.070978
P2RY2-ENPP1	Head and Neck region_HNSC.Mesenchymal	4.79053	0.008647	0.38005
ADRA1D-DBH	Brain	0.594726	0.008663	0.014455
GPR55-NAPEPLD	Head and Neck region	1.69097	0.008707	0.163698
PTGER1-HPGD	Ovary_OVCA.Proliferative	2.53987	0.008755	0.510514
PTAFR-LPCAT1	Kidney	0.633253	0.008769	0.043384
GRM7-GAD1	Pancreas_GL	5.00029	0.008796	0.947381
DRD2-TH	Kidney_KIRC.4	0.298875	0.008797	0.323909
HCAR1-LDHB	Skin_SKCM.RAS_Hotspot_Mutants	0.3219	0.008803	0.626203
FFAR4-PLA2G3	Kidney	0.572555	0.008934	0.043438
CHRM2-BCHE	Bladder	0.52977	0.008951	0.338841
GRM1-GAD1	Pancreas_GL	5.65173	0.008958	0.947381
CHRM1-CHAT	Liver_LIHC.iCluster:3	0.024784	0.008998	0.632139
GPER1-DHRS11	Breast_BRCA.LumA	0.397883	0.009019	0.070978
HTR4-TPH2	Stomach	0.443501	0.009111	0.36867
DRD1-TH	Bladder	1.90087	0.009132	0.338841
GPBAR1-SLC27A5	Pancreas	2.75274	0.009172	0.136133
PTGER4-PTGIS	Skin	1.73914	0.009185	0.152355
HTR2C-TPH2	Kidney_KIRC.4	0.220837	0.009189	0.323909
DRD1-DDC	Kidney_KIRC.1	17.1774	0.009238	0.323008
CHRM2-ACHE	Breast_BRCA.LumA	0.41314	0.009243	0.070978
FFAR1-SLC27A2	Breast	1.95572	0.009275	0.093409
GRM8-TTLL5	Ovary	1.58214	0.0093	0.437098
S1PR3-SGPP1	Lining of body cavities	0.414192	0.009355	0.172924
S1PR1-SGPP1	Ovary_OVCA.Proliferative	2.30512	0.009381	0.510514
HRH4-HNMT	Breast_BRCA.LumA	0.418177	0.009385	0.070978
PTGFR-PTGES2	White blood cell	0.48802	0.009406	0.082011
HTR2C-TPH2	Kidney_KIRC.1	0.123951	0.009414	0.323008
P2RY4-ENTPD8	Brain	0.596461	0.009476	0.015719
PTGDR2-PTGES2	Cervix	2.62179	0.00948	0.415865
PTGFR-PTGDS	Breast_BRCA.LumA	0.436266	0.009534	0.070978
FFAR4-LPL	Breast_BRCA.LumA	0.439725	0.009564	0.070978
FFAR4-LPL	Breast_BRCA.LumA	0.439725	0.009564	0.070978
GPR35-IDO1	Bladder	1.87666	0.009613	0.338841
CNR2-NAAA	Esophagus_GI.CIN	3.83554	0.009646	0.836918
PTGDR-AKR1C3	Head and Neck region_HNSC.Classical	2.95513	0.009648	0.797993
HTR2A-PON2	Cervix	0.347006	0.00966	0.415865
ADRA2B-DBH	Lung_LUAD.3	8.30506	0.0097	0.745776
PTGER1-PTGES2	White blood cell_AML.6	0.206015	0.009727	0.314203
PTGDR2-PTGES2	Pancreas	3.00539	0.00973	0.137197
ADRA2B-TH	Brain	0.606904	0.00976	0.016096
P2RY2-ENTPD8	Head and Neck region_HNSC.Atypical	0.129192	0.00977	0.358046
AGTR2-ACE2	Head and Neck region_HNSC.Basal	0.273376	0.009779	0.328106
GRM5-GAD2	thyroid_THCA.4	0.024596	0.009794	0.999598
ADRA1B-DBH	Kidney	0.631854	0.009889	0.047265
P2RY12-ENPP4	Kidney_KIRC.2	2.95707	0.009901	0.3229
HRH3-HNMT	Ovary_OVCA.Differentiated	0.369473	0.010053	0.988658
P2RY12-PTGS2	Head and Neck region_HNSC.Atypical	14.9902	0.010074	0.358046
P2RY13-ENPP3	Skin_SKCM.BRAF_Hotspot_Mutants	3.07412	0.010077	0.340438
GRM7-GAD1	Head and Neck region_HNSC.Basal	0.274483	0.010111	0.328106
ADORA1-NT5E	Lung	0.69125	0.010129	0.359057
ADRA2C-TH	Brain	1.58394	0.010219	0.016755
HTR1F-TPH2	Lining of body cavities	0.347606	0.010222	0.172924
FFAR4-SCD	Breast_BRCA.LumB	0.123673	0.010264	0.998721
HTR2B-DDC	Kidney_KIRC.1	5.40105	0.010309	0.323008
PTGDR-PTGS2	Breast_BRCA.LumA	0.408481	0.010361	0.074916
ADORA2A-PNP	Lining of body cavities	0.416828	0.01046	0.172924
GPR55-NAPEPLD	Lining of body cavities	2.83737	0.010462	0.172924
CHRM3-BCHE	Brain_GBM_LGG.Codel	15.7371	0.010517	0.642256
CYSLTR2-GGT7	Liver_LIHC.iCluster:2	14.9726	0.010569	0.523903
PTGFR-AKR1B1	Adrenal gland	7.49332	0.010644	0.312739
GRM7-GAD1	Pancreas	3.08737	0.010748	0.138119
CNR2-NAAA	Head and Neck region	1.6003	0.010831	0.170012
P2RY1-ENPP3	Kidney	0.685413	0.010834	0.050918
CYSLTR2-GGT5	Skin_SKCM.BRAF_Hotspot_Mutants	2.49608	0.010865	0.340438
CYSLTR2-GGT1	Head and Neck region_HNSC.Atypical	7.0425	0.010886	0.358046
PTGER3-HPGD	Kidney_KIRC.2	3.33136	0.010926	0.3229
GRM7-GAD2	Cervix	2.58997	0.01099	0.415865
ADORA2B-NT5E	Stomach_GI.CIN	0.348088	0.011009	0.792224
CHRM3-BCHE	Head and Neck region_HNSC.Basal	0.301244	0.011016	0.328106
TBXA2R-PTGES2	Pancreas	2.66464	0.011016	0.138119
PTGER4-CBR1	Cervix	2.7131	0.011032	0.415865
GRM2-GAD2	Head and Neck region	1.78005	0.011081	0.170012
DRD2-DBH	White blood cell	0.531003	0.011091	0.090161
PTGER3-AKR1C3	Adrenal gland	7.07041	0.01113	0.312739
PTGER3-CBR1	White blood cell_AML.6	0.22469	0.01114	0.314203
PTGER1-AKR1C3	Kidney	0.604025	0.011156	0.051571
PTGDR-PTGDS	Stomach	0.51825	0.011224	0.36867
PTGER1-AKR1C3	Brain	1.96283	0.011227	0.018301
ADORA2A-PNP	Lung	0.659536	0.011246	0.359057
DRD5-DBH	Lung_LUAD.3	7.81172	0.011258	0.745776
GRM6-GAD2	Pancreas	2.48136	0.011265	0.138119
FFAR4-PNLIP	Kidney_KICH.Eosin.0	0.119406	0.011269	1
GPR32-ALOX12	Kidney_KIRC.4	0.255708	0.011276	0.327774
LTB4R-LTA4H	White blood cell_AML.6	0.060202	0.011286	0.314203
FFAR4-PLA2G2A	Brain_GBM_LGG.Codel	0.065621	0.011286	0.642256
GPR174-ABHD12	Head and Neck region_HNSC.Classical	0.301919	0.011338	0.797993
GPR18-ALOX12	Liver	1.94762	0.01136	0.249743
P2RY1-ENTPD3	Head and Neck region_HNSC.Atypical	0.180156	0.011434	0.358046
HTR2C-DDC	Breast	0.556564	0.01144	0.105157
PTGDR-HPGD	Kidney_KIRC.1	4.32141	0.01146	0.323162
CHRM1-CHAT	Skin_SKCM.RAS_Hotspot_Mutants	0.096486	0.011487	0.626203
HCAR1-LDHA	Kidney_KIRC.2	4.16162	0.011505	0.3229
ADRA1A-TH	Breast	0.520836	0.011518	0.105157
S1PR5-SGPP1	Kidney	0.565241	0.011534	0.05246
HCAR1-LDHA	White blood cell	0.504341	0.011585	0.090161
HTR4-DDC	Stomach_GI.CIN	0.367446	0.011603	0.792224
PTAFR-LPCAT2	Breast	0.591579	0.011609	0.105157
HTR2C-TPH2	White blood cell	0.217492	0.011629	0.090161
ADORA2B-PNP	Uterus	0.212314	0.011742	0.997778
HTR5A-TPH2	White blood cell	0.156551	0.011771	0.090161
ADRA2C-TH	Breast	0.560198	0.011933	0.105157
GPR35-IDO1	Skin	1.62522	0.011998	0.183935
ADRA2B-DBH	Head and Neck region_HNSC.Basal	0.391622	0.012063	0.328106
FFAR4-PLA2G3	Kidney_KIRC.3	0.290136	0.01209	0.937048
HTR1A-DDC	Skin_SKCM.RAS_Hotspot_Mutants	0.028677	0.012104	0.626203
DRD2-DBH	Kidney	0.645883	0.012129	0.054294
GPR55-PTGS2	Esophagus	0.37827	0.01216	0.800076
TBXA2R-PTGES2	White blood cell_AML.6	0.062023	0.012164	0.314203
GPR55-PTGS2	White blood cell	0.504937	0.012168	0.090161
ADORA1-PNP	Liver	0.526781	0.012181	0.249743
HTR1F-DDC	Lining of body cavities	0.325821	0.01226	0.183128
PTGER1-CBR1	Eye	0.070986	0.012285	0.433518
ADORA2A-ADA	Lung	0.641328	0.012293	0.359057
PTGDR2-PTGES2	Liver	1.97515	0.012399	0.249743
HTR7-DDC	Ovary_OVCA.Proliferative	2.64975	0.012406	0.510514
ADRA2C-DBH	Head and Neck region_HNSC.Mesenchymal	3.41145	0.012421	0.38005
CYSLTR2-GGT6	Cervix	2.31847	0.012467	0.415865
ADRB3-DBH	White blood cell	0.527524	0.0125	0.090161
HTR2A-TPH2	White blood cell_AML.6	0.120763	0.012509	0.314203
PTGIR-PTGIS	Ovary_OVCA.Differentiated	2.13449	0.012529	0.988658
HTR4-TPH2	Head and Neck region_HNSC.Classical	0.299504	0.012545	0.797993
GRM6-GAD1	Ovary_OVCA.Mesenchymal	2.39224	0.012569	0.713244
HRH4-HNMT	Ovary_OVCA.Proliferative	3.38786	0.012587	0.510514
P2RY2-ENTPD1	White blood cell	1.73041	0.012603	0.090161
ADORA2A-PNP	Skin	1.74695	0.012681	0.183935
PTGFR-AKR1C3	Kidney	0.614236	0.012688	0.055907
S1PR1-SGPP1	Brain	1.61157	0.01272	0.020615
FPR2-ALOX12	Stomach_GI.GS	0.071888	0.012773	0.902263
LTB4R2-LTA4H	Stomach_GI.CIN	2.77288	0.012778	0.792224
PTGDR-HPGD	Head and Neck region_HNSC.Mesenchymal	3.55964	0.012811	0.38005
DRD5-DDC	Pancreas	2.93284	0.012884	0.147583
PTGDR-PTGS2	Head and Neck region_HNSC.Mesenchymal	4.01928	0.012906	0.38005
CHRM4-CHAT	Lining of body cavities	0.283605	0.012915	0.183128
ADRB2-DBH	Head and Neck region_HNSC.Basal	0.280943	0.012936	0.328106
PTGER4-PTGIS	Kidney	0.661051	0.012945	0.056163
ADORA2B-PNP	Head and Neck region	0.609833	0.013052	0.170012
GRM3-GAD1	Pancreas	2.45297	0.013084	0.147583
CASR-TPH1	Head and Neck region	1.86017	0.013113	0.170012
PTGER2-PTGDS	Kidney_KIRC.4	0.296769	0.013185	0.327774
PTGER3-AKR1C3	Head and Neck region_HNSC.Atypical	0.167876	0.013192	0.358046
ADRA1D-TH	Head and Neck region_HNSC.Atypical	0.219175	0.013195	0.358046
ADRB1-DBH	White blood cell	0.497819	0.013204	0.092101
FFAR4-PLA2G2A	Skin	1.75615	0.013228	0.183935
HTR4-TPH2	Stomach_GI.CIN	0.339738	0.013311	0.792224
HTR4-DDC	Bladder	2.05007	0.013315	0.366044
DRD1-DDC	Breast	0.558001	0.013359	0.111862
TBXA2R-HPGD	Lining of body cavities	0.385754	0.013393	0.183128
CNR2-NAPEPLD	Brain	0.577838	0.013411	0.021611
GPR35-IDO1	Esophagus_GI.ESCC	0.131288	0.01342	0.942819
P2RY1-ENTPD3	Breast_BRCA.LumA	0.391805	0.013449	0.093355
P2RY14-ENTPD5	Ovary_OVCA.Proliferative	2.45668	0.01348	0.510514
ADORA2A-NT5E	Eye	0.0704	0.013483	0.433518
HTR1B-DDC	Breast	0.540947	0.013487	0.111862
ADRB1-DBH	Lung_LUAD.3	7.4651	0.013535	0.745776
PTGER3-CBR1	Kidney_KIRC.2	3.3447	0.01357	0.3229
PTGER4-PTGES2	White blood cell_AML.6	0.212281	0.013577	0.314203
HRH4-AOC1	Ovary_OVCA.Proliferative	2.75289	0.013588	0.510514
ADRA2B-DBH	White blood cell	0.538952	0.013613	0.092633
PTGDR2-AKR1C3	Head and Neck region_HNSC.Classical	3.46613	0.01366	0.797993
HTR1E-DDC	Pancreas	3.14966	0.01368	0.148375
PTGER1-AKR1B1	Lining of body cavities	0.34207	0.013686	0.183128
ADORA2A-NT5E	Skin	1.72941	0.013697	0.183935
P2RY13-ENPP1	Head and Neck region_HNSC.Mesenchymal	2.94753	0.013714	0.38005
HTR2C-TPH2	Kidney	0.527717	0.013846	0.059162
HRH3-AOC1	Ovary_OVCA.Differentiated	0.407033	0.01385	0.988658
GPR17-ENPP3	Head and Neck region	1.57677	0.013877	0.170012
GRM7-GAD2	Kidney_KIRC.4	0.337001	0.013961	0.327774
PTGER1-PTGDS	Lung	0.716226	0.013973	0.359057
GRM5-GAD2	Lung	1.82657	0.014006	0.359057
PTGER3-CBR1	Eye	0.07148	0.014018	0.433518
PTGFR-AKR1C3	Breast_BRCA.LumA	0.424339	0.014037	0.093355
ADORA1-ADA	White blood cell_AML.7	0.176729	0.014049	0.951491
P2RY14-ENTPD5	Stomach	0.478465	0.014072	0.36867
CYSLTR2-GGT1	White blood cell	0.526004	0.014122	0.0936
PTGDR-PTGS2	Head and Neck region_HNSC.Classical	3.56347	0.014149	0.797993
GPR55-ABHD12	Esophagus	0.40467	0.014186	0.800076
DRD3-DBH	Head and Neck region	2.13588	0.014202	0.170012
PTGFR-PTGS2	Brain_GBM_LGG.G-CIMP-high	2.92337	0.014206	0.763327
GPR17-ENPP3	Breast	0.600261	0.014225	0.114611
P2RY4-ENTPD1	Breast_BRCA.LumA	0.372575	0.014251	0.093355
HTR1A-TPH2	White blood cell_AML.4	0.029775	0.014279	0.736566
CYSLTR2-GGT1	Liver_LIHC.iCluster:1	0.301678	0.014287	0.707001
PTGER1-CBR1	White blood cell_AML.4	0.133196	0.014353	0.736566
P2RY2-ENTPD1	Kidney	0.62032	0.014366	0.060466
PTGER1-PTGDS	Kidney_KIRC.4	0.346073	0.014368	0.327774
CNR2-ABHD6	Kidney_KIRC.1	3.94972	0.014378	0.368612
PTGDR2-AKR1C3	Breast_BRCA.LumA	0.443177	0.014394	0.093355
LTB4R-LTA4H	Stomach_GI.CIN	2.59641	0.014416	0.792224
PTGER4-CBR1	White blood cell	0.525767	0.014426	0.0936
HTR1D-TPH2	Bladder	0.517265	0.014454	0.366044
GRM1-GAD2	Colon_GI.GS	0.047814	0.01457	1
FFAR4-PNPLA2	Skin_SKCM.RAS_Hotspot_Mutants	2.85763	0.014607	0.626203
HTR1A-TPH2	Stomach	0.490768	0.014617	0.36867
HRH1-AOC1	Lining of body cavities	0.348563	0.01466	0.186746
CASR-TPH1	White blood cell_AML.6	0.23656	0.014751	0.314203
HTR1D-TPH2	White blood cell_AML.6	0.170259	0.014752	0.314203
FFAR1-SLC27A2	Skin	1.80706	0.014758	0.189171
HRH4-HNMT	Kidney_KIRC.3	2.52495	0.014891	0.937048
S1PR1-SGPP1	Kidney_KIRC.2	2.85195	0.014929	0.3229
P2RY1-ENTPD1	Head and Neck region	1.63966	0.014984	0.170012
P2RY1-ENPP1	Liver_LIHC.iCluster:2	14.7609	0.01501	0.523903
GRM8-GAD2	Head and Neck region	1.7268	0.015038	0.170012
PTAFR-PAFAH1B2	Breast_BRCA.LumA	0.39386	0.015056	0.093355
P2RY12-TGFBR2	Kidney_KIRC.2	2.69047	0.015056	0.3229
GPR55-ABHD6	Breast_BRCA.LumA	0.433502	0.01512	0.093355
PTGFR-AKR1C3	Adrenal gland	3.61685	0.015237	0.37492
PTGFR-CBR1	Stomach	0.433267	0.015322	0.36867
LTB4R-LTA4H	Stomach_GI.GS	0.073251	0.015329	0.902263
S1PR4-SGPP1	Ovary_OVCA.Proliferative	2.28923	0.015344	0.510514
ADRB1-DBH	Head and Neck region	1.58844	0.015394	0.170012
PTAFR-LPCAT2	Liver_LIHC.iCluster:2	6.56567	0.01542	0.523903
DRD5-TH	Brain	1.53419	0.015436	0.024733
DRD1-DBH	Kidney	0.667993	0.015461	0.063923
P2RY4-ENPP1	Bladder	0.520735	0.015566	0.366044
PTGER3-MGLL	Bladder	0.537011	0.015576	0.366044
GRM6-GAD2	Skin_SKCM.BRAF_Hotspot_Mutants	0.386474	0.015585	0.421095
PTGFR-HPGD	Breast_BRCA.LumA	0.455428	0.015637	0.093355
FFAR4-SCD	Kidney	0.659169	0.015641	0.063923
FFAR4-PLA2G3	Head and Neck region	1.58663	0.015653	0.170012
FFAR4-SLC27A2	Skin_SKCM.RAS_Hotspot_Mutants	2.7081	0.015655	0.626203
HTR1F-TPH2	Head and Neck region	1.79455	0.015675	0.170012
PTGER2-PTGES2	Ovary_OVCA.Mesenchymal	0.418718	0.015727	0.713244
PTGER1-PTGS2	Head and Neck region_HNSC.Atypical	4.90575	0.015842	0.358046
LTB4R-LTA4H	Kidney	0.630285	0.015875	0.063955
ADORA2A-ADA	Lining of body cavities	0.439896	0.015948	0.186746
ADORA2A-NT5E	Lining of body cavities	0.460321	0.01595	0.186746
CNR1-PTGS2	White blood cell_AML.6	0.206285	0.015956	0.314203
PTGER3-PTGS2	Breast_BRCA.LumA	0.344669	0.015965	0.093355
GPR17-UGT8	Kidney_KIRC.2	3.26589	0.016029	0.3229
MRGPRD-UPB1	Lung_LUSC.classical	0.286038	0.016091	0.997919
GRM5-GAD2	Stomach	0.523673	0.016091	0.36867
FFAR1-PNLIP	Kidney_KIRC.3	0.158508	0.016202	0.937048
CASR-TPH1	Pancreas	2.85392	0.016206	0.169267
DRD2-DBH	Head and Neck region_HNSC.Mesenchymal	3.79989	0.016223	0.38005
PTGER4-PTGES2	Kidney	1.55229	0.016238	0.064493
PTAFR-LPCAT1	Skin	1.69239	0.016264	0.199409
PTGER1-AKR1C3	Ovary_OVCA.Proliferative	2.42113	0.016293	0.510514
HTR1B-DDC	White blood cell	0.500877	0.016296	0.100401
GPRC6A-ARG1	Cervix	0.291397	0.016342	0.415865
HRH1-AOC1	Breast	0.550069	0.01642	0.121625
GRM8-GLUL	Liver	0.489958	0.016422	0.308726
P2RY4-ENPP3	Breast_BRCA.LumA	0.461256	0.016442	0.093355
P2RY12-ATP12A	Lung	1.48971	0.01645	0.360133
PTGER1-AKR1C3	Ovary_OVCA.Differentiated	0.346962	0.016459	0.988658
ADRB3-TH	Breast	0.554342	0.016523	0.121625
ADORA2A-PNP	White blood cell_AML.2	0.067944	0.016527	0.857913
CYSLTR2-GGT1	Kidney	1.58245	0.016556	0.064843
GPR55-MGLL	White blood cell	0.548029	0.016581	0.100401
PTGER3-PTGS2	Brain_GBM_LGG.G-CIMP-high	2.8943	0.016635	0.763327
P2RY14-ENTPD5	Breast_BRCA.LumA	0.381725	0.016708	0.093355
CHRM2-ACHE	Breast	0.584318	0.016719	0.121625
PTGER3-CBR1	White blood cell	0.554777	0.016741	0.100401
FFAR3-PTGS2	Kidney_KIRC.1	0.286948	0.01683	0.382036
GPR55-NAAA	Breast_BRCA.LumA	0.423346	0.016834	0.093355
P2RY13-ACSL6	Kidney_KIRC.2	3.72692	0.016887	0.3229
ADRA1B-DBH	Head and Neck region	1.62644	0.016912	0.176636
ADRA1B-DBH	White blood cell	0.512152	0.016913	0.100401
CYSLTR2-GGT6	Head and Neck region_HNSC.Atypical	6.67231	0.016919	0.358046
PTAFR-PAFAH1B2	Stomach_GI.CIN	3.21662	0.016931	0.792224
PTGER4-MGLL	Liver_LIHC.iCluster:1	0.279728	0.016944	0.707001
HTR6-TPH2	Head and Neck region_HNSC.Basal	0.31643	0.017006	0.379283
HTR2B-DDC	Breast_BRCA.LumA	0.397731	0.01703	0.093355
ADORA1-NT5E	Stomach	0.486294	0.017045	0.36867
ADRA2A-TH	Kidney_KIRC.4	0.344444	0.017049	0.327774
CHRM2-CHAT	Bladder_BLCA.1	0.052426	0.017132	0.999835
TBXA2R-PTGES2	Kidney	1.69504	0.017161	0.066292
P2RY13-ENPP1	Liver_LIHC.iCluster:2	13.1281	0.01719	0.523903
HTR1B-DDC	Breast_BRCA.LumA	0.412513	0.017231	0.093355
GRM5-GAD2	thyroid	0.076066	0.017262	0.706873
P2RY2-ENPP1	Bladder	0.480552	0.017283	0.369233
GPR119-NAAA	Brain	0.381951	0.017368	0.027671
GRM6-GAD2	Kidney_KIRC.4	0.376049	0.017407	0.327774
GRM7-GAD1	Kidney_KIRC.4	0.350261	0.017435	0.327774
DRD5-TH	Lining of body cavities	2.77894	0.017454	0.192518
FFAR4-SCD	Breast	0.570576	0.017503	0.121625
GRM8-GAD1	White blood cell_AML.6	0.241947	0.017513	0.320229
P2RY13-HSPA5	Breast_BRCA.LumA	0.34085	0.017545	0.093355
HRH4-HNMT	Breast	0.608781	0.017565	0.121625
GPR34-ABHD12	Kidney_KIRC.2	2.75629	0.017672	0.3229
HTR4-DDC	Head and Neck region_HNSC.Basal	0.371317	0.017673	0.379283
GRM6-GLUL	White blood cell	0.538782	0.017695	0.102852
P2RY13-ENTPD5	Breast	0.597757	0.017753	0.121625
CYSLTR1-GGT5	Skin	1.55117	0.01776	0.202995
HTR6-TPH2	Kidney	0.604156	0.017771	0.067721
HTR7-DDC	Kidney_KIRC.1	6.36703	0.017801	0.382036
CHRM3-BCHE	Breast_BRCA.Her2	0.081711	0.017829	0.994904
PTGER3-PTGES2	Breast_BRCA.Her2	0.071085	0.017878	0.994904
P2RY12-TGFBR2	White blood cell_AML.5	0.135002	0.017896	0.392824
PTGER1-PTGS2	Eye	0.07997	0.017974	0.433518
HCAR1-LDHB	Skin_SKCM.BRAF_Hotspot_Mutants	0.3891	0.018119	0.421095
CHRM4-ACHE	Adrenal gland	0.082802	0.018156	0.37492
CNR2-PTGS2	Kidney	0.658911	0.018182	0.068363
PTGDR-AKR1C3	Head and Neck region_HNSC.Mesenchymal	3.05565	0.018182	0.38005
PTGDR-PTGS2	Breast	0.612536	0.018189	0.121625
P2RY2-ENPP1	Brain_GBM_LGG.Codel	0.15147	0.018217	0.642256
CYSLTR2-GGT5	Head and Neck region_HNSC.Atypical	4.55776	0.018272	0.358046
GRM8-GAD1	Skin_SKCM.BRAF_Hotspot_Mutants	2.77157	0.018302	0.421095
CHRM3-BCHE	Bladder	0.571355	0.018331	0.369233
FFAR1-LPL	Lung_LUSC.classical	0.228241	0.018336	0.997919
FFAR1-LPL	Lung_LUSC.classical	0.228241	0.018336	0.997919
P2RY2-PTGS2	Liver	0.487487	0.018343	0.323296
CYSLTR2-GGT7	Pancreas	2.86561	0.018381	0.185126
DRD5-DDC	Stomach	0.455529	0.018388	0.36867
CYSLTR2-GGT7	Lining of body cavities	2.40103	0.018389	0.192518
P2RY13-ACSL6	Skin	1.9333	0.018428	0.202995
PTAFR-PLA2G7	White blood cell_AML.5	0.174136	0.018438	0.392824
CHRM3-CHAT	Liver_LIHC.iCluster:3	0.212188	0.018442	0.851549
PTGER2-AKR1B1	Lining of body cavities	0.396597	0.018498	0.192518
PTGDR2-AKR1C3	Skin_SKCM.Triple_WT	5.10684	0.018523	0.989463
FFAR4-PLA2G2A	Breast	0.623222	0.018546	0.121625
LTB4R-LTA4H	Esophagus_GI.ESCC	13.0419	0.01856	0.942819
HTR2A-PON2	Adrenal gland	0.22829	0.018575	0.37492
AGTR2-ACE2	Lung_LUSC.basal	7.60203	0.01858	0.999234
CHRM2-BCHE	Brain_GBM_LGG.Codel	6.72506	0.018591	0.642256
FFAR1-SCD	Breast_BRCA.Normal	0.418987	0.018622	0.986321
HTR1E-DDC	Skin	0.434343	0.018716	0.202995
PTGER2-AKR1B1	Esophagus_GI.ESCC	0.126978	0.018723	0.942819
ADORA1-PNP	Lung	0.691633	0.018756	0.360133
FFAR1-PNPLA2	Breast_BRCA.Normal	0.439843	0.018768	0.986321
S1PR3-SGPP1	Brain_GBM_LGG.Codel	0.080811	0.018773	0.642256
CHRM1-ACHE	Adrenal gland	0.2571	0.018843	0.37492
LTB4R2-LTA4H	Brain	0.618202	0.018909	0.029957
HTR6-TPH2	Colon_GI.CIN	0.307164	0.018915	0.958492
GPR34-ABHD12	Head and Neck region_HNSC.Mesenchymal	2.71886	0.018916	0.38005
GPR55-ABHD6	White blood cell	0.529279	0.018971	0.108016
CYSLTR2-GGT5	Liver_LIHC.iCluster:2	4.4649	0.019012	0.523903
HTR2A-PON2	Kidney_KIRC.4	0.315866	0.019017	0.335183
DRD2-DDC	Breast	0.606517	0.019054	0.122117
PTGER1-PTGDS	Lung_LUSC.basal	0.081145	0.019076	0.999234
PTGER4-HPGD	Kidney_KIRC.2	3.53815	0.019088	0.3229
HTR6-TPH2	Bladder_BLCA.3	0.116688	0.019104	1
P2RY13-ENPP3	Head and Neck region	1.54739	0.019111	0.189831
P2RY4-ENTPD8	Kidney	1.5789	0.019197	0.071231
DRD1-DDC	Pancreas	2.34043	0.019202	0.186724
P2RY2-ENTPD3	Eye	0.078294	0.019252	0.433518
FFAR4-LPL	Brain	0.613841	0.019267	0.030185
FFAR4-LPL	Brain	0.613841	0.019267	0.030185
GPR17-ENPP3	Kidney_KIRC.2	2.72228	0.019466	0.3229
GRM8-GLUL	Breast_BRCA.LumA	2.93445	0.019475	0.099428
HTR4-DDC	Breast_BRCA.LumA	0.428012	0.019539	0.099428
PTGER3-PTGS2	Stomach_GI.MSI	0.135827	0.019561	0.714516
PTAFR-PAFAH1B2	White blood cell	0.546219	0.019597	0.109349
PTGER4-PTGDS	Lung	0.72602	0.019663	0.360133
P2RY12-ENTPD6	Stomach_GI.CIN	3.32186	0.019665	0.792224
P2RY1-ENTPD1	Bladder	0.532463	0.019675	0.369896
P2RY1-ENTPD3	Eye	0.157215	0.019692	0.433518
P2RY2-PTGS2	Eye	0.081811	0.019716	0.433518
AGTR1-ACE2	Breast_BRCA.LumA	0.426182	0.019745	0.099428
CNR2-MGLL	Brain	0.602437	0.019778	0.030815
PTGER2-PTGS2	Breast	0.603961	0.019818	0.123878
CYSLTR1-GGT5	Kidney	0.67218	0.019925	0.072741
GPR119-NAAA	Pancreas	2.44069	0.019935	0.187391
P2RY13-ENTPD6	Skin_SKCM.BRAF_Hotspot_Mutants	3.08433	0.019955	0.421095
LTB4R2-PTGS2	Head and Neck region	1.59513	0.019984	0.189831
PTGER3-AKR1B1	Adrenal gland	11.5424	0.020014	0.37492
PTGDR2-PTGDS	Kidney_KIRC.1	4.44064	0.02016	0.382036
CYSLTR1-GGT5	Stomach_GI.MSI	0.174626	0.020192	0.714516
GPR55-ABHD12	Head and Neck region	1.57428	0.020195	0.189831
GPR34-ABHD12	Breast	0.498539	0.020239	0.123878
P2RY13-ENTPD6	Skin	1.83961	0.020251	0.211507
PTGER4-PTGDS	Kidney	0.667115	0.020252	0.072741
AGTR1-ACE2	Kidney_KIRC.1	3.32003	0.020321	0.382036
CNR1-GDE1	Breast_BRCA.LumA	0.391678	0.020356	0.100708
ADRA2A-TH	Brain	1.58168	0.020358	0.031543
GRM1-GAD1	Ovary	1.4877	0.020439	0.799181
ADRA1A-DBH	Adrenal gland_ACC.CIMP-intermediate	0.072911	0.020447	0.992928
GPER1-DHRS11	Brain_GBM_LGG.G-CIMP-high	3.12824	0.020457	0.763327
P2RY1-ENPP1	Esophagus_GI.CIN	0.283836	0.020549	0.836918
PTGER1-PTGS2	Lung	0.710309	0.020562	0.360133
CHRM3-CHAT	Kidney	0.622547	0.020567	0.072741
GRM2-GAD1	Kidney	0.647306	0.020636	0.072741
ADRA2B-TH	Stomach_GI.MSI	13.5804	0.020653	0.714516
PTAFR-PAFAH1B2	Pancreas	0.406847	0.020679	0.188114
DRD5-DDC	Head and Neck region_HNSC.Basal	0.319423	0.020693	0.412375
PTGIR-PTGIS	Lung	0.74319	0.020789	0.360133
ADRB3-TH	Kidney_KIRC.3	0.39631	0.020835	0.937048
GPR119-GDE1	White blood cell_AML.5	0.097147	0.020855	0.392824
GPR55-ABHD6	Esophagus	0.356934	0.020939	0.937728
LTB4R-LTA4H	Eye	11.6814	0.021105	0.433518
GRM2-GAD1	Lining of body cavities	0.438621	0.021177	0.212522
P2RY14-ENTPD5	Breast	0.603574	0.02123	0.123878
HTR2A-TPH2	Stomach_GI.MSI	0.079614	0.021279	0.714516
P2RY2-PTGS2	Brain_GBM_LGG.G-CIMP-high	3.47355	0.021415	0.763327
P2RY4-ENTPD1	Adrenal gland	0.07999	0.021428	0.376321
DRD5-ARSG	Kidney	1.55318	0.021445	0.073785
PTGER1-PTGIS	Breast	0.565952	0.021482	0.123878
PTGER2-AKR1C3	Breast_BRCA.LumA	0.40841	0.021563	0.10185
CYSLTR2-GGT7	Head and Neck region_HNSC.Atypical	3.82182	0.021586	0.358046
CNR2-ABHD6	Kidney	1.66717	0.021604	0.073785
GPER1-DHRS11	White blood cell	0.506803	0.02168	0.118603
P2RY13-ENTPD5	Skin_SKCM.RAS_Hotspot_Mutants	2.76391	0.021702	0.711014
HTR2A-PON2	Lung	0.698207	0.02171	0.360133
PTGER1-PTGS2	Kidney	0.667199	0.021717	0.073785
LTB4R-LTA4H	White blood cell_AML.4	0.171844	0.021726	0.736566
P2RY13-HSPA5	Skin_SKCM.BRAF_Hotspot_Mutants	2.58452	0.021738	0.421095
GRM4-GAD1	Breast	1.74444	0.021775	0.123878
GPR32-ALOX12	Stomach	0.510411	0.021799	0.36867
CNR1-PTGS2	Stomach_GI.MSI	0.157133	0.021841	0.714516
TBXA2R-HPGD	Stomach	0.492296	0.021876	0.36867
S1PR1-SGPP1	Breast_BRCA.LumA	0.462884	0.021907	0.10185
DRD5-DDC	Breast	0.607472	0.021964	0.123878
PTGDR2-PTGS2	Esophagus_GI.CIN	0.358334	0.02202	0.836918
P2RY13-ENTPD8	Brain	0.641156	0.022087	0.034036
P2RY14-ENTPD5	Skin	1.69508	0.022119	0.212395
GPR119-NAAA	Breast_BRCA.Her2	0.039284	0.022145	0.994904
HTR2C-TPH2	Brain_GBM_LGG.G-CIMP-high	2.82953	0.022176	0.763327
PTAFR-PLA2G7	Skin	1.52525	0.022187	0.212395
DRD1-DBH	Lung_LUAD.3	11.3691	0.022216	0.745776
HRH3-HNMT	Head and Neck region_HNSC.Classical	0.243089	0.022224	0.854937
CYSLTR1-GGT1	Cervix	2.71621	0.022241	0.415865
FFAR4-PLA2G10	Ovary_OVCA.Differentiated	0.442367	0.022262	0.988658
HTR5A-TPH2	White blood cell_AML.6	0.037716	0.022262	0.372468
PTGFR-AKR1B1	Breast_BRCA.LumA	0.481427	0.022263	0.10185
P2RY4-ENTPD1	Uterus	4.47366	0.022304	0.997778
GRM8-GLUL	White blood cell	0.41394	0.022329	0.119803
GRM4-GAD2	Endometrium	0.170299	0.022354	0.999279
PTGDR-PTGDS	White blood cell_AML.5	0.238861	0.022377	0.392824
GPR34-ABHD12	Breast_BRCA.LumA	0.305732	0.022382	0.10185
HTR2C-DDC	Breast_BRCA.LumA	0.343281	0.022393	0.10185
GRM4-GAD2	Pancreas	1.87427	0.022493	0.198217
GRM5-GAD1	Pancreas_GL	4.60108	0.022514	0.947381
PTGFR-CBR1	Kidney_KIRC.2	3.04879	0.022523	0.333293
GRM2-GAD1	Head and Neck region	1.55368	0.022577	0.205376
P2RY12-ENPP4	Liver_LIHC.iCluster:2	12.6081	0.022593	0.523903
GRM4-PSPH	Ovary	1.51133	0.022672	0.799181
DRD1-TH	Head and Neck region_HNSC.Basal	0.292069	0.022698	0.422181
P2RY2-PTGS2	Lung_LUSC.classical	0.281952	0.022723	0.997919
HTR1F-TPH2	Colon_GI.GS	0.055478	0.022729	1
P2RY4-ENTPD1	Head and Neck region_HNSC.Mesenchymal	3.28113	0.022757	0.38005
FFAR4-PLA2G2A	Stomach	0.506917	0.022788	0.36867
GPR174-ABHD12	Head and Neck region_HNSC.Mesenchymal	2.69801	0.022816	0.38005
HTR1D-TPH2	Skin_SKCM.RAS_Hotspot_Mutants	0.289917	0.022854	0.711014
PTGDR-PTGS2	Stomach_GI.MSI	0.152714	0.022897	0.714516
DRD1-DDC	Cervix	0.437807	0.022928	0.415865
GPR17-ENPP3	Head and Neck region_HNSC.Mesenchymal	2.95864	0.022934	0.38005
PTAFR-PLA2G7	Brain	0.660989	0.022955	0.03518
PTGER1-AKR1C3	Liver_LIHC.iCluster:3	0.224621	0.023041	0.851549
FFAR4-LPL	Stomach_GI.GS	0.178205	0.02306	0.902263
FFAR4-LPL	Stomach_GI.GS	0.178205	0.02306	0.902263
FFAR4-PLA2G2A	Stomach_GI.GS	0.072572	0.023131	0.902263
DRD5-TPH2	Kidney_KIRC.2	3.46269	0.023144	0.333293
PTGER4-AKR1B1	Lung	0.699708	0.023189	0.363294
S1PR1-SGPP1	Bladder	0.545554	0.023211	0.406628
GRM7-GLUL	Liver_LIHC.iCluster:2	5.97186	0.023219	0.523903
FFAR1-PNLIP	Breast	2.61647	0.023265	0.124711
CHRM2-BCHE	Breast	0.601299	0.023314	0.124711
PTAFR-PLA2G7	Liver_LIHC.iCluster:2	3.68254	0.023331	0.523903
GPR35-IDO1	Head and Neck region_HNSC.Atypical	3.9789	0.023338	0.358046
GRM4-GAD1	Skin	1.76431	0.023391	0.212395
HTR1A-DDC	Pancreas	2.39445	0.02341	0.200047
HCAR2-PTGS2	Breast	0.647555	0.023439	0.124711
PTGER3-MGLL	Breast_BRCA.Her2	0.169804	0.02361	0.994904
P2RY1-ENTPD8	Kidney_KIRC.1	6.53211	0.023622	0.398105
AGTR2-ACE2	Stomach	0.458289	0.023666	0.36867
ADRA1D-DBH	White blood cell_AML.7	0.222507	0.023667	0.951491
PTGER2-AKR1B1	Breast_BRCA.LumA	0.440543	0.023774	0.104267
P2RY4-ENPP3	Head and Neck region_HNSC.Mesenchymal	2.79956	0.023786	0.38005
P2RY13-ACSL6	Skin_SKCM.BRAF_Hotspot_Mutants	5.38882	0.023788	0.421095
HTR1B-TPH2	Stomach	0.460907	0.023799	0.36867
GRM6-GLUL	Brain	1.57376	0.023806	0.036288
GRM2-GAD1	Kidney_KIRC.2	0.33038	0.023813	0.333293
DRD2-TH	Head and Neck region_HNSC.Atypical	0.149075	0.023836	0.358046
P2RY4-ENTPD1	Bladder_BLCA.2	0.162268	0.023855	0.852263
CHRM1-BCHE	Skin_SKCM.BRAF_Hotspot_Mutants	0.412517	0.023892	0.421095
TBXA2R-PTGES2	Lining of body cavities	0.391128	0.024008	0.232633
P2RY12-ENTPD5	Kidney	1.50385	0.024076	0.080826
DRD5-ARSG	Colon	0.44919	0.024099	0.760595
S1PR2-SGPP1	Esophagus_GI.ESCC	0.198698	0.024197	0.942819
LTB4R-LTA4H	Breast_BRCA.LumA	0.394601	0.024263	0.104267
PTGDR-AKR1C3	White blood cell_AML.6	0.142163	0.024329	0.372468
GRM4-GLUL	Liver_LIHC.iCluster:1	0.289587	0.024444	0.707001
GRM4-GLUL	Ovary_OVCA.Mesenchymal	2.31913	0.024445	0.713244
GRM2-GAD2	Cervix	2.10338	0.02449	0.415865
GPR17-ENPP1	Bladder	0.590175	0.024513	0.406628
CNR2-NAPEPLD	Skin	1.6926	0.024519	0.212395
CYSLTR1-GGT1	Liver_LIHC.iCluster:1	0.221944	0.024539	0.707001
PTGER3-AKR1C3	thyroid	0.093176	0.024601	0.706873
PTGDR2-PTGDS	Cervix	2.19373	0.024633	0.415865
HTR7-TPH2	White blood cell_AML.6	0.248408	0.024734	0.372468
P2RY4-ENTPD1	Head and Neck region_HNSC.Atypical	5.59919	0.024744	0.358046
CHRM1-BCHE	Breast_BRCA.LumA	0.434472	0.024796	0.104267
ADRA2A-DBH	Cervix	2.59623	0.024823	0.415865
HTR1F-DDC	Stomach	0.46864	0.024839	0.36867
HTR1A-TPH2	Liver	0.263001	0.024862	0.400547
P2RY14-ENTPD6	Breast_BRCA.LumA	0.307499	0.024869	0.104267
P2RY14-ENTPD6	Head and Neck region	1.62508	0.02488	0.219252
FFAR4-LPL	Breast	0.645705	0.024912	0.127469
FFAR4-LPL	Breast	0.645705	0.024912	0.127469
GRM8-TTLL5	Cervix	2.2773	0.024925	0.415865
GPR18-ALOX12	Lining of body cavities	2.62812	0.025022	0.234371
ADORA1-AHCY	White blood cell_AML.7	0.08127	0.025072	0.951491
GRM7-GAD2	Pancreas	2.18647	0.025206	0.209058
P2RY4-ENTPD1	Kidney_KIRC.3	2.81264	0.025207	0.937048
PTGER2-CBR1	Skin	1.68566	0.025241	0.212395
CNR1-PTGS2	Breast	0.62348	0.025313	0.127469
HTR2A-DDC	Breast_BRCA.LumA	0.464263	0.025325	0.104267
HTR7-DDC	Head and Neck region_HNSC.Mesenchymal	0.345166	0.025335	0.38005
GRM2-GAD1	Liver	1.72009	0.025567	0.400547
GPR35-IDO1	White blood cell	0.542329	0.025641	0.130907
GRM1-GLUL	Breast_BRCA.Normal	0.43025	0.025667	0.986321
CHRM4-ACHE	Lung_LUAD.3	11.1648	0.025727	0.745776
GPR55-ABHD6	Kidney_KIRC.1	2.88444	0.025737	0.398105
CHRM2-BCHE	Head and Neck region	0.638335	0.025744	0.219997
HTR1A-TPH2	Stomach_GI.MSI	0.102442	0.025781	0.714516
TAAR1-AOC2	thyroid_THCA.4	0.063698	0.025916	0.999598
PTGER1-AKR1C3	White blood cell_AML.1	0.082322	0.025941	0.975637
FFAR3-PTGS2	Breast_BRCA.LumA	0.492029	0.025959	0.104267
CYSLTR2-GGT7	White blood cell	0.539373	0.025967	0.130907
CHRM5-CHAT	Kidney_KIRC.4	0.240311	0.025996	0.425154
PTGER4-PTGS2	Breast_BRCA.LumA	0.500076	0.025999	0.104267
GPR55-NAAA	White blood cell	0.566946	0.026008	0.130907
P2RY12-ENTPD5	Kidney_KIRC.2	3.24207	0.026016	0.333293
HTR1F-DDC	Breast_BRCA.LumA	0.436579	0.026057	0.104267
GRM4-GLUL	Skin	1.60275	0.026114	0.212395
GRM4-PSPH	Skin	1.71149	0.026124	0.212395
CHRM2-BCHE	Breast_BRCA.LumA	0.464005	0.026252	0.104267
ADORA2A-ADA	White blood cell	0.561064	0.026275	0.130907
GPR119-GDE1	Skin_SKCM.NF1_Any_Mutants	0.064181	0.026357	0.999491
GPR119-NAAA	Skin_SKCM.NF1_Any_Mutants	0.064181	0.026357	0.999491
GRM6-GAD2	Skin	0.595408	0.026361	0.212395
PTGDR-HPGD	Stomach	0.477883	0.026402	0.372262
PTGER2-PTGS2	Head and Neck region_HNSC.Atypical	3.14876	0.026441	0.358046
HRH1-HNMT	Liver_LIHC.iCluster:2	5.72868	0.026469	0.523903
GRM6-GAD1	Head and Neck region_HNSC.Atypical	10.0706	0.026475	0.358046
GPR32-ALOX12	Breast_BRCA.Her2	0.043519	0.026696	0.994904
GPBAR1-SLC27A5	Uterus	5.94821	0.0267	0.997778
PTAFR-LPCAT1	Liver_LIHC.iCluster:3	0.344234	0.026766	0.851549
P2RY1-ENTPD3	Kidney_KIRC.1	4.16981	0.02677	0.398105
TBXA2R-HPGD	Adrenal gland	0.327906	0.026791	0.382469
TBXA2R-PTGES2	Kidney_KIRC.1	4.32643	0.026823	0.398105
FFAR4-PLA2G2A	Breast_BRCA.LumA	0.463656	0.026895	0.10534
GRM2-GAD1	Head and Neck region_HNSC.Atypical	4.31884	0.026924	0.358046
GPR55-GDE1	White blood cell_AML.5	0.206748	0.026934	0.392824
P2RY12-ENTPD5	Head and Neck region_HNSC.Basal	0.378744	0.026941	0.444143
HTR1D-DDC	Head and Neck region_HNSC.Mesenchymal	0.295664	0.026944	0.38005
LTB4R2-LTA4H	White blood cell	0.585193	0.026981	0.132065
HRH1-HNMT	Lung	0.726966	0.026996	0.387206
TBXA2R-PTGS2	Cervix	0.485196	0.02706	0.415865
DRD1-DDC	Head and Neck region_HNSC.Basal	0.390756	0.027062	0.444143
ADRA2A-DBH	Kidney_KIRC.4	0.373688	0.027138	0.425154
FFAR4-PLA2G10	Skin	1.6666	0.027234	0.21333
ADORA2B-AHCY	Lining of body cavities	0.448415	0.027254	0.24704
DRD5-DDC	Liver_LIHC.iCluster:3	0.156667	0.027262	0.851549
PTGER1-AKR1B1	Liver_LIHC.iCluster:3	0.315981	0.027274	0.851549
GRM8-GAD1	White blood cell_AML.4	0.04222	0.027281	0.736566
GRM7-GAD1	Kidney_KIRC.3	2.52218	0.027348	0.937048
GRM2-GAD1	Pancreas_GL	4.63524	0.027385	0.947381
ADRA1A-TH	Breast_BRCA.LumA	0.452517	0.027395	0.105826
HTR1F-DDC	Head and Neck region	1.60758	0.0274	0.227258
GPBAR1-SLC27A5	White blood cell	0.532928	0.027466	0.13212
PTGER1-PTGES2	Adrenal gland	0.233835	0.027509	0.382469
PTAFR-PLA2G7	Head and Neck region_HNSC.Atypical	3.60002	0.027542	0.358046
PTGER4-PTGES2	Brain	0.613552	0.027546	0.041763
CHRM4-BCHE	Brain_GBM_LGG.Codel	10.6189	0.027644	0.642256
GRM8-GLUL	Ovary_OVCA.Proliferative	2.21106	0.027648	0.72602
ADRA1A-DBH	Lung_LUAD.3	4.62789	0.027653	0.745776
TBXA2R-PTGES2	Adrenal gland_ACC.CIMP-intermediate	0.090259	0.027844	0.992928
ADORA1-AHCY	Breast_BRCA.Basal	2.90291	0.027857	0.998275
GPRC6A-ARG1	Adrenal gland	0.272971	0.027862	0.382469
GRM1-GAD2	thyroid_THCA.4	0.132839	0.027863	0.999598
HCAR1-LDHB	Kidney	1.4402	0.027894	0.092543
CHRM3-ACHE	White blood cell_AML.4	4.34942	0.027936	0.736566
CNR2-NAPEPLD	Lung_LUSC.basal	6.28249	0.027946	0.999234
ADORA2A-NT5E	Skin_SKCM.Triple_WT	4.557	0.027982	0.989463
PTGDR-PTGS2	Stomach	0.518829	0.028118	0.377579
FFAR4-PLA2G10	Head and Neck region_HNSC.Atypical	0.216	0.028137	0.358046
CHRM2-ACHE	thyroid	0.263471	0.028161	0.706873
PTAFR-PLA2G7	Stomach_GI.GS	0.088393	0.028171	0.902263
P2RY12-ENPP4	White blood cell	0.560719	0.028225	0.133472
PTAFR-PAFAH1B2	Lung	0.710564	0.02823	0.387206
PTGIR-PTGIS	Colon	0.486991	0.028302	0.760595
DRD5-PON2	Lining of body cavities	2.34104	0.028309	0.248589
DRD3-TH	Ovary_OVCA.Proliferative	0.162194	0.02832	0.72602
P2RY13-HSPA5	Esophagus_GI.ESCC	0.159478	0.028334	0.942819
P2RY1-ENPP3	Head and Neck region_HNSC.Mesenchymal	2.88348	0.028398	0.38005
HTR2A-TPH2	Colon	0.393372	0.028404	0.760595
GPR55-PTGS2	Breast_BRCA.LumA	0.46793	0.028418	0.108297
ADORA2B-ADA	Head and Neck region_HNSC.Mesenchymal	0.407535	0.028517	0.38005
HTR1E-DDC	Skin_SKCM.NF1_Any_Mutants	0.067571	0.028536	0.999491
FPR2-ALOX12	Endometrium_UCEC.CN_HIGH	0.082532	0.028574	0.999621
GPR55-GDE1	Lung_LUSC.classical	3.86119	0.028581	0.997919
PTGER4-PTGDS	Cervix	2.13039	0.028589	0.415865
HTR7-DDC	White blood cell_AML.5	0.199273	0.028595	0.392824
GRM3-GAD2	Head and Neck region	2.50327	0.028605	0.230477
HTR2C-TPH2	thyroid_THCA.1	0.074604	0.028658	1
FFAR4-PLA2G10	Ovary_OVCA.Mesenchymal	0.429546	0.028662	0.713244
GRM8-GLUL	Ovary	1.45518	0.028705	0.899437
CNR1-NAPEPLD	Breast	0.623573	0.02872	0.140294
CHRM2-ACHE	Colon	0.387842	0.028804	0.760595
PTGER3-PTGS2	Eye	0.093507	0.028941	0.433518
PTGDR2-AKR1C3	Lung	1.49358	0.028955	0.387206
ADORA1-NT5E	Breast	0.58284	0.028969	0.140294
CHRM3-BCHE	Head and Neck region_HNSC.Atypical	0.2835	0.029127	0.358046
PTGIR-PTGS2	Eye	0.097931	0.029132	0.433518
HTR2A-TPH2	Colon_GI.CIN	0.325647	0.029135	0.958492
CHRM1-CHAT	Brain_GBM_LGG.Codel	0.101872	0.029141	0.642256
CNR1-NAAA	Kidney_KIRC.2	2.66841	0.029151	0.333293
P2RY13-HSPA5	Kidney_KIRC.2	2.58193	0.02916	0.333293
P2RY1-ATP12A	Ovary_OVCA.Mesenchymal	2.31194	0.029184	0.713244
PTGFR-AKR1C3	Head and Neck region_HNSC.Atypical	0.164513	0.029202	0.358046
FFAR1-SLC27A2	Brain	1.52231	0.02922	0.044001
CNR1-NAPEPLD	Brain	0.66484	0.029334	0.044001
FFAR4-PLA2G10	Kidney	0.652114	0.029348	0.096235
GPER1-DHRS11	Lung_LUSC.basal	12.5767	0.02935	0.999234
P2RY1-ATP12A	Breast	0.635618	0.029352	0.140294
P2RY4-ENTPD1	White blood cell_AML.5	0.089929	0.029407	0.392824
HRH1-HNMT	Breast_BRCA.LumA	0.485864	0.029448	0.110726
P2RY13-ENTPD5	Kidney_KIRC.2	3.58714	0.029469	0.333293
GPR55-NAPEPLD	Lung_LUSC.basal	6.13701	0.029491	0.999234
HTR1A-TPH2	thyroid	0.266923	0.029601	0.706873
PTGIR-PTGIS	Head and Neck region_HNSC.Mesenchymal	2.81778	0.029649	0.38005
PTGER4-HPGD	Kidney_KIRC.3	2.67672	0.029666	0.937048
ADRA1B-TH	Lung_LUAD.5	0.088783	0.029673	0.999286
GRM2-GLUL	Liver_LIHC.iCluster:2	5.53037	0.029679	0.523903
ADRB2-DBH	Lung_LUAD.3	4.70561	0.029743	0.745776
PTGER1-AKR1C3	Brain_GBM_LGG.G-CIMP-high	0.174934	0.029868	0.763327
ADRA1D-TH	Skin	0.632538	0.02989	0.223937
FFAR4-PLA2G2A	White blood cell	0.408595	0.029897	0.139019
GRM8-TTLL5	Kidney_KIRC.3	0.421317	0.029906	0.937048
PTGDR-AKR1C3	Breast	0.635302	0.02993	0.140673
GPR119-NAPEPLD	Liver_LIHC.iCluster:1	0.168736	0.029999	0.707001
PTGIR-PTGIS	Lung_LUSC.classical	0.343998	0.030008	0.997919
P2RY2-ENPP3	Kidney_KIRC.2	2.87142	0.03001	0.333293
DRD1-DBH	Bladder	1.84697	0.030127	0.46556
ADORA2A-PNP	Eye	0.174222	0.030131	0.433518
FFAR4-SLC27A2	Adrenal gland	4.14787	0.030173	0.382469
ADRA1B-TH	Brain	1.47582	0.030184	0.045037
PTGER4-PTGS2	Lung	0.734514	0.030208	0.387206
ADRB3-DBH	Adrenal gland_ACC.CIMP-intermediate	0.095365	0.030224	0.992928
CHRM5-ACHE	Pancreas	2.28939	0.030247	0.241608
CYSLTR2-GGT1	White blood cell_AML.5	0.2299	0.030354	0.392824
GPR143-DDC	Lung_LUSC.classical	3.64355	0.030414	0.997919
PTGIR-PTGIS	Adrenal gland_ACC.CIMP-intermediate	0.091749	0.030437	0.992928
PTGDR2-AKR1C3	thyroid	0.100703	0.030536	0.706873
PTGER1-AKR1C3	Eye	0.094449	0.030571	0.433518
PTGFR-PTGS2	Kidney	0.699452	0.030578	0.099116
P2RY4-ENPP1	Head and Neck region	1.54631	0.030586	0.239592
GRM7-GAD1	Adrenal gland	0.26323	0.030624	0.382469
ADORA2A-PNP	Liver_LIHC.iCluster:1	0.305237	0.030641	0.707001
DRD1-DDC	Breast_BRCA.LumA	0.466263	0.030645	0.11371
GRM5-GAD1	Eye	0.150293	0.030679	0.433518
GPR34-ABHD12	Esophagus_GI.ESCC	0.214175	0.030753	0.942819
CNR1-PTGS2	Eye	0.180219	0.030766	0.433518
GPR119-GDE1	White blood cell	0.446816	0.030892	0.141295
GRM4-GAD1	Pancreas_GL	4.66236	0.030897	0.947381
CHRM2-BCHE	thyroid	0.229447	0.030944	0.706873
CYSLTR1-GGT5	Skin_SKCM.BRAF_Hotspot_Mutants	2.06928	0.030951	0.475187
GRM2-GAD2	thyroid	0.215902	0.030995	0.706873
GPR32-ALOX12	Ovary_OVCA.Mesenchymal	0.396764	0.031103	0.713244
PTGFR-AKR1B1	Kidney_KIRC.1	0.240874	0.031154	0.439267
P2RY2-ENTPD8	Breast	1.67852	0.031223	0.144344
FFAR4-SCD	Skin	1.7032	0.031225	0.223937
PTGER4-HPGD	Kidney	1.41365	0.031266	0.100193
PTGER3-AKR1B1	Bladder	0.557192	0.031368	0.46556
FPR2-ALOX12	Kidney_KIRC.4	0.300215	0.031409	0.466176
CNR2-ABHD6	Pancreas	2.36048	0.031426	0.241608
HCAR1-LDHA	Breast_BRCA.LumA	0.433128	0.031523	0.115447
GRM7-GAD2	Brain	1.41252	0.031538	0.046809
DRD2-TH	Lymphatic tissue	0.06876	0.03157	1
PTGIR-PTGIS	Lung_LUSC.basal	0.186346	0.031591	0.999234
GRM5-GAD2	Skin_SKCM.BRAF_Hotspot_Mutants	0.404701	0.031619	0.475187
P2RY6-ENTPD6	Cervix	0.404882	0.031658	0.415865
PTGFR-CBR1	Eye	0.097928	0.031666	0.433518
HTR2B-DDC	Ovary_OVCA.Mesenchymal	0.399984	0.03169	0.713244
PTGER1-PTGIS	Lung_LUSC.basal	0.23612	0.031715	0.999234
PTGER1-CBR1	White blood cell_AML.5	0.091022	0.031732	0.392824
CHRM4-BCHE	Head and Neck region_HNSC.Basal	0.415809	0.031739	0.474225
ADORA1-PNP	Cervix	0.441721	0.031811	0.415865
HTR2A-PON2	Breast_BRCA.LumB	0.28483	0.031816	0.998721
GRM8-TTLL5	White blood cell_AML.6	0.286593	0.031906	0.384688
PTGDR2-PTGES2	White blood cell_AML.6	0.311107	0.031907	0.384688
P2RY1-ENPP1	Skin	1.61515	0.031913	0.223937
HRH3-HNMT	White blood cell_AML.2	0.167339	0.031926	0.857913
CNR2-NAAA	Skin	1.51052	0.031973	0.223937
CHRM2-ACHE	Ovary_OVCA.Differentiated	0.484508	0.031995	0.988658
P2RY2-ENTPD1	Skin_SKCM.BRAF_Hotspot_Mutants	2.40683	0.032016	0.475187
P2RY13-ENPP1	Breast_BRCA.LumA	0.421003	0.032067	0.115934
LTB4R-LTA4H	Adrenal gland	0.231581	0.032125	0.382469
DRD5-PON2	Lung	0.714334	0.032149	0.394173
GRM3-GAD2	Esophagus_GI.CIN	0.367748	0.032182	0.836918
CYSLTR2-GGT1	Eye	0.176326	0.032284	0.433518
PTGFR-PTGDS	Brain_GBM_LGG.G-CIMP-high	3.51581	0.032294	0.763327
GPR143-DDC	Brain	1.60059	0.032316	0.047712
ADORA1-ADA	Head and Neck region_HNSC.Basal	0.348597	0.032362	0.474225
GPR55-ABHD6	Kidney_KIRC.2	3.44826	0.032495	0.333293
PTAFR-LPCAT2	Stomach_GI.GS	0.100118	0.032521	0.902263
HCAR2-PTGS2	Adrenal gland	0.321061	0.03253	0.382469
AGTR1-ACE2	Skin	0.621955	0.032558	0.223937
HCAR2-PTGS2	Brain_GBM_LGG.G-CIMP-high	2.72506	0.032604	0.763327
GRM3-GAD2	Stomach	0.557686	0.032616	0.415512
GRM6-GAD2	thyroid	0.233369	0.032617	0.706873
ADORA1-AHCY	Ovary_OVCA.Mesenchymal	0.430739	0.032639	0.713244
GRM2-GAD1	White blood cell_AML.1	10.7706	0.032669	0.975637
S1PR5-SGPP1	Esophagus_GI.ESCC	0.164855	0.032696	0.942819
GRM6-GLUL	Kidney_KIRP.C2b	11.1451	0.032754	0.999621
HTR2A-PON2	Brain_GBM_LGG.Codel	4.0427	0.03281	0.642256
HTR2C-TPH2	Adrenal gland_ACC.CIMP-intermediate	0.069178	0.033003	0.992928
MRGPRD-UPB1	White blood cell_AML.6	0.278656	0.033032	0.384688
TBXA2R-HPGD	Kidney_KIRC.2	2.81889	0.033063	0.333293
CHRM5-ACHE	Kidney_KIRC.2	0.356073	0.033093	0.333293
HTR4-TPH2	Stomach_GI.MSI	0.0896	0.033109	0.714516
FFAR1-SCD	Cervix	0.454867	0.033114	0.415865
PTGDR-PTGS2	White blood cell_AML.6	0.289928	0.033138	0.384688
FFAR3-PTGS2	Liver_LIHC.iCluster:1	0.295185	0.033138	0.707001
ADORA2A-PNP	Adrenal gland	0.273952	0.033181	0.382469
P2RY12-ENPP4	Lung_LUAD.3	5.62932	0.033285	0.745776
MRGPRD-UPB1	Ovary_OVCA.Mesenchymal	2.24158	0.033326	0.713244
S1PR4-SGPP1	Esophagus	0.443608	0.033348	0.937728
P2RY13-ENTPD5	Kidney	1.48174	0.03335	0.10567
CHRM5-BCHE	Brain_GBM_LGG.Codel	5.24721	0.03335	0.642256
PTGER2-PTGDS	Breast_BRCA.LumA	0.477663	0.033405	0.119242
HTR1A-DDC	Ovary_OVCA.Proliferative	2.19614	0.033419	0.730931
ADRA1D-DBH	Lung_LUAD.3	3.56161	0.033485	0.745776
CHRM4-CHAT	Liver_LIHC.iCluster:3	0.255694	0.033517	0.941828
DRD5-PON2	Brain	1.55982	0.03358	0.04932
FFAR3-PTGS2	White blood cell_AML.2	0.227045	0.033594	0.857913
P2RY4-ENPP3	Uterus	5.08757	0.033726	0.997778
P2RY12-TGFBR2	Liver_LIHC.iCluster:2	4.28012	0.033816	0.523903
GPR55-ABHD6	Breast	0.632929	0.033926	0.15431
ADORA2A-ADA	Breast_BRCA.LumB	2.99019	0.033992	0.998721
PTGFR-PTGDS	Adrenal gland	3.78985	0.034028	0.382469
PTGER3-HPGD	thyroid	0.246824	0.034028	0.706873
ADORA1-AHCY	Skin_SKCM.BRAF_Hotspot_Mutants	2.40857	0.034049	0.480098
FFAR3-PTGS2	Esophagus_GI.CIN	0.378225	0.034197	0.836918
HTR2A-PON2	Colon	0.416644	0.03422	0.760595
PTGER2-AKR1C3	thyroid	0.199607	0.034283	0.706873
GRM5-GAD2	Esophagus_GI.CIN	0.281495	0.03429	0.836918
FFAR4-LPL	Head and Neck region_HNSC.Mesenchymal	2.51268	0.034405	0.404262
FFAR4-LPL	Head and Neck region_HNSC.Mesenchymal	2.51268	0.034405	0.404262
HTR6-TPH2	White blood cell_AML.6	0.271584	0.03441	0.384688
FFAR4-PNLIP	Brain	0.572208	0.034443	0.050326
PTGFR-PTGDS	Bladder_BLCA.3	0.086507	0.034516	1
ADORA2B-NT5E	Head and Neck region_HNSC.Classical	2.59704	0.034558	0.854937
GPR18-ALOX12	Stomach_GI.GS	0.103264	0.034583	0.902263
HCAR2-PTGS2	Esophagus	0.463322	0.034606	0.937728
HRH1-HNMT	Pancreas	0.462759	0.034622	0.241608
HCAR2-PTGS2	Pancreas	0.508482	0.034675	0.241608
PTAFR-PAFAH1B2	Skin	1.56736	0.034765	0.233421
P2RY2-ENPP3	Stomach	0.482901	0.034778	0.415512
CHRM5-ACHE	Liver	1.78014	0.03484	0.447763
HTR1B-TPH2	White blood cell_AML.5	0.158301	0.034875	0.392824
FFAR1-PNLIP	Eye	0.086893	0.035086	0.433518
ADRB3-DBH	Lining of body cavities	0.441259	0.035104	0.289593
HCAR2-PTGS2	White blood cell_AML.2	0.179747	0.035306	0.857913
HTR7-DDC	Breast_BRCA.LumA	0.479664	0.035344	0.124587
HTR1F-TPH2	Kidney	0.658589	0.035445	0.110492
PTGFR-PTGDS	White blood cell_AML.5	0.290986	0.035487	0.392824
PTGDR2-HPGD	White blood cell_AML.5	3.83244	0.035548	0.392824
PTGIR-PTGS2	Brain_GBM_LGG.Codel	0.161865	0.035553	0.642256
CHRM3-ACHE	Head and Neck region_HNSC.Basal	0.323294	0.035584	0.474225
PTGDR2-PTGDS	Liver	1.87667	0.03559	0.447763
S1PR1-SGPP1	Kidney_KIRC.1	5.64207	0.035607	0.478151
CHRM4-CHAT	Bladder	0.53855	0.035655	0.473279
DRD5-TPH2	Colon_GI.CIN	0.309335	0.035657	0.958492
P2RY12-ENPP4	Head and Neck region_HNSC.Atypical	3.19506	0.035675	0.368275
GRM4-PSPH	White blood cell	0.565677	0.035698	0.160641
P2RY12-TGFBR2	Bladder_BLCA.2	0.239193	0.03571	0.852263
GRM4-GLUL	Breast	1.58271	0.03575	0.160022
CYSLTR1-GGT1	Liver	0.571549	0.035781	0.447763
P2RY4-ENTPD1	Skin_SKCM.BRAF_Hotspot_Mutants	2.42284	0.035808	0.480851
PTGER4-PTGS2	Liver	0.623211	0.035973	0.447763
P2RY2-ENTPD1	Lining of body cavities	0.471082	0.036005	0.289593
PTGIR-PTGS2	Esophagus	0.464053	0.036021	0.937728
HTR4-TPH2	Head and Neck region_HNSC.Basal	0.40632	0.036027	0.474225
LTB4R2-LTA4H	White blood cell_AML.4	0.236289	0.036031	0.736566
P2RY2-ENTPD3	Lining of body cavities	0.443925	0.03607	0.289593
PTGER2-AKR1C3	Kidney	0.673966	0.036071	0.110492
CNR2-PTGS2	Lung_LUAD.2	10.5017	0.036086	1
P2RY2-ENTPD8	Brain_GBM_LGG.G-CIMP-high	3.63745	0.036095	0.763327
P2RY6-ENTPD6	Breast_BRCA.Her2	9.22967	0.036102	0.994904
ADORA2A-NT5E	Stomach_GI.CIN	0.41173	0.03613	0.85818
HRH4-AOC1	thyroid	0.301968	0.036139	0.706873
S1PR3-SGPP1	Lung	0.730078	0.036179	0.40985
PTGFR-PTGDS	White blood cell_AML.6	3.67754	0.036184	0.384688
GRM8-GAD2	Kidney	0.694857	0.03623	0.110492
LTB4R2-LTA4H	White blood cell_AML.6	0.308894	0.036326	0.384688
ADORA2A-PNP	Pancreas	2.33871	0.036387	0.241608
GPR55-PTGS2	Eye	0.103244	0.036398	0.433518
CYSLTR1-GGT1	Head and Neck region	1.5446	0.036412	0.277519
P2RY2-PTGS2	White blood cell_AML.2	0.100561	0.036437	0.857913
CNR2-MGLL	Kidney	0.694402	0.036439	0.110492
ADRB2-DBH	Cervix	2.33551	0.036459	0.415865
HTR2C-TPH2	Stomach_GI.CIN	0.441507	0.036486	0.85818
HTR5A-TPH2	Stomach_GI.MSI	0.145381	0.036503	0.714516
MRGPRD-UPB1	Liver	3.46696	0.03652	0.447763
PTAFR-PAFAH1B2	Liver_LIHC.iCluster:2	5.01479	0.036723	0.523903
PTGFR-PTGDS	Kidney_KIRC.4	0.387315	0.036843	0.484606
PTGDR-HPGD	Breast_BRCA.LumA	0.476613	0.036849	0.1269
PTGER3-PTGES2	Bladder	0.514185	0.036852	0.473279
CHRM2-ACHE	Colon_GI.CIN	0.327019	0.036861	0.958492
GPR119-NAPEPLD	Breast_BRCA.LumA	0.202069	0.036952	0.1269
ADORA2B-ADA	Pancreas	0.455206	0.03708	0.241608
PTGER2-HPGD	Liver_LIHC.iCluster:2	4.38786	0.037195	0.523903
HRH4-HNMT	Breast_BRCA.LumB	0.324715	0.037198	0.998721
GPR143-TH	Bladder_BLCA.2	0.211013	0.0372	0.852263
CHRM2-ACHE	Kidney_KIRC.2	0.385599	0.037244	0.351799
LTB4R2-LTA4H	Lung_LUAD.6	0.308906	0.037326	0.999184
GPER1-DHRS11	Pancreas	2.18801	0.037428	0.241608
GPR18-ALOX12	Lung_LUAD.6	9.83328	0.037449	0.999184
FFAR4-PLA2G3	Breast_BRCA.LumB	0.388656	0.037455	0.998721
P2RY13-ENTPD6	Head and Neck region_HNSC.Basal	0.332478	0.037462	0.474225
GPR55-ABHD12	White blood cell	0.588243	0.037481	0.165989
GRM7-GAD1	Cervix	2.23763	0.037491	0.415865
S1PR1-SGPP1	Lining of body cavities	0.47002	0.037499	0.292704
CHRM2-CHAT	Brain_GBM_LGG.Codel	0.112154	0.037692	0.642256
HTR1B-TPH2	Liver_LIHC.iCluster:2	5.27808	0.037743	0.523903
PTGER2-HPGD	thyroid	0.113812	0.037746	0.706873
PTGDR2-PTGDS	Breast_BRCA.LumA	0.529152	0.037752	0.1269
CYSLTR2-GGT7	Breast_BRCA.LumA	0.454632	0.0378	0.1269
HTR1D-DDC	Kidney_KIRC.1	2.87192	0.037818	0.484753
P2RY12-PTGS2	Breast	0.653916	0.037826	0.162438
HTR2C-TPH2	thyroid	0.244258	0.037951	0.706873
GRM8-GAD1	Head and Neck region_HNSC.Mesenchymal	3.34756	0.037963	0.428225
PTGER3-MGLL	Liver_LIHC.iCluster:1	0.226457	0.038077	0.707001
CNR1-PTGS2	White blood cell_AML.2	0.176844	0.038103	0.857913
PTGDR2-HPGD	thyroid	0.108718	0.038172	0.706873
P2RY1-ENPP3	Skin	1.55476	0.038225	0.249195
PTGDR2-PTGES2	Colon	4.97673	0.038333	0.760595
DRD1-TPH2	White blood cell_AML.6	0.229202	0.038344	0.384688
HTR4-TPH2	Cervix	2.71612	0.038404	0.415865
PTGER1-PTGIS	Ovary_OVCA.Proliferative	2.05798	0.038437	0.730931
CHRM5-CHAT	Pancreas	2.04831	0.038467	0.241608
GRM7-GAD1	Adrenal gland_ACC.CIMP-intermediate	0.158962	0.03847	0.992928
P2RY12-ENTPD5	Breast_BRCA.LumA	0.485612	0.038476	0.127651
FFAR4-PLA2G3	Breast	0.626878	0.038483	0.162438
LTB4R2-LTA4H	Esophagus_GI.ESCC	10.3411	0.03852	0.942819
GRM5-GAD2	Colon_GI.GS	0.124545	0.038529	1
AGTR2-ACE2	Kidney_KIRC.2	3.11034	0.038557	0.351799
CNR1-PTGS2	Head and Neck region_HNSC.Atypical	2.84854	0.038571	0.368275
PTGFR-PTGES2	Pancreas	2.64233	0.038572	0.241608
HRH1-HNMT	Breast_BRCA.LumB	0.361127	0.038577	0.998721
HCAR1-LDHA	Breast	0.580645	0.038602	0.162438
FFAR3-PTGS2	Breast	0.657069	0.038636	0.162438
PTGER3-HPGD	Stomach_GI.GS	0.109	0.038645	0.902263
PTGIR-PTGIS	White blood cell_AML.5	4.38287	0.038653	0.392824
ADRA2C-DBH	Brain	1.46174	0.038661	0.056198
HRH1-HNMT	Kidney_KIRC.2	2.33995	0.038673	0.351799
ADRA1D-TH	Lymphatic tissue	0.076855	0.03871	1
ADRB2-TH	Kidney	1.47661	0.038824	0.116471
P2RY13-ENTPD6	Brain	1.55311	0.038909	0.056268
PTGER3-MGLL	Breast_BRCA.Normal	0.562286	0.038983	0.986321
ADORA2A-ADA	Skin	1.51666	0.039028	0.249195
DRD2-DDC	Head and Neck region_HNSC.Basal	0.433471	0.039094	0.474225
ADRB1-DBH	Cervix	1.9482	0.039104	0.415865
DRD5-DDC	White blood cell_AML.5	0.288059	0.039162	0.392824
P2RY12-ENTPD5	Lung_LUAD.3	5.37012	0.039218	0.745776
HTR4-DDC	Head and Neck region_HNSC.Classical	0.33275	0.039227	0.854937
CHRM3-BCHE	Skin_SKCM.Triple_WT	0.190688	0.03936	0.989463
CYSLTR1-GGT1	Head and Neck region_HNSC.Atypical	3.4091	0.039387	0.368275
ADRB3-TH	Breast_BRCA.Basal	0.221421	0.039392	0.998275
HRH1-AOC1	Lung	0.72716	0.039472	0.40985
GPR55-MGLL	Breast_BRCA.Her2	0.111716	0.039499	0.994904
GPR17-UGT8	Bladder	0.526122	0.039507	0.473279
GRM7-GAD2	Colon_GI.MSI	0.078809	0.039534	0.999769
PTAFR-PAFAH1B2	Breast	0.621825	0.039575	0.162438
P2RY4-ATP13A4	Brain_GBM_LGG.G-CIMP-high	0.250956	0.039587	0.763327
PTGDR2-HPGD	Brain	1.50625	0.039659	0.056703
GPER1-DHRS11	Bladder	0.54951	0.0397	0.473279
FFAR1-LPL	Brain	1.51543	0.039813	0.056703
FFAR1-LPL	Brain	1.51543	0.039813	0.056703
TBXA2R-PTGS2	Stomach	0.562613	0.03988	0.415512
PTAFR-LPCAT1	Pancreas_GL	2.94612	0.039881	0.947381
PTGFR-PTGS2	Breast	0.671023	0.039904	0.162438
ADORA2B-ADA	Breast_BRCA.Her2	5.87167	0.039906	0.994904
FFAR4-PNPLA2	Skin_SKCM.BRAF_Hotspot_Mutants	2.54139	0.039943	0.496412
PTGFR-CBR1	White blood cell_AML.7	0.22749	0.039989	0.951491
P2RY14-ENTPD6	Pancreas	2.9837	0.039994	0.241608
ADRB1-DBH	Lung_LUAD.2	0.100358	0.040039	1
PTGER4-CBR1	Eye	0.112984	0.040044	0.433518
PTGER2-AKR1B1	Kidney_KIRC.3	0.405133	0.040081	0.938001
PTGER3-PTGES2	Pancreas	2.30333	0.040097	0.241608
PTGFR-HPGD	thyroid	0.115871	0.040106	0.706873
P2RY2-ENTPD1	Skin	1.5478	0.040107	0.249195
PTGER3-PTGS2	White blood cell_AML.2	0.104593	0.040194	0.857913
P2RY2-ENPP1	Lung_LUSC.classical	0.19556	0.040212	0.997919
P2RY13-ACSL6	Esophagus_GI.CIN	0.306055	0.040218	0.836918
PTGDR-AKR1C3	Stomach	0.490988	0.040234	0.415512
P2RY1-ATP12A	Bladder	0.579395	0.040279	0.473279
HTR6-TPH2	Pancreas	2.26344	0.040285	0.241608
ADRA1B-TH	Breast	0.627095	0.040321	0.162438
ADRB3-DBH	Head and Neck region_HNSC.Atypical	3.21497	0.040389	0.368275
P2RY2-ENTPD1	Stomach	0.494346	0.040447	0.415512
CHRM4-ACHE	Kidney	0.694229	0.040471	0.120135
GRM8-GAD1	Breast_BRCA.LumA	2.15725	0.040482	0.132744
CYSLTR2-GGT5	Stomach_GI.MSI	0.21431	0.04053	0.714516
P2RY2-ENPP1	Lung	0.724544	0.040555	0.40985
CHRM2-CHAT	Esophagus_GI.ESCC	0.243051	0.040619	0.942819
TAAR1-AOC2	Kidney_KIRC.1	2.95913	0.040629	0.498149
P2RY14-ENTPD6	Skin	1.70094	0.040649	0.249195
ADRA1B-TH	Stomach_GI.CIN	0.466387	0.040687	0.85818
PTGIR-PTGIS	Lung_LUAD.3	3.87864	0.04073	0.745776
GPR17-ENPP1	Bladder_BLCA.2	0.110909	0.040806	0.852263
PTGER3-MGLL	White blood cell_AML.5	0.220729	0.040919	0.392824
GRM8-TTLL5	Esophagus_GI.CIN	0.304636	0.040939	0.836918
DRD1-TH	Kidney_KIRC.4	0.416738	0.040945	0.484606
HRH1-AOC1	Ovary_OVCA.Mesenchymal	0.437934	0.040987	0.713244
GPR35-IDO1	Head and Neck region	1.42903	0.041007	0.304314
TBXA2R-PTGS2	Bladder_BLCA.2	0.242391	0.041027	0.852263
HTR2C-DDC	Ovary_OVCA.Proliferative	2.03072	0.041116	0.730931
FFAR4-PLA2G2A	Lung_LUSC.primitive	10.2356	0.041133	1
ADRA1D-TH	Brain	0.653532	0.04114	0.058299
PTAFR-LPCAT2	Skin_SKCM.RAS_Hotspot_Mutants	2.87211	0.041147	0.817048
CHRM1-BCHE	White blood cell_AML.5	0.055641	0.04116	0.392824
DRD1-TH	Lung	0.726472	0.041168	0.40985
DRD2-TH	Pancreas	2.13657	0.04118	0.241608
PTGER1-AKR1B1	White blood cell	0.569849	0.04118	0.179521
GRM8-GAD2	Esophagus_GI.CIN	0.374871	0.0412	0.836918
PTGDR2-PTGS2	Head and Neck region_HNSC.Classical	2.90066	0.041203	0.854937
PTAFR-PAFAH1B2	White blood cell_AML.5	0.179447	0.041215	0.392824
P2RY1-ENTPD1	Bladder_BLCA.2	0.195081	0.041223	0.852263
GPR55-ABHD12	Esophagus_GI.ESCC	0.110769	0.04123	0.942819
ADRB3-DBH	Kidney_KIRC.3	0.443217	0.041247	0.938001
FFAR4-LPL	Stomach	0.557507	0.041256	0.415512
FFAR4-LPL	Stomach	0.557507	0.041256	0.415512
ADRA1D-TH	Stomach_GI.CIN	0.425784	0.041268	0.85818
P2RY13-ACSL6	Lung_LUAD.3	9.27655	0.041466	0.745776
HCAR1-LDHA	Liver	0.595952	0.041493	0.456744
GPR55-MGLL	Liver_LIHC.iCluster:1	0.314768	0.041569	0.707001
S1PR3-SGPP1	Esophagus	0.470833	0.041614	0.937728
GPR17-ENPP1	Stomach_GI.MSI	0.197907	0.041706	0.714516
HTR6-TPH2	Colon	0.460463	0.041708	0.760595
DRD5-TPH2	White blood cell_AML.5	0.262613	0.041746	0.392824
CHRM1-CHAT	Skin	0.347581	0.041754	0.250526
GPR18-ALOX12	Breast_BRCA.LumB	2.93555	0.041788	0.998721
PTGDR2-AKR1C3	Esophagus_GI.CIN	0.369237	0.041812	0.836918
GRM7-GLUL	Cervix	2.05436	0.041815	0.415865
P2RY12-ATP12A	Breast_BRCA.LumA	0.471608	0.041815	0.135039
CYSLTR2-GGT1	Ovary_OVCA.Proliferative	2.05403	0.041835	0.730931
CYSLTR1-GGT5	thyroid_THCA.4	0.107019	0.041873	0.999598
CHRM5-CHAT	Colon_GI.MSI	0.149469	0.041878	0.999769
S1PR2-SGPP1	Skin_SKCM.RAS_Hotspot_Mutants	2.36171	0.04188	0.817048
ADORA2A-ADA	Breast_BRCA.Normal	1.83585	0.041891	0.986321
AGTR1-ACE2	Breast	0.629685	0.041945	0.166598
DRD5-TPH2	Pancreas	2.38957	0.041963	0.241608
HTR4-TPH2	Brain	1.45477	0.041971	0.059179
CHRM3-BCHE	Pancreas	2.53763	0.041982	0.241608
HCAR1-LDHA	Brain_GBM_LGG.Codel	0.117013	0.041995	0.642256
CHRM1-ACHE	White blood cell_AML.7	0.08103	0.042067	0.951491
CYSLTR2-GGT1	Liver	0.569259	0.042079	0.456744
PTGDR-AKR1C3	Lining of body cavities	2.40334	0.042099	0.312311
LTB4R2-LTA4H	Adrenal gland	0.276426	0.042132	0.412745
DRD2-DDC	Breast_BRCA.LumA	0.506884	0.04214	0.135039
PTGFR-HPGD	Stomach_GI.MSI	0.100964	0.042141	0.714516
S1PR5-SGPP1	Liver	0.601955	0.042158	0.456744
CHRM3-ACHE	Esophagus_GI.CIN	0.302313	0.042233	0.836918
HTR2A-DDC	Lining of body cavities	0.381431	0.042234	0.312311
ADRB2-DBH	Head and Neck region_HNSC.Atypical	3.40424	0.04225	0.368275
GRM5-GAD2	Head and Neck region	1.63672	0.042281	0.305724
GRM2-GAD2	Head and Neck region_HNSC.Atypical	3.26856	0.042342	0.368275
GPBAR1-SLC27A5	Skin_SKCM.RAS_Hotspot_Mutants	3.84192	0.042345	0.817048
PTGFR-PTGS2	Eye	0.108171	0.042361	0.433518
TAAR1-AOC2	Lung_LUSC.secretory	0.129923	0.04244	0.999982
HRH4-AOC1	Esophagus_GI.ESCC	5.34893	0.042453	0.942819
GPR32-ALOX12	Skin_SKCM.RAS_Hotspot_Mutants	0.202859	0.042501	0.817048
GPRC6A-ARG1	Skin_SKCM.NF1_Any_Mutants	0.081378	0.042511	0.999491
HTR1D-TPH2	Esophagus	2.43825	0.042586	0.937728
ADRB3-TH	Pancreas_GL	4.19303	0.042649	0.947381
FFAR1-PNLIP	Esophagus_GI.CIN	0.177329	0.042736	0.836918
CNR2-NAAA	Kidney_KIRC.4	0.360502	0.042798	0.484606
S1PR4-SGPP1	Lung_LUAD.3	5.58366	0.042847	0.745776
GRM5-GLUL	Kidney	1.4526	0.042849	0.125869
GRM3-GAD2	Head and Neck region_HNSC.Classical	0.338991	0.042885	0.854937
GPR143-TH	Kidney_KIRC.4	0.432001	0.042906	0.484606
PTGER4-MGLL	White blood cell_AML.5	0.171208	0.042941	0.392824
P2RY13-ENTPD8	Head and Neck region_HNSC.Atypical	0.184026	0.042955	0.368275
HTR2B-TPH2	Head and Neck region_HNSC.Basal	0.443796	0.043044	0.496499
GRM6-GAD2	Head and Neck region_HNSC.Atypical	4.74336	0.043048	0.368275
PTGER1-AKR1B1	Head and Neck region_HNSC.Classical	2.56717	0.04309	0.854937
PTGDR-HPGD	Stomach_GI.GS	0.11677	0.043107	0.902263
GRM4-GLUL	Ovary	1.44334	0.043162	0.951445
GPR55-ABHD6	Lung_LUAD.3	5.43242	0.043229	0.745776
FFAR4-SLC27A2	Skin_SKCM.BRAF_Hotspot_Mutants	1.96184	0.043232	0.496412
PTGER2-PTGES2	Breast_BRCA.Her2	0.106515	0.043245	0.994904
PTGFR-HPGD	Stomach_GI.GS	0.111945	0.043278	0.902263
CHRM1-BCHE	Pancreas	2.23007	0.043286	0.242491
DRD5-TPH2	White blood cell	0.582751	0.043293	0.185828
PTGER2-PTGDS	Lung_LUSC.basal	0.195649	0.043372	0.999234
HTR2A-TPH2	Brain_GBM_LGG.G-CIMP-high	2.35693	0.043385	0.763327
PTGER2-AKR1B1	Ovary_OVCA.Mesenchymal	0.458733	0.043401	0.713244
ADRA2C-TH	Pancreas_GL	4.18464	0.043405	0.947381
GRM4-GAD1	Kidney_KIRC.4	0.424549	0.043407	0.484606
FFAR4-FASN	Skin_SKCM.BRAF_Hotspot_Mutants	2.40513	0.043437	0.496412
PTGER4-AKR1B1	Lung_LUAD.4	9.66873	0.04346	0.999661
HTR5A-TPH2	Kidney_KIRC.4	0.28103	0.043483	0.484606
S1PR2-SGPP1	Lining of body cavities	0.514699	0.043519	0.313561
GRM2-GAD1	Adrenal gland	0.196362	0.043622	0.412745
FFAR4-PNPLA2	Breast	0.637096	0.043648	0.170955
CNR1-NAPEPLD	Breast_BRCA.Her2	0.207612	0.043683	0.994904
S1PR3-SGPP1	Eye	0.117515	0.04371	0.433518
PTGER4-AKR1B1	Liver_LIHC.iCluster:3	0.288757	0.043733	0.966172
PTGER1-PTGES2	Esophagus_GI.CIN	3.54912	0.043761	0.836918
GPR17-ENPP1	Lung_LUAD.3	4.13893	0.043844	0.745776
DRD1-TPH2	Endometrium	0.242734	0.043863	0.999279
ADORA1-ADA	Brain_GBM_LGG.Mesenchymal-like	5.93847	0.043879	0.999621
PTGER2-CBR1	White blood cell_AML.4	0.285083	0.043936	0.736566
HTR1A-DDC	Kidney	1.89445	0.043936	0.127731
HTR6-TPH2	Skin_SKCM.RAS_Hotspot_Mutants	0.39266	0.043936	0.817048
PTGER4-PTGIS	Lung_LUAD.4	10.5819	0.044011	0.999661
CHRM2-BCHE	Colon	0.491237	0.0441	0.760595
PTGER1-CBR1	Colon	0.410238	0.044197	0.760595
ADRB2-TH	Brain	1.48679	0.044225	0.062047
FFAR1-LPL	Adrenal gland	0.255064	0.044246	0.412745
FFAR1-LPL	Adrenal gland	0.255064	0.044246	0.412745
ADRA2B-TH	Pancreas	2.15235	0.044258	0.242491
PTGDR-PTGDS	White blood cell	0.595262	0.044272	0.187151
PTGER4-CBR1	Skin	1.55757	0.044298	0.255739
GRM2-GAD1	Kidney_KIRP.C2b	9.87866	0.044316	0.999621
GPR119-NAAA	Paraganglia	0.105134	0.044321	0.999595
PTGER1-PTGES2	Ovary_OVCA.Differentiated	0.503505	0.044324	0.988658
P2RY2-ENTPD1	Lung_LUSC.classical	0.351803	0.044338	0.997919
GRM5-GAD1	White blood cell_AML.6	0.081496	0.044379	0.384688
PTGER3-CBR1	Stomach	0.530095	0.044383	0.431585
P2RY1-ENTPD1	Liver_LIHC.iCluster:2	8.54382	0.044464	0.523903
CASR-TPH1	Esophagus_GI.CIN	0.403236	0.044517	0.836918
HCAR1-LDHA	White blood cell_AML.6	0.186789	0.044686	0.384688
GRM8-GAD1	Head and Neck region	1.47344	0.0447	0.311211
P2RY4-ENPP3	Head and Neck region_HNSC.Atypical	4.70382	0.044701	0.368275
ADORA1-NT5E	Pancreas	0.36802	0.044715	0.242491
CYSLTR1-GGT1	Ovary_OVCA.Proliferative	1.87219	0.044764	0.730931
GPR174-ABHD12	Brain_GBM_LGG.Codel	0.180056	0.044911	0.642256
GPR174-ABHD12	Head and Neck region_HNSC.Atypical	3.25549	0.044956	0.368275
GRM8-GAD2	Cervix	1.96499	0.044971	0.415865
PTGER1-PTGDS	Eye	0.112818	0.044993	0.433518
P2RY13-HSPA5	Liver_LIHC.iCluster:2	8.74443	0.045045	0.523903
P2RY12-ENTPD6	Bladder_BLCA.3	0.093214	0.045169	1
DRD2-DBH	Kidney_KIRC.4	0.455194	0.045259	0.484606
P2RY1-ATP12A	Paraganglia	0.086168	0.045373	0.999595
GPR35-IDO1	Skin_SKCM.RAS_Hotspot_Mutants	2.18113	0.04548	0.817048
CYSLTR2-GGT7	Kidney	1.45974	0.045488	0.130895
GRM8-GAD2	Liver	0.41319	0.045523	0.456744
S1PR4-SGPP1	White blood cell	0.600276	0.04556	0.188147
GRM2-GAD2	Lung	1.54669	0.045574	0.40985
GPER1-DHRS11	Head and Neck region	1.5266	0.045601	0.311211
FFAR4-PLA2G10	Head and Neck region_HNSC.Basal	0.383518	0.045601	0.496499
GPR32-ALOX12	Skin	0.489679	0.045614	0.255739
HTR4-TPH2	White blood cell_AML.6	0.23666	0.045657	0.384688
P2RY2-ENTPD3	Stomach_GI.MSI	0.107272	0.045657	0.714516
P2RY12-ATP12A	Eye	0.107021	0.045682	0.433518
HTR5A-DDC	Endometrium	0.197242	0.045763	0.999279
P2RY2-ENTPD3	Lung_LUSC.classical	0.353562	0.045815	0.997919
P2RY13-ENPP1	Adrenal gland	3.22	0.045835	0.412745
CHRM1-BCHE	Skin	0.656364	0.045844	0.255739
HRH4-AOC1	White blood cell	1.67862	0.045857	0.188147
ADORA2B-AHCY	Pancreas	0.503495	0.045861	0.244013
CHRM5-BCHE	Kidney_KIRC.2	0.369946	0.045863	0.404164
PTGIR-PTGS2	Head and Neck region_HNSC.Atypical	2.7394	0.045893	0.368275
CHRM2-BCHE	thyroid_THCA.4	0.08605	0.045913	0.999598
ADRA2B-DBH	White blood cell_AML.7	0.269852	0.046108	0.951491
P2RY2-PTGS2	Stomach_GI.MSI	0.107155	0.046118	0.714516
PTGER3-AKR1C3	Breast_BRCA.Normal	0.571575	0.046137	0.986321
CYSLTR2-GGT1	Cervix	2.57884	0.046149	0.415865
HTR2C-DDC	Head and Neck region_HNSC.Mesenchymal	0.439123	0.046184	0.500918
PTGFR-PTGS2	White blood cell_AML.6	5.20193	0.04623	0.384688
GPR174-ABHD12	Skin	1.58655	0.046251	0.255739
P2RY2-ENTPD8	Adrenal gland	0.114702	0.046288	0.412745
GPER1-DHRS11	Lung_LUSC.classical	0.310884	0.046294	0.997919
DRD3-TH	Ovary_OVCA.Differentiated	0.299497	0.04639	0.988658
DRD1-TPH2	Kidney_KIRC.4	0.38587	0.046398	0.484606
PTGFR-PTGES2	Brain_GBM_LGG.G-CIMP-high	2.67267	0.046413	0.763327
PTGER4-AKR1C3	Cervix	2.043	0.046415	0.415865
HTR1A-TPH2	Pancreas_GL	3.92211	0.04647	0.947381
CHRM3-BCHE	Bile duct	0.110914	0.04653	0.999135
HTR2A-DDC	Breast	0.64092	0.046544	0.1798
PTGER1-CBR1	Breast_BRCA.Normal	2.12007	0.046598	0.986321
PTGER2-AKR1B1	Skin_SKCM.RAS_Hotspot_Mutants	2.32974	0.046688	0.817048
P2RY1-PTGS2	White blood cell_AML.6	0.280582	0.046703	0.384688
ADORA1-NT5E	Breast_BRCA.LumA	0.473154	0.046729	0.148064
PTGER3-AKR1B1	Esophagus_GI.ESCC	0.229186	0.046742	0.942819
PTGIR-PTGS2	White blood cell_AML.5	5.59675	0.046826	0.392824
HCAR1-LDHB	Adrenal gland_ACC.CIMP-intermediate	0.18163	0.046834	0.992928
CHRM3-CHAT	Brain_GBM_LGG.Codel	0.122017	0.046848	0.642256
GPR174-ABHD12	Cervix	2.01525	0.046871	0.415865
FFAR4-PLA2G2A	Lung_LUAD.6	8.14702	0.046922	0.999184
PTGDR-PTGDS	Head and Neck region_HNSC.Classical	2.98927	0.046986	0.854937
PTAFR-LPCAT1	Skin_SKCM.BRAF_Hotspot_Mutants	2.25314	0.047027	0.496412
GRM5-GLUL	Skin_SKCM.Triple_WT	0.196242	0.047059	0.989463
PTGDR2-PTGES2	Head and Neck region	1.50854	0.047117	0.311211
GRM6-GLUL	Liver_LIHC.iCluster:1	0.377631	0.047141	0.707001
GPR32-ALOX12	Thymus	0.136489	0.047204	0.999642
GPR174-ABHD12	Liver_LIHC.iCluster:2	8.78022	0.047204	0.523903
PTGFR-CBR1	Stomach_GI.MSI	0.111899	0.047247	0.714516
P2RY4-ENPP1	Lung	0.737763	0.047352	0.40985
FFAR4-PNLIP	Ovary_OVCA.Proliferative	3.60211	0.047413	0.730931
GPR143-TH	Lung_LUSC.classical	2.96433	0.04744	0.997919
PTGDR2-PTGDS	Head and Neck region	1.43739	0.047454	0.311211
P2RY4-ATP13A4	Breast_BRCA.LumA	0.516427	0.047559	0.149018
PTGER1-HPGD	Lining of body cavities	0.476164	0.047578	0.334238
CHRM3-BCHE	Uterus_UCS.2	3.85964	0.047587	0.998957
GRM4-PSPH	Esophagus	0.522394	0.047601	0.937728
PTGER2-AKR1B1	Lung	0.723527	0.047648	0.40985
ADRA2B-TH	Pancreas_GL	3.99932	0.047687	0.947381
ADRB1-TH	Liver	0.624023	0.047693	0.456744
GRM3-GLUL	Liver_LIHC.iCluster:1	0.385019	0.047699	0.707001
DRD1-TPH2	Ovary	0.691116	0.047728	0.951445
PTGER4-AKR1B1	Lung_LUAD.3	4.42497	0.047791	0.745776
HTR2C-TPH2	Stomach	0.557811	0.047791	0.440301
GPR55-NAAA	Eye	0.203249	0.047812	0.433518
FFAR3-PTGS2	Adrenal gland	0.337083	0.047852	0.412745
HTR1E-DDC	Head and Neck region_HNSC.Basal	0.319907	0.047889	0.496499
P2RY1-ENPP3	Eye	0.117416	0.04792	0.433518
GPR55-NAPEPLD	Lung_LUAD.3	4.85586	0.047943	0.745776
GRM4-GAD2	Lung	1.54717	0.047986	0.40985
PTAFR-LPCAT1	Lung_LUSC.secretory	0.264382	0.048032	0.999982
S1PR1-SGPP1	Esophagus_GI.ESCC	0.196677	0.048034	0.942819
HTR5A-DDC	Liver_LIHC.iCluster:3	0.087067	0.048056	0.966172
HTR4-DDC	Kidney	1.46127	0.048157	0.137175
HTR2B-TPH2	Eye	0.164155	0.048163	0.433518
ADORA1-NT5E	Colon_GI.CIN	0.272217	0.048219	0.958492
HTR1B-DDC	White blood cell_AML.5	0.178109	0.048284	0.392824
CNR1-GDE1	Stomach_GI.MSI	0.120253	0.048285	0.714516
GRM8-TTLL5	Liver	0.566718	0.048313	0.456744
GRM6-GAD1	Skin	0.62775	0.048379	0.262361
HTR7-TPH2	Stomach	0.537872	0.048402	0.440301
CNR2-NAAA	Lung_LUAD.6	4.71468	0.048445	0.999184
HCAR1-LDHB	White blood cell_AML.4	0.371523	0.048461	0.736566
CNR1-GDE1	Kidney_KIRC.2	2.22505	0.048494	0.414399
PTGDR-PTGDS	Ovary_OVCA.Mesenchymal	0.461654	0.048521	0.713244
ADORA2B-PNP	Head and Neck region_HNSC.Basal	0.381117	0.048532	0.496499
TBXA2R-PTGS2	Lung	0.755749	0.0486	0.40985
ADORA2B-PNP	Ovary_OVCA.Proliferative	1.84256	0.048657	0.730931
GRM3-GAD2	Colon_GI.GS	0.084185	0.048794	1
ADORA2A-NT5E	Brain_GBM_LGG.G-CIMP-high	2.80102	0.048856	0.763327
PTGER4-PTGS2	Kidney_KIRC.3	2.20967	0.048857	0.938001
HTR2B-TPH2	White blood cell_AML.6	0.35929	0.048873	0.384688
PTGFR-PTGDS	White blood cell_AML.7	0.244413	0.048945	0.951491
GRM3-GAD1	Head and Neck region_HNSC.Classical	0.345501	0.048972	0.854937
P2RY13-HSPA5	Liver_LIHC.iCluster:1	0.224537	0.049037	0.707001
HTR5A-TPH2	Endometrium	0.165206	0.049063	0.999279
PTGER3-PTGS2	Liver_LIHC.iCluster:2	4.76291	0.049079	0.523903
HTR1B-DDC	Stomach_GI.GS	0.111562	0.04908	0.902263
FPR2-ALOX12	Kidney	0.677342	0.049086	0.138423
GRM2-GLUL	White blood cell_AML.5	0.322318	0.049171	0.392824
HCAR1-LDHA	Cervix	0.471157	0.049222	0.415865
S1PR5-SGPP1	Ovary_OVCA.Proliferative	1.85725	0.049247	0.730931
GPRC6A-ARG1	Kidney_KIRC.3	0.453903	0.049258	0.938001
PTAFR-PAFAH1B2	White blood cell_AML.4	0.312588	0.049265	0.736566
PTGDR-AKR1C3	Breast_BRCA.LumA	0.512821	0.049322	0.152354
PTGDR-HPGD	Liver_LIHC.iCluster:2	5.1444	0.049332	0.523903
S1PR1-SGPP1	Skin	1.51477	0.049333	0.262488
PTGER4-AKR1C3	Head and Neck region_HNSC.Atypical	0.298259	0.049355	0.368275
ADRA1B-DBH	Uterus_UCS.2	0.259802	0.049445	0.998957
PTGER3-PTGES2	Ovary	0.696023	0.049445	0.951445
TBXA2R-PTGS2	Head and Neck region_HNSC.Atypical	2.77973	0.049509	0.368275
PTGDR-AKR1C3	Lung	1.41444	0.049521	0.40985
CHRM5-ACHE	Colon	0.447859	0.04957	0.760595
P2RY2-PTGS2	Kidney	0.713443	0.049583	0.138439
PTGDR-AKR1C3	Head and Neck region_HNSC.Atypical	0.276075	0.049628	0.368275
P2RY12-ENPP4	Adrenal gland	3.77877	0.049636	0.412745
PTGER1-AKR1C3	Breast_BRCA.LumB	0.206895	0.049666	0.998721
ADRA1A-DBH	Head and Neck region	1.50621	0.049717	0.318641
S1PR2-SGPP1	Breast_BRCA.LumA	0.514521	0.049727	0.152354
GPR143-DDC	Lung	1.40242	0.049742	0.40985
PTAFR-PAFAH1B2	Liver_LIHC.iCluster:3	0.316648	0.049836	0.966172
PTAFR-PLA2G7	Lung_LUAD.4	9.04444	0.049884	0.999661
HTR5A-TPH2	Lymphatic tissue	0.140348	0.049888	1
PTGFR-AKR1C3	Breast_BRCA.Normal	0.602607	0.049981	0.986321
