# Supplementary material for: The landscape of cancer-rewired GPCR signaling axes
Source: Cell Genom. 2024 May 8;4(5):100557. doi: 10.1016/j.xgen.2024.100557 (PMC11099383; doi:10.1016/j.xgen.2024.100557)
Supplement: Table S12. Related to Figure 6: GPCR ligand activity from PRISM cancer cell-line drug repurposing hub (https://depmap.org/repurposing/) [file mmc13.xlsx]

## Sheet: Sheet1
Table S12: GPCR ligands activity from PRISM cancer cell line drug repurposing hub (https://depmap.org/repurposing/)
column_name	broad_id	name	dose	screen_id	topFeature	feature_type	drug_category	moa_umap	target	disease.area	indication	phase	bimodality_coef	Cor	hub_url	group	BM	x	y
BRD-K49049886-001-08-7::2.5::HTS	BRD-K49049886-001-08-7	CGS-15943	2.5	HTS	Exp_AGR2 (ENSG00000106541)	GE	noncancer	adenosine receptor antagonist	ADORA1, ADORA2A, ADORA2B, ADORA3			Preclinical	0.510989	0.506958	CGS-15943	OTHER	0.506315	-0.735958	0.907233
BRD-K37618799-001-03-0::2.5::HTS	BRD-K37618799-001-03-0	MRS-1220	2.5	HTS	Exp_AGR2 (ENSG00000106541)	GE	noncancer	adenosine receptor antagonist	ADORA2B, ADORA3			Preclinical	0.47748	0.455139	MRS-1220	OTHER	0.471957	0.539417	0.765561
BRD-A58193911-003-18-7::2.5::HTS	BRD-A58193911-003-18-7	oxyphencyclimine	2.5	HTS	Exp_ABCB1 (ENSG00000085563)	GE	noncancer	cholinergic receptor antagonist	CHRM1, CHRM2, CHRM3	gastroenterology	peptic ulcer disease (PUD)	Launched	0.305077	0.454096	oxyphencyclimine	OTHER	0.30496	4.32704	-1.75944
BRD-K11851476-003-01-7::2.499993171::MTS004	BRD-K11851476-003-01-7	pardoprunox	2.49999	MTS004	Exp_ABCB1 (ENSG00000085563)	GE	noncancer	serotonin receptor agonist	DRD2, DRD3, DRD4, HTR1A, HTR7			Phase 3	0.393002	0.431069	pardoprunox	OTHER	0.396209	5.33786	-3.79374
BRD-K11851476-003-01-7::2.499993171::MTS004	BRD-K11851476-003-01-7	pardoprunox	2.49999	MTS004	Exp_ABCB1 (ENSG00000085563)	GE	noncancer	dopamine receptor agonist	DRD2, DRD3, DRD4, HTR1A, HTR7			Phase 3	0.393002	0.431069	pardoprunox	OTHER	0.396209	5.33786	-3.79374
BRD-K24187789-001-01-7::2.5::HTS	BRD-K24187789-001-01-7	VU0238429	2.5	HTS	Exp_YWHAE (ENSG00000108953)	GE	noncancer	acetylcholine receptor allosteric modulator	CHRM5			Preclinical	0.386554	0.378966	VU0238429	OTHER	0.387953	5.32109	-1.86886
BRD-K95523387-001-09-6::2.5::HTS	BRD-K95523387-001-09-6	OLDA	2.5	HTS	Exp_CARD10 (ENSG00000100065)	GE	noncancer	TRPV agonist	GPR119			Preclinical	0.439315	0.340695	OLDA	OTHER	0.441163	3.36593	-3.91644
BRD-A55484088-050-02-5::2.5::HTS	BRD-A55484088-050-02-5	BNTX	2.5	HTS	PROT_Caveolin-1	PROT	noncancer	opioid receptor antagonist	OPRD1, OPRK1, OPRM1			Preclinical	0.358297	0.324685	BNTX	OTHER	0.359714	5.8022	-1.69628
BRD-K61323504-001-04-0::2.5::HTS	BRD-K61323504-001-04-0	SB-225002	2.5	HTS	Exp_ANXA4 (ENSG00000196975)	GE	noncancer	CC chemokine receptor antagonist	CXCR2			Preclinical	0.397136	0.324414	SB-225002	OTHER	0.396978	5.27136	-3.45303
BRD-K72815923-034-01-2::2.5::HTS	BRD-K72815923-034-01-2	xanomeline	2.5	HTS	Exp_TCTEX1D4 (ENSG00000188396)	GE	noncancer	acetylcholine receptor agonist	CHRM1, CHRM2, CHRM3, CHRM4, CHRM5, HTR1A, HTR1B, HTR1D, HTR1E, HTR1F, HTR2A, HTR2B, HTR2C, HTR6, HTR7			Phase 3	0.352562	0.305405	xanomeline	OTHER	0.353182	5.35497	-2.97464
BRD-K17705806-003-04-4::2.5::HTS	BRD-K17705806-003-04-4	JTC-801	2.5	HTS	Exp_CDC42BPA (ENSG00000143776)	GE	noncancer	opioid receptor antagonist	OPRL1			Phase 2	0.412423	0.287742	JTC-801	OTHER	0.404189	4.43442	-0.939334
BRD-A31095847-001-02-3::2.5::HTS	BRD-A31095847-001-02-3	mozavaptan	2.5	HTS	Exp_TMEM255B (ENSG00000184497)	GE	noncancer	vasopressin receptor antagonist	AVPR1A, AVPR1B, AVPR2	endocrinology	hyponatremia	Launched	0.437146	0.272206	mozavaptan	OTHER	0.433318	4.74571	-3.9285
BRD-K54095730-001-03-1::2.5::HTS	BRD-K54095730-001-03-1	CMPD-1	2.5	HTS	CRISPR_TTF2 (8458)	AVANA_PUBLIC_18Q2	noncancer	p38 MAPK inhibitor	GNRHR, MAPK14			Preclinical	0.380225	0.269998	CMPD-1	OTHER	0.38037	5.20167	-2.6501
BRD-K55462201-001-07-3::2.5::HTS	BRD-K55462201-001-07-3	AM-404	2.5	HTS	Exp_CD44 (ENSG00000026508)	GE	noncancer	cyclooxygenase inhibitor	CNR1, CNR2, FAAH, TRPV1			Preclinical	0.343591	0.249844	AM-404	OTHER	0.342534	-5.24686	-1.55453
BRD-K55462201-001-07-3::2.5::HTS	BRD-K55462201-001-07-3	AM-404	2.5	HTS	Exp_CD44 (ENSG00000026508)	GE	noncancer	FAAH inhibitor	CNR1, CNR2, FAAH, TRPV1			Preclinical	0.343591	0.249844	AM-404	OTHER	0.342534	-5.24686	-1.55453
BRD-K55462201-001-07-3::2.5::HTS	BRD-K55462201-001-07-3	AM-404	2.5	HTS	Exp_CD44 (ENSG00000026508)	GE	noncancer	TRPV antagonist	CNR1, CNR2, FAAH, TRPV1			Preclinical	0.343591	0.249844	AM-404	OTHER	0.342534	-5.24686	-1.55453
BRD-A06352418-001-25-9::2.5::HTS	BRD-A06352418-001-25-9	terfenadine	2.5	HTS	Exp_PMEL (ENSG00000185664)	GE	noncancer	histamine receptor antagonist	CHRM1, CHRM2, CHRM3, CHRM4, CHRM5, HRH1, KCNH1, KCNH2			Withdrawn	0.372539	0.249777	terfenadine	OTHER	0.371783	4.76739	0.150478
BRD-K83257731-003-23-5::2.5::HTS	BRD-K83257731-003-23-5	chloropyramine	2.5	HTS	Exp_RAB34 (ENSG00000109113)	GE	noncancer	histamine receptor antagonist	HRH1	cardiology, ophthalmology, allergy, pulmonary	edema, conjunctivitis, allergic rhinitis, asthma	Launched	0.313162	0.247488	chloropyramine	OTHER	0.315028	3.98537	-1.71044
BRD-K81225797-001-02-3::2.5::HTS	BRD-K81225797-001-02-3	SCH-58261	2.5	HTS	Exp_FOXA1 (ENSG00000129514)	GE	noncancer	adenosine receptor antagonist	ADORA1, ADORA2A, ADORA2B, ADORA3			Preclinical	0.359201	0.23197	SCH-58261	OTHER	0.355662	-1.27255	0.868987
BRD-K24723746-036-02-5::2.5::HTS	BRD-K24723746-036-02-5	solifenacin-succinate	2.5	HTS	PROT_RSK1-2-3_Caution	PROT	noncancer	acetylcholine receptor antagonist	CHRM1, CHRM2, CHRM3, CHRM4, CHRM5	urology	urinary incontinence, urinary frequency	Launched	0.25142	0.224954	solifenacin-succinate	OTHER	0.243194	-3.74673	-3.30556
BRD-A21607826-003-05-1::2.5::HTS	BRD-A21607826-003-05-1	medetomidine	2.5	HTS	Exp_MMD (ENSG00000108960)	GE	noncancer	adrenergic receptor agonist	ADRA1A, ADRA1B, ADRA1D, ADRA2A, ADRA2B, ADRA2C	neurology/psychiatry	sedative	Launched	0.29334	0.215356	medetomidine	OTHER	0.287366	-4.6254	-2.22177
BRD-K10961822-001-05-1::2.5::HTS	BRD-K10961822-001-05-1	latanoprost	2.5	HTS	Exp_OMP (ENSG00000254550)	GE	noncancer	prostanoid receptor agonist	PTGFR	ophthalmology	ocular hypertension, glaucoma	Launched	0.308549	0.209526	latanoprost	OTHER	0.296295	4.15319	-0.420375
BRD-K17075857-001-18-4::2.5::HTS	BRD-K17075857-001-18-4	chloroxine	2.5	HTS	LIN_Ewings_sarcoma	LIN	noncancer	opioid receptor antagonist	OPRK1	gastroenterology, infectious disease, dermatology	diarrhea, inflammatory bowel disease, giardiasis, dandruff	Launched	0.286385	0.186807	chloroxine	OTHER	0.290023	3.25483	-2.86121
BRD-K68633617-003-02-9::2.5::HTS	BRD-K68633617-003-02-9	ACDPP	2.5	HTS	Exp_PTMAP3 (ENSG00000218902)	GE	noncancer	glutamate receptor antagonist	GRM5			Preclinical	0.305569	0.183516	ACDPP	OTHER	0.312773	-1.73659	0.882081
BRD-K45401373-001-20-9::2.5::HTS	BRD-K45401373-001-20-9	betulinic-acid	2.5	HTS	PROT_Caspase-7_cleavedD198_Caution	PROT	targeted cancer	apoptosis stimulant	GPBAR1			Phase 1/Phase 2	0.299734	0.182267	betulinic-acid	OTHER	0.256332	2.27262	-2.49686
BRD-K45401373-001-20-9::2.5::HTS	BRD-K45401373-001-20-9	betulinic-acid	2.5	HTS	PROT_Caspase-7_cleavedD198_Caution	PROT	targeted cancer	NFkB pathway inhibitor	GPBAR1			Phase 1/Phase 2	0.299734	0.182267	betulinic-acid	NFKB PATHWAY INHIBITOR	0.256332	2.27262	-2.49686
BRD-K90647725-001-07-3::2.5::HTS	BRD-K90647725-001-07-3	oleanolic-acid	2.5	HTS	Exp_LPCAT2 (ENSG00000087253)	GE	noncancer	G protein-coupled receptor agonist	GPBAR1			Preclinical	0.303647	0.179307	oleanolic-acid	OTHER	0.304366	4.58238	-0.497899
BRD-K17075857-001-17-6::2.5::HTS	BRD-K17075857-001-17-6	chloroxine	2.5	HTS	Exp_TRPC4 (ENSG00000133107)	GE	noncancer	opioid receptor antagonist	OPRK1	gastroenterology, infectious disease, dermatology	diarrhea, inflammatory bowel disease, giardiasis, dandruff	Launched	0.286385	0.178648	chloroxine	OTHER	0.34767	4.87723	-2.78961
BRD-K05524748-003-04-4::2.5::HTS	BRD-K05524748-003-04-4	dronedarone	2.5	HTS	PROT_alpha-Catenin	PROT	noncancer	adrenergic receptor antagonist	ADRA1A, ADRA1B, ADRA1D, ADRA2A, ADRA2B, ADRA2C, ADRB1, CACNA1C, CACNA1D, CACNA1F, CACNA1S, CACNB1, CACNB2, CACNB3, CACNB4, KCNA5, KCNH2, KCNK2, SCN1A	cardiology	atrial fibrillation (AF)	Launched	0.209845	0.161199	dronedarone	OTHER	0.227844	2.50179	-3.91696
BRD-A16700644-003-04-4::2.5::HTS	BRD-A16700644-003-04-4	isoxsuprine	2.5	HTS	PROT_YB-1_pS102	PROT	noncancer	adrenergic receptor agonist	ADRB2	rheumatology, cardiology	Raynaud's disease, arteriosclerosis, Buerger's disease	Launched	0.31787	0.156637	isoxsuprine	OTHER	0.315838	5.25605	-1.90744
BRD-K15424032-001-03-6::2.5::HTS	BRD-K15424032-001-03-6	SB-228357	2.5	HTS	PROT_B-Raf_Caution	PROT	noncancer	serotonin receptor antagonist	HTR2A, HTR2B, HTR2C			Preclinical	0.447932	0.156501	SB-228357	OTHER	0.445583	-0.0281136	-3.19823
BRD-K23848629-401-03-7::2.5::MTS004	BRD-K23848629-401-03-7	fosaprepitant-dimeglumine	2.5	MTS004	PROT_NF2_Caution	PROT	noncancer	tachykinin antagonist	TACR1	gastroenterology	nausea, vomiting	Launched	0.345057	0.151932	fosaprepitant-dimeglumine	OTHER	0.332372	5.15312	-3.82578
BRD-A03932035-004-04-3::2.5::HTS	BRD-A03932035-004-04-3	methscopolamine	2.5	HTS	CN_CLPSL2 (389383)	CN	noncancer	acetylcholine receptor antagonist	CHRM1, CHRM2, CHRM3	gastroenterology	peptic ulcer disease (PUD)	Launched	0.295096	0.151229	methscopolamine	OTHER	0.294819	4.20851	-2.27904
BRD-K19605405-001-02-7::2.5::HTS	BRD-K19605405-001-02-7	ZM-241385	2.5	HTS	Exp_CYP2C19 (ENSG00000165841)	GE	targeted cancer	adenosine receptor antagonist	ADORA1, ADORA2A, ADORA2B, ADORA3			Preclinical	0.30558	0.148336	ZM-241385	OTHER	0.301422	-5.54138	0.357723
BRD-K70358946-001-15-7::2.5::HTS	BRD-K70358946-001-15-7	aripiprazole	2.5	HTS	DEM2_ADSL (158)	DEMETER2_COM	noncancer	serotonin receptor agonist	ADRA1A, ADRA1B, ADRA2A, ADRA2B, ADRA2C, CHRM1, CHRM2, CHRM3, CHRM4, CHRM5, DRD1, DRD2, DRD3, DRD4, DRD5, HRH1, HTR1A, HTR1B, HTR1D, HTR1E, HTR2A, HTR2C, HTR3A, HTR6, HTR7	neurology/psychiatry	depression, schizophrenia, bipolar disorder	Launched	0.308036	0.146394	aripiprazole	OTHER	0.302814	4.32648	-2.59369
BRD-K70358946-001-15-7::2.5::HTS	BRD-K70358946-001-15-7	aripiprazole	2.5	HTS	DEM2_ADSL (158)	DEMETER2_COM	noncancer	serotonin receptor antagonist	ADRA1A, ADRA1B, ADRA2A, ADRA2B, ADRA2C, CHRM1, CHRM2, CHRM3, CHRM4, CHRM5, DRD1, DRD2, DRD3, DRD4, DRD5, HRH1, HTR1A, HTR1B, HTR1D, HTR1E, HTR2A, HTR2C, HTR3A, HTR6, HTR7	neurology/psychiatry	depression, schizophrenia, bipolar disorder	Launched	0.308036	0.146394	aripiprazole	OTHER	0.302814	4.32648	-2.59369
BRD-K83508485-001-02-7::2.5::HTS	BRD-K83508485-001-02-7	FK-888	2.5	HTS	CN_SPINT4 (391253)	CN	noncancer	tachykinin antagonist	TACR1, TACR2			Phase 2	0.284216	0.143324	FK-888	OTHER	0.282273	4.17377	-3.22285
BRD-K91825936-001-01-2::2.5::HTS	BRD-K91825936-001-01-2	ZK811752	2.5	HTS	PROT_p70S6K	PROT	targeted cancer	CC chemokine receptor antagonist	CCR1			Phase 2	0.3121	0.140189	ZK811752	OTHER	0.313385	1.0986	-3.21448
BRD-K18375018-376-02-3::2.5::HTS	BRD-K18375018-376-02-3	spermine	2.5	HTS	CN_SLC38A11 (151258)	CN	targeted cancer		CA14, CA4, CA6, CA9, CASR, GRIN1, GRIN2A, KCNJ4, ODC1, SMOX, SMS, TRPM4, TRPM5			Preclinical	0.366171	0.132977	spermine	OTHER	0.370464	3.74504	-2.22294
BRD-A50311610-300-10-4::2.5::HTS	BRD-A50311610-300-10-4	meclizine	2.5	HTS	Exp_TNFRSF21 (ENSG00000146072)	GE	noncancer	constitutive androstane receptor (CAR) agonist	HRH1, NR1I3	gastroenterology, neurology/psychiatry	nausea, vomiting, motion sickness	Launched	0.251282	0.123345	meclizine	OTHER	0.253786	5.76244	-0.055374
BRD-K84810405-003-01-1::2.5::HTS	BRD-K84810405-003-01-1	almorexant	2.5	HTS	CRISPR_MCUR1 (63933)	AVANA_PUBLIC_18Q2	noncancer	orexin receptor antagonist	HCRTR1, HCRTR2			Phase 3	0.242256	0.114535	almorexant	OTHER	0.258141	5.75919	2.90949
BRD-K09090949-001-01-9::2.5::HTS	BRD-K09090949-001-01-9	CP-945,598	2.5	HTS	METHYL_NR1H3	METHYL	noncancer	cannabinoid receptor antagonist	CNR1			Phase 3	0.256586	0.10946	CP-945,598	OTHER	0.200505	3.45608	-0.428327
BRD-K97810537-001-12-8::2.54::HTS	BRD-K97810537-001-12-8	beclomethasone-dipropionate	2.54	HTS	DEM2_C1orf74 (148304)	DEMETER2_COM	noncancer	glucocorticoid receptor agonist	GPR97, NR3C1	allergy	allergic rhinitis	Launched	0.292281	0.107821	beclomethasone-dipropionate	GLUCOCORTICOID RECEPTOR AGONIST	0.291276	-2.0697	-3.19575
BRD-K97810537-001-13-6::2.5::HTS	BRD-K97810537-001-13-6	beclomethasone-dipropionate	2.5	HTS	DEM2_WNT4 (54361)	DEMETER2_COM	noncancer	glucocorticoid receptor agonist	GPR97, NR3C1	allergy	allergic rhinitis	Launched	0.292281	0.107821	beclomethasone-dipropionate	GLUCOCORTICOID RECEPTOR AGONIST	0.287923	-2.42445	-3.17565
BRD-K57886322-001-16-6::2.5::MTS004	BRD-K57886322-001-16-6	fluocinonide	2.5	MTS004	Exp_TDP1 (ENSG00000042088)	GE	noncancer	glucocorticoid receptor agonist	NR3C1, SERPINA6, SMO	dermatology	seborrheic dermatitis, eczema	Launched	0.356649	0.106693	fluocinonide	GLUCOCORTICOID RECEPTOR AGONIST	0.337592	2.44385	4.60392
BRD-K30867024-003-03-3::2.5::HTS	BRD-K30867024-003-03-3	SB-216641	2.5	HTS	MIRNA_hsa-miR-760	MIRNA	noncancer	serotonin receptor antagonist	HTR1A, HTR1B, HTR1D, HTR2A, HTR2B, HTR2C			Preclinical	0.40201	0.104075	SB-216641	OTHER	0.396632	1.0146	-2.43396
BRD-K60341624-001-02-2::2.5::HTS	BRD-K60341624-001-02-2	GSK1292263	2.5	HTS	DEM2_PSG11 (5680)	DEMETER2_COM	noncancer	glucose dependent insulinotropic receptor agonist	GRPR			Phase 2	0.276731	0.0940849	GSK1292263	OTHER	0.299876	1.9058	-2.62346
BRD-A10903566-003-07-7::2.5::HTS	BRD-A10903566-003-07-7	imiloxan	2.5	HTS	DEM2_ITGA2 (3673)	DEMETER2_COM	noncancer	adrenergic receptor antagonist	ADRA2A, ADRA2B			Phase 1	0.273496	0.0920302	imiloxan	OTHER	0.271035	2.92067	-0.458987
BRD-K08586861-001-01-1::2.5::HTS	BRD-K08586861-001-01-1	ramatroban	2.5	HTS	PROT_beta-Catenin_pT41_S45	PROT	noncancer	prostanoid receptor antagonist	PTGDR2, TBXA2R	cardiology, pulmonary	coronary artery disease (CAD), asthma	Launched	0.222284	0.0853215	ramatroban	OTHER	0.155831	5.37735	-0.869158
BRD-A25569250-001-03-3::2.5::HTS	BRD-A25569250-001-03-3	KI-16425	2.5	HTS	Exp_HM13-AS1 (ENSG00000230613)	GE	targeted cancer	lysophosphatidic acid receptor antagonist	LPAR1, LPAR3			Preclinical	0.298091	0.0765911	KI-16425	OTHER	0.295546	3.61133	-1.51178
BRD-K28143534-001-02-2::2.5::HTS	BRD-K28143534-001-02-2	cyproheptadine	2.5	HTS	PROT_TIGAR	PROT	noncancer	histamine receptor antagonist	ADRA1A, ADRA1B, ADRA1D, CHRM1, CHRM2, CHRM3, HRH1, HTR2A, HTR2C, HTR6, HTR7	allergy, otolaryngology, ophthalmology, dermatology	allergic rhinitis, vasomotor rhinitis, conjunctivitis, urticaria, dermatographism	Launched	0.183315	0.0667116	cyproheptadine	OTHER	0.185275	3.98022	-0.319905
BRD-K78789465-001-02-4::2.5::HTS	BRD-K78789465-001-02-4	pentagastrin	2.5	HTS	RMUTmis_PCSK1N (27344)	MUT	noncancer	CCK receptor agonist	CCKBR	gastroenterology	anacidity diagnostic, gastric hypersecretion diagnostic, anacidity diagnostic, gastric hypersecretion diagnostic	Launched	0.2781	0.0541821	pentagastrin	OTHER	0.278604	-1.6615	-2.62916
BRD-K13533483-001-16-2::2.5::MTS004	BRD-K13533483-001-16-2	cyclosporine	2.5	MTS004	CN_TRIM32 (22954)	CN	noncancer	calcineurin inhibitor	ABCB11, CAMLG, FPR1, PPIA, PPIF, PPP3R2, SLC10A1, SLCO1B1, SLCO1B3	transplant, rheumatology, dermatology	organ rejection, rheumatoid arthritis, psoriasis	Launched	0.383069	0.0503967	cyclosporine	OTHER	0.381175	2.8548	-0.706159
BRD-K48141473-001-01-7::2.5::HTS	BRD-K48141473-001-01-7	cebranopadol	2.5	HTS	CN_DEFA3 (1668)	CN	noncancer	opioid receptor agonist	OPRL1, OPRM1			Phase 3	0.283879	0.0412148	cebranopadol	OTHER	0.293323	-5.05504	-0.759079
BRD-K47337578-034-02-5::2.5::HTS	BRD-K47337578-034-02-5	4-(4-fluorobenzoyl)-1-(4-phenylbutyl)-piperidine	2.5	HTS	RMUTdmg_LSM1 (27257)	MUTdmg	noncancer	serotonin receptor antagonist	HTR2A			Preclinical	0.288864	0.0210179	4-(4-fluorobenzoyl)-1-(4-phenylbutyl)-piperidine	OTHER	0.281511	4.07362	1.90537
BRD-K76840893-003-02-5::2.5::HTS	BRD-K76840893-003-02-5	RS-17053	2.5	HTS	METHYL_SNORA26	METHYL	noncancer	adrenergic receptor antagonist	ADRA1A, ADRA1D			Preclinical	0.296307	0.0163248	RS-17053	OTHER	0.289654	2.10437	-3.99172
BRD-K85090592-008-22-7::2.5::HTS	BRD-K85090592-008-22-7	pilocarpine	2.5	HTS	RMUTmis_CC2D1A (54862)	MUT	noncancer	acetylcholine receptor agonist	CHRM1, CHRM2, CHRM3, CHRM4, CHRM5	ophthalmology, cardiology	glaucoma, hypertension	Launched	0.263738	0.01364	pilocarpine	OTHER	0.264041	-0.569905	-2.20522
BRD-K21547160-001-01-4::2.5::HTS	BRD-K21547160-001-01-4	sufentanil	2.5	HTS	CRISPR_VENTX (27287)	AVANA_PUBLIC_18Q2	noncancer	opioid receptor modulator	OPRD1, OPRK1, OPRM1	neurology/psychiatry	anesthetic	Launched	0.282358	0.0116889	sufentanil	OTHER	0.232926	1.16531	-1.6265
BRD-K75615183-300-03-9::2.5::HTS	BRD-K75615183-300-03-9	talipexole	2.5	HTS	DEM2_ZNF563 (147837)	DEMETER2_COM	noncancer	adrenergic receptor agonist	ADRA2A, DRD2, HTR3A	infectious disease	genitial herpes	Launched	0.314477	0.00680363	talipexole	OTHER	0.287254	-4.32286	-2.48887
BRD-K75615183-300-03-9::2.5::HTS	BRD-K75615183-300-03-9	talipexole	2.5	HTS	DEM2_ZNF563 (147837)	DEMETER2_COM	noncancer	dopamine receptor agonist	ADRA2A, DRD2, HTR3A	infectious disease	genitial herpes	Launched	0.314477	0.00680363	talipexole	OTHER	0.287254	-4.32286	-2.48887
