# Supplementary material for: The landscape of cancer-rewired GPCR signaling axes
Source: Cell Genom. 2024 May 8;4(5):100557. doi: 10.1016/j.xgen.2024.100557 (PMC11099383; doi:10.1016/j.xgen.2024.100557)
Supplement: Table S13. Related to Figure 6: GPCR ligand activity (log2FC) from PRISM Repurposing Public 23Q2 [file mmc14.xlsx]

## Sheet: Sheet1
Table S13: GPCR ligands activity (log2Fold Change) from PRISM Repurposing Public 23Q2
	DepMapID	COSMICID	OncotreeCode	OncotreeSubtype	OncotreePrimaryDisease	OncotreeLineage	Drug	LFC	MOA	Target
153028	ACH-000294	1323913	AML	Acute Myeloid Leukemia	Acute Myeloid Leukemia	Myeloid	NGD-98-2	3.45047	CORTICOTROPIN RELEASING FACTOR RECEPTOR ANTAGONIST	CRHR1
600998	ACH-000958	909751	COAD	Colon Adenocarcinoma	Colorectal Adenocarcinoma	Bowel	GSK1562590	3.30622	UROTENSIN RECEPTOR ANTAGONIST	UTS2R
233206	ACH-000429	910920	RCC	Renal Cell Carcinoma	Renal Cell Carcinoma	Kidney	OXYPHENCYCLIMINE	3.06339	CHOLINERGIC RECEPTOR ANTAGONIST	CHRM1, CHRM2, CHRM3
299581	ACH-000521	722045	LUAD	Lung Adenocarcinoma	Non-Small Cell Lung Cancer	Lung	PROPAGERMANIUM	2.97787	CCR AGONIST, INTERFERON RECEPTOR AGONIST	CCR2
1390	ACH-000006	908148	AMOL	Acute Monoblastic/Monocytic Leukemia	Acute Myeloid Leukemia	Myeloid	JNJ-10397049	2.96558	OREXIN RECEPTOR ANTAGONIST	HCRTR1, HCRTR2
137704	ACH-000269	910933	GB	Glioblastoma	Diffuse Glioma	CNS/Brain	JNJ-10397049	2.76147	OREXIN RECEPTOR ANTAGONIST	HCRTR1, HCRTR2
235777	ACH-000433	905963	CCRCC	Renal Clear Cell Carcinoma	Renal Cell Carcinoma	Kidney	DRONEDARONE	2.75484	ADRENERGIC RECEPTOR ANTAGONIST	ADRA1A, ADRA1B, ADRA1D, ADRA2A, ADRA2B, ADRA2C, ADRB1, CACNA1C, CACNA1D, CACNA1F, CACNA1S, CACNB1, CACNB2, CACNB3, CACNB4, KCNA5, KCNH2, KCNK2, SCN1A
571213	ACH-000913	907000	ESS	Endometrial Stromal Sarcoma	Uterine Sarcoma/Mesenchymal	Uterus	PINDOLOL-(-)	2.70117	ADRENERGIC RECEPTOR ANTAGONIST, SEROTONIN RECEPTOR ANTAGONIST	HTR1A
152952	ACH-000294	1323913	AML	Acute Myeloid Leukemia	Acute Myeloid Leukemia	Myeloid	BQ-788	2.6567	ENDOTHELIN RECEPTOR ANTAGONIST	EDNRB
601008	ACH-000958	909751	COAD	Colon Adenocarcinoma	Colorectal Adenocarcinoma	Bowel	TAFLUPROST	2.61986	PROSTAGLANDIN INHIBITOR	PTGFR
299572	ACH-000521	722045	LUAD	Lung Adenocarcinoma	Non-Small Cell Lung Cancer	Lung	METHYSERGIDE	2.61288	SEROTONIN RECEPTOR ANTAGONIST	HTR1B, HTR1D, HTR1E, HTR1F, HTR2A, HTR2B, HTR2C, HTR5A, HTR6, HTR7
231846	ACH-000427	908461	TSTAD	Tubular Stomach Adenocarcinoma	Esophagogastric Adenocarcinoma	Esophagus/Stomach	BMS-182874	2.57782	ENDOTHELIN RECEPTOR ANTAGONIST	EDNRA
619633	ACH-000978	1240127	UCEC	Endometrial Carcinoma	Endometrial Carcinoma	Uterus	BQ-788	2.53538	ENDOTHELIN RECEPTOR ANTAGONIST	EDNRB
1385	ACH-000006	908148	AMOL	Acute Monoblastic/Monocytic Leukemia	Acute Myeloid Leukemia	Myeloid	TC-O-9311	2.52608	G PROTEIN-COUPLED RECEPTOR AGONIST	GPR139
299539	ACH-000521	722045	LUAD	Lung Adenocarcinoma	Non-Small Cell Lung Cancer	Lung	DC-260126	2.50697	FREE FATTY ACID RECEPTOR ANTAGONIST	FFAR1
153011	ACH-000294	1323913	AML	Acute Myeloid Leukemia	Acute Myeloid Leukemia	Myeloid	LYLAMINE	2.50524	CANNABINOID RECEPTOR AGONIST	CNR1
94587	ACH-000198	906856	CELNOS	Chronic Eosinophilic Leukemia, NOS	Myeloproliferative Neoplasms	Myeloid	CYPROTERONE-ACETATE	2.48783	ANDROGEN RECEPTOR ANTAGONIST	ADORA1, AR
675377	ACH-001578	908441	EMBCA	Embryonal Carcinoma	Non-Seminomatous Germ Cell Tumor	Testis	GSK1562590	2.46977	UROTENSIN RECEPTOR ANTAGONIST	UTS2R
295629	ACH-000516	1290765	DDCHS	Dedifferentiated Chondrosarcoma	Chondrosarcoma	Bone	OLEOYLETHANOLAMIDE	2.46723	CANNABINOID RECEPTOR AGONIST, GLUCOSE DEPENDENT INSULINOTROPIC RECEPTOR AGONIST, POTASSIUM CHANNEL BLOCKER, PPAR RECEPTOR AGONIST	CNR1, GPR119, GPR55, PPARA
619115	ACH-000978	1240127	UCEC	Endometrial Carcinoma	Endometrial Carcinoma	Uterus	SB-225002	2.46276	CC CHEMOKINE RECEPTOR ANTAGONIST	CXCR2
675350	ACH-001578	908441	EMBCA	Embryonal Carcinoma	Non-Seminomatous Germ Cell Tumor	Testis	SB-297006	2.45167	CC CHEMOKINE RECEPTOR ANTAGONIST	CCR3
299582	ACH-000521	722045	LUAD	Lung Adenocarcinoma	Non-Small Cell Lung Cancer	Lung	TC-O-9311	2.44865	G PROTEIN-COUPLED RECEPTOR AGONIST	GPR139
152936	ACH-000294	1323913	AML	Acute Myeloid Leukemia	Acute Myeloid Leukemia	Myeloid	ATB-346	2.44231	CYCLOOXYGENASE INHIBITOR	PTGER2
315499	ACH-000548	753535	OCSC	Oral Cavity Squamous Cell Carcinoma	Head and Neck Squamous Cell Carcinoma	Head and Neck	LORATADINE	2.4396	HISTAMINE RECEPTOR ANTAGONIST	HRH1
231288	ACH-000427	908461	TSTAD	Tubular Stomach Adenocarcinoma	Esophagogastric Adenocarcinoma	Esophagus/Stomach	SB-225002	2.43234	CC CHEMOKINE RECEPTOR ANTAGONIST	CXCR2
96821	ACH-000204	907791	PCM	Plasma Cell Myeloma	Non-Hodgkin Lymphoma	Lymphoid	ABARELIX	2.41281	GONADOTROPIN RELEASING FACTOR HORMONE RECEPTOR ANTAGONIST	GNRHR
153017	ACH-000294	1323913	AML	Acute Myeloid Leukemia	Acute Myeloid Leukemia	Myeloid	LUZINDOLE	2.41058	MELATONIN RECEPTOR ANTAGONIST	MTNR1A, MTNR1B
1343	ACH-000006	908148	AMOL	Acute Monoblastic/Monocytic Leukemia	Acute Myeloid Leukemia	Myeloid	VU10010	2.40731	ACETYLCHOLINE RECEPTOR ALLOSTERIC MODULATOR	CHRM4
415638	ACH-000699	749712	IDC	Breast Invasive Ductal Carcinoma	Invasive Breast Carcinoma	Breast	GW-405833	2.34826	CANNABINOID RECEPTOR AGONIST	CNR2
1408	ACH-000006	908148	AMOL	Acute Monoblastic/Monocytic Leukemia	Acute Myeloid Leukemia	Myeloid	NGD-98-2	2.33097	CORTICOTROPIN RELEASING FACTOR RECEPTOR ANTAGONIST	CRHR1
530541	ACH-000860	908465	LUAD	Lung Adenocarcinoma	Non-Small Cell Lung Cancer	Lung	JNJ-10397049	2.3189	OREXIN RECEPTOR ANTAGONIST	HCRTR1, HCRTR2
490587	ACH-000810	909726	SKCM	Cutaneous Melanoma	Melanoma	Skin	DRONEDARONE	2.30973	ADRENERGIC RECEPTOR ANTAGONIST	ADRA1A, ADRA1B, ADRA1D, ADRA2A, ADRA2B, ADRA2C, ADRB1, CACNA1C, CACNA1D, CACNA1F, CACNA1S, CACNB1, CACNB2, CACNB3, CACNB4, KCNA5, KCNH2, KCNK2, SCN1A
231791	ACH-000427	908461	TSTAD	Tubular Stomach Adenocarcinoma	Esophagogastric Adenocarcinoma	Esophagus/Stomach	BQ-788	2.2976	ENDOTHELIN RECEPTOR ANTAGONIST	EDNRB
574763	ACH-000917	1503371	ESCC	Esophageal Squamous Cell Carcinoma	Esophageal Squamous Cell Carcinoma	Esophagus/Stomach	TREPROSTINIL	2.29604	PROSTANOID RECEPTOR AGONIST	P2RY12, PPARD, PTGIR
152978	ACH-000294	1323913	AML	Acute Myeloid Leukemia	Acute Myeloid Leukemia	Myeloid	GW-1100	2.29199	G PROTEIN-COUPLED RECEPTOR AGONIST	FFAR1
469977	ACH-000780	908468	SCLC	Small Cell Lung Cancer	Lung Neuroendocrine Tumor	Lung	CJ-033466	2.28936	SEROTONIN RECEPTOR AGONIST	HTR4
571182	ACH-000913	907000	ESS	Endometrial Stromal Sarcoma	Uterine Sarcoma/Mesenchymal	Uterus	BMS-182874	2.28778	ENDOTHELIN RECEPTOR ANTAGONIST	EDNRA
152938	ACH-000294	1323913	AML	Acute Myeloid Leukemia	Acute Myeloid Leukemia	Myeloid	3-MATIDA	2.24703	GLUTAMATE RECEPTOR ANTAGONIST	GRM1
485712	ACH-000803	910692	SCLC	Small Cell Lung Cancer	Lung Neuroendocrine Tumor	Lung	JNJ-10397049	2.23647	OREXIN RECEPTOR ANTAGONIST	HCRTR1, HCRTR2
153018	ACH-000294	1323913	AML	Acute Myeloid Leukemia	Acute Myeloid Leukemia	Myeloid	A-987306	2.23292	HISTAMINE RECEPTOR ANTAGONIST	ADORA1, AVPR1A, CCR1, CHRM1, CHRM2, CHRM3, CHRM4, DRD3, HTR1A, HTR1B, HTR2A, HTR2B, HTR3A, TACR2
231850	ACH-000427	908461	TSTAD	Tubular Stomach Adenocarcinoma	Esophagogastric Adenocarcinoma	Esophagus/Stomach	LYLAMINE	2.21825	CANNABINOID RECEPTOR AGONIST	CNR1
299605	ACH-000521	722045	LUAD	Lung Adenocarcinoma	Non-Small Cell Lung Cancer	Lung	NGD-98-2	2.20518	CORTICOTROPIN RELEASING FACTOR RECEPTOR ANTAGONIST	CRHR1
276559	ACH-000484	1240224	RCC	Renal Cell Carcinoma	Renal Cell Carcinoma	Kidney	DRONEDARONE	2.19714	ADRENERGIC RECEPTOR ANTAGONIST	ADRA1A, ADRA1B, ADRA1D, ADRA2A, ADRA2B, ADRA2C, ADRB1, CACNA1C, CACNA1D, CACNA1F, CACNA1S, CACNB1, CACNB2, CACNB3, CACNB4, KCNA5, KCNH2, KCNK2, SCN1A
299516	ACH-000521	722045	LUAD	Lung Adenocarcinoma	Non-Small Cell Lung Cancer	Lung	ABARELIX	2.19703	GONADOTROPIN RELEASING FACTOR HORMONE RECEPTOR ANTAGONIST	GNRHR
299606	ACH-000521	722045	LUAD	Lung Adenocarcinoma	Non-Small Cell Lung Cancer	Lung	TCS-3035	2.18554	G PROTEIN-COUPLED RECEPTOR AGONIST	GPR35
469995	ACH-000780	908468	SCLC	Small Cell Lung Cancer	Lung Neuroendocrine Tumor	Lung	TY-52156	2.18521	SPHINGOSINE 1-PHOSPHATE RECEPTOR ANTAGONIST	S1PR3
414843	ACH-000698	907295	SCLC	Small Cell Lung Cancer	Lung Neuroendocrine Tumor	Lung	RITANSERIN	2.18447	SEROTONIN RECEPTOR ANTAGONIST	ADRA1A, ADRA1B, ADRA1D, HTR1A, HTR1B, HTR1D, HTR2A, HTR2B, HTR2C, HTR5A, HTR6, HTR7
36299	ACH-000074	907311	CML	Chronic Myelogenous Leukemia	Myeloproliferative Neoplasms	Myeloid	VU10010	2.18086	ACETYLCHOLINE RECEPTOR ALLOSTERIC MODULATOR	CHRM4
231862	ACH-000427	908461	TSTAD	Tubular Stomach Adenocarcinoma	Esophagogastric Adenocarcinoma	Esophagus/Stomach	ONO-8130	2.17574	PROSTANOID RECEPTOR ANTAGONIST	PTGER1
231816	ACH-000427	908461	TSTAD	Tubular Stomach Adenocarcinoma	Esophagogastric Adenocarcinoma	Esophagus/Stomach	BMS-470539	2.17295	MELANOCORTIN RECEPTOR AGONIST	MC1R
299613	ACH-000521	722045	LUAD	Lung Adenocarcinoma	Non-Small Cell Lung Cancer	Lung	YIL-781	2.15928	GHRELIN RECEPTOR ANTAGONIST	GHSR
527484	ACH-000858	753569	LUSC	Lung Squamous Cell Carcinoma	Non-Small Cell Lung Cancer	Lung	DEXTROAMPHETAMINE	2.15925	MONOAMINE OXIDASE INHIBITOR	ADRA1A, ADRA1B, SLC18A2, SLC6A2, SLC6A3, TAAR1
231877	ACH-000427	908461	TSTAD	Tubular Stomach Adenocarcinoma	Esophagogastric Adenocarcinoma	Esophagus/Stomach	PINDOLOL-(-)	2.14917	ADRENERGIC RECEPTOR ANTAGONIST, SEROTONIN RECEPTOR ANTAGONIST	HTR1A
600845	ACH-000958	909751	COAD	Colon Adenocarcinoma	Colorectal Adenocarcinoma	Bowel	GUANABEN-ACETATE	2.1462	ADRENERGIC RECEPTOR AGONIST	ADRA2A, ADRA2B, ADRA2C
1407	ACH-000006	908148	AMOL	Acute Monoblastic/Monocytic Leukemia	Acute Myeloid Leukemia	Myeloid	PD-81723	2.14463	ADENOSINE RECEPTOR AGONIST	ADORA1
29324	ACH-000052	684052	ES	Ewing Sarcoma	Ewing Sarcoma	Bone	AROTINOLOL	2.14187	ADRENERGIC RECEPTOR ANTAGONIST	ADRB3
211386	ACH-000399	908481	SCLC	Small Cell Lung Cancer	Lung Neuroendocrine Tumor	Lung	CISAPRIDE	2.13962	SEROTONIN RECEPTOR AGONIST	HTR2A, HTR3A, HTR4, KCNH2
485685	ACH-000803	910692	SCLC	Small Cell Lung Cancer	Lung Neuroendocrine Tumor	Lung	MK-2894	2.13748	PROSTAGLANDIN INHIBITOR	PTGER4
231780	ACH-000427	908461	TSTAD	Tubular Stomach Adenocarcinoma	Esophagogastric Adenocarcinoma	Esophagus/Stomach	AZD5069	2.13668	CC CHEMOKINE RECEPTOR ANTAGONIST	CXCR2
233577	ACH-000429	910920	RCC	Renal Cell Carcinoma	Renal Cell Carcinoma	Kidney	CGS-15943	2.13639	ADENOSINE RECEPTOR ANTAGONIST	ADORA1, ADORA2A, ADORA2B, ADORA3
152965	ACH-000294	1323913	AML	Acute Myeloid Leukemia	Acute Myeloid Leukemia	Myeloid	SIB-1893	2.13115	GLUTAMATE RECEPTOR ANTAGONIST	GRM4, GRM5
153000	ACH-000294	1323913	AML	Acute Myeloid Leukemia	Acute Myeloid Leukemia	Myeloid	JNJ-27141491	2.12461	CC CHEMOKINE RECEPTOR ANTAGONIST	CCR2
571139	ACH-000913	907000	ESS	Endometrial Stromal Sarcoma	Uterine Sarcoma/Mesenchymal	Uterus	S1P1-AGONIST-III	2.1204	SPHINGOSINE KINASE INHIBITOR	S1PR1
231878	ACH-000427	908461	TSTAD	Tubular Stomach Adenocarcinoma	Esophagogastric Adenocarcinoma	Esophagus/Stomach	SAG	2.11893	SMOOTHENED RECEPTOR AGONIST	SMO, TRPC6
231781	ACH-000427	908461	TSTAD	Tubular Stomach Adenocarcinoma	Esophagogastric Adenocarcinoma	Esophagus/Stomach	CERULETIDE	2.11715	CCK RECEPTOR AGONIST	CCKAR
1396	ACH-000006	908148	AMOL	Acute Monoblastic/Monocytic Leukemia	Acute Myeloid Leukemia	Myeloid	TY-52156	2.11552	SPHINGOSINE 1-PHOSPHATE RECEPTOR ANTAGONIST	S1PR3
233816	ACH-000429	910920	RCC	Renal Cell Carcinoma	Renal Cell Carcinoma	Kidney	FK-888	2.1143	TACHYKININ ANTAGONIST	TACR1, TACR2
211438	ACH-000399	908481	SCLC	Small Cell Lung Cancer	Lung Neuroendocrine Tumor	Lung	OXYPHENCYCLIMINE	2.11332	CHOLINERGIC RECEPTOR ANTAGONIST	CHRM1, CHRM2, CHRM3
94551	ACH-000198	906856	CELNOS	Chronic Eosinophilic Leukemia, NOS	Myeloproliferative Neoplasms	Myeloid	VU10010	2.11175	ACETYLCHOLINE RECEPTOR ALLOSTERIC MODULATOR	CHRM4
153009	ACH-000294	1323913	AML	Acute Myeloid Leukemia	Acute Myeloid Leukemia	Myeloid	YM-298198	2.10666	GLUTAMATE RECEPTOR ANTAGONIST	GRM1
527521	ACH-000858	753569	LUSC	Lung Squamous Cell Carcinoma	Non-Small Cell Lung Cancer	Lung	LEVOCETIRIZINE	2.10609	HISTAMINE RECEPTOR ANTAGONIST	HRH1
374970	ACH-000644	687448	SKCM	Cutaneous Melanoma	Melanoma	Skin	RITODRINE	2.09278	ADRENERGIC RECEPTOR AGONIST	ADRB2
70500	ACH-000146	909771	AML	Acute Myeloid Leukemia	Acute Myeloid Leukemia	Myeloid	RAUWOLSCINE	2.09191	ADRENERGIC RECEPTOR ANTAGONIST	ADRA2A, ADRA2B, ADRA2C, HTR1B, HTR1D, HTR1E, HTR2B
137491	ACH-000269	910933	GB	Glioblastoma	Diffuse Glioma	CNS/Brain	PRANLUKAST	2.08484	LEUKOTRIENE RECEPTOR ANTAGONIST	CYSLTR1, CYSLTR2, IL5, MUC2, NFKB1, RNASE3, TNF
319758	ACH-000555	905948	RCC	Renal Cell Carcinoma	Renal Cell Carcinoma	Kidney	OXYPHENCYCLIMINE	2.07491	CHOLINERGIC RECEPTOR ANTAGONIST	CHRM1, CHRM2, CHRM3
66774	ACH-000139	925346	PAAD	Pancreatic Adenocarcinoma	Pancreatic Adenocarcinoma	Pancreas	AROTINOLOL	2.06767	ADRENERGIC RECEPTOR ANTAGONIST	ADRB3
299565	ACH-000521	722045	LUAD	Lung Adenocarcinoma	Non-Small Cell Lung Cancer	Lung	SDZ-SER-082	2.06556	SEROTONIN RECEPTOR ANTAGONIST	HTR2A, HTR2B, HTR2C
137364	ACH-000269	910933	GB	Glioblastoma	Diffuse Glioma	CNS/Brain	AMITRIPTYLINE	2.06229	NOREPINEPHRINE INHIBITOR, NOREPINEPHRINE REUPTAKE INHIBITOR, SEROTONIN RECEPTOR ANTAGONIST, SEROTONIN-NOREPINEPHRINE REUPTAKE INHIBITOR (SNRI), SEROTONINâNOREPINEPHRINE REUPTAKE INHIBITOR (SNRI)	ADRA1A, ADRA1B, ADRA1D, ADRA2A, ADRB1, ADRB2, ADRB3, CHRM1, CHRM2, CHRM3, CHRM4, CHRM5, HRH1, HRH2, HRH4, HTR1A, HTR1B, HTR1D, HTR2A, HTR2C, HTR6, HTR7, KCNA1, KCND2, KCND3, KCNQ2, KCNQ3, NTRK1, NTRK2, OPRD1, OPRK1, OPRM1, SIGMAR1, SLC6A2, SLC6A4
211720	ACH-000399	908481	SCLC	Small Cell Lung Cancer	Lung Neuroendocrine Tumor	Lung	BOSENTAN	2.06159	ENDOTHELIN RECEPTOR ANTAGONIST	EDNRA, EDNRB
137725	ACH-000269	910933	GB	Glioblastoma	Diffuse Glioma	CNS/Brain	VU0360172	2.05561	GLUTAMATE RECEPTOR POSITIVE ALLOSTERIC MODULATOR	GRM5
472783	ACH-000784	753576	ESCC	Esophageal Squamous Cell Carcinoma	Esophageal Squamous Cell Carcinoma	Esophagus/Stomach	JTC-801	2.05396	OPIOID RECEPTOR ANTAGONIST	OPRL1
94563	ACH-000198	906856	CELNOS	Chronic Eosinophilic Leukemia, NOS	Myeloproliferative Neoplasms	Myeloid	IMPENTAMINE	2.04965	HISTAMINE RECEPTOR ANTAGONIST	HRH3
159276	ACH-000309	909721	LUAD	Lung Adenocarcinoma	Non-Small Cell Lung Cancer	Lung	DRONEDARONE	2.04915	ADRENERGIC RECEPTOR ANTAGONIST	ADRA1A, ADRA1B, ADRA1D, ADRA2A, ADRA2B, ADRA2C, ADRB1, CACNA1C, CACNA1D, CACNA1F, CACNA1S, CACNB1, CACNB2, CACNB3, CACNB4, KCNA5, KCNH2, KCNK2, SCN1A
70491	ACH-000146	909771	AML	Acute Myeloid Leukemia	Acute Myeloid Leukemia	Myeloid	TY-52156	2.04903	SPHINGOSINE 1-PHOSPHATE RECEPTOR ANTAGONIST	S1PR3
231441	ACH-000427	908461	TSTAD	Tubular Stomach Adenocarcinoma	Esophagogastric Adenocarcinoma	Esophagus/Stomach	FK-888	2.04236	TACHYKININ ANTAGONIST	TACR1, TACR2
634993	ACH-000998	910554	COAD	Colon Adenocarcinoma	Colorectal Adenocarcinoma	Bowel	RO-10-5824	2.04088	DOPAMINE RECEPTOR AGONIST	DRD4
600977	ACH-000958	909751	COAD	Colon Adenocarcinoma	Colorectal Adenocarcinoma	Bowel	BMS-986020	2.03862	LYSOPHOSPHATIDIC ACID RECEPTOR ANTAGONIST	LPAR1
417893	ACH-000704	910548	SOC	Serous Ovarian Cancer	Ovarian Epithelial Tumor	Ovary/Fallopian Tube	OXYPHENCYCLIMINE	2.03784	CHOLINERGIC RECEPTOR ANTAGONIST	CHRM1, CHRM2, CHRM3
527973	ACH-000858	753569	LUSC	Lung Squamous Cell Carcinoma	Non-Small Cell Lung Cancer	Lung	ASENAPINE	2.03447	DOPAMINE RECEPTOR ANTAGONIST, SEROTONIN RECEPTOR ANTAGONIST	ADRA1A, ADRA2A, ADRA2B, ADRA2C, ADRB1, ADRB2, DRD1, DRD2, DRD3, DRD4, HRH1, HRH2, HTR1A, HTR1B, HTR1D, HTR1E, HTR2A, HTR2B, HTR2C, HTR5A, HTR6, HTR7
538648	ACH-000875	687820	LUAD	Lung Adenocarcinoma	Non-Small Cell Lung Cancer	Lung	OLEOYLETHANOLAMIDE	2.03203	CANNABINOID RECEPTOR AGONIST, GLUCOSE DEPENDENT INSULINOTROPIC RECEPTOR AGONIST, POTASSIUM CHANNEL BLOCKER, PPAR RECEPTOR AGONIST	CNR1, GPR119, GPR55, PPARA
299559	ACH-000521	722045	LUAD	Lung Adenocarcinoma	Non-Small Cell Lung Cancer	Lung	TC-G-1000	2.02737	ADRENERGIC RECEPTOR AGONIST	ADRA2A, ADRA2B, ADRA2C
527360	ACH-000858	753569	LUSC	Lung Squamous Cell Carcinoma	Non-Small Cell Lung Cancer	Lung	BISOPROLOL	2.02724	ADRENERGIC RECEPTOR ANTAGONIST	ADRB1, ADRB2
427889	ACH-000720	687459	BLCA	Bladder Urothelial Carcinoma	Bladder Urothelial Carcinoma	Bladder/Urinary Tract	ACDPP	2.02312	GLUTAMATE RECEPTOR ANTAGONIST	GRM5
212106	ACH-000400	909718	COAD	Colon Adenocarcinoma	Colorectal Adenocarcinoma	Bowel	ISOLIQUIRITIGENIN	2.02301	GUANYLATE CYCLASE ACTIVATOR	GABBR1
607342	ACH-000966	905968	EOV	Endometrioid Ovarian Cancer	Ovarian Epithelial Tumor	Ovary/Fallopian Tube	3'-FLUOROBENZYLSPIPERONE	2.01186	DOPAMINE RECEPTOR LIGAND	DRD2
485698	ACH-000803	910692	SCLC	Small Cell Lung Cancer	Lung Neuroendocrine Tumor	Lung	AVE-0991	2.00889	ANGIOTENSIN RECEPTOR AGONIST	MRGPRX1
319708	ACH-000555	905948	RCC	Renal Cell Carcinoma	Renal Cell Carcinoma	Kidney	MOZAVAPTAN	2.00705	VASOPRESSIN RECEPTOR ANTAGONIST	AVPR1A, AVPR1B, AVPR2
527900	ACH-000858	753569	LUSC	Lung Squamous Cell Carcinoma	Non-Small Cell Lung Cancer	Lung	DESLORATADINE	1.99792	HISTAMINE RECEPTOR ANTAGONIST	HRH1
231517	ACH-000427	908461	TSTAD	Tubular Stomach Adenocarcinoma	Esophagogastric Adenocarcinoma	Esophagus/Stomach	DROPERIDOL	1.99587	DOPAMINE RECEPTOR ANTAGONIST	ADRA1A, DRD2, DRD3, DRD4, HTR2A
574729	ACH-000917	1503371	ESCC	Esophageal Squamous Cell Carcinoma	Esophageal Squamous Cell Carcinoma	Esophagus/Stomach	ABARELIX	1.99462	GONADOTROPIN RELEASING FACTOR HORMONE RECEPTOR ANTAGONIST	GNRHR
231852	ACH-000427	908461	TSTAD	Tubular Stomach Adenocarcinoma	Esophagogastric Adenocarcinoma	Esophagus/Stomach	SITAXENTAN	1.99305	ENDOTHELIN RECEPTOR ANTAGONIST	EDNRA, EDNRB
95096	ACH-000200	908449	GB	Glioblastoma	Diffuse Glioma	CNS/Brain	ACEFYLLINE	1.98843	ADENOSINE RECEPTOR AGONIST	ADORA1
332739	ACH-000572	906865	MEL	Melanoma	Melanoma	Skin	EIPA	1.98575	SODIUM/HYDROGEN EXCHANGER INHIBITOR, TRANSIENT RECEPTOR POTENTIAL POLYCYSTIC INHIBITOR	ADRA2A, ASIC1, PKD2L1
675327	ACH-001578	908441	EMBCA	Embryonal Carcinoma	Non-Seminomatous Germ Cell Tumor	Testis	ABARELIX	1.97587	GONADOTROPIN RELEASING FACTOR HORMONE RECEPTOR ANTAGONIST	GNRHR
94733	ACH-000200	908449	GB	Glioblastoma	Diffuse Glioma	CNS/Brain	L-152804	1.97489	NEUROPEPTIDE RECEPTOR ANTAGONIST	NPY5R
95068	ACH-000200	908449	GB	Glioblastoma	Diffuse Glioma	CNS/Brain	SDZ-WAG-994	1.9742	ADENOSINE RECEPTOR AGONIST	ADORA1
356092	ACH-000616	1240151	STAD	Stomach Adenocarcinoma	Esophagogastric Adenocarcinoma	Esophagus/Stomach	RO-10-5824	1.96877	DOPAMINE RECEPTOR AGONIST	DRD4
601011	ACH-000958	909751	COAD	Colon Adenocarcinoma	Colorectal Adenocarcinoma	Bowel	LOSARTAN	1.96399	ANGIOTENSIN RECEPTOR ANTAGONIST	AGTR1
329137	ACH-000569	907173	PLEMESO	Pleural Mesothelioma, Epithelioid Type	Pleural Mesothelioma	Pleura	AVE-0991	1.96234	ANGIOTENSIN RECEPTOR AGONIST	MRGPRX1
295047	ACH-000515	1303901	SCLC	Small Cell Lung Cancer	Lung Neuroendocrine Tumor	Lung	NGD-98-2	1.95801	CORTICOTROPIN RELEASING FACTOR RECEPTOR ANTAGONIST	CRHR1
574821	ACH-000917	1503371	ESCC	Esophageal Squamous Cell Carcinoma	Esophageal Squamous Cell Carcinoma	Esophagus/Stomach	VU0360172	1.9568	GLUTAMATE RECEPTOR POSITIVE ALLOSTERIC MODULATOR	GRM5
153021	ACH-000294	1323913	AML	Acute Myeloid Leukemia	Acute Myeloid Leukemia	Myeloid	CYM-5541	1.94661	SPHINGOSINE 1-PHOSPHATE RECEPTOR AGONIST	S1PR3
601013	ACH-000958	909751	COAD	Colon Adenocarcinoma	Colorectal Adenocarcinoma	Bowel	NGD-98-2	1.94151	CORTICOTROPIN RELEASING FACTOR RECEPTOR ANTAGONIST	CRHR1
601002	ACH-000958	909751	COAD	Colon Adenocarcinoma	Colorectal Adenocarcinoma	Bowel	TC-O-9311	1.93734	G PROTEIN-COUPLED RECEPTOR AGONIST	GPR139
231856	ACH-000427	908461	TSTAD	Tubular Stomach Adenocarcinoma	Esophagogastric Adenocarcinoma	Esophagus/Stomach	LUZINDOLE	1.93689	MELATONIN RECEPTOR ANTAGONIST	MTNR1A, MTNR1B
137709	ACH-000269	910933	GB	Glioblastoma	Diffuse Glioma	CNS/Brain	TAFLUPROST	1.93617	PROSTAGLANDIN INHIBITOR	PTGFR
329087	ACH-000569	907173	PLEMESO	Pleural Mesothelioma, Epithelioid Type	Pleural Mesothelioma	Pleura	ATROPINE-OXIDE	1.92768	ACETYLCHOLINE RECEPTOR ANTAGONIST	CHRM1, CHRM2, CHRM3, CHRM4, CHRM5
332686	ACH-000572	906865	MEL	Melanoma	Melanoma	Skin	AM095	1.9225	LYSOPHOSPHATIDIC ACID RECEPTOR ANTAGONIST	LPAR1
332687	ACH-000572	906865	MEL	Melanoma	Melanoma	Skin	BMS-986020	1.9225	LYSOPHOSPHATIDIC ACID RECEPTOR ANTAGONIST	LPAR1
456931	ACH-000763	1659818	PCM	Plasma Cell Myeloma	Non-Hodgkin Lymphoma	Lymphoid	JNJ-10397049	1.91916	OREXIN RECEPTOR ANTAGONIST	HCRTR1, HCRTR2
94579	ACH-000198	906856	CELNOS	Chronic Eosinophilic Leukemia, NOS	Myeloproliferative Neoplasms	Myeloid	BAY-60-6583	1.91898	ADENOSINE RECEPTOR AGONIST	ADORA1, ADORA2A, ADORA2B, ADORA3
414844	ACH-000698	907295	SCLC	Small Cell Lung Cancer	Lung Neuroendocrine Tumor	Lung	AMBRISENTAN	1.91877	ENDOTHELIN RECEPTOR ANTAGONIST	EDNRA, EDNRB
137697	ACH-000269	910933	GB	Glioblastoma	Diffuse Glioma	CNS/Brain	YM-298198-DESMETHYL	1.9169	GLUTAMATE RECEPTOR ANTAGONIST	GRM1
36133	ACH-000072	908126	CMLBCRABL1	Chronic Myeloid Leukemia, BCR-ABL1+	Myeloproliferative Neoplasms	Myeloid	JNJ-10397049	1.91408	OREXIN RECEPTOR ANTAGONIST	HCRTR1, HCRTR2
329104	ACH-000569	907173	PLEMESO	Pleural Mesothelioma, Epithelioid Type	Pleural Mesothelioma	Pleura	VU10010	1.91385	ACETYLCHOLINE RECEPTOR ALLOSTERIC MODULATOR	CHRM4
671852	ACH-001452	906695	HCL	Hairy Cell Leukemia	Non-Hodgkin Lymphoma	Lymphoid	NGD-98-2	1.91294	CORTICOTROPIN RELEASING FACTOR RECEPTOR ANTAGONIST	CRHR1
137451	ACH-000269	910933	GB	Glioblastoma	Diffuse Glioma	CNS/Brain	DINOPROST	1.9127	PROSTACYCLIN ANALOG	PTGDR, PTGDR2, PTGER1, PTGER2, PTGER3, PTGER4, PTGFR, PTGIR, TBXA2R
205437	ACH-000391	908134	ES	Ewing Sarcoma	Ewing Sarcoma	Bone	SCOPOLAMINE-N-OXIDE	1.90869	ACETYLCHOLINE RECEPTOR ANTAGONIST	CHRM1, CHRM2, CHRM3, CHRM4, CHRM5, SI
527250	ACH-000858	753569	LUSC	Lung Squamous Cell Carcinoma	Non-Small Cell Lung Cancer	Lung	NOMIFENSINE	1.90337	DOPAMINE REUPTAKE INHIBITOR, DOPAMINE UPTAKE INHIBITOR, NORADRENALINE UPTAKE INHIBITOR	DRD2, MAOA, MAOB, MPO, SLC6A2, SLC6A3
241573	ACH-000443	1240199	HGSOC	High-Grade Serous Ovarian Cancer	Ovarian Epithelial Tumor	Ovary/Fallopian Tube	LATANOPROST	1.89743	PROSTANOID RECEPTOR AGONIST	PTGFR
32038	ACH-000060	925348	PAAD	Pancreatic Adenocarcinoma	Pancreatic Adenocarcinoma	Pancreas	MOZAVAPTAN	1.8947	VASOPRESSIN RECEPTOR ANTAGONIST	AVPR1A, AVPR1B, AVPR2
600924	ACH-000958	909751	COAD	Colon Adenocarcinoma	Colorectal Adenocarcinoma	Bowel	MISOPROSTOL	1.89147	PROSTANOID RECEPTOR AGONIST	PTGER2, PTGER3, PTGER4, PTGIR
231776	ACH-000427	908461	TSTAD	Tubular Stomach Adenocarcinoma	Esophagogastric Adenocarcinoma	Esophagus/Stomach	SERATRODAST	1.89014	PROSTANOID RECEPTOR ANTAGONIST	TBXA2R
600971	ACH-000958	909751	COAD	Colon Adenocarcinoma	Colorectal Adenocarcinoma	Bowel	TECADENOSON	1.88984	ADENOSINE RECEPTOR AGONIST	ADORA1
268055	ACH-000475	1298146	HCC	Hepatocellular Carcinoma	Hepatocellular Carcinoma	Liver	PRANLUKAST	1.88894	LEUKOTRIENE RECEPTOR ANTAGONIST	CYSLTR1, CYSLTR2, IL5, MUC2, NFKB1, RNASE3, TNF
263481	ACH-000470	909748	READ	Rectal Adenocarcinoma	Colorectal Adenocarcinoma	Bowel	PARDOPRUNOX	1.88651	DOPAMINE RECEPTOR AGONIST, SEROTONIN RECEPTOR AGONIST	DRD2, DRD3, DRD4, HTR1A, HTR7
414656	ACH-000698	907295	SCLC	Small Cell Lung Cancer	Lung Neuroendocrine Tumor	Lung	NALMEFENE	1.8851	OPIOID RECEPTOR ANTAGONIST	OPRD1, OPRK1, OPRM1
231853	ACH-000427	908461	TSTAD	Tubular Stomach Adenocarcinoma	Esophagogastric Adenocarcinoma	Esophagus/Stomach	GNTI	1.88446	OPIOID RECEPTOR ANTAGONIST	OPRK1, OPRM1
274750	ACH-000482	1298537	LUAD	Lung Adenocarcinoma	Non-Small Cell Lung Cancer	Lung	GS-39783	1.88186	GABA RECEPTOR MODULATOR	GABBR1
414832	ACH-000698	907295	SCLC	Small Cell Lung Cancer	Lung Neuroendocrine Tumor	Lung	PAROXETINE	1.88169	SELECTIVE SEROTONIN REUPTAKE INHIBITOR (SSRI)	CHRM1, CHRM2, CHRM3, CHRM4, CHRM5, HTR2A, SLC6A2, SLC6A4
230809	ACH-000427	908461	TSTAD	Tubular Stomach Adenocarcinoma	Esophagogastric Adenocarcinoma	Esophagus/Stomach	PROTIRELIN	1.8783	THYROTROPIN RELEASING HORMONE RECEPTOR AGONIST	TRHR
299528	ACH-000521	722045	LUAD	Lung Adenocarcinoma	Non-Small Cell Lung Cancer	Lung	ALPHA-METHYLSEROTONIN	1.87818	SEROTONIN RECEPTOR AGONIST	HTR1D, HTR1E, HTR1F, HTR2A, HTR2B, HTR2C, HTR4
249069	ACH-000452	753623	ESCC	Esophageal Squamous Cell Carcinoma	Esophageal Squamous Cell Carcinoma	Esophagus/Stomach	CGS-15943	1.87252	ADENOSINE RECEPTOR ANTAGONIST	ADORA1, ADORA2A, ADORA2B, ADORA3
190796	ACH-000364	909776	OS	Osteosarcoma	Osteosarcoma	Bone	NECA	1.8653	ADENOSINE RECEPTOR AGONIST	ADORA1, ADORA2A, ADORA2B, ADORA3, HSP90B1
262932	ACH-000470	909748	READ	Rectal Adenocarcinoma	Colorectal Adenocarcinoma	Bowel	LIMAPROST-ALFADEX	1.86336	PROSTANOID RECEPTOR AGONIST	PTGER1
231093	ACH-000427	908461	TSTAD	Tubular Stomach Adenocarcinoma	Esophagogastric Adenocarcinoma	Esophagus/Stomach	RAMELTEON	1.86062	MELATONIN RECEPTOR AGONIST	MTNR1A, MTNR1B
414555	ACH-000698	907295	SCLC	Small Cell Lung Cancer	Lung Neuroendocrine Tumor	Lung	ICI-89406	1.85774	ADRENERGIC RECEPTOR ANTAGONIST	ADRB1, ADRB2
332689	ACH-000572	906865	MEL	Melanoma	Melanoma	Skin	TC-G-1000	1.85743	ADRENERGIC RECEPTOR AGONIST	ADRA2A, ADRA2B, ADRA2C
321842	ACH-000560	906848	STSC	Small Cell Carcinoma of the Stomach	Esophagogastric Adenocarcinoma	Esophagus/Stomach	TECADENOSON	1.85736	ADENOSINE RECEPTOR AGONIST	ADORA1
2591	ACH-000007	907795	COAD	Colon Adenocarcinoma	Colorectal Adenocarcinoma	Bowel	PD-81723	1.85426	ADENOSINE RECEPTOR AGONIST	ADORA1
212317	ACH-000400	909718	COAD	Colon Adenocarcinoma	Colorectal Adenocarcinoma	Bowel	PHENYLEPHRINE	1.85416	ADRENERGIC RECEPTOR AGONIST	ADRA1A, ADRA1B, ADRA1D
96832	ACH-000204	907791	PCM	Plasma Cell Myeloma	Non-Hodgkin Lymphoma	Lymphoid	METHANTHELINE	1.85386	ACETYLCHOLINE RECEPTOR ANTAGONIST	CHRM1, HRH2
152963	ACH-000294	1323913	AML	Acute Myeloid Leukemia	Acute Myeloid Leukemia	Myeloid	VU10010	1.85247	ACETYLCHOLINE RECEPTOR ALLOSTERIC MODULATOR	CHRM4
22420	ACH-000040	687588	ASTR	Astrocytoma	Diffuse Glioma	CNS/Brain	DIPRAGLURANT	1.8524	GLUTAMATE RECEPTOR NEGATIVE ALLOSTERIC MODULATOR	GRM5
94625	ACH-000198	906856	CELNOS	Chronic Eosinophilic Leukemia, NOS	Myeloproliferative Neoplasms	Myeloid	CYSTEAMINE	1.84828	TISSUE TRANSGLUTAMINASE INHIBITOR	NPY2R, SST
527239	ACH-000858	753569	LUSC	Lung Squamous Cell Carcinoma	Non-Small Cell Lung Cancer	Lung	NICARDIPINE	1.84743	CALCIUM CHANNEL BLOCKER	ADORA3, ADRA1A, ADRA1B, ADRA1D, CACNA1C, CACNA1D, CACNA2D1, CACNB2, CALM1, CHRM1, CHRM2, CHRM3, CHRM4, CHRM5, PDE1A, PDE1B
574767	ACH-000917	1503371	ESCC	Esophageal Squamous Cell Carcinoma	Esophageal Squamous Cell Carcinoma	Esophagus/Stomach	BMS-470539	1.84377	MELANOCORTIN RECEPTOR AGONIST	MC1R
455123	ACH-000759	908120	IDC	Breast Invasive Ductal Carcinoma	Invasive Breast Carcinoma	Breast	PILOCARPINE	1.83829	ACETYLCHOLINE RECEPTOR AGONIST	CHRM1, CHRM2, CHRM3, CHRM4, CHRM5
137729	ACH-000269	910933	GB	Glioblastoma	Diffuse Glioma	CNS/Brain	RO-67-7476	1.83716	GLUTAMATE RECEPTOR POSITIVE ALLOSTERIC MODULATOR	GRM1
671787	ACH-001452	906695	HCL	Hairy Cell Leukemia	Non-Hodgkin Lymphoma	Lymphoid	VU10010	1.83697	ACETYLCHOLINE RECEPTOR ALLOSTERIC MODULATOR	CHRM4
675391	ACH-001578	908441	EMBCA	Embryonal Carcinoma	Non-Seminomatous Germ Cell Tumor	Testis	LYLAMINE	1.83552	CANNABINOID RECEPTOR AGONIST	CNR1
72147	ACH-000149	717431	NBL	Neuroblastoma	Neuroblastoma	Peripheral Nervous System	PAOPA	1.83448	DOPAMINE RECEPTOR MODULATOR	DRD2
469990	ACH-000780	908468	SCLC	Small Cell Lung Cancer	Lung Neuroendocrine Tumor	Lung	JNJ-10397049	1.83404	OREXIN RECEPTOR ANTAGONIST	HCRTR1, HCRTR2
151096	ACH-000291	1240197	SOC	Serous Ovarian Cancer	Ovarian Epithelial Tumor	Ovary/Fallopian Tube	BUFLOMEDIL	1.83368	ADRENERGIC RECEPTOR ANTAGONIST, CALCIUM CHANNEL BLOCKER	ADRA1A
600914	ACH-000958	909751	COAD	Colon Adenocarcinoma	Colorectal Adenocarcinoma	Bowel	NEMONAPRIDE	1.833	DOPAMINE RECEPTOR ANTAGONIST	DRD2, DRD3, DRD4
528011	ACH-000858	753569	LUSC	Lung Squamous Cell Carcinoma	Non-Small Cell Lung Cancer	Lung	GOSERELIN-ACETATE	1.83145	GONADOTROPIN RELEASING FACTOR HORMONE RECEPTOR AGONIST	GNRHR, LHCGR
675328	ACH-001578	908441	EMBCA	Embryonal Carcinoma	Non-Seminomatous Germ Cell Tumor	Testis	TECADENOSON	1.83132	ADENOSINE RECEPTOR AGONIST	ADORA1
1419	ACH-000006	908148	AMOL	Acute Monoblastic/Monocytic Leukemia	Acute Myeloid Leukemia	Myeloid	SAG	1.83068	SMOOTHENED RECEPTOR AGONIST	SMO, TRPC6
574813	ACH-000917	1503371	ESCC	Esophageal Squamous Cell Carcinoma	Esophageal Squamous Cell Carcinoma	Esophagus/Stomach	ONO-8130	1.82778	PROSTANOID RECEPTOR ANTAGONIST	PTGER1
280792	ACH-000489	909746	COAD	Colon Adenocarcinoma	Colorectal Adenocarcinoma	Bowel	OXYPHENCYCLIMINE	1.8245	CHOLINERGIC RECEPTOR ANTAGONIST	CHRM1, CHRM2, CHRM3
22928	ACH-000040	687588	ASTR	Astrocytoma	Diffuse Glioma	CNS/Brain	GSK1562590	1.82049	UROTENSIN RECEPTOR ANTAGONIST	UTS2R
212339	ACH-000400	909718	COAD	Colon Adenocarcinoma	Colorectal Adenocarcinoma	Bowel	LOSARTAN	1.82016	ANGIOTENSIN RECEPTOR ANTAGONIST	AGTR1
574724	ACH-000917	1503371	ESCC	Esophageal Squamous Cell Carcinoma	Esophageal Squamous Cell Carcinoma	Esophagus/Stomach	DIHYDROXYPHENYLGLYCINE	1.81976	GLUTAMATE RECEPTOR AGONIST	GRM1, GRM5
634528	ACH-000998	910554	COAD	Colon Adenocarcinoma	Colorectal Adenocarcinoma	Bowel	GW-405833	1.81656	CANNABINOID RECEPTOR AGONIST	CNR2
634941	ACH-000998	910554	COAD	Colon Adenocarcinoma	Colorectal Adenocarcinoma	Bowel	XANOMELINE	1.81468	ACETYLCHOLINE RECEPTOR AGONIST	CHRM1, CHRM2, CHRM3, CHRM4, CHRM5, HTR1A, HTR1B, HTR1D, HTR1E, HTR1F, HTR2A, HTR2B, HTR2C, HTR6, HTR7
303786	ACH-000530	687983	SCLC	Small Cell Lung Cancer	Lung Neuroendocrine Tumor	Lung	EMD-386088	1.81419	SEROTONIN RECEPTOR AGONIST	HTR6
94597	ACH-000198	906856	CELNOS	Chronic Eosinophilic Leukemia, NOS	Myeloproliferative Neoplasms	Myeloid	YM-298198	1.80939	GLUTAMATE RECEPTOR ANTAGONIST	GRM1
619640	ACH-000978	1240127	UCEC	Endometrial Carcinoma	Endometrial Carcinoma	Uterus	NTRC-824	1.80791	NEUROTENSIN RECEPTOR ANTAGONIST	NTSR2
436165	ACH-000733	687807	LUAD	Lung Adenocarcinoma	Non-Small Cell Lung Cancer	Lung	XANOMELINE	1.80162	ACETYLCHOLINE RECEPTOR AGONIST	CHRM1, CHRM2, CHRM3, CHRM4, CHRM5, HTR1A, HTR1B, HTR1D, HTR1E, HTR1F, HTR2A, HTR2B, HTR2C, HTR6, HTR7
233558	ACH-000429	910920	RCC	Renal Cell Carcinoma	Renal Cell Carcinoma	Kidney	BAN-ORL-24	1.79931	NOCICEPTIN/ORPHANIN FQ RECEPTOR ANTAGONIST	OPRL1
153029	ACH-000294	1323913	AML	Acute Myeloid Leukemia	Acute Myeloid Leukemia	Myeloid	TCS-3035	1.79797	G PROTEIN-COUPLED RECEPTOR AGONIST	GPR35
142285	ACH-000276	749717	IDC	Breast Invasive Ductal Carcinoma	Invasive Breast Carcinoma	Breast	SB-297006	1.79793	CC CHEMOKINE RECEPTOR ANTAGONIST	CCR3
600749	ACH-000958	909751	COAD	Colon Adenocarcinoma	Colorectal Adenocarcinoma	Bowel	MK-0812	1.79695	CC CHEMOKINE RECEPTOR ANTAGONIST	CCR2
262653	ACH-000470	909748	READ	Rectal Adenocarcinoma	Colorectal Adenocarcinoma	Bowel	MEDETOMIDINE	1.79693	ADRENERGIC RECEPTOR AGONIST	ADRA1A, ADRA1B, ADRA1D, ADRA2A, ADRA2B, ADRA2C
669196	ACH-001374	909255	OMGCT	Mixed Germ Cell Tumor	Ovarian Germ Cell Tumor	Ovary/Fallopian Tube	S1P1-AGONIST-III	1.7966	SPHINGOSINE KINASE INHIBITOR	S1PR1
71899	ACH-000149	717431	NBL	Neuroblastoma	Neuroblastoma	Peripheral Nervous System	CYPROHEPTADINE	1.79651	HISTAMINE RECEPTOR ANTAGONIST	ADRA1A, ADRA1B, ADRA1D, CHRM1, CHRM2, CHRM3, HRH1, HTR2A, HTR2C, HTR6, HTR7
231793	ACH-000427	908461	TSTAD	Tubular Stomach Adenocarcinoma	Esophagogastric Adenocarcinoma	Esophagus/Stomach	MK-5046	1.79428	BOMBESIN RECEPTOR AGONIST	BRS3, GRPR, NMBR
427729	ACH-000720	687459	BLCA	Bladder Urothelial Carcinoma	Bladder Urothelial Carcinoma	Bladder/Urinary Tract	3'-FLUOROBENZYLSPIPERONE	1.79208	DOPAMINE RECEPTOR LIGAND	DRD2
137670	ACH-000269	910933	GB	Glioblastoma	Diffuse Glioma	CNS/Brain	CJ-033466	1.79184	SEROTONIN RECEPTOR AGONIST	HTR4
574789	ACH-000917	1503371	ESCC	Esophageal Squamous Cell Carcinoma	Esophageal Squamous Cell Carcinoma	Esophagus/Stomach	CYPROTERONE-ACETATE	1.78971	ANDROGEN RECEPTOR ANTAGONIST	ADORA1, AR
1352	ACH-000006	908148	AMOL	Acute Monoblastic/Monocytic Leukemia	Acute Myeloid Leukemia	Myeloid	L-694247	1.78834	SEROTONIN RECEPTOR AGONIST	HTR1A, HTR1B, HTR1D
519607	ACH-000847	907055	STAD	Stomach Adenocarcinoma	Esophagogastric Adenocarcinoma	Esophagus/Stomach	GS-39783	1.78656	GABA RECEPTOR MODULATOR	GABBR1
675368	ACH-001578	908441	EMBCA	Embryonal Carcinoma	Non-Seminomatous Germ Cell Tumor	Testis	L-760735	1.78284	TACHYKININ ANTAGONIST	TACR1
485697	ACH-000803	910692	SCLC	Small Cell Lung Cancer	Lung Neuroendocrine Tumor	Lung	METHYSERGIDE	1.78282	SEROTONIN RECEPTOR ANTAGONIST	HTR1B, HTR1D, HTR1E, HTR1F, HTR2A, HTR2B, HTR2C, HTR5A, HTR6, HTR7
137271	ACH-000269	910933	GB	Glioblastoma	Diffuse Glioma	CNS/Brain	MK-0812	1.78059	CC CHEMOKINE RECEPTOR ANTAGONIST	CCR2
600979	ACH-000958	909751	COAD	Colon Adenocarcinoma	Colorectal Adenocarcinoma	Bowel	ALPHA-METHYLSEROTONIN	1.77915	SEROTONIN RECEPTOR AGONIST	HTR1D, HTR1E, HTR1F, HTR2A, HTR2B, HTR2C, HTR4
496639	ACH-000819	1240168	GB	Glioblastoma	Diffuse Glioma	CNS/Brain	OXYPHENCYCLIMINE	1.77826	CHOLINERGIC RECEPTOR ANTAGONIST	CHRM1, CHRM2, CHRM3
267547	ACH-000475	1298146	HCC	Hepatocellular Carcinoma	Hepatocellular Carcinoma	Liver	DROXIDOPA	1.77514	NOREPINEPHRINE PRECURSOR	ADRA1A, ADRA1B, ADRA1D, ADRA2A, ADRA2B, ADRA2C, ADRB1, ADRB2, ADRB3, PAH
556862	ACH-000895	1290771	COAD	Colon Adenocarcinoma	Colorectal Adenocarcinoma	Bowel	TC-O-9311	1.77472	G PROTEIN-COUPLED RECEPTOR AGONIST	GPR139
38913	ACH-000082	1290807	OS	Osteosarcoma	Osteosarcoma	Bone	BP-897	1.77444	DOPAMINE RECEPTOR AGONIST	ADRA1A, ADRA1D, ADRA2A, DRD1, DRD2, DRD3, DRD4, HTR1A, HTR2B
329141	ACH-000569	907173	PLEMESO	Pleural Mesothelioma, Epithelioid Type	Pleural Mesothelioma	Pleura	JNJ-27141491	1.77402	CC CHEMOKINE RECEPTOR ANTAGONIST	CCR2
199563	ACH-000378	1240191	LUAS	Lung Adenosquamous Carcinoma	Non-Small Cell Lung Cancer	Lung	CGS-15943	1.77389	ADENOSINE RECEPTOR ANTAGONIST	ADORA1, ADORA2A, ADORA2B, ADORA3
600913	ACH-000958	909751	COAD	Colon Adenocarcinoma	Colorectal Adenocarcinoma	Bowel	ANTAZOLINE	1.77379	ANTIHISTAMINE	HRH1
231823	ACH-000427	908461	TSTAD	Tubular Stomach Adenocarcinoma	Esophagogastric Adenocarcinoma	Esophagus/Stomach	4-DAMP	1.7724	CHOLINERGIC RECEPTOR ANTAGONIST	CHRM1, CHRM2, CHRM3, CHRM4, CHRM5
601009	ACH-000958	909751	COAD	Colon Adenocarcinoma	Colorectal Adenocarcinoma	Bowel	TY-52156	1.77051	SPHINGOSINE 1-PHOSPHATE RECEPTOR ANTAGONIST	S1PR3
556867	ACH-000895	1290771	COAD	Colon Adenocarcinoma	Colorectal Adenocarcinoma	Bowel	JNJ-10397049	1.76929	OREXIN RECEPTOR ANTAGONIST	HCRTR1, HCRTR2
409831	ACH-000688	1480360	MXOV	Mixed Ovarian Carcinoma	Ovarian Epithelial Tumor	Ovary/Fallopian Tube	PINDOLOL-(-)	1.76796	ADRENERGIC RECEPTOR ANTAGONIST, SEROTONIN RECEPTOR ANTAGONIST	HTR1A
76641	ACH-000161	906805	LUAD	Lung Adenocarcinoma	Non-Small Cell Lung Cancer	Lung	ACEFYLLINE	1.76777	ADENOSINE RECEPTOR AGONIST	ADORA1
417761	ACH-000704	910548	SOC	Serous Ovarian Cancer	Ovarian Epithelial Tumor	Ovary/Fallopian Tube	NAFTOPIDIL	1.76587	ADRENERGIC RECEPTOR ANTAGONIST	ADRA1A
211978	ACH-000400	909718	COAD	Colon Adenocarcinoma	Colorectal Adenocarcinoma	Bowel	OXOTREMORINE-M	1.76553	ACETYLCHOLINE RECEPTOR AGONIST	CHRM1, CHRM2, CHRM3, CHRM4
428400	ACH-000720	687459	BLCA	Bladder Urothelial Carcinoma	Bladder Urothelial Carcinoma	Bladder/Urinary Tract	TC-O-9311	1.76532	G PROTEIN-COUPLED RECEPTOR AGONIST	GPR139
22298	ACH-000040	687588	ASTR	Astrocytoma	Diffuse Glioma	CNS/Brain	3'-FLUOROBENZYLSPIPERONE	1.76469	DOPAMINE RECEPTOR LIGAND	DRD2
151505	ACH-000291	1240197	SOC	Serous Ovarian Cancer	Ovarian Epithelial Tumor	Ovary/Fallopian Tube	RO-10-5824	1.76406	DOPAMINE RECEPTOR AGONIST	DRD4
299512	ACH-000521	722045	LUAD	Lung Adenocarcinoma	Non-Small Cell Lung Cancer	Lung	RP-001	1.76257	SPHINGOSINE 1-PHOSPHATE RECEPTOR AGONIST	S1PR1
30885	ACH-000054	907064	FIBS	Fibrosarcoma	Fibrosarcoma	Soft Tissue	SOLIFENACIN-SUCCINATE	1.7621	ACETYLCHOLINE RECEPTOR ANTAGONIST	CHRM1, CHRM2, CHRM3, CHRM4, CHRM5
573670	ACH-000917	1503371	ESCC	Esophageal Squamous Cell Carcinoma	Esophageal Squamous Cell Carcinoma	Esophagus/Stomach	METAPROTERENOL	1.76081	ADRENERGIC RECEPTOR AGONIST	ADRB2
329162	ACH-000569	907173	PLEMESO	Pleural Mesothelioma, Epithelioid Type	Pleural Mesothelioma	Pleura	CYM-5541	1.75822	SPHINGOSINE 1-PHOSPHATE RECEPTOR AGONIST	S1PR3
1402	ACH-000006	908148	AMOL	Acute Monoblastic/Monocytic Leukemia	Acute Myeloid Leukemia	Myeloid	LOSARTAN	1.75797	ANGIOTENSIN RECEPTOR ANTAGONIST	AGTR1
574296	ACH-000917	1503371	ESCC	Esophageal Squamous Cell Carcinoma	Esophageal Squamous Cell Carcinoma	Esophagus/Stomach	RANITIDINE	1.75394	HISTAMINE RECEPTOR ANTAGONIST	HRH2
71756	ACH-000149	717431	NBL	Neuroblastoma	Neuroblastoma	Peripheral Nervous System	BUPHENINE	1.75377	ADRENERGIC RECEPTOR AGONIST	ADRB2
409795	ACH-000688	1480360	MXOV	Mixed Ovarian Carcinoma	Ovarian Epithelial Tumor	Ovary/Fallopian Tube	LEVOBETAXOLOL	1.75314	ADRENERGIC RECEPTOR ANTAGONIST	ADRB1, ADRB2
262607	ACH-000470	909748	READ	Rectal Adenocarcinoma	Colorectal Adenocarcinoma	Bowel	SYNEPHRINE	1.75273	ADRENERGIC RECEPTOR AGONIST	ADRA1A
600947	ACH-000958	909751	COAD	Colon Adenocarcinoma	Colorectal Adenocarcinoma	Bowel	TREPIBUTONE	1.75047	CHOLINERGIC RECEPTOR ANTAGONIST	CHRM1, CHRM2, CHRM3, CHRM4
94850	ACH-000200	908449	GB	Glioblastoma	Diffuse Glioma	CNS/Brain	OXOTREMORINE-M	1.74851	ACETYLCHOLINE RECEPTOR AGONIST	CHRM1, CHRM2, CHRM3, CHRM4
427445	ACH-000720	687459	BLCA	Bladder Urothelial Carcinoma	Bladder Urothelial Carcinoma	Bladder/Urinary Tract	BISOPROLOL	1.74838	ADRENERGIC RECEPTOR ANTAGONIST	ADRB1, ADRB2
484073	ACH-000802	910926	BLCA	Bladder Urothelial Carcinoma	Bladder Urothelial Carcinoma	Bladder/Urinary Tract	INDORAMIN	1.74547	ADRENERGIC RECEPTOR ANTAGONIST	ADRA1A, ADRA1B, ADRA1D, ADRA2B, ADRA2C
9205	ACH-000015	908471	LCLC	Large Cell Lung Carcinoma	Non-Small Cell Lung Cancer	Lung	SCH-58261	1.74517	ADENOSINE RECEPTOR ANTAGONIST	ADORA1, ADORA2A, ADORA2B, ADORA3
96824	ACH-000204	907791	PCM	Plasma Cell Myeloma	Non-Hodgkin Lymphoma	Lymphoid	CERULETIDE	1.74502	CCK RECEPTOR AGONIST	CCKAR
137376	ACH-000269	910933	GB	Glioblastoma	Diffuse Glioma	CNS/Brain	DEXFENFLURAMINE	1.74478	SEROTONIN RECEPTOR AGONIST	HTR2C, SLC6A4
122966	ACH-000248	910704	BRCA	Invasive Breast Carcinoma	Invasive Breast Carcinoma	Breast	BMS-182874	1.74461	ENDOTHELIN RECEPTOR ANTAGONIST	EDNRA
485648	ACH-000803	910692	SCLC	Small Cell Lung Cancer	Lung Neuroendocrine Tumor	Lung	ATROPINE-OXIDE	1.74346	ACETYLCHOLINE RECEPTOR ANTAGONIST	CHRM1, CHRM2, CHRM3, CHRM4, CHRM5
571177	ACH-000913	907000	ESS	Endometrial Stromal Sarcoma	Uterine Sarcoma/Mesenchymal	Uterus	LEVOBETAXOLOL	1.74314	ADRENERGIC RECEPTOR ANTAGONIST	ADRB1, ADRB2
70458	ACH-000146	909771	AML	Acute Myeloid Leukemia	Acute Myeloid Leukemia	Myeloid	MK-2894	1.74128	PROSTAGLANDIN INHIBITOR	PTGER4
679042	ACH-001711	683667	PNET	Primitive Neuroectodermal Tumor	Embryonal Tumor	CNS/Brain	PSNCBAM-1	1.74092	CANNABINOID RECEPTOR MODULATOR	CNR1
1356	ACH-000006	908148	AMOL	Acute Monoblastic/Monocytic Leukemia	Acute Myeloid Leukemia	Myeloid	CJ-033466	1.73996	SEROTONIN RECEPTOR AGONIST	HTR4
60336	ACH-000120	906820	NBL	Neuroblastoma	Neuroblastoma	Peripheral Nervous System	3-MATIDA	1.73864	GLUTAMATE RECEPTOR ANTAGONIST	GRM1
101260	ACH-000210	753539	ES	Ewing Sarcoma	Ewing Sarcoma	Bone	EGLUMETAD	1.7372	GLUTAMATE RECEPTOR AGONIST	GRM2, GRM3, GRM6, GRM8
679017	ACH-001711	683667	PNET	Primitive Neuroectodermal Tumor	Embryonal Tumor	CNS/Brain	TC-G-1005	1.73669	G PROTEIN-COUPLED RECEPTOR AGONIST	GPBAR1
414848	ACH-000698	907295	SCLC	Small Cell Lung Cancer	Lung Neuroendocrine Tumor	Lung	CYCLOBENZAPRINE	1.73561	ADRENERGIC RECEPTOR AGONIST, SEROTONIN RECEPTOR AGONIST	HTR2A
257977	ACH-000464	910943	GB	Glioblastoma	Diffuse Glioma	CNS/Brain	LUZINDOLE	1.73339	MELATONIN RECEPTOR ANTAGONIST	MTNR1A, MTNR1B
574430	ACH-000917	1503371	ESCC	Esophageal Squamous Cell Carcinoma	Esophageal Squamous Cell Carcinoma	Esophagus/Stomach	ZK-811752	1.73234	CC CHEMOKINE RECEPTOR ANTAGONIST	CCR1
574431	ACH-000917	1503371	ESCC	Esophageal Squamous Cell Carcinoma	Esophageal Squamous Cell Carcinoma	Esophagus/Stomach	ZK811752	1.73234	CC CHEMOKINE RECEPTOR ANTAGONIST	CCR1
268062	ACH-000475	1298146	HCC	Hepatocellular Carcinoma	Hepatocellular Carcinoma	Liver	DIHYDROERGOCRISTINE	1.73116	ADRENERGIC RECEPTOR ANTAGONIST, PROLACTIN INHIBITOR	ADRA1A, ADRB1, DRD1, DRD2, DRD3, DRD4, DRD5, HTR1A, HTR2A, HTR3A, HTR4, HTR5A, HTR6, HTR7
633200	ACH-000997	905937	COAD	Colon Adenocarcinoma	Colorectal Adenocarcinoma	Bowel	NALTRINDOLE	1.73104	OPIOID RECEPTOR ANTAGONIST	OPRD1, OPRK1, OPRM1
485711	ACH-000803	910692	SCLC	Small Cell Lung Cancer	Lung Neuroendocrine Tumor	Lung	YM-298198	1.73072	GLUTAMATE RECEPTOR ANTAGONIST	GRM1
141926	ACH-000276	749717	IDC	Breast Invasive Ductal Carcinoma	Invasive Breast Carcinoma	Breast	CHLOROPYRAMINE	1.73008	HISTAMINE RECEPTOR ANTAGONIST	HRH1
94970	ACH-000200	908449	GB	Glioblastoma	Diffuse Glioma	CNS/Brain	PIRENPERONE	1.72981	SEROTONIN RECEPTOR ANTAGONIST	HTR2A, HTR7
230988	ACH-000427	908461	TSTAD	Tubular Stomach Adenocarcinoma	Esophagogastric Adenocarcinoma	Esophagus/Stomach	ALVIMOPAN	1.72682	OPIOID RECEPTOR ANTAGONIST	OPRD1, OPRK1, OPRM1
94578	ACH-000198	906856	CELNOS	Chronic Eosinophilic Leukemia, NOS	Myeloproliferative Neoplasms	Myeloid	PEMIROLAST	1.72499	MEDIATOR RELEASE INHIBITOR	HRH1
267427	ACH-000475	1298146	HCC	Hepatocellular Carcinoma	Hepatocellular Carcinoma	Liver	BISOPROLOL	1.72414	ADRENERGIC RECEPTOR ANTAGONIST	ADRB1, ADRB2
67144	ACH-000139	925346	PAAD	Pancreatic Adenocarcinoma	Pancreatic Adenocarcinoma	Pancreas	METHAPYRILENE	1.72392	HISTAMINE RECEPTOR ANTAGONIST	HRH1
8718	ACH-000015	908471	LCLC	Large Cell Lung Carcinoma	Non-Small Cell Lung Cancer	Lung	L-745870	1.72215	DOPAMINE RECEPTOR ANTAGONIST	DRD1, DRD2, DRD3, DRD4, HTR1A, HTR2A, HTR6, HTR7
137351	ACH-000269	910933	GB	Glioblastoma	Diffuse Glioma	CNS/Brain	METHSCOPOLAMINE	1.72153	ACETYLCHOLINE RECEPTOR ANTAGONIST	CHRM1, CHRM2, CHRM3
120168	ACH-000242	687455	BLCA	Bladder Urothelial Carcinoma	Bladder Urothelial Carcinoma	Bladder/Urinary Tract	RUPATADINE	1.72014	HISTAMINE RECEPTOR ANTAGONIST, PLATELET ACTIVATING FACTOR RECEPTOR ANTAGONIST	HRH1, PTAFR
212352	ACH-000400	909718	COAD	Colon Adenocarcinoma	Colorectal Adenocarcinoma	Bowel	LY320135	1.72005	CANNABINOID RECEPTOR ANTAGONIST	CNR1
496223	ACH-000814	1298144	MEL	Melanoma	Melanoma	Skin	BMS-470539	1.71917	MELANOCORTIN RECEPTOR AGONIST	MC1R
119534	ACH-000242	687455	BLCA	Bladder Urothelial Carcinoma	Bladder Urothelial Carcinoma	Bladder/Urinary Tract	PINDOLOL	1.719	ADRENERGIC RECEPTOR ANTAGONIST	ADRB1, ADRB2, HTR1A, HTR1B, HTR2A, HTR2B
22321	ACH-000040	687588	ASTR	Astrocytoma	Diffuse Glioma	CNS/Brain	CAREBASTINE	1.71797	HISTAMINE RECEPTOR ANTAGONIST	HRH1
485642	ACH-000803	910692	SCLC	Small Cell Lung Cancer	Lung Neuroendocrine Tumor	Lung	TECADENOSON	1.71451	ADENOSINE RECEPTOR AGONIST	ADORA1
150973	ACH-000291	1240197	SOC	Serous Ovarian Cancer	Ovarian Epithelial Tumor	Ovary/Fallopian Tube	PRASUGREL	1.71337	PURINERGIC RECEPTOR ANTAGONIST	P2RY12
70475	ACH-000146	909771	AML	Acute Myeloid Leukemia	Acute Myeloid Leukemia	Myeloid	JNJ-27141491	1.7133	CC CHEMOKINE RECEPTOR ANTAGONIST	CCR2
262923	ACH-000470	909748	READ	Rectal Adenocarcinoma	Colorectal Adenocarcinoma	Bowel	VOLINANSERIN	1.71211	SEROTONIN RECEPTOR ANTAGONIST	HTR2A, HTR2B, HTR2C, KCNH2
402244	ACH-000680	909757	COAD	Colon Adenocarcinoma	Colorectal Adenocarcinoma	Bowel	CAMICINAL	1.71178	MOTILIN RECEPTOR AGONIST	MLNR
241531	ACH-000443	1240199	HGSOC	High-Grade Serous Ovarian Cancer	Ovarian Epithelial Tumor	Ovary/Fallopian Tube	FAMOTIDINE	1.71066	HISTAMINE RECEPTOR ANTAGONIST	HRH2
600812	ACH-000958	909751	COAD	Colon Adenocarcinoma	Colorectal Adenocarcinoma	Bowel	BETULINIC-ACID	1.70953	APOPTOSIS STIMULANT, NFKB PATHWAY INHIBITOR	GPBAR1
403069	ACH-000680	909757	COAD	Colon Adenocarcinoma	Colorectal Adenocarcinoma	Bowel	TC-O-9311	1.70908	G PROTEIN-COUPLED RECEPTOR AGONIST	GPR139
141775	ACH-000276	749717	IDC	Breast Invasive Ductal Carcinoma	Invasive Breast Carcinoma	Breast	BW-180C	1.70869	OPIOID RECEPTOR AGONIST	OPRD1, OPRM1
137487	ACH-000269	910933	GB	Glioblastoma	Diffuse Glioma	CNS/Brain	ASENAPINE	1.70712	DOPAMINE RECEPTOR ANTAGONIST, SEROTONIN RECEPTOR ANTAGONIST	ADRA1A, ADRA2A, ADRA2B, ADRA2C, ADRB1, ADRB2, DRD1, DRD2, DRD3, DRD4, HRH1, HRH2, HTR1A, HTR1B, HTR1D, HTR1E, HTR2A, HTR2B, HTR2C, HTR5A, HTR6, HTR7
402499	ACH-000680	909757	COAD	Colon Adenocarcinoma	Colorectal Adenocarcinoma	Bowel	SB-225002	1.70557	CC CHEMOKINE RECEPTOR ANTAGONIST	CXCR2
199268	ACH-000378	1240191	LUAS	Lung Adenosquamous Carcinoma	Non-Small Cell Lung Cancer	Lung	FAMOTIDINE	1.70365	HISTAMINE RECEPTOR ANTAGONIST	HRH2
231295	ACH-000427	908461	TSTAD	Tubular Stomach Adenocarcinoma	Esophagogastric Adenocarcinoma	Esophagus/Stomach	PD-128907	1.69977	DOPAMINE RECEPTOR AGONIST	DRD2, DRD3
94537	ACH-000198	906856	CELNOS	Chronic Eosinophilic Leukemia, NOS	Myeloproliferative Neoplasms	Myeloid	SGS-742	1.69816	GABA RECEPTOR ANTAGONIST	GABBR1, GABBR2
262792	ACH-000470	909748	READ	Rectal Adenocarcinoma	Colorectal Adenocarcinoma	Bowel	CELIPROLOL	1.69698	ADRENERGIC RECEPTOR ANTAGONIST	ADRA2A, ADRB1, ADRB2
571113	ACH-000913	907000	ESS	Endometrial Stromal Sarcoma	Uterine Sarcoma/Mesenchymal	Uterus	3-MATIDA	1.69389	GLUTAMATE RECEPTOR ANTAGONIST	GRM1
120488	ACH-000242	687455	BLCA	Bladder Urothelial Carcinoma	Bladder Urothelial Carcinoma	Bladder/Urinary Tract	JNJ-10397049	1.69323	OREXIN RECEPTOR ANTAGONIST	HCRTR1, HCRTR2
137266	ACH-000269	910933	GB	Glioblastoma	Diffuse Glioma	CNS/Brain	MORIN	1.69254	CYTOCHROME P450 INHIBITOR	ADORA2A, ESR2, FASN, MCL1, SLC22A12
527982	ACH-000858	753569	LUSC	Lung Squamous Cell Carcinoma	Non-Small Cell Lung Cancer	Lung	LY344864	1.69207	SEROTONIN RECEPTOR AGONIST	HTR1A, HTR1B, HTR1D, HTR1E, HTR1F, HTR2A, HTR2B, HTR2C, HTR7
212081	ACH-000400	909718	COAD	Colon Adenocarcinoma	Colorectal Adenocarcinoma	Bowel	NITROCARAMIPHEN	1.69064	CHOLINERGIC RECEPTOR ANTAGONIST	CHRM1
231872	ACH-000427	908461	TSTAD	Tubular Stomach Adenocarcinoma	Esophagogastric Adenocarcinoma	Esophagus/Stomach	VU152100	1.68896	ACETYLCHOLINE RECEPTOR ALLOSTERIC MODULATOR	CHRM4
396478	ACH-000672	910779	LCLC	Large Cell Lung Carcinoma	Non-Small Cell Lung Cancer	Lung	CEBRANOPADOL	1.68857	OPIOID RECEPTOR AGONIST	OPRL1, OPRM1
417825	ACH-000704	910548	SOC	Serous Ovarian Cancer	Ovarian Epithelial Tumor	Ovary/Fallopian Tube	KI-16425	1.68832	LYSOPHOSPHATIDIC ACID RECEPTOR ANTAGONIST	LPAR1, LPAR3
231534	ACH-000427	908461	TSTAD	Tubular Stomach Adenocarcinoma	Esophagogastric Adenocarcinoma	Esophagus/Stomach	GOSERELIN-ACETATE	1.68684	GONADOTROPIN RELEASING FACTOR HORMONE RECEPTOR AGONIST	GNRHR, LHCGR
9307	ACH-000015	908471	LCLC	Large Cell Lung Carcinoma	Non-Small Cell Lung Cancer	Lung	DROPERIDOL	1.68643	DOPAMINE RECEPTOR ANTAGONIST	ADRA1A, DRD2, DRD3, DRD4, HTR2A
574775	ACH-000917	1503371	ESCC	Esophageal Squamous Cell Carcinoma	Esophageal Squamous Cell Carcinoma	Esophagus/Stomach	TCS-OX2-29	1.68548	OREXIN RECEPTOR ANTAGONIST	HCRTR2
298041	ACH-000518	753541	OCSC	Oral Cavity Squamous Cell Carcinoma	Head and Neck Squamous Cell Carcinoma	Head and Neck	RIZATRIPTAN	1.68443	SEROTONIN RECEPTOR AGONIST	HTR1A, HTR1B, HTR1D, HTR1E, HTR1F
540459	ACH-000878	1240143	LUSC	Lung Squamous Cell Carcinoma	Non-Small Cell Lung Cancer	Lung	BAY-60-6583	1.68322	ADENOSINE RECEPTOR AGONIST	ADORA1, ADORA2A, ADORA2B, ADORA3
39018	ACH-000082	1290807	OS	Osteosarcoma	Osteosarcoma	Bone	TRIMETHOBENZAMIDE	1.6831	HISTAMINE RECEPTOR ANTAGONIST	DRD2
177973	ACH-000341	688087	NBL	Neuroblastoma	Neuroblastoma	Peripheral Nervous System	GSK1292263	1.68303	GLUCOSE DEPENDENT INSULINOTROPIC RECEPTOR AGONIST	GRPR
235633	ACH-000433	905963	CCRCC	Renal Clear Cell Carcinoma	Renal Cell Carcinoma	Kidney	MOZAVAPTAN	1.68265	VASOPRESSIN RECEPTOR ANTAGONIST	AVPR1A, AVPR1B, AVPR2
38734	ACH-000082	1290807	OS	Osteosarcoma	Osteosarcoma	Bone	NALTRINDOLE	1.68259	OPIOID RECEPTOR ANTAGONIST	OPRD1, OPRK1, OPRM1
518938	ACH-000847	907055	STAD	Stomach Adenocarcinoma	Esophagogastric Adenocarcinoma	Esophagus/Stomach	SYNEPHRINE	1.68157	ADRENERGIC RECEPTOR AGONIST	ADRA1A
574733	ACH-000917	1503371	ESCC	Esophageal Squamous Cell Carcinoma	Esophageal Squamous Cell Carcinoma	Esophagus/Stomach	ASIMADOLINE	1.68107	OPIOID RECEPTOR AGONIST	OPRK1
38229	ACH-000078	908135	NBL	Neuroblastoma	Neuroblastoma	Peripheral Nervous System	CINACALCET	1.67929	CALCIUM CHANNEL ACTIVATOR	CASR
574748	ACH-000917	1503371	ESCC	Esophageal Squamous Cell Carcinoma	Esophageal Squamous Cell Carcinoma	Esophagus/Stomach	AT-1015	1.67613	SEROTONIN RECEPTOR ANTAGONIST	HTR2A
485738	ACH-000803	910692	SCLC	Small Cell Lung Cancer	Lung Neuroendocrine Tumor	Lung	YIL-781	1.67606	GHRELIN RECEPTOR ANTAGONIST	GHSR
403099	ACH-000680	909757	COAD	Colon Adenocarcinoma	Colorectal Adenocarcinoma	Bowel	RO-67-7476	1.67363	GLUTAMATE RECEPTOR POSITIVE ALLOSTERIC MODULATOR	GRM1
111701	ACH-000227	907314	NBL	Neuroblastoma	Neuroblastoma	Peripheral Nervous System	L-168049	1.66935	GLUCAGON RECEPTOR ANTAGONIST	GCGR
267735	ACH-000475	1298146	HCC	Hepatocellular Carcinoma	Hepatocellular Carcinoma	Liver	ILOPERIDONE	1.66928	DOPAMINE RECEPTOR ANTAGONIST, SEROTONIN RECEPTOR ANTAGONIST	ADRA1A, ADRA2C, DRD1, DRD2, DRD3, DRD4, HRH1, HTR1A, HTR2A, HTR6, HTR7
231500	ACH-000427	908461	TSTAD	Tubular Stomach Adenocarcinoma	Esophagogastric Adenocarcinoma	Esophagus/Stomach	OLDA	1.66874	TRPV AGONIST	GPR119
230943	ACH-000427	908461	TSTAD	Tubular Stomach Adenocarcinoma	Esophagogastric Adenocarcinoma	Esophagus/Stomach	BISOPROLOL	1.66717	ADRENERGIC RECEPTOR ANTAGONIST	ADRB1, ADRB2
183000	ACH-000348	910903	MEL	Melanoma	Melanoma	Skin	JNJ-10397049	1.66701	OREXIN RECEPTOR ANTAGONIST	HCRTR1, HCRTR2
600847	ACH-000958	909751	COAD	Colon Adenocarcinoma	Colorectal Adenocarcinoma	Bowel	ERYTHROMYCIN	1.66615	NFKB PATHWAY INHIBITOR	MLNR
671505	ACH-001442	910697	CSCC	Cutaneous Squamous Cell Carcinoma	Cutaneous Squamous Cell Carcinoma	Skin	TC-O-9311	1.66528	G PROTEIN-COUPLED RECEPTOR AGONIST	GPR139
259820	ACH-000467	1290907	COAD	Colon Adenocarcinoma	Colorectal Adenocarcinoma	Bowel	FK-888	1.66507	TACHYKININ ANTAGONIST	TACR1, TACR2
428054	ACH-000720	687459	BLCA	Bladder Urothelial Carcinoma	Bladder Urothelial Carcinoma	Bladder/Urinary Tract	OLDA	1.6626	TRPV AGONIST	GPR119
630380	ACH-000991	1660036	COAD	Colon Adenocarcinoma	Colorectal Adenocarcinoma	Bowel	AT-1015	1.66234	SEROTONIN RECEPTOR ANTAGONIST	HTR2A
151128	ACH-000291	1240197	SOC	Serous Ovarian Cancer	Ovarian Epithelial Tumor	Ovary/Fallopian Tube	PIRENPERONE	1.66126	SEROTONIN RECEPTOR ANTAGONIST	HTR2A, HTR7
22129	ACH-000040	687588	ASTR	Astrocytoma	Diffuse Glioma	CNS/Brain	MK-0893	1.66091	GLUCAGON RECEPTOR ANTAGONIST	GCGR
131007	ACH-000260	724828	NBL	Neuroblastoma	Neuroblastoma	Peripheral Nervous System	LEMBOREXANT	1.66049	OREXIN RECEPTOR ANTAGONIST	HCRTR1, HCRTR2
455520	ACH-000759	908120	IDC	Breast Invasive Ductal Carcinoma	Invasive Breast Carcinoma	Breast	JNJ-27141491	1.66025	CC CHEMOKINE RECEPTOR ANTAGONIST	CCR2
231824	ACH-000427	908461	TSTAD	Tubular Stomach Adenocarcinoma	Esophagogastric Adenocarcinoma	Esophagus/Stomach	TCS-OX2-29	1.6596	OREXIN RECEPTOR ANTAGONIST	HCRTR2
305400	ACH-000532	1660035	READ	Rectal Adenocarcinoma	Colorectal Adenocarcinoma	Bowel	JNJ-27141491	1.65923	CC CHEMOKINE RECEPTOR ANTAGONIST	CCR2
231829	ACH-000427	908461	TSTAD	Tubular Stomach Adenocarcinoma	Esophagogastric Adenocarcinoma	Esophagus/Stomach	PEMIROLAST	1.65888	MEDIATOR RELEASE INHIBITOR	HRH1
151008	ACH-000291	1240197	SOC	Serous Ovarian Cancer	Ovarian Epithelial Tumor	Ovary/Fallopian Tube	OXOTREMORINE-M	1.65255	ACETYLCHOLINE RECEPTOR AGONIST	CHRM1, CHRM2, CHRM3, CHRM4
574797	ACH-000917	1503371	ESCC	Esophageal Squamous Cell Carcinoma	Esophageal Squamous Cell Carcinoma	Esophagus/Stomach	BMS-182874	1.65214	ENDOTHELIN RECEPTOR ANTAGONIST	EDNRA
106074	ACH-000217	1240159	HCC	Hepatocellular Carcinoma	Hepatocellular Carcinoma	Liver	CARBACHOL	1.65201	CHOLINERGIC RECEPTOR AGONIST	CHRM1, CHRM2, CHRM3, CHRM4, CHRM5, CHRNA2
95106	ACH-000200	908449	GB	Glioblastoma	Diffuse Glioma	CNS/Brain	VU0361737	1.65186	GLUTAMATE RECEPTOR POSITIVE ALLOSTERIC MODULATOR	GRM4
320410	ACH-000555	905948	RCC	Renal Cell Carcinoma	Renal Cell Carcinoma	Kidney	ZK-811752	1.65173	CC CHEMOKINE RECEPTOR ANTAGONIST	CCR1
320411	ACH-000555	905948	RCC	Renal Cell Carcinoma	Renal Cell Carcinoma	Kidney	ZK811752	1.65173	CC CHEMOKINE RECEPTOR ANTAGONIST	CCR1
402167	ACH-000680	909757	COAD	Colon Adenocarcinoma	Colorectal Adenocarcinoma	Bowel	PSB-11	1.65075	ADENOSINE RECEPTOR ANTAGONIST	ADORA1, ADORA2A, ADORA3
38682	ACH-000082	1290807	OS	Osteosarcoma	Osteosarcoma	Bone	MEDETOMIDINE	1.65029	ADRENERGIC RECEPTOR AGONIST	ADRA1A, ADRA1B, ADRA1D, ADRA2A, ADRA2B, ADRA2C
299541	ACH-000521	722045	LUAD	Lung Adenocarcinoma	Non-Small Cell Lung Cancer	Lung	S1P1-AGONIST-III	1.64958	SPHINGOSINE KINASE INHIBITOR	S1PR1
538331	ACH-000875	687820	LUAD	Lung Adenocarcinoma	Non-Small Cell Lung Cancer	Lung	BUFLOMEDIL	1.64892	ADRENERGIC RECEPTOR ANTAGONIST, CALCIUM CHANNEL BLOCKER	ADRA1A
403074	ACH-000680	909757	COAD	Colon Adenocarcinoma	Colorectal Adenocarcinoma	Bowel	JNJ-10397049	1.64751	OREXIN RECEPTOR ANTAGONIST	HCRTR1, HCRTR2
211817	ACH-000400	909718	COAD	Colon Adenocarcinoma	Colorectal Adenocarcinoma	Bowel	ALPRENOLOL	1.64701	ADRENERGIC RECEPTOR ANTAGONIST	ADRB1, ADRB2, HTR1A
31381	ACH-000054	907064	FIBS	Fibrosarcoma	Fibrosarcoma	Soft Tissue	BECLOMETHASONE-DIPROPIONATE	1.6462	GLUCOCORTICOID RECEPTOR AGONIST	GPR97, NR3C1
100714	ACH-000210	753539	ES	Ewing Sarcoma	Ewing Sarcoma	Bone	KI-16425	1.64368	LYSOPHOSPHATIDIC ACID RECEPTOR ANTAGONIST	LPAR1, LPAR3
669174	ACH-001374	909255	OMGCT	Mixed Germ Cell Tumor	Ovarian Germ Cell Tumor	Ovary/Fallopian Tube	CERULETIDE	1.64337	CCK RECEPTOR AGONIST	CCKAR
519430	ACH-000847	907055	STAD	Stomach Adenocarcinoma	Esophagogastric Adenocarcinoma	Esophagus/Stomach	PSB-1115	1.64104	ADENOSINE RECEPTOR ANTAGONIST	ADORA1, ADORA2B, ADORA3
571183	ACH-000913	907000	ESS	Endometrial Stromal Sarcoma	Uterine Sarcoma/Mesenchymal	Uterus	3,5-DHPG-(S)	1.64089	GLUTAMATE RECEPTOR AGONIST	GRM1
231251	ACH-000427	908461	TSTAD	Tubular Stomach Adenocarcinoma	Esophagogastric Adenocarcinoma	Esophagus/Stomach	CMPD-1	1.63941	P38 MAPK INHIBITOR	GNRHR, MAPK14
76613	ACH-000161	906805	LUAD	Lung Adenocarcinoma	Non-Small Cell Lung Cancer	Lung	SDZ-WAG-994	1.63706	ADENOSINE RECEPTOR AGONIST	ADORA1
166200	ACH-000319	908150	PLEMESO	Pleural Mesothelioma, Epithelioid Type	Pleural Mesothelioma	Pleura	OXYPHENCYCLIMINE	1.63683	CHOLINERGIC RECEPTOR ANTAGONIST	CHRM1, CHRM2, CHRM3
447717	ACH-000748	909717	OS	Osteosarcoma	Osteosarcoma	Bone	SCH-58261	1.63659	ADENOSINE RECEPTOR ANTAGONIST	ADORA1, ADORA2A, ADORA2B, ADORA3
369154	ACH-000631	907313	GB	Glioblastoma	Diffuse Glioma	CNS/Brain	PRACTOLOL	1.63395	ADRENERGIC RECEPTOR ANTAGONIST	ADRB1
22401	ACH-000040	687588	ASTR	Astrocytoma	Diffuse Glioma	CNS/Brain	TRIPTORELIN	1.63313	GONADOTROPIN RELEASING FACTOR HORMONE RECEPTOR AGONIST	GNRHR
325157	ACH-000563	753554	LUSC	Lung Squamous Cell Carcinoma	Non-Small Cell Lung Cancer	Lung	BECLOMETHASONE-DIPROPIONATE	1.63224	GLUCOCORTICOID RECEPTOR AGONIST	GPR97, NR3C1
151037	ACH-000291	1240197	SOC	Serous Ovarian Cancer	Ovarian Epithelial Tumor	Ovary/Fallopian Tube	PSB-11	1.63014	ADENOSINE RECEPTOR ANTAGONIST	ADORA1, ADORA2A, ADORA3
299518	ACH-000521	722045	LUAD	Lung Adenocarcinoma	Non-Small Cell Lung Cancer	Lung	AZD5069	1.63	CC CHEMOKINE RECEPTOR ANTAGONIST	CXCR2
414629	ACH-000698	907295	SCLC	Small Cell Lung Cancer	Lung Neuroendocrine Tumor	Lung	8-HYDROXY-PIPAT	1.62841	DOPAMINE RECEPTOR LIGAND	DRD2, DRD3
571169	ACH-000913	907000	ESS	Endometrial Stromal Sarcoma	Uterine Sarcoma/Mesenchymal	Uterus	ACT-132577	1.62644	ENDOTHELIN RECEPTOR ANTAGONIST	EDNRA, EDNRB
152983	ACH-000294	1323913	AML	Acute Myeloid Leukemia	Acute Myeloid Leukemia	Myeloid	MK-2894	1.6261	PROSTAGLANDIN INHIBITOR	PTGER4
574745	ACH-000917	1503371	ESCC	Esophageal Squamous Cell Carcinoma	Esophageal Squamous Cell Carcinoma	Esophagus/Stomach	PNU-177864	1.62596	DOPAMINE RECEPTOR ANTAGONIST	DRD3
469989	ACH-000780	908468	SCLC	Small Cell Lung Cancer	Lung Neuroendocrine Tumor	Lung	WAY-629	1.62552	SEROTONIN RECEPTOR AGONIST	HTR2C
22325	ACH-000040	687588	ASTR	Astrocytoma	Diffuse Glioma	CNS/Brain	GR-113808	1.6226	SEROTONIN RECEPTOR ANTAGONIST	HTR4
151013	ACH-000291	1240197	SOC	Serous Ovarian Cancer	Ovarian Epithelial Tumor	Ovary/Fallopian Tube	RACLOPRIDE	1.6221	DOPAMINE RECEPTOR ANTAGONIST	DRD2, DRD3, HTR1A
176382	ACH-000332	909904	PAAD	Pancreatic Adenocarcinoma	Pancreatic Adenocarcinoma	Pancreas	GSK1562590	1.62049	UROTENSIN RECEPTOR ANTAGONIST	UTS2R
153027	ACH-000294	1323913	AML	Acute Myeloid Leukemia	Acute Myeloid Leukemia	Myeloid	PD-81723	1.62005	ADENOSINE RECEPTOR AGONIST	ADORA1
67272	ACH-000139	925346	PAAD	Pancreatic Adenocarcinoma	Pancreatic Adenocarcinoma	Pancreas	PICOTAMIDE	1.61984	THROMBOXANE RECEPTOR ANTAGONIST, THROMBOXANE SYNTHASE INHIBITOR	TBXA2R
231874	ACH-000427	908461	TSTAD	Tubular Stomach Adenocarcinoma	Esophagogastric Adenocarcinoma	Esophagus/Stomach	RO-67-7476	1.61961	GLUTAMATE RECEPTOR POSITIVE ALLOSTERIC MODULATOR	GRM1
527994	ACH-000858	753569	LUSC	Lung Squamous Cell Carcinoma	Non-Small Cell Lung Cancer	Lung	THIOTHIXENE	1.61802	DOPAMINE RECEPTOR ANTAGONIST	DRD1, DRD2, HRH1, HTR2A
396267	ACH-000672	910779	LCLC	Large Cell Lung Carcinoma	Non-Small Cell Lung Cancer	Lung	PNU-22394	1.61783	SEROTONIN RECEPTOR AGONIST	HTR2A, HTR2B, HTR2C, MAOA, MAOB
519363	ACH-000847	907055	STAD	Stomach Adenocarcinoma	Esophagogastric Adenocarcinoma	Esophagus/Stomach	SDZ-WAG-994	1.61626	ADENOSINE RECEPTOR AGONIST	ADORA1
337684	ACH-000586	1330972	SCLC	Small Cell Lung Cancer	Lung Neuroendocrine Tumor	Lung	TAFLUPROST	1.61623	PROSTAGLANDIN INHIBITOR	PTGFR
212188	ACH-000400	909718	COAD	Colon Adenocarcinoma	Colorectal Adenocarcinoma	Bowel	CEBRANOPADOL	1.61515	OPIOID RECEPTOR AGONIST	OPRL1, OPRM1
571168	ACH-000913	907000	ESS	Endometrial Stromal Sarcoma	Uterine Sarcoma/Mesenchymal	Uterus	CP-94253	1.61431	SEROTONIN RECEPTOR AGONIST	HTR1B
212330	ACH-000400	909718	COAD	Colon Adenocarcinoma	Colorectal Adenocarcinoma	Bowel	GS-39783	1.61363	GABA RECEPTOR MODULATOR	GABBR1
234453	ACH-000430	909774	HGSOC	High-Grade Serous Ovarian Cancer	Ovarian Epithelial Tumor	Ovary/Fallopian Tube	BISOPROLOL	1.61158	ADRENERGIC RECEPTOR ANTAGONIST	ADRB1, ADRB2
151552	ACH-000291	1240197	SOC	Serous Ovarian Cancer	Ovarian Epithelial Tumor	Ovary/Fallopian Tube	NALTREXONE	1.61111	OPIOID RECEPTOR ANTAGONIST	OPRD1, OPRK1, OPRM1, SIGMAR1
363331	ACH-000624	907047	DCIS	Breast Ductal Carcinoma In Situ	Breast Ductal Carcinoma In Situ	Breast	SUFENTANIL	1.60842	OPIOID RECEPTOR MODULATOR	OPRD1, OPRK1, OPRM1
396216	ACH-000672	910779	LCLC	Large Cell Lung Carcinoma	Non-Small Cell Lung Cancer	Lung	PRAMIPEXOLE	1.60804	DOPAMINE RECEPTOR AGONIST	ADRA2A, ADRA2B, ADRA2C, DRD1, DRD2, DRD3, DRD4, DRD5, HTR1A, HTR1B, HTR1D, HTR2A, HTR2B, HTR2C
502416	ACH-000827	1299081	MEL	Melanoma	Melanoma	Skin	MOZAVAPTAN	1.60631	VASOPRESSIN RECEPTOR ANTAGONIST	AVPR1A, AVPR1B, AVPR2
124657	ACH-000250	1298169	CCRCC	Renal Clear Cell Carcinoma	Renal Cell Carcinoma	Kidney	SB-225002	1.60535	CC CHEMOKINE RECEPTOR ANTAGONIST	CXCR2
396167	ACH-000672	910779	LCLC	Large Cell Lung Carcinoma	Non-Small Cell Lung Cancer	Lung	PRASUGREL	1.60337	PURINERGIC RECEPTOR ANTAGONIST	P2RY12
105787	ACH-000217	1240159	HCC	Hepatocellular Carcinoma	Hepatocellular Carcinoma	Liver	CGP-71683	1.6032	NEUROPEPTIDE RECEPTOR ANTAGONIST	NPY5R
679021	ACH-001711	683667	PNET	Primitive Neuroectodermal Tumor	Embryonal Tumor	CNS/Brain	PAOPA	1.60291	DOPAMINE RECEPTOR MODULATOR	DRD2
540470	ACH-000878	1240143	LUSC	Lung Squamous Cell Carcinoma	Non-Small Cell Lung Cancer	Lung	LEVOBETAXOLOL	1.60153	ADRENERGIC RECEPTOR ANTAGONIST	ADRB1, ADRB2
337665	ACH-000586	1330972	SCLC	Small Cell Lung Cancer	Lung Neuroendocrine Tumor	Lung	AVE-0991	1.60112	ANGIOTENSIN RECEPTOR AGONIST	MRGPRX1
520083	ACH-000847	907055	STAD	Stomach Adenocarcinoma	Esophagogastric Adenocarcinoma	Esophagus/Stomach	JNJ-10397049	1.60112	OREXIN RECEPTOR ANTAGONIST	HCRTR1, HCRTR2
22198	ACH-000040	687588	ASTR	Astrocytoma	Diffuse Glioma	CNS/Brain	CYPROHEPTADINE	1.60038	HISTAMINE RECEPTOR ANTAGONIST	ADRA1A, ADRA1B, ADRA1D, CHRM1, CHRM2, CHRM3, HRH1, HTR2A, HTR2C, HTR6, HTR7
60427	ACH-000120	906820	NBL	Neuroblastoma	Neuroblastoma	Peripheral Nervous System	STRONTIUM-RANELATE	1.60022	BONE FORMATION STIMULANT, BONE RESORPTION INHIBITOR	CASR
200204	ACH-000380	907281	PCM	Plasma Cell Myeloma	Non-Hodgkin Lymphoma	Lymphoid	BMS-182874	1.60019	ENDOTHELIN RECEPTOR ANTAGONIST	EDNRA
324383	ACH-000563	753554	LUSC	Lung Squamous Cell Carcinoma	Non-Small Cell Lung Cancer	Lung	MEDETOMIDINE	1.59948	ADRENERGIC RECEPTOR AGONIST	ADRA1A, ADRA1B, ADRA1D, ADRA2A, ADRA2B, ADRA2C
320367	ACH-000555	905948	RCC	Renal Cell Carcinoma	Renal Cell Carcinoma	Kidney	FK-888	1.59753	TACHYKININ ANTAGONIST	TACR1, TACR2
22520	ACH-000040	687588	ASTR	Astrocytoma	Diffuse Glioma	CNS/Brain	AQ-RA741	1.59505	ACETYLCHOLINE RECEPTOR ANTAGONIST	CHRM2
202679	ACH-000384	687457	BLCA	Bladder Urothelial Carcinoma	Bladder Urothelial Carcinoma	Bladder/Urinary Tract	ACT-132577	1.5945	ENDOTHELIN RECEPTOR ANTAGONIST	EDNRA, EDNRB
267386	ACH-000475	1298146	HCC	Hepatocellular Carcinoma	Hepatocellular Carcinoma	Liver	OXYBUTYNIN	1.59438	ACETYLCHOLINE RECEPTOR ANTAGONIST	CHRM1, CHRM2, CHRM3
211398	ACH-000399	908481	SCLC	Small Cell Lung Cancer	Lung Neuroendocrine Tumor	Lung	TRIMIPRAMINE	1.59389	NOREPINEPHRINE REPUTAKE INHIBITOR, TRICYCLIC ANTIDEPRESSANT	ADRA1A, ADRA1B, ADRA2A, ADRA2B, ADRB1, ADRB2, ADRB3, CHRM1, CHRM2, CHRM3, CHRM4, CHRM5, DRD1, DRD2, DRD5, HRH1, HTR1A, HTR1D, HTR2A, HTR2C, HTR3A, SLC6A2, SLC6A3, SLC6A4
619711	ACH-000978	1240127	UCEC	Endometrial Carcinoma	Endometrial Carcinoma	Uterus	STRONTIUM-RANELATE	1.59346	BONE FORMATION STIMULANT, BONE RESORPTION INHIBITOR	CASR
70472	ACH-000146	909771	AML	Acute Myeloid Leukemia	Acute Myeloid Leukemia	Myeloid	GSK1562590	1.59299	UROTENSIN RECEPTOR ANTAGONIST	UTS2R
257962	ACH-000464	910943	GB	Glioblastoma	Diffuse Glioma	CNS/Brain	LEVOBETAXOLOL	1.59187	ADRENERGIC RECEPTOR ANTAGONIST	ADRB1, ADRB2
295035	ACH-000515	1303901	SCLC	Small Cell Lung Cancer	Lung Neuroendocrine Tumor	Lung	TY-52156	1.59185	SPHINGOSINE 1-PHOSPHATE RECEPTOR ANTAGONIST	S1PR3
516039	ACH-000843	1240142	LUSC	Lung Squamous Cell Carcinoma	Non-Small Cell Lung Cancer	Lung	TALIPEXOLE	1.59154	ADRENERGIC RECEPTOR AGONIST, DOPAMINE RECEPTOR AGONIST	ADRA2A, DRD2, HTR3A
578938	ACH-000926	907287	COAD	Colon Adenocarcinoma	Colorectal Adenocarcinoma	Bowel	OXYPHENCYCLIMINE	1.59116	CHOLINERGIC RECEPTOR ANTAGONIST	CHRM1, CHRM2, CHRM3
231174	ACH-000427	908461	TSTAD	Tubular Stomach Adenocarcinoma	Esophagogastric Adenocarcinoma	Esophagus/Stomach	BUTORPHANOL-(+)-TARTRATE	1.59086	OPIOID RECEPTOR AGONIST, OPIOID RECEPTOR ANTAGONIST	OPRD1, OPRK1, OPRM1
94538	ACH-000198	906856	CELNOS	Chronic Eosinophilic Leukemia, NOS	Myeloproliferative Neoplasms	Myeloid	BRL-44408	1.59045	ADRENERGIC RECEPTOR ANTAGONIST	ADRA2A, ADRA2B, ADRA2C
469956	ACH-000780	908468	SCLC	Small Cell Lung Cancer	Lung Neuroendocrine Tumor	Lung	ABARELIX	1.59043	GONADOTROPIN RELEASING FACTOR HORMONE RECEPTOR ANTAGONIST	GNRHR
297713	ACH-000518	753541	OCSC	Oral Cavity Squamous Cell Carcinoma	Head and Neck Squamous Cell Carcinoma	Head and Neck	CYPROHEPTADINE	1.58938	HISTAMINE RECEPTOR ANTAGONIST	ADRA1A, ADRA1B, ADRA1D, CHRM1, CHRM2, CHRM3, HRH1, HTR2A, HTR2C, HTR6, HTR7
66798	ACH-000139	925346	PAAD	Pancreatic Adenocarcinoma	Pancreatic Adenocarcinoma	Pancreas	L-152804	1.58931	NEUROPEPTIDE RECEPTOR ANTAGONIST	NPY5R
263222	ACH-000470	909748	READ	Rectal Adenocarcinoma	Colorectal Adenocarcinoma	Bowel	OLOPATADINE	1.58925	HISTAMINE RECEPTOR ANTAGONIST	HRH1, S100A1, S100A12, S100A13, S100A2, S100B
298039	ACH-000518	753541	OCSC	Oral Cavity Squamous Cell Carcinoma	Head and Neck Squamous Cell Carcinoma	Head and Neck	TALIPEXOLE	1.58909	ADRENERGIC RECEPTOR AGONIST, DOPAMINE RECEPTOR AGONIST	ADRA2A, DRD2, HTR3A
472420	ACH-000783	946382	ILC	Breast Invasive Lobular Carcinoma	Invasive Breast Carcinoma	Breast	CALHEX-231	1.58856	CALCIUM SENSING RECEPTOR NEGATIVE ALLOSTERIC MODULATOR	CASR
668010	ACH-001344	906872	NBL	Neuroblastoma	Neuroblastoma	Peripheral Nervous System	SB-297006	1.58779	CC CHEMOKINE RECEPTOR ANTAGONIST	CCR3
70401	ACH-000145	909720	LMS	Leiomyosarcoma	Leiomyosarcoma	Soft Tissue	EIPA	1.58771	SODIUM/HYDROGEN EXCHANGER INHIBITOR, TRANSIENT RECEPTOR POTENTIAL POLYCYSTIC INHIBITOR	ADRA2A, ASIC1, PKD2L1
574771	ACH-000917	1503371	ESCC	Esophageal Squamous Cell Carcinoma	Esophageal Squamous Cell Carcinoma	Esophagus/Stomach	LY288513	1.58748	CCK RECEPTOR ANTAGONIST	CCKBR
527955	ACH-000858	753569	LUSC	Lung Squamous Cell Carcinoma	Non-Small Cell Lung Cancer	Lung	MESULERGINE	1.58738	DOPAMINE RECEPTOR AGONIST	HTR2A, HTR2B, HTR2C, HTR3A, HTR3B, HTR6, HTR7
181114	ACH-000347	1298534	PANET	Pancreatic Neuroendocrine Tumor	Pancreatic Neuroendocrine Tumor	Pancreas	MAPROTILINE	1.58726	NOREPINEPHRINE REPUTAKE INHIBITOR, TRICYCLIC ANTIDEPRESSANT	ADRA1A, ADRA1B, ADRA1D, ADRA2A, ADRA2B, ADRA2C, CHRM1, CHRM2, CHRM3, CHRM4, CHRM5, DRD2, HRH1, HTR2A, HTR2C, HTR7, SLC6A2
235615	ACH-000433	905963	CCRCC	Renal Clear Cell Carcinoma	Renal Cell Carcinoma	Kidney	KI-16425	1.58552	LYSOPHOSPHATIDIC ACID RECEPTOR ANTAGONIST	LPAR1, LPAR3
484635	ACH-000803	910692	SCLC	Small Cell Lung Cancer	Lung Neuroendocrine Tumor	Lung	AROTINOLOL	1.58539	ADRENERGIC RECEPTOR ANTAGONIST	ADRB3
233097	ACH-000429	910920	RCC	Renal Cell Carcinoma	Renal Cell Carcinoma	Kidney	METAPROTERENOL	1.58389	ADRENERGIC RECEPTOR AGONIST	ADRB2
137714	ACH-000269	910933	GB	Glioblastoma	Diffuse Glioma	CNS/Brain	IT1T	1.58279	CC CHEMOKINE RECEPTOR ANTAGONIST	CXCR4
71772	ACH-000149	717431	NBL	Neuroblastoma	Neuroblastoma	Peripheral Nervous System	BNTX	1.5824	OPIOID RECEPTOR ANTAGONIST	OPRD1, OPRK1, OPRM1
138401	ACH-000270	1298136	PAAD	Pancreatic Adenocarcinoma	Pancreatic Adenocarcinoma	Pancreas	XANOMELINE	1.5812	ACETYLCHOLINE RECEPTOR AGONIST	CHRM1, CHRM2, CHRM3, CHRM4, CHRM5, HTR1A, HTR1B, HTR1D, HTR1E, HTR1F, HTR2A, HTR2B, HTR2C, HTR6, HTR7
427336	ACH-000720	687459	BLCA	Bladder Urothelial Carcinoma	Bladder Urothelial Carcinoma	Bladder/Urinary Tract	DISOPYRAMIDE	1.58092	SODIUM CHANNEL BLOCKER	CHRM1, CHRM2, CHRM3, KCND2, KCND3, KCNH2, SCN5A
675324	ACH-001578	908441	EMBCA	Embryonal Carcinoma	Non-Seminomatous Germ Cell Tumor	Testis	ATB-346	1.58089	CYCLOOXYGENASE INHIBITOR	PTGER2
519205	ACH-000847	907055	STAD	Stomach Adenocarcinoma	Esophagogastric Adenocarcinoma	Esophagus/Stomach	ROPINIROLE	1.57952	DOPAMINE RECEPTOR AGONIST	ADRA2A, ADRA2B, ADRA2C, DRD1, DRD2, DRD3, DRD4, DRD5, HTR1A, HTR1B, HTR1D, HTR2A, HTR2B, HTR2C
519309	ACH-000847	907055	STAD	Stomach Adenocarcinoma	Esophagogastric Adenocarcinoma	Esophagus/Stomach	GUANFACINE	1.57841	ADRENERGIC RECEPTOR AGONIST	ADRA2A, ADRA2B, ADRA2C
669168	ACH-001374	909255	OMGCT	Mixed Germ Cell Tumor	Ovarian Germ Cell Tumor	Ovary/Fallopian Tube	ATB-346	1.57837	CYCLOOXYGENASE INHIBITOR	PTGER2
105899	ACH-000217	1240159	HCC	Hepatocellular Carcinoma	Hepatocellular Carcinoma	Liver	CGS-15943	1.57827	ADENOSINE RECEPTOR ANTAGONIST	ADORA1, ADORA2A, ADORA2B, ADORA3
571132	ACH-000913	907000	ESS	Endometrial Stromal Sarcoma	Uterine Sarcoma/Mesenchymal	Uterus	CID-2745687	1.57824	G PROTEIN-COUPLED RECEPTOR ANTAGONIST	GPR35
573657	ACH-000917	1503371	ESCC	Esophageal Squamous Cell Carcinoma	Esophageal Squamous Cell Carcinoma	Esophagus/Stomach	ISOPRENALINE	1.57728	ADRENERGIC RECEPTOR AGONIST	ADRB1, ADRB2, ADRB3, MAPK1, PIK3R1, PIK3R2, PIK3R3
527659	ACH-000858	753569	LUSC	Lung Squamous Cell Carcinoma	Non-Small Cell Lung Cancer	Lung	4-(4-FLUOROBENZOYL)-1-(4-PHENYLBUTYL)-PIPERIDINE	1.57623	SEROTONIN RECEPTOR ANTAGONIST	HTR2A
369702	ACH-000631	907313	GB	Glioblastoma	Diffuse Glioma	CNS/Brain	IRL-2500	1.57469	ENDOTHELIN RECEPTOR ANTAGONIST	EDNRB
142428	ACH-000277	907045	IDC	Breast Invasive Ductal Carcinoma	Invasive Breast Carcinoma	Breast	KI-16425	1.57287	LYSOPHOSPHATIDIC ACID RECEPTOR ANTAGONIST	LPAR1, LPAR3
183676	ACH-000350	910689	COAD	Colon Adenocarcinoma	Colorectal Adenocarcinoma	Bowel	TROSPIUM	1.57204	ACETYLCHOLINE RECEPTOR ANTAGONIST	CHRM1
299591	ACH-000521	722045	LUAD	Lung Adenocarcinoma	Non-Small Cell Lung Cancer	Lung	GNTI	1.57184	OPIOID RECEPTOR ANTAGONIST	OPRK1, OPRM1
94961	ACH-000200	908449	GB	Glioblastoma	Diffuse Glioma	CNS/Brain	ARECAIDINE-PROPARGYL-ESTER	1.57138	ACETYLCHOLINE RECEPTOR AGONIST	CHRM1, CHRM2, CHRM3, CHRM4
233859	ACH-000429	910920	RCC	Renal Cell Carcinoma	Renal Cell Carcinoma	Kidney	ZK-811752	1.5712	CC CHEMOKINE RECEPTOR ANTAGONIST	CCR1
233860	ACH-000429	910920	RCC	Renal Cell Carcinoma	Renal Cell Carcinoma	Kidney	ZK811752	1.5712	CC CHEMOKINE RECEPTOR ANTAGONIST	CCR1
571209	ACH-000913	907000	ESS	Endometrial Stromal Sarcoma	Uterine Sarcoma/Mesenchymal	Uterus	EIPA	1.5709	SODIUM/HYDROGEN EXCHANGER INHIBITOR, TRANSIENT RECEPTOR POTENTIAL POLYCYSTIC INHIBITOR	ADRA2A, ASIC1, PKD2L1
268015	ACH-000475	1298146	HCC	Hepatocellular Carcinoma	Hepatocellular Carcinoma	Liver	RS-127445	1.57084	SEROTONIN RECEPTOR ANTAGONIST	HTR2A, HTR2B, HTR2C
233550	ACH-000429	910920	RCC	Renal Cell Carcinoma	Renal Cell Carcinoma	Kidney	3'-FLUOROBENZYLSPIPERONE	1.57071	DOPAMINE RECEPTOR LIGAND	DRD2
212378	ACH-000400	909718	COAD	Colon Adenocarcinoma	Colorectal Adenocarcinoma	Bowel	L-693403	1.56995	SIGMA RECEPTOR AGONIST, SIGMA RECEPTOR ANTAGONIST	DRD2, SIGMAR1
198543	ACH-000376	905985	GB	Glioblastoma	Diffuse Glioma	CNS/Brain	RIZATRIPTAN	1.56983	SEROTONIN RECEPTOR AGONIST	HTR1A, HTR1B, HTR1D, HTR1E, HTR1F
402239	ACH-000680	909757	COAD	Colon Adenocarcinoma	Colorectal Adenocarcinoma	Bowel	WIN-64338	1.56974	BRADYKININ RECEPTOR ANTAGONIST	BDKRB2
527312	ACH-000858	753569	LUSC	Lung Squamous Cell Carcinoma	Non-Small Cell Lung Cancer	Lung	HYDROXYZINE	1.56941	ANTIHISTAMINE	HRH1
22902	ACH-000040	687588	ASTR	Astrocytoma	Diffuse Glioma	CNS/Brain	PAOPA	1.56934	DOPAMINE RECEPTOR MODULATOR	DRD2
485732	ACH-000803	910692	SCLC	Small Cell Lung Cancer	Lung Neuroendocrine Tumor	Lung	STRONTIUM-RANELATE	1.56826	BONE FORMATION STIMULANT, BONE RESORPTION INHIBITOR	CASR
519162	ACH-000847	907055	STAD	Stomach Adenocarcinoma	Esophagogastric Adenocarcinoma	Esophagus/Stomach	TEBIPENEM	1.56801	BACTERIAL CELL WALL SYNTHESIS INHIBITOR	CNR1
66932	ACH-000139	925346	PAAD	Pancreatic Adenocarcinoma	Pancreatic Adenocarcinoma	Pancreas	FANANSERIN	1.56782	DOPAMINE RECEPTOR ANTAGONIST, SEROTONIN RECEPTOR ANTAGONIST	HTR2A
366770	ACH-000628	908459	LUAS	Lung Adenosquamous Carcinoma	Non-Small Cell Lung Cancer	Lung	MOZAVAPTAN	1.56765	VASOPRESSIN RECEPTOR ANTAGONIST	AVPR1A, AVPR1B, AVPR2
600968	ACH-000958	909751	COAD	Colon Adenocarcinoma	Colorectal Adenocarcinoma	Bowel	RP-001	1.56468	SPHINGOSINE 1-PHOSPHATE RECEPTOR AGONIST	S1PR1
33336	ACH-000062	910931	LUAD	Lung Adenocarcinoma	Non-Small Cell Lung Cancer	Lung	MOZAVAPTAN	1.56401	VASOPRESSIN RECEPTOR ANTAGONIST	AVPR1A, AVPR1B, AVPR2
138089	ACH-000270	1298136	PAAD	Pancreatic Adenocarcinoma	Pancreatic Adenocarcinoma	Pancreas	LEVOCETIRIZINE	1.56375	HISTAMINE RECEPTOR ANTAGONIST	HRH1
484057	ACH-000802	910926	BLCA	Bladder Urothelial Carcinoma	Bladder Urothelial Carcinoma	Bladder/Urinary Tract	BW-373U86	1.56307	OPIOID RECEPTOR AGONIST	OPRD1
67192	ACH-000139	925346	PAAD	Pancreatic Adenocarcinoma	Pancreatic Adenocarcinoma	Pancreas	ZOLMITRIPTAN	1.56292	SEROTONIN RECEPTOR AGONIST	HTR1A, HTR1B, HTR1D, HTR1E, HTR1F
197917	ACH-000376	905985	GB	Glioblastoma	Diffuse Glioma	CNS/Brain	MEDETOMIDINE	1.56203	ADRENERGIC RECEPTOR AGONIST	ADRA1A, ADRA1B, ADRA1D, ADRA2A, ADRA2B, ADRA2C
96838	ACH-000204	907791	PCM	Plasma Cell Myeloma	Non-Hodgkin Lymphoma	Lymphoid	L-694247	1.56182	SEROTONIN RECEPTOR AGONIST	HTR1A, HTR1B, HTR1D
8502	ACH-000015	908471	LCLC	Large Cell Lung Carcinoma	Non-Small Cell Lung Cancer	Lung	SYNEPHRINE	1.56078	ADRENERGIC RECEPTOR AGONIST	ADRA1A
60348	ACH-000120	906820	NBL	Neuroblastoma	Neuroblastoma	Peripheral Nervous System	BRL-44408	1.56	ADRENERGIC RECEPTOR ANTAGONIST	ADRA2A, ADRA2B, ADRA2C
232016	ACH-000428	905981	RCC	Renal Cell Carcinoma	Renal Cell Carcinoma	Kidney	OXYPHENCYCLIMINE	1.55935	CHOLINERGIC RECEPTOR ANTAGONIST	CHRM1, CHRM2, CHRM3
519637	ACH-000847	907055	STAD	Stomach Adenocarcinoma	Esophagogastric Adenocarcinoma	Esophagus/Stomach	SB-742457	1.55888	SEROTONIN RECEPTOR ANTAGONIST	HTR6
122977	ACH-000248	910704	BRCA	Invasive Breast Carcinoma	Invasive Breast Carcinoma	Breast	A-987306	1.55782	HISTAMINE RECEPTOR ANTAGONIST	ADORA1, AVPR1A, CCR1, CHRM1, CHRM2, CHRM3, CHRM4, DRD3, HTR1A, HTR1B, HTR2A, HTR2B, HTR3A, TACR2
469955	ACH-000780	908468	SCLC	Small Cell Lung Cancer	Lung Neuroendocrine Tumor	Lung	SERATRODAST	1.55751	PROSTANOID RECEPTOR ANTAGONIST	TBXA2R
556554	ACH-000895	1290771	COAD	Colon Adenocarcinoma	Colorectal Adenocarcinoma	Bowel	NEMONAPRIDE	1.55704	DOPAMINE RECEPTOR ANTAGONIST	DRD2, DRD3, DRD4
267502	ACH-000475	1298146	HCC	Hepatocellular Carcinoma	Hepatocellular Carcinoma	Liver	RITODRINE	1.55643	ADRENERGIC RECEPTOR AGONIST	ADRB2
284561	ACH-000496	724868	LUAD	Lung Adenocarcinoma	Non-Small Cell Lung Cancer	Lung	2-PHENYLMELATONIN	1.55576	MELATONIN RECEPTOR AGONIST	MTNR1A, MTNR1B
231842	ACH-000427	908461	TSTAD	Tubular Stomach Adenocarcinoma	Esophagogastric Adenocarcinoma	Esophagus/Stomach	YM-298198-DESMETHYL	1.5555	GLUTAMATE RECEPTOR ANTAGONIST	GRM1
402308	ACH-000680	909757	COAD	Colon Adenocarcinoma	Colorectal Adenocarcinoma	Bowel	METHYLNALTREXONE	1.55438	OPIOID RECEPTOR ANTAGONIST	OPRD1, OPRK1, OPRM1
199322	ACH-000378	1240191	LUAS	Lung Adenosquamous Carcinoma	Non-Small Cell Lung Cancer	Lung	RIMONABANT	1.55399	CANNABINOID RECEPTOR ANTAGONIST	CNR1, GPR55
203390	ACH-000389	907042	ASTR	Astrocytoma	Diffuse Glioma	CNS/Brain	RITANSERIN	1.5528	SEROTONIN RECEPTOR ANTAGONIST	ADRA1A, ADRA1B, ADRA1D, HTR1A, HTR1B, HTR1D, HTR2A, HTR2B, HTR2C, HTR5A, HTR6, HTR7
122969	ACH-000248	910704	BRCA	Invasive Breast Carcinoma	Invasive Breast Carcinoma	Breast	JNJ-10397049	1.55123	OREXIN RECEPTOR ANTAGONIST	HCRTR1, HCRTR2
276397	ACH-000484	1240224	RCC	Renal Cell Carcinoma	Renal Cell Carcinoma	Kidney	KI-16425	1.55054	LYSOPHOSPHATIDIC ACID RECEPTOR ANTAGONIST	LPAR1, LPAR3
570493	ACH-000913	907000	ESS	Endometrial Stromal Sarcoma	Uterine Sarcoma/Mesenchymal	Uterus	ACEFYLLINE	1.54985	ADENOSINE RECEPTOR AGONIST	ADORA1
305376	ACH-000532	1660035	READ	Rectal Adenocarcinoma	Colorectal Adenocarcinoma	Bowel	CJ-033466	1.54972	SEROTONIN RECEPTOR AGONIST	HTR4
39449	ACH-000082	1290807	OS	Osteosarcoma	Osteosarcoma	Bone	DIHYDROERGOCRISTINE	1.54879	ADRENERGIC RECEPTOR ANTAGONIST, PROLACTIN INHIBITOR	ADRA1A, ADRB1, DRD1, DRD2, DRD3, DRD4, DRD5, HTR1A, HTR2A, HTR3A, HTR4, HTR5A, HTR6, HTR7
119478	ACH-000242	687455	BLCA	Bladder Urothelial Carcinoma	Bladder Urothelial Carcinoma	Bladder/Urinary Tract	DPI-201106	1.54858	SODIUM CHANNEL ACTIVATOR	ADRB2
299609	ACH-000521	722045	LUAD	Lung Adenocarcinoma	Non-Small Cell Lung Cancer	Lung	TC-SP-14	1.54852	SPHINGOSINE 1-PHOSPHATE RECEPTOR AGONIST	S1PR1
137375	ACH-000269	910933	GB	Glioblastoma	Diffuse Glioma	CNS/Brain	VILAZODONE	1.54787	SEROTONIN REUPTAKE INHIBITOR	DRD2, DRD3, HRH1, HTR1A, HTR4, SLC6A4
22944	ACH-000040	687588	ASTR	Astrocytoma	Diffuse Glioma	CNS/Brain	SITAXENTAN	1.54735	ENDOTHELIN RECEPTOR ANTAGONIST	EDNRA, EDNRB
8736	ACH-000015	908471	LCLC	Large Cell Lung Carcinoma	Non-Small Cell Lung Cancer	Lung	PSB-11	1.54559	ADENOSINE RECEPTOR ANTAGONIST	ADORA1, ADORA2A, ADORA3
304109	ACH-000530	687983	SCLC	Small Cell Lung Cancer	Lung Neuroendocrine Tumor	Lung	AV-608	1.545	TACHYKININ ANTAGONIST	TACR1
105478	ACH-000217	1240159	HCC	Hepatocellular Carcinoma	Hepatocellular Carcinoma	Liver	MOZAVAPTAN	1.54461	VASOPRESSIN RECEPTOR ANTAGONIST	AVPR1A, AVPR1B, AVPR2
85133	ACH-000176	1298226	LUSC	Lung Squamous Cell Carcinoma	Non-Small Cell Lung Cancer	Lung	CINALUKAST	1.54454	LEUKOTRIENE RECEPTOR ANTAGONIST	CYSLTR1
137688	ACH-000269	910933	GB	Glioblastoma	Diffuse Glioma	CNS/Brain	ACT-132577	1.54424	ENDOTHELIN RECEPTOR ANTAGONIST	EDNRA, EDNRB
600853	ACH-000958	909751	COAD	Colon Adenocarcinoma	Colorectal Adenocarcinoma	Bowel	SDZ-NKT-343	1.54398	TACHYKININ ANTAGONIST	TACR1
415101	ACH-000698	907295	SCLC	Small Cell Lung Cancer	Lung Neuroendocrine Tumor	Lung	OLEANOLIC-ACID	1.54361	G PROTEIN-COUPLED RECEPTOR AGONIST	GPBAR1
571175	ACH-000913	907000	ESS	Endometrial Stromal Sarcoma	Uterine Sarcoma/Mesenchymal	Uterus	JNJ-27141491	1.54283	CC CHEMOKINE RECEPTOR ANTAGONIST	CCR2
574930	ACH-000918	908147	TLL	T-Lymphoblastic Leukemia/Lymphoma	T-Lymphoblastic Leukemia/Lymphoma	Lymphoid	TC-SP-14	1.54282	SPHINGOSINE 1-PHOSPHATE RECEPTOR AGONIST	S1PR1
60361	ACH-000120	906820	NBL	Neuroblastoma	Neuroblastoma	Peripheral Nervous System	VU10010	1.54168	ACETYLCHOLINE RECEPTOR ALLOSTERIC MODULATOR	CHRM4
556212	ACH-000895	1290771	COAD	Colon Adenocarcinoma	Colorectal Adenocarcinoma	Bowel	OMDM-2	1.54165	FAAH INHIBITOR	GPR119
280732	ACH-000489	909746	COAD	Colon Adenocarcinoma	Colorectal Adenocarcinoma	Bowel	AROTINOLOL	1.53995	ADRENERGIC RECEPTOR ANTAGONIST	ADRB3
581207	ACH-000929	1298351	NSCLC	Non-Small Cell Lung Cancer	Non-Small Cell Lung Cancer	Lung	MOZAVAPTAN	1.53939	VASOPRESSIN RECEPTOR ANTAGONIST	AVPR1A, AVPR1B, AVPR2
236353	ACH-000433	905963	CCRCC	Renal Clear Cell Carcinoma	Renal Cell Carcinoma	Kidney	DARIFENACIN	1.53922	ACETYLCHOLINE RECEPTOR ANTAGONIST	CHRM1, CHRM2, CHRM3, CHRM4, CHRM5
284334	ACH-000496	724868	LUAD	Lung Adenocarcinoma	Non-Small Cell Lung Cancer	Lung	NGB-2904	1.53908	DOPAMINE RECEPTOR ANTAGONIST	DRD3
233156	ACH-000429	910920	RCC	Renal Cell Carcinoma	Renal Cell Carcinoma	Kidney	MOZAVAPTAN	1.53877	VASOPRESSIN RECEPTOR ANTAGONIST	AVPR1A, AVPR1B, AVPR2
94593	ACH-000198	906856	CELNOS	Chronic Eosinophilic Leukemia, NOS	Myeloproliferative Neoplasms	Myeloid	TC-O-9311	1.53813	G PROTEIN-COUPLED RECEPTOR AGONIST	GPR139
124210	ACH-000250	1298169	CCRCC	Renal Clear Cell Carcinoma	Renal Cell Carcinoma	Kidney	OXYPHENCYCLIMINE	1.53813	CHOLINERGIC RECEPTOR ANTAGONIST	CHRM1, CHRM2, CHRM3
385095	ACH-000657	906804	EOV	Endometrioid Ovarian Cancer	Ovarian Epithelial Tumor	Ovary/Fallopian Tube	CALHEX-231	1.53812	CALCIUM SENSING RECEPTOR NEGATIVE ALLOSTERIC MODULATOR	CASR
573659	ACH-000917	1503371	ESCC	Esophageal Squamous Cell Carcinoma	Esophageal Squamous Cell Carcinoma	Esophagus/Stomach	SYNEPHRINE	1.53799	ADRENERGIC RECEPTOR AGONIST	ADRA1A
556018	ACH-000895	1290771	COAD	Colon Adenocarcinoma	Colorectal Adenocarcinoma	Bowel	BUFLOMEDIL	1.53797	ADRENERGIC RECEPTOR ANTAGONIST, CALCIUM CHANNEL BLOCKER	ADRA1A
284327	ACH-000496	724868	LUAD	Lung Adenocarcinoma	Non-Small Cell Lung Cancer	Lung	AMOXAPINE	1.53767	NOREPINEPHRINE REPUTAKE INHIBITOR	ADRA1A, ADRA1B, ADRA1D, ADRA2A, ADRA2B, ADRA2C, CHRM1, CHRM2, CHRM3, CHRM4, CHRM5, DRD1, DRD2, DRD3, DRD4, DRD5, GABRA1, GABRA2, GABRA3, GABRA4, GABRA5, GABRA6, GABRB1, GABRB2, GABRB3, GABRD, GABRE, GABRG1, GABRG2, GABRG3, GABRP, GABRQ, HRH1, HRH4, HTR1A, HTR1B, HTR2A, HTR2B, HTR2C, HTR3A, HTR6, HTR7, SLC6A2, SLC6A3, SLC6A4
574372	ACH-000917	1503371	ESCC	Esophageal Squamous Cell Carcinoma	Esophageal Squamous Cell Carcinoma	Esophagus/Stomach	CGH2466	1.53658	ADENOSINE RECEPTOR ANTAGONIST	ADORA1, ADORA2B, ADORA3
669228	ACH-001374	909255	OMGCT	Mixed Germ Cell Tumor	Ovarian Germ Cell Tumor	Ovary/Fallopian Tube	AVE-0991	1.53655	ANGIOTENSIN RECEPTOR AGONIST	MRGPRX1
402518	ACH-000680	909757	COAD	Colon Adenocarcinoma	Colorectal Adenocarcinoma	Bowel	AM-630	1.53647	CANNABINOID RECEPTOR ANTAGONIST	CNR1, CNR2
600721	ACH-000958	909751	COAD	Colon Adenocarcinoma	Colorectal Adenocarcinoma	Bowel	SDM25N	1.53645	OPIOID RECEPTOR ANTAGONIST	OPRD1
624548	ACH-000985	907794	COAD	Colon Adenocarcinoma	Colorectal Adenocarcinoma	Bowel	PNU-177864	1.53638	DOPAMINE RECEPTOR ANTAGONIST	DRD3
152959	ACH-000294	1323913	AML	Acute Myeloid Leukemia	Acute Myeloid Leukemia	Myeloid	NTRC-824	1.53601	NEUROTENSIN RECEPTOR ANTAGONIST	NTSR2
137240	ACH-000269	910933	GB	Glioblastoma	Diffuse Glioma	CNS/Brain	BISOPROLOL	1.53598	ADRENERGIC RECEPTOR ANTAGONIST	ADRB1, ADRB2
1367	ACH-000006	908148	AMOL	Acute Monoblastic/Monocytic Leukemia	Acute Myeloid Leukemia	Myeloid	L-760735	1.53562	TACHYKININ ANTAGONIST	TACR1
199273	ACH-000378	1240191	LUAS	Lung Adenosquamous Carcinoma	Non-Small Cell Lung Cancer	Lung	HISTAMINE	1.53508	HISTAMINE RECEPTOR AGONIST	HRH1, HRH2, HRH3, HRH4
30669	ACH-000054	907064	FIBS	Fibrosarcoma	Fibrosarcoma	Soft Tissue	MECLIZINE	1.53501	CONSTITUTIVE ANDROSTANE RECEPTOR (CAR) AGONIST	HRH1, NR1I3
299549	ACH-000521	722045	LUAD	Lung Adenocarcinoma	Non-Small Cell Lung Cancer	Lung	L-694247	1.53497	SEROTONIN RECEPTOR AGONIST	HTR1A, HTR1B, HTR1D
197992	ACH-000376	905985	GB	Glioblastoma	Diffuse Glioma	CNS/Brain	OXYPHENCYCLIMINE	1.53463	CHOLINERGIC RECEPTOR ANTAGONIST	CHRM1, CHRM2, CHRM3
398855	ACH-000677	724878	LUAD	Lung Adenocarcinoma	Non-Small Cell Lung Cancer	Lung	CGS-15943	1.53456	ADENOSINE RECEPTOR ANTAGONIST	ADORA1, ADORA2A, ADORA2B, ADORA3
71847	ACH-000149	717431	NBL	Neuroblastoma	Neuroblastoma	Peripheral Nervous System	LATANOPROST	1.5343	PROSTANOID RECEPTOR AGONIST	PTGFR
669188	ACH-001374	909255	OMGCT	Mixed Germ Cell Tumor	Ovarian Germ Cell Tumor	Ovary/Fallopian Tube	DH-97	1.53417	MELATONIN RECEPTOR ANTAGONIST	MTNR1B
267985	ACH-000475	1298146	HCC	Hepatocellular Carcinoma	Hepatocellular Carcinoma	Liver	PILOCARPINE	1.53245	ACETYLCHOLINE RECEPTOR AGONIST	CHRM1, CHRM2, CHRM3, CHRM4, CHRM5
518932	ACH-000847	907055	STAD	Stomach Adenocarcinoma	Esophagogastric Adenocarcinoma	Esophagus/Stomach	ALIZAPRIDE	1.53133	DOPAMINE RECEPTOR ANTAGONIST	DRD2
31958	ACH-000060	925348	PAAD	Pancreatic Adenocarcinoma	Pancreatic Adenocarcinoma	Pancreas	BETAXOLOL	1.53111	ACETYLCHOLINE RECEPTOR ANTAGONIST, ADRENERGIC RECEPTOR ANTAGONIST	ADRB1, ADRB2, CHRNA2
2503	ACH-000007	907795	COAD	Colon Adenocarcinoma	Colorectal Adenocarcinoma	Bowel	ABARELIX	1.53059	GONADOTROPIN RELEASING FACTOR HORMONE RECEPTOR ANTAGONIST	GNRHR
402739	ACH-000680	909757	COAD	Colon Adenocarcinoma	Colorectal Adenocarcinoma	Bowel	PRANLUKAST	1.53018	LEUKOTRIENE RECEPTOR ANTAGONIST	CYSLTR1, CYSLTR2, IL5, MUC2, NFKB1, RNASE3, TNF
403061	ACH-000680	909757	COAD	Colon Adenocarcinoma	Colorectal Adenocarcinoma	Bowel	GSK1562590	1.53	UROTENSIN RECEPTOR ANTAGONIST	UTS2R
95259	ACH-000200	908449	GB	Glioblastoma	Diffuse Glioma	CNS/Brain	OLOPATADINE	1.52999	HISTAMINE RECEPTOR ANTAGONIST	HRH1, S100A1, S100A12, S100A13, S100A2, S100B
231107	ACH-000427	908461	TSTAD	Tubular Stomach Adenocarcinoma	Esophagogastric Adenocarcinoma	Esophagus/Stomach	PEMIROLAST	1.52956	MEDIATOR RELEASE INHIBITOR	HRH1
137336	ACH-000269	910933	GB	Glioblastoma	Diffuse Glioma	CNS/Brain	ROCURONIUM	1.52653	ACETYLCHOLINE RECEPTOR ANTAGONIST	CHRM2, CHRNA2, HTR3A
49585	ACH-000098	906868	GB	Glioblastoma	Diffuse Glioma	CNS/Brain	NTNCB	1.52573	NEUROPEPTIDE RECEPTOR ANTAGONIST	NPY5R
478627	ACH-000792	910698	RCC	Renal Cell Carcinoma	Renal Cell Carcinoma	Kidney	MOZAVAPTAN	1.52459	VASOPRESSIN RECEPTOR ANTAGONIST	AVPR1A, AVPR1B, AVPR2
422045	ACH-000713	906825	HGSOC	High-Grade Serous Ovarian Cancer	Ovarian Epithelial Tumor	Ovary/Fallopian Tube	BECLOMETHASONE-DIPROPIONATE	1.52455	GLUCOCORTICOID RECEPTOR AGONIST	GPR97, NR3C1
305374	ACH-000532	1660035	READ	Rectal Adenocarcinoma	Colorectal Adenocarcinoma	Bowel	CALHEX-231	1.52432	CALCIUM SENSING RECEPTOR NEGATIVE ALLOSTERIC MODULATOR	CASR
105642	ACH-000217	1240159	HCC	Hepatocellular Carcinoma	Hepatocellular Carcinoma	Liver	PSB-11	1.52289	ADENOSINE RECEPTOR ANTAGONIST	ADORA1, ADORA2A, ADORA3
630355	ACH-000991	1660036	COAD	Colon Adenocarcinoma	Colorectal Adenocarcinoma	Bowel	MRS-1334	1.52146	ADENOSINE RECEPTOR ANTAGONIST	ADORA3
9166	ACH-000015	908471	LCLC	Large Cell Lung Carcinoma	Non-Small Cell Lung Cancer	Lung	GS-39783	1.52098	GABA RECEPTOR MODULATOR	GABBR1
402396	ACH-000680	909757	COAD	Colon Adenocarcinoma	Colorectal Adenocarcinoma	Bowel	3'-FLUOROBENZYLSPIPERONE	1.52077	DOPAMINE RECEPTOR LIGAND	DRD2
212337	ACH-000400	909718	COAD	Colon Adenocarcinoma	Colorectal Adenocarcinoma	Bowel	(R)-(-)-APOMORPHINE	1.52069	DOPAMINE RECEPTOR AGONIST	ADRA2A, ADRA2B, ADRA2C, CALY, DRD1, DRD2, DRD3, DRD4, DRD5, HTR1A, HTR1B, HTR1D, HTR2A, HTR2B, HTR2C, HTR5A
212338	ACH-000400	909718	COAD	Colon Adenocarcinoma	Colorectal Adenocarcinoma	Bowel	R(-)-APOMORPHINE	1.52069	DOPAMINE RECEPTOR AGONIST	ADRA2A, ADRA2B, ADRA2C, CALY, DRD1, DRD2, DRD3, DRD4, DRD5, HTR1A, HTR1B, HTR1D, HTR2A, HTR2B, HTR2C, HTR5A
527487	ACH-000858	753569	LUSC	Lung Squamous Cell Carcinoma	Non-Small Cell Lung Cancer	Lung	BF2.649	1.52026	HISTAMINE RECEPTOR ANTAGONIST	HRH3
527488	ACH-000858	753569	LUSC	Lung Squamous Cell Carcinoma	Non-Small Cell Lung Cancer	Lung	PITOLISANT	1.52026	HISTAMINE RECEPTOR ANTAGONIST	HRH3
633163	ACH-000997	905937	COAD	Colon Adenocarcinoma	Colorectal Adenocarcinoma	Bowel	AROTINOLOL	1.51975	ADRENERGIC RECEPTOR ANTAGONIST	ADRB3
51181	ACH-000099	753620	NBL	Neuroblastoma	Neuroblastoma	Peripheral Nervous System	CGS-15943	1.51948	ADENOSINE RECEPTOR ANTAGONIST	ADORA1, ADORA2A, ADORA2B, ADORA3
594521	ACH-000948	910924	STAD	Stomach Adenocarcinoma	Esophagogastric Adenocarcinoma	Esophagus/Stomach	DIHYDROXYPHENYLGLYCINE	1.51831	GLUTAMATE RECEPTOR AGONIST	GRM1, GRM5
42467	ACH-000087	684072	ES	Ewing Sarcoma	Ewing Sarcoma	Bone	CGS-15943	1.51723	ADENOSINE RECEPTOR ANTAGONIST	ADORA1, ADORA2A, ADORA2B, ADORA3
299524	ACH-000521	722045	LUAD	Lung Adenocarcinoma	Non-Small Cell Lung Cancer	Lung	PIPOTIAZINE	1.51674	DOPAMINE RECEPTOR ANTAGONIST	DRD1, DRD2, HTR1A, HTR2A
669241	ACH-001374	909255	OMGCT	Mixed Germ Cell Tumor	Ovarian Germ Cell Tumor	Ovary/Fallopian Tube	YM-298198	1.51556	GLUTAMATE RECEPTOR ANTAGONIST	GRM1
600777	ACH-000958	909751	COAD	Colon Adenocarcinoma	Colorectal Adenocarcinoma	Bowel	CYPROHEPTADINE	1.514	HISTAMINE RECEPTOR ANTAGONIST	ADRA1A, ADRA1B, ADRA1D, CHRM1, CHRM2, CHRM3, HRH1, HTR2A, HTR2C, HTR6, HTR7
515861	ACH-000843	1240142	LUSC	Lung Squamous Cell Carcinoma	Non-Small Cell Lung Cancer	Lung	CGS-15943	1.51341	ADENOSINE RECEPTOR ANTAGONIST	ADORA1, ADORA2A, ADORA2B, ADORA3
231826	ACH-000427	908461	TSTAD	Tubular Stomach Adenocarcinoma	Esophagogastric Adenocarcinoma	Esophagus/Stomach	L-760735	1.51334	TACHYKININ ANTAGONIST	TACR1
298100	ACH-000518	753541	OCSC	Oral Cavity Squamous Cell Carcinoma	Head and Neck Squamous Cell Carcinoma	Head and Neck	FK-888	1.5125	TACHYKININ ANTAGONIST	TACR1, TACR2
519076	ACH-000847	907055	STAD	Stomach Adenocarcinoma	Esophagogastric Adenocarcinoma	Esophagus/Stomach	OXYBUTYNIN	1.51188	ACETYLCHOLINE RECEPTOR ANTAGONIST	CHRM1, CHRM2, CHRM3
38238	ACH-000078	908135	NBL	Neuroblastoma	Neuroblastoma	Peripheral Nervous System	CARBACHOL	1.50973	CHOLINERGIC RECEPTOR AGONIST	CHRM1, CHRM2, CHRM3, CHRM4, CHRM5, CHRNA2
211500	ACH-000399	908481	SCLC	Small Cell Lung Cancer	Lung Neuroendocrine Tumor	Lung	LATANOPROST	1.50932	PROSTANOID RECEPTOR AGONIST	PTGFR
573983	ACH-000917	1503371	ESCC	Esophageal Squamous Cell Carcinoma	Esophageal Squamous Cell Carcinoma	Esophagus/Stomach	SOLIFENACIN-SUCCINATE	1.50926	ACETYLCHOLINE RECEPTOR ANTAGONIST	CHRM1, CHRM2, CHRM3, CHRM4, CHRM5
112189	ACH-000227	907314	NBL	Neuroblastoma	Neuroblastoma	Peripheral Nervous System	TECADENOSON	1.50874	ADENOSINE RECEPTOR AGONIST	ADORA1
151390	ACH-000291	1240197	SOC	Serous Ovarian Cancer	Ovarian Epithelial Tumor	Ovary/Fallopian Tube	ERYTHROMYCIN	1.50799	NFKB PATHWAY INHIBITOR	MLNR
571198	ACH-000913	907000	ESS	Endometrial Stromal Sarcoma	Uterine Sarcoma/Mesenchymal	Uterus	ONO-8130	1.50786	PROSTANOID RECEPTOR ANTAGONIST	PTGER1
545216	ACH-000882	907169	MEL	Melanoma	Melanoma	Skin	DIHYDREXIDINE	1.50734	DOPAMINE RECEPTOR AGONIST	DRD1, DRD2, DRD3, DRD4, DRD5
119409	ACH-000242	687455	BLCA	Bladder Urothelial Carcinoma	Bladder Urothelial Carcinoma	Bladder/Urinary Tract	ACEBUTOLOL	1.50629	ADRENERGIC RECEPTOR ANTAGONIST	ADRB1, ADRB2
141349	ACH-000276	749717	IDC	Breast Invasive Ductal Carcinoma	Invasive Breast Carcinoma	Breast	IDAZOXAN	1.5058	ADRENERGIC RECEPTOR ANTAGONIST	ADRA2A, PTGS2
183040	ACH-000350	910689	COAD	Colon Adenocarcinoma	Colorectal Adenocarcinoma	Bowel	ICI-89406	1.50511	ADRENERGIC RECEPTOR ANTAGONIST	ADRB1, ADRB2
297390	ACH-000518	753541	OCSC	Oral Cavity Squamous Cell Carcinoma	Head and Neck Squamous Cell Carcinoma	Head and Neck	EFAROXAN	1.50488	ADRENERGIC RECEPTOR ANTAGONIST	ADORA2A
137684	ACH-000269	910933	GB	Glioblastoma	Diffuse Glioma	CNS/Brain	PEMIROLAST	1.50433	MEDIATOR RELEASE INHIBITOR	HRH1
263532	ACH-000470	909748	READ	Rectal Adenocarcinoma	Colorectal Adenocarcinoma	Bowel	INCB-3284	1.50424	CC CHEMOKINE RECEPTOR ANTAGONIST	CCR2
137642	ACH-000269	910933	GB	Glioblastoma	Diffuse Glioma	CNS/Brain	BMS-986020	1.50422	LYSOPHOSPHATIDIC ACID RECEPTOR ANTAGONIST	LPAR1
94704	ACH-000200	908449	GB	Glioblastoma	Diffuse Glioma	CNS/Brain	2-HYDROXYSACLOFEN	1.50364	GABA RECEPTOR ANTAGONIST	GABBR1, GABBR2
21985	ACH-000040	687588	ASTR	Astrocytoma	Diffuse Glioma	CNS/Brain	8-HYDROXY-PIPAT	1.50203	DOPAMINE RECEPTOR LIGAND	DRD2, DRD3
519391	ACH-000847	907055	STAD	Stomach Adenocarcinoma	Esophagogastric Adenocarcinoma	Esophagus/Stomach	ACEFYLLINE	1.50117	ADENOSINE RECEPTOR AGONIST	ADORA1
119990	ACH-000242	687455	BLCA	Bladder Urothelial Carcinoma	Bladder Urothelial Carcinoma	Bladder/Urinary Tract	NALOXONE-BENZOYLHYDRAZONE	1.50097	OPIOID RECEPTOR ANTAGONIST	OPRK1, OPRM1
519314	ACH-000847	907055	STAD	Stomach Adenocarcinoma	Esophagogastric Adenocarcinoma	Esophagus/Stomach	ISOLIQUIRITIGENIN	1.50083	GUANYLATE CYCLASE ACTIVATOR	GABBR1
480524	ACH-000794	1240121	OCSC	Oral Cavity Squamous Cell Carcinoma	Head and Neck Squamous Cell Carcinoma	Head and Neck	TALIPEXOLE	1.5005	ADRENERGIC RECEPTOR AGONIST, DOPAMINE RECEPTOR AGONIST	ADRA2A, DRD2, HTR3A
233543	ACH-000429	910920	RCC	Renal Cell Carcinoma	Renal Cell Carcinoma	Kidney	BETULINIC-ACID	1.50013	APOPTOSIS STIMULANT, NFKB PATHWAY INHIBITOR	GPBAR1
571210	ACH-000913	907000	ESS	Endometrial Stromal Sarcoma	Uterine Sarcoma/Mesenchymal	Uterus	RO-67-7476	1.49992	GLUTAMATE RECEPTOR POSITIVE ALLOSTERIC MODULATOR	GRM1
231444	ACH-000427	908461	TSTAD	Tubular Stomach Adenocarcinoma	Esophagogastric Adenocarcinoma	Esophagus/Stomach	VICRIVIROC	1.49914	CC CHEMOKINE RECEPTOR ANTAGONIST	CCR5
556131	ACH-000895	1290771	COAD	Colon Adenocarcinoma	Colorectal Adenocarcinoma	Bowel	DMEOB	1.49901	GLUTAMATE RECEPTOR MODULATOR	GRM5
57878	ACH-000117	1290798	BRCA	Invasive Breast Carcinoma	Invasive Breast Carcinoma	Breast	PENBUTOLOL	1.49883	ADRENERGIC RECEPTOR ANTAGONIST	ADRB1, ADRB2, HTR1A, HTR1B
669263	ACH-001374	909255	OMGCT	Mixed Germ Cell Tumor	Ovarian Germ Cell Tumor	Ovary/Fallopian Tube	VU0360172	1.49875	GLUTAMATE RECEPTOR POSITIVE ALLOSTERIC MODULATOR	GRM5
22167	ACH-000040	687588	ASTR	Astrocytoma	Diffuse Glioma	CNS/Brain	BUTACLAMOL	1.49798	DOPAMINE RECEPTOR ANTAGONIST	DRD1, DRD2, DRD3, DRD4, DRD5, HTR1A, HTR2A
519186	ACH-000847	907055	STAD	Stomach Adenocarcinoma	Esophagogastric Adenocarcinoma	Esophagus/Stomach	PD-160170	1.49687	NEUROPEPTIDE RECEPTOR ANTAGONIST	NPY1R
205444	ACH-000391	908134	ES	Ewing Sarcoma	Ewing Sarcoma	Bone	BRL-15572	1.49675	SEROTONIN RECEPTOR ANTAGONIST	HTR1A, HTR1B, HTR1D, HTR1E, HTR1F, HTR2A, HTR2B, HTR2C, HTR6
435734	ACH-000733	687807	LUAD	Lung Adenocarcinoma	Non-Small Cell Lung Cancer	Lung	DRONEDARONE	1.49503	ADRENERGIC RECEPTOR ANTAGONIST	ADRA1A, ADRA1B, ADRA1D, ADRA2A, ADRA2B, ADRA2C, ADRB1, CACNA1C, CACNA1D, CACNA1F, CACNA1S, CACNB1, CACNB2, CACNB3, CACNB4, KCNA5, KCNH2, KCNK2, SCN1A
95288	ACH-000200	908449	GB	Glioblastoma	Diffuse Glioma	CNS/Brain	NALOXONE-BENZOYLHYDRAZONE	1.49415	OPIOID RECEPTOR ANTAGONIST	OPRK1, OPRM1
576046	ACH-000919	1240155	STAD	Stomach Adenocarcinoma	Esophagogastric Adenocarcinoma	Esophagus/Stomach	AT-1015	1.49226	SEROTONIN RECEPTOR ANTAGONIST	HTR2A
95060	ACH-000200	908449	GB	Glioblastoma	Diffuse Glioma	CNS/Brain	ACEPROMAZINE	1.49199	DOPAMINE RECEPTOR ANTAGONIST	ADRA1A, ADRA1B, DRD1, DRD2, HTR1A, HTR2A
94542	ACH-000198	906856	CELNOS	Chronic Eosinophilic Leukemia, NOS	Myeloproliferative Neoplasms	Myeloid	MK-5046	1.49174	BOMBESIN RECEPTOR AGONIST	BRS3, GRPR, NMBR
527464	ACH-000858	753569	LUSC	Lung Squamous Cell Carcinoma	Non-Small Cell Lung Cancer	Lung	JNJ-7777120	1.49095	HISTAMINE RECEPTOR ANTAGONIST	HRH4
485676	ACH-000803	910692	SCLC	Small Cell Lung Cancer	Lung Neuroendocrine Tumor	Lung	CALHEX-231	1.49085	CALCIUM SENSING RECEPTOR NEGATIVE ALLOSTERIC MODULATOR	CASR
79904	ACH-000169	909264	ERMS	Embryonal Rhabdomyosarcoma	Rhabdomyosarcoma	Soft Tissue	MEDETOMIDINE	1.48941	ADRENERGIC RECEPTOR AGONIST	ADRA1A, ADRA1B, ADRA1D, ADRA2A, ADRA2B, ADRA2C
571184	ACH-000913	907000	ESS	Endometrial Stromal Sarcoma	Uterine Sarcoma/Mesenchymal	Uterus	YM-298198	1.48933	GLUTAMATE RECEPTOR ANTAGONIST	GRM1
231467	ACH-000427	908461	TSTAD	Tubular Stomach Adenocarcinoma	Esophagogastric Adenocarcinoma	Esophagus/Stomach	VINCAMINE	1.48889	ADRENERGIC RECEPTOR ANTAGONIST	CHRM1, CHRM2, CHRM3, CHRM4
515440	ACH-000843	1240142	LUSC	Lung Squamous Cell Carcinoma	Non-Small Cell Lung Cancer	Lung	MOZAVAPTAN	1.48759	VASOPRESSIN RECEPTOR ANTAGONIST	AVPR1A, AVPR1B, AVPR2
519200	ACH-000847	907055	STAD	Stomach Adenocarcinoma	Esophagogastric Adenocarcinoma	Esophagus/Stomach	JNJ-10191584	1.48722	HISTAMINE RECEPTOR ANTAGONIST	HRH4
267533	ACH-000475	1298146	HCC	Hepatocellular Carcinoma	Hepatocellular Carcinoma	Liver	BRL-54443	1.48668	SEROTONIN RECEPTOR AGONIST	HTR1E, HTR1F
212436	ACH-000400	909718	COAD	Colon Adenocarcinoma	Colorectal Adenocarcinoma	Bowel	LY344864	1.48631	SEROTONIN RECEPTOR AGONIST	HTR1A, HTR1B, HTR1D, HTR1E, HTR1F, HTR2A, HTR2B, HTR2C, HTR7
56033	ACH-000114	1240218	PAAD	Pancreatic Adenocarcinoma	Pancreatic Adenocarcinoma	Pancreas	SR-2640	1.48603	LEUKOTRIENE RECEPTOR ANTAGONIST	CYSLTR1
137353	ACH-000269	910933	GB	Glioblastoma	Diffuse Glioma	CNS/Brain	CAREBASTINE	1.48559	HISTAMINE RECEPTOR ANTAGONIST	HRH1
299562	ACH-000521	722045	LUAD	Lung Adenocarcinoma	Non-Small Cell Lung Cancer	Lung	TCS-OX2-29	1.48354	OREXIN RECEPTOR ANTAGONIST	HCRTR2
675406	ACH-001578	908441	EMBCA	Embryonal Carcinoma	Non-Seminomatous Germ Cell Tumor	Testis	NGD-98-2	1.48351	CORTICOTROPIN RELEASING FACTOR RECEPTOR ANTAGONIST	CRHR1
403079	ACH-000680	909757	COAD	Colon Adenocarcinoma	Colorectal Adenocarcinoma	Bowel	TAFLUPROST	1.48319	PROSTAGLANDIN INHIBITOR	PTGFR
234765	ACH-000430	909774	HGSOC	High-Grade Serous Ovarian Cancer	Ovarian Epithelial Tumor	Ovary/Fallopian Tube	CGS-15943	1.48294	ADENOSINE RECEPTOR ANTAGONIST	ADORA1, ADORA2A, ADORA2B, ADORA3
72477	ACH-000153	688058	PLSMESO	Pleural Mesothelioma, Sarcomatoid Type	Pleural Mesothelioma	Pleura	MOZAVAPTAN	1.48286	VASOPRESSIN RECEPTOR ANTAGONIST	AVPR1A, AVPR1B, AVPR2
619719	ACH-000978	1240127	UCEC	Endometrial Carcinoma	Endometrial Carcinoma	Uterus	PINDOLOL-(-)	1.48117	ADRENERGIC RECEPTOR ANTAGONIST, SEROTONIN RECEPTOR ANTAGONIST	HTR1A
227593	ACH-000421	909755	READ	Rectal Adenocarcinoma	Colorectal Adenocarcinoma	Bowel	CGS-15943	1.47919	ADENOSINE RECEPTOR ANTAGONIST	ADORA1, ADORA2A, ADORA2B, ADORA3
211939	ACH-000400	909718	COAD	Colon Adenocarcinoma	Colorectal Adenocarcinoma	Bowel	NALMEFENE	1.4791	OPIOID RECEPTOR ANTAGONIST	OPRD1, OPRK1, OPRM1
610328	ACH-000968	906814	MEL	Melanoma	Melanoma	Skin	LY288513	1.4786	CCK RECEPTOR ANTAGONIST	CCKBR
242003	ACH-000443	1240199	HGSOC	High-Grade Serous Ovarian Cancer	Ovarian Epithelial Tumor	Ovary/Fallopian Tube	ALMOREXANT	1.47784	OREXIN RECEPTOR ANTAGONIST	HCRTR1, HCRTR2
408826	ACH-000688	1480360	MXOV	Mixed Ovarian Carcinoma	Ovarian Epithelial Tumor	Ovary/Fallopian Tube	MEDETOMIDINE	1.47716	ADRENERGIC RECEPTOR AGONIST	ADRA1A, ADRA1B, ADRA1D, ADRA2A, ADRA2B, ADRA2C
455504	ACH-000759	908120	IDC	Breast Invasive Ductal Carcinoma	Invasive Breast Carcinoma	Breast	4-DAMP	1.47706	CHOLINERGIC RECEPTOR ANTAGONIST	CHRM1, CHRM2, CHRM3, CHRM4, CHRM5
58573	ACH-000118	907285	PAAD	Pancreatic Adenocarcinoma	Pancreatic Adenocarcinoma	Pancreas	MEDETOMIDINE	1.47683	ADRENERGIC RECEPTOR AGONIST	ADRA1A, ADRA1B, ADRA1D, ADRA2A, ADRA2B, ADRA2C
233695	ACH-000429	910920	RCC	Renal Cell Carcinoma	Renal Cell Carcinoma	Kidney	VU0364770	1.47588	GLUTAMATE RECEPTOR POSITIVE ALLOSTERIC MODULATOR	GRM4
90594	ACH-000188	910701	OCSC	Oral Cavity Squamous Cell Carcinoma	Head and Neck Squamous Cell Carcinoma	Head and Neck	BAY-60-6583	1.47491	ADENOSINE RECEPTOR AGONIST	ADORA1, ADORA2A, ADORA2B, ADORA3
402185	ACH-000680	909757	COAD	Colon Adenocarcinoma	Colorectal Adenocarcinoma	Bowel	RITODRINE	1.47489	ADRENERGIC RECEPTOR AGONIST	ADRB2
409059	ACH-000688	1480360	MXOV	Mixed Ovarian Carcinoma	Ovarian Epithelial Tumor	Ovary/Fallopian Tube	JTC-801	1.4744	OPIOID RECEPTOR ANTAGONIST	OPRL1
100732	ACH-000210	753539	ES	Ewing Sarcoma	Ewing Sarcoma	Bone	MOZAVAPTAN	1.47416	VASOPRESSIN RECEPTOR ANTAGONIST	AVPR1A, AVPR1B, AVPR2
435598	ACH-000733	687807	LUAD	Lung Adenocarcinoma	Non-Small Cell Lung Cancer	Lung	BUPHENINE	1.47404	ADRENERGIC RECEPTOR AGONIST	ADRB2
556440	ACH-000895	1290771	COAD	Colon Adenocarcinoma	Colorectal Adenocarcinoma	Bowel	ADRENALONE	1.47399	ADRENERGIC RECEPTOR AGONIST	ADRA1A
22347	ACH-000040	687588	ASTR	Astrocytoma	Diffuse Glioma	CNS/Brain	CINALUKAST	1.4739	LEUKOTRIENE RECEPTOR ANTAGONIST	CYSLTR1
141824	ACH-000276	749717	IDC	Breast Invasive Ductal Carcinoma	Invasive Breast Carcinoma	Breast	DIPRAGLURANT	1.47388	GLUTAMATE RECEPTOR NEGATIVE ALLOSTERIC MODULATOR	GRM5
203649	ACH-000389	907042	ASTR	Astrocytoma	Diffuse Glioma	CNS/Brain	OLMESARTAN-MEDOXOMIL	1.47354	ANGIOTENSIN RECEPTOR ANTAGONIST	AGTR1
654798	ACH-001193	909731	ES	Ewing Sarcoma	Ewing Sarcoma	Bone	AMITRIPTYLINE	1.47346	NOREPINEPHRINE INHIBITOR, NOREPINEPHRINE REUPTAKE INHIBITOR, SEROTONIN RECEPTOR ANTAGONIST, SEROTONIN-NOREPINEPHRINE REUPTAKE INHIBITOR (SNRI), SEROTONINâNOREPINEPHRINE REUPTAKE INHIBITOR (SNRI)	ADRA1A, ADRA1B, ADRA1D, ADRA2A, ADRB1, ADRB2, ADRB3, CHRM1, CHRM2, CHRM3, CHRM4, CHRM5, HRH1, HRH2, HRH4, HTR1A, HTR1B, HTR1D, HTR2A, HTR2C, HTR6, HTR7, KCNA1, KCND2, KCND3, KCNQ2, KCNQ3, NTRK1, NTRK2, OPRD1, OPRK1, OPRM1, SIGMAR1, SLC6A2, SLC6A4
332349	ACH-000572	906865	MEL	Melanoma	Melanoma	Skin	BETAHISTINE	1.47314	HISTAMINE RECEPTOR AGONIST, HISTAMINE RECEPTOR ANTAGONIST	HRH1, HRH3
337602	ACH-000586	1330972	SCLC	Small Cell Lung Cancer	Lung Neuroendocrine Tumor	Lung	MRS-1334	1.47304	ADENOSINE RECEPTOR ANTAGONIST	ADORA3
231787	ACH-000427	908461	TSTAD	Tubular Stomach Adenocarcinoma	Esophagogastric Adenocarcinoma	Esophagus/Stomach	BMS-986020	1.47285	LYSOPHOSPHATIDIC ACID RECEPTOR ANTAGONIST	LPAR1
21999	ACH-000040	687588	ASTR	Astrocytoma	Diffuse Glioma	CNS/Brain	CANDESARTAN-CILEXETIL	1.47262	ANGIOTENSIN RECEPTOR ANTAGONIST	AGTR1, AGTR2
22000	ACH-000040	687588	ASTR	Astrocytoma	Diffuse Glioma	CNS/Brain	CANDESARTAN-CILEXTIL	1.47262	ANGIOTENSIN RECEPTOR ANTAGONIST	AGTR1, AGTR2
600707	ACH-000958	909751	COAD	Colon Adenocarcinoma	Colorectal Adenocarcinoma	Bowel	METIXENE	1.47204	ACETYLCHOLINE RECEPTOR ANTAGONIST	CHRM1, CHRM2, CHRM3, CHRM4, CHRM5
85766	ACH-000178	1298141	PAAD	Pancreatic Adenocarcinoma	Pancreatic Adenocarcinoma	Pancreas	METHOXAMINE	1.47177	ADRENERGIC RECEPTOR AGONIST	ADRA1A, ADRA1B, ADRA1D
574908	ACH-000918	908147	TLL	T-Lymphoblastic Leukemia/Lymphoma	T-Lymphoblastic Leukemia/Lymphoma	Lymphoid	JNJ-10397049	1.4717	OREXIN RECEPTOR ANTAGONIST	HCRTR1, HCRTR2
79929	ACH-000169	909264	ERMS	Embryonal Rhabdomyosarcoma	Rhabdomyosarcoma	Soft Tissue	MOZAVAPTAN	1.47129	VASOPRESSIN RECEPTOR ANTAGONIST	AVPR1A, AVPR1B, AVPR2
527350	ACH-000858	753569	LUSC	Lung Squamous Cell Carcinoma	Non-Small Cell Lung Cancer	Lung	HYDROXYAMPHETAMINE	1.4712	TRACE AMINE ASSOCIATED RECEPTOR AGONIST	TAAR1
617478	ACH-000977	907788	PRAD	Prostate Adenocarcinoma	Prostate Adenocarcinoma	Prostate	MEDETOMIDINE	1.4711	ADRENERGIC RECEPTOR AGONIST	ADRA1A, ADRA1B, ADRA1D, ADRA2A, ADRA2B, ADRA2C
378423	ACH-000648	908470	PLEMESO	Pleural Mesothelioma, Epithelioid Type	Pleural Mesothelioma	Pleura	CGS-15943	1.47069	ADENOSINE RECEPTOR ANTAGONIST	ADORA1, ADORA2A, ADORA2B, ADORA3
320177	ACH-000555	905948	RCC	Renal Cell Carcinoma	Renal Cell Carcinoma	Kidney	PENBUTOLOL	1.47033	ADRENERGIC RECEPTOR ANTAGONIST	ADRB1, ADRB2, HTR1A, HTR1B
272821	ACH-000480	907071	HCC	Hepatocellular Carcinoma	Hepatocellular Carcinoma	Liver	TCS-OX2-29	1.47006	OREXIN RECEPTOR ANTAGONIST	HCRTR2
515901	ACH-000843	1240142	LUSC	Lung Squamous Cell Carcinoma	Non-Small Cell Lung Cancer	Lung	ZOLMITRIPTAN	1.46996	SEROTONIN RECEPTOR AGONIST	HTR1A, HTR1B, HTR1D, HTR1E, HTR1F
332684	ACH-000572	906865	MEL	Melanoma	Melanoma	Skin	BMS-470539	1.46981	MELANOCORTIN RECEPTOR AGONIST	MC1R
106045	ACH-000217	1240159	HCC	Hepatocellular Carcinoma	Hepatocellular Carcinoma	Liver	ARIPIPRAZOLE	1.46972	SEROTONIN RECEPTOR AGONIST, SEROTONIN RECEPTOR ANTAGONIST	ADRA1A, ADRA1B, ADRA2A, ADRA2B, ADRA2C, CHRM1, CHRM2, CHRM3, CHRM4, CHRM5, DRD1, DRD2, DRD3, DRD4, DRD5, HRH1, HTR1A, HTR1B, HTR1D, HTR1E, HTR2A, HTR2C, HTR3A, HTR6, HTR7
67138	ACH-000139	925346	PAAD	Pancreatic Adenocarcinoma	Pancreatic Adenocarcinoma	Pancreas	PRELADENANT	1.46886	ADENOSINE RECEPTOR ANTAGONIST	ADORA1, ADORA2A, ADORA2B, ADORA3
168656	ACH-000322	907067	MEL	Melanoma	Melanoma	Skin	BP-897	1.46784	DOPAMINE RECEPTOR AGONIST	ADRA1A, ADRA1D, ADRA2A, DRD1, DRD2, DRD3, DRD4, HTR1A, HTR2B
634890	ACH-000998	910554	COAD	Colon Adenocarcinoma	Colorectal Adenocarcinoma	Bowel	NEDOCROMIL	1.4666	HISTAMINE RECEPTOR ANTAGONIST	CYSLTR1, CYSLTR2, FPR1, HSP90AA1, PTGDR
519589	ACH-000847	907055	STAD	Stomach Adenocarcinoma	Esophagogastric Adenocarcinoma	Esophagus/Stomach	VU0364439	1.46658	GLUTAMATE RECEPTOR POSITIVE ALLOSTERIC MODULATOR	GRM4
66801	ACH-000139	925346	PAAD	Pancreatic Adenocarcinoma	Pancreatic Adenocarcinoma	Pancreas	L-368899	1.46594	OXYTOCIN RECEPTOR ANTAGONIST	AVPR1A, AVPR2, OXTR
495130	ACH-000814	1298144	MEL	Melanoma	Melanoma	Skin	METAPROTERENOL	1.46474	ADRENERGIC RECEPTOR AGONIST	ADRB2
137847	ACH-000270	1298136	PAAD	Pancreatic Adenocarcinoma	Pancreatic Adenocarcinoma	Pancreas	CLIDINIUM	1.46449	ACETYLCHOLINE RECEPTOR ANTAGONIST	CHRM1, CHRM3
149528	ACH-000288	905951	BRCNOS	Breast Invasive Carcinoma, NOS	Invasive Breast Carcinoma	Breast	SB-297006	1.46431	CC CHEMOKINE RECEPTOR ANTAGONIST	CCR3
403055	ACH-000680	909757	COAD	Colon Adenocarcinoma	Colorectal Adenocarcinoma	Bowel	BAY-60-6583	1.46426	ADENOSINE RECEPTOR AGONIST	ADORA1, ADORA2A, ADORA2B, ADORA3
272818	ACH-000480	907071	HCC	Hepatocellular Carcinoma	Hepatocellular Carcinoma	Liver	TC-G-1000	1.46381	ADRENERGIC RECEPTOR AGONIST	ADRA2A, ADRA2B, ADRA2C
31033	ACH-000054	907064	FIBS	Fibrosarcoma	Fibrosarcoma	Soft Tissue	S-14506	1.4629	SEROTONIN RECEPTOR AGONIST	HTR1A
231820	ACH-000427	908461	TSTAD	Tubular Stomach Adenocarcinoma	Esophagogastric Adenocarcinoma	Esophagus/Stomach	LY288513	1.46284	CCK RECEPTOR ANTAGONIST	CCKBR
331913	ACH-000572	906865	MEL	Melanoma	Melanoma	Skin	PIPAMPERONE	1.46262	DOPAMINE RECEPTOR ANTAGONIST	DRD2, HRH1, HTR1A, HTR1B, HTR1D, HTR2A
181602	ACH-000347	1298534	PANET	Pancreatic Neuroendocrine Tumor	Pancreatic Neuroendocrine Tumor	Pancreas	BECLOMETHASONE-DIPROPIONATE	1.46238	GLUCOCORTICOID RECEPTOR AGONIST	GPR97, NR3C1
231484	ACH-000427	908461	TSTAD	Tubular Stomach Adenocarcinoma	Esophagogastric Adenocarcinoma	Esophagus/Stomach	2-[1-(4-PIPERONYL)PIPERAZINYL]BENZOTHIAZOLE	1.46185	SEROTONIN RECEPTOR AGONIST	HTR4
401943	ACH-000680	909757	COAD	Colon Adenocarcinoma	Colorectal Adenocarcinoma	Bowel	METAPROTERENOL	1.46173	ADRENERGIC RECEPTOR AGONIST	ADRB2
571133	ACH-000913	907000	ESS	Endometrial Stromal Sarcoma	Uterine Sarcoma/Mesenchymal	Uterus	AT-1015	1.46167	SEROTONIN RECEPTOR ANTAGONIST	HTR2A
230973	ACH-000427	908461	TSTAD	Tubular Stomach Adenocarcinoma	Esophagogastric Adenocarcinoma	Esophagus/Stomach	SB-222200	1.46162	TACHYKININ ANTAGONIST	TACR3
332664	ACH-000572	906865	MEL	Melanoma	Melanoma	Skin	DH-97	1.46004	MELATONIN RECEPTOR ANTAGONIST	MTNR1B
633337	ACH-000997	905937	COAD	Colon Adenocarcinoma	Colorectal Adenocarcinoma	Bowel	PSB-11	1.45899	ADENOSINE RECEPTOR ANTAGONIST	ADORA1, ADORA2A, ADORA3
624621	ACH-000985	907794	COAD	Colon Adenocarcinoma	Colorectal Adenocarcinoma	Bowel	NGD-98-2	1.45824	CORTICOTROPIN RELEASING FACTOR RECEPTOR ANTAGONIST	CRHR1
401885	ACH-000679	910079	ESCC	Esophageal Squamous Cell Carcinoma	Esophageal Squamous Cell Carcinoma	Esophagus/Stomach	YM-298198	1.45816	GLUTAMATE RECEPTOR ANTAGONIST	GRM1
600983	ACH-000958	909751	COAD	Colon Adenocarcinoma	Colorectal Adenocarcinoma	Bowel	SIB-1893	1.45764	GLUTAMATE RECEPTOR ANTAGONIST	GRM4, GRM5
29755	ACH-000052	684052	ES	Ewing Sarcoma	Ewing Sarcoma	Bone	CGS-15943	1.4576	ADENOSINE RECEPTOR ANTAGONIST	ADORA1, ADORA2A, ADORA2B, ADORA3
485731	ACH-000803	910692	SCLC	Small Cell Lung Cancer	Lung Neuroendocrine Tumor	Lung	TCS-3035	1.4574	G PROTEIN-COUPLED RECEPTOR AGONIST	GPR35
138448	ACH-000270	1298136	PAAD	Pancreatic Adenocarcinoma	Pancreatic Adenocarcinoma	Pancreas	SB-742457	1.45721	SEROTONIN RECEPTOR ANTAGONIST	HTR6
495451	ACH-000814	1298144	MEL	Melanoma	Melanoma	Skin	QUINPIROL-(-)	1.45632	DOPAMINE RECEPTOR AGONIST	DRD1, DRD2, DRD3, DRD4, HTR1A, HTR2A, HTR2B, HTR2C
205677	ACH-000391	908134	ES	Ewing Sarcoma	Ewing Sarcoma	Bone	SPIRADOLINE	1.45575	OPIOID RECEPTOR AGONIST	OPRK1
571187	ACH-000913	907000	ESS	Endometrial Stromal Sarcoma	Uterine Sarcoma/Mesenchymal	Uterus	SC-51089	1.45548	PROSTANOID RECEPTOR ANTAGONIST	PTGER1
519223	ACH-000847	907055	STAD	Stomach Adenocarcinoma	Esophagogastric Adenocarcinoma	Esophagus/Stomach	BRL-54443	1.45543	SEROTONIN RECEPTOR AGONIST	HTR1E, HTR1F
519009	ACH-000847	907055	STAD	Stomach Adenocarcinoma	Esophagogastric Adenocarcinoma	Esophagus/Stomach	LORGLUMIDE	1.45538	CCK RECEPTOR ANTAGONIST	CCKAR, CCKBR
619651	ACH-000978	1240127	UCEC	Endometrial Carcinoma	Endometrial Carcinoma	Uterus	DEXMEDETOMIDINE	1.45519	ADRENERGIC RECEPTOR AGONIST	ADRA2A, ADRA2B, ADRA2C
444986	ACH-000744	687798	LUAD	Lung Adenocarcinoma	Non-Small Cell Lung Cancer	Lung	PD-160170	1.45507	NEUROPEPTIDE RECEPTOR ANTAGONIST	NPY1R
262901	ACH-000470	909748	READ	Rectal Adenocarcinoma	Colorectal Adenocarcinoma	Bowel	BUFLOMEDIL	1.45404	ADRENERGIC RECEPTOR ANTAGONIST, CALCIUM CHANNEL BLOCKER	ADRA1A
281320	ACH-000489	909746	COAD	Colon Adenocarcinoma	Colorectal Adenocarcinoma	Bowel	XANOMELINE	1.454	ACETYLCHOLINE RECEPTOR AGONIST	CHRM1, CHRM2, CHRM3, CHRM4, CHRM5, HTR1A, HTR1B, HTR1D, HTR1E, HTR1F, HTR2A, HTR2B, HTR2C, HTR6, HTR7
231222	ACH-000427	908461	TSTAD	Tubular Stomach Adenocarcinoma	Esophagogastric Adenocarcinoma	Esophagus/Stomach	CAREBASTINE	1.45368	HISTAMINE RECEPTOR ANTAGONIST	HRH1
95185	ACH-000200	908449	GB	Glioblastoma	Diffuse Glioma	CNS/Brain	PENBUTOLOL	1.45366	ADRENERGIC RECEPTOR ANTAGONIST	ADRB1, ADRB2, HTR1A, HTR1B
527854	ACH-000858	753569	LUSC	Lung Squamous Cell Carcinoma	Non-Small Cell Lung Cancer	Lung	RIZATRIPTAN	1.45357	SEROTONIN RECEPTOR AGONIST	HTR1A, HTR1B, HTR1D, HTR1E, HTR1F
555980	ACH-000895	1290771	COAD	Colon Adenocarcinoma	Colorectal Adenocarcinoma	Bowel	NECA	1.45356	ADENOSINE RECEPTOR AGONIST	ADORA1, ADORA2A, ADORA2B, ADORA3, HSP90B1
199270	ACH-000378	1240191	LUAS	Lung Adenosquamous Carcinoma	Non-Small Cell Lung Cancer	Lung	ANAMORELIN	1.45257	GROWTH HORMONE SECRETAGOGUE RECEPTOR AGONIST	GHSR
409785	ACH-000688	1480360	MXOV	Mixed Ovarian Carcinoma	Ovarian Epithelial Tumor	Ovary/Fallopian Tube	PSNCBAM-1	1.45237	CANNABINOID RECEPTOR MODULATOR	CNR1
444806	ACH-000744	687798	LUAD	Lung Adenocarcinoma	Non-Small Cell Lung Cancer	Lung	METAPROTERENOL	1.45218	ADRENERGIC RECEPTOR AGONIST	ADRB2
199276	ACH-000378	1240191	LUAS	Lung Adenosquamous Carcinoma	Non-Small Cell Lung Cancer	Lung	RS-23597-190	1.45185	SEROTONIN RECEPTOR ANTAGONIST	HTR4
252303	ACH-000457	910952	RCC	Renal Cell Carcinoma	Renal Cell Carcinoma	Kidney	OXYPHENCYCLIMINE	1.45166	CHOLINERGIC RECEPTOR ANTAGONIST	CHRM1, CHRM2, CHRM3
203500	ACH-000389	907042	ASTR	Astrocytoma	Diffuse Glioma	CNS/Brain	TRIPELENNAMINE	1.45114	HISTAMINE RECEPTOR ANTAGONIST	HRH1
527913	ACH-000858	753569	LUSC	Lung Squamous Cell Carcinoma	Non-Small Cell Lung Cancer	Lung	FK-888	1.45108	TACHYKININ ANTAGONIST	TACR1, TACR2
1319	ACH-000006	908148	AMOL	Acute Monoblastic/Monocytic Leukemia	Acute Myeloid Leukemia	Myeloid	ABARELIX	1.45088	GONADOTROPIN RELEASING FACTOR HORMONE RECEPTOR ANTAGONIST	GNRHR
72138	ACH-000149	717431	NBL	Neuroblastoma	Neuroblastoma	Peripheral Nervous System	BMS-986020	1.45075	LYSOPHOSPHATIDIC ACID RECEPTOR ANTAGONIST	LPAR1
231154	ACH-000427	908461	TSTAD	Tubular Stomach Adenocarcinoma	Esophagogastric Adenocarcinoma	Esophagus/Stomach	IMIPRAMINE	1.44985	NOREPINEPHRINE REPUTAKE INHIBITOR, SEROTONIN REUPTAKE INHIBITOR	ADRA1A, ADRA1B, ADRA1D, CHRM1, CHRM2, CHRM3, CHRM4, CHRM5, DRD1, DRD2, DRD5, HRH1, HTR1A, HTR2A, HTR2C, HTR6, HTR7, KCND2, KCND3, KCNH1, KCNH2, SLC6A2, SLC6A3, SLC6A4
319669	ACH-000555	905948	RCC	Renal Cell Carcinoma	Renal Cell Carcinoma	Kidney	ISOXSUPRINE	1.44968	ADRENERGIC RECEPTOR AGONIST	ADRB2
76290	ACH-000161	906805	LUAD	Lung Adenocarcinoma	Non-Small Cell Lung Cancer	Lung	CYANOPINDOLOL	1.44878	ADRENERGIC RECEPTOR ANTAGONIST	ADRB1, HTR1A, HTR1D
257434	ACH-000464	910943	GB	Glioblastoma	Diffuse Glioma	CNS/Brain	CGS-15943	1.44837	ADENOSINE RECEPTOR ANTAGONIST	ADORA1, ADORA2A, ADORA2B, ADORA3
129318	ACH-000259	753618	NBL	Neuroblastoma	Neuroblastoma	Peripheral Nervous System	VINBURNINE	1.44828	ADRENERGIC RECEPTOR ANTAGONIST	CHRM1, CHRM2, CHRM3, CHRM4
402059	ACH-000680	909757	COAD	Colon Adenocarcinoma	Colorectal Adenocarcinoma	Bowel	WAY-161503	1.44786	SEROTONIN RECEPTOR AGONIST	HTR2C
571153	ACH-000913	907000	ESS	Endometrial Stromal Sarcoma	Uterine Sarcoma/Mesenchymal	Uterus	GW-1100	1.44751	G PROTEIN-COUPLED RECEPTOR AGONIST	FFAR1
181109	ACH-000347	1298534	PANET	Pancreatic Neuroendocrine Tumor	Pancreatic Neuroendocrine Tumor	Pancreas	SOLIFENACIN-SUCCINATE	1.44738	ACETYLCHOLINE RECEPTOR ANTAGONIST	CHRM1, CHRM2, CHRM3, CHRM4, CHRM5
262842	ACH-000470	909748	READ	Rectal Adenocarcinoma	Colorectal Adenocarcinoma	Bowel	PSB-11	1.44707	ADENOSINE RECEPTOR ANTAGONIST	ADORA1, ADORA2A, ADORA3
151405	ACH-000291	1240197	SOC	Serous Ovarian Cancer	Ovarian Epithelial Tumor	Ovary/Fallopian Tube	GP1A	1.44695	CANNABINOID RECEPTOR AGONIST	CNR2
281339	ACH-000489	909746	COAD	Colon Adenocarcinoma	Colorectal Adenocarcinoma	Bowel	TALIPEXOLE	1.44644	ADRENERGIC RECEPTOR AGONIST, DOPAMINE RECEPTOR AGONIST	ADRA2A, DRD2, HTR3A
32459	ACH-000060	925348	PAAD	Pancreatic Adenocarcinoma	Pancreatic Adenocarcinoma	Pancreas	CGS-15943	1.44623	ADENOSINE RECEPTOR ANTAGONIST	ADORA1, ADORA2A, ADORA2B, ADORA3
267261	ACH-000475	1298146	HCC	Hepatocellular Carcinoma	Hepatocellular Carcinoma	Liver	METAPROTERENOL	1.44443	ADRENERGIC RECEPTOR AGONIST	ADRB2
572443	ACH-000915	907171	SKCM	Cutaneous Melanoma	Melanoma	Skin	CALHEX-231	1.44417	CALCIUM SENSING RECEPTOR NEGATIVE ALLOSTERIC MODULATOR	CASR
176502	ACH-000335	908152	PLBMESO	Pleural Mesothelioma, Biphasic Type	Pleural Mesothelioma	Pleura	MOZAVAPTAN	1.44335	VASOPRESSIN RECEPTOR ANTAGONIST	AVPR1A, AVPR1B, AVPR2
409191	ACH-000688	1480360	MXOV	Mixed Ovarian Carcinoma	Ovarian Epithelial Tumor	Ovary/Fallopian Tube	ABT-724	1.44269	DOPAMINE RECEPTOR AGONIST	DRD4
149590	ACH-000288	905951	BRCNOS	Breast Invasive Carcinoma, NOS	Invasive Breast Carcinoma	Breast	NGD-98-2	1.44251	CORTICOTROPIN RELEASING FACTOR RECEPTOR ANTAGONIST	CRHR1
167157	ACH-000319	908150	PLEMESO	Pleural Mesothelioma, Epithelioid Type	Pleural Mesothelioma	Pleura	SCH-221510	1.44239	NOCICEPTIN/ORPHANIN FQ RECEPTOR AGONIST	OPRL1
112266	ACH-000227	907314	NBL	Neuroblastoma	Neuroblastoma	Peripheral Nervous System	LUZINDOLE	1.44233	MELATONIN RECEPTOR ANTAGONIST	MTNR1A, MTNR1B
427482	ACH-000720	687459	BLCA	Bladder Urothelial Carcinoma	Bladder Urothelial Carcinoma	Bladder/Urinary Tract	DRONEDARONE	1.44169	ADRENERGIC RECEPTOR ANTAGONIST	ADRA1A, ADRA1B, ADRA1D, ADRA2A, ADRA2B, ADRA2C, ADRB1, CACNA1C, CACNA1D, CACNA1F, CACNA1S, CACNB1, CACNB2, CACNB3, CACNB4, KCNA5, KCNH2, KCNK2, SCN1A
675359	ACH-001578	908441	EMBCA	Embryonal Carcinoma	Non-Seminomatous Germ Cell Tumor	Testis	CJ-033466	1.44159	SEROTONIN RECEPTOR AGONIST	HTR4
600987	ACH-000958	909751	COAD	Colon Adenocarcinoma	Colorectal Adenocarcinoma	Bowel	L-694247	1.44112	SEROTONIN RECEPTOR AGONIST	HTR1A, HTR1B, HTR1D
519401	ACH-000847	907055	STAD	Stomach Adenocarcinoma	Esophagogastric Adenocarcinoma	Esophagus/Stomach	VU0361737	1.44094	GLUTAMATE RECEPTOR POSITIVE ALLOSTERIC MODULATOR	GRM4
281443	ACH-000489	909746	COAD	Colon Adenocarcinoma	Colorectal Adenocarcinoma	Bowel	ZK-811752	1.44043	CC CHEMOKINE RECEPTOR ANTAGONIST	CCR1
281444	ACH-000489	909746	COAD	Colon Adenocarcinoma	Colorectal Adenocarcinoma	Bowel	ZK811752	1.44043	CC CHEMOKINE RECEPTOR ANTAGONIST	CCR1
94591	ACH-000198	906856	CELNOS	Chronic Eosinophilic Leukemia, NOS	Myeloproliferative Neoplasms	Myeloid	YM-298198-DESMETHYL	1.43979	GLUTAMATE RECEPTOR ANTAGONIST	GRM1
151384	ACH-000291	1240197	SOC	Serous Ovarian Cancer	Ovarian Epithelial Tumor	Ovary/Fallopian Tube	GABAPENTIN	1.43858	CALCIUM CHANNEL BLOCKER	ADORA1, CACNA1A, CACNA1B, CACNA1C, CACNA1D, CACNA1E, CACNA1F, CACNA1G, CACNA1H, CACNA1I, CACNA1S, CACNA2D1, CACNA2D2, CACNA2D3, CACNA2D4, CACNB1, CACNB2, CACNB3, CACNB4, CACNG1, CACNG2, CACNG3, CACNG4, CACNG5, CACNG6, CACNG7, CACNG8, GRIN1, GRIN2A, GRIN2B, GRIN2C, GRIN2D, GRIN3A, GRIN3B
556375	ACH-000895	1290771	COAD	Colon Adenocarcinoma	Colorectal Adenocarcinoma	Bowel	NNC-63-0532	1.43849	OPIOID RECEPTOR AGONIST	OPRL1
392604	ACH-000669	724879	LUSC	Lung Squamous Cell Carcinoma	Non-Small Cell Lung Cancer	Lung	KI-16425	1.43768	LYSOPHOSPHATIDIC ACID RECEPTOR ANTAGONIST	LPAR1, LPAR3
67789	ACH-000139	925346	PAAD	Pancreatic Adenocarcinoma	Pancreatic Adenocarcinoma	Pancreas	TAFLUPROST	1.43762	PROSTAGLANDIN INHIBITOR	PTGFR
329143	ACH-000569	907173	PLEMESO	Pleural Mesothelioma, Epithelioid Type	Pleural Mesothelioma	Pleura	LEVOBETAXOLOL	1.4375	ADRENERGIC RECEPTOR ANTAGONIST	ADRB1, ADRB2
67356	ACH-000139	925346	PAAD	Pancreatic Adenocarcinoma	Pancreatic Adenocarcinoma	Pancreas	ZAMIFENACIN	1.43647	ACETYLCHOLINE RECEPTOR ANTAGONIST	CHRM3
427638	ACH-000720	687459	BLCA	Bladder Urothelial Carcinoma	Bladder Urothelial Carcinoma	Bladder/Urinary Tract	IMETIT	1.4361	HISTAMINE RECEPTOR AGONIST	HRH3, HRH4
600813	ACH-000958	909751	COAD	Colon Adenocarcinoma	Colorectal Adenocarcinoma	Bowel	DELIVERT	1.43604	ANGIOTENSIN RECEPTOR AGONIST	AGTR1, AGTR2
527797	ACH-000858	753569	LUSC	Lung Squamous Cell Carcinoma	Non-Small Cell Lung Cancer	Lung	OLOPATADINE	1.43556	HISTAMINE RECEPTOR ANTAGONIST	HRH1, S100A1, S100A12, S100A13, S100A2, S100B
471555	ACH-000783	946382	ILC	Breast Invasive Lobular Carcinoma	Invasive Breast Carcinoma	Breast	LATANOPROST	1.4355	PROSTANOID RECEPTOR AGONIST	PTGFR
453142	ACH-000757	910851	LUAD	Lung Adenocarcinoma	Non-Small Cell Lung Cancer	Lung	ACT-132577	1.43541	ENDOTHELIN RECEPTOR ANTAGONIST	EDNRA, EDNRB
199592	ACH-000378	1240191	LUAS	Lung Adenosquamous Carcinoma	Non-Small Cell Lung Cancer	Lung	U-50488-(-)	1.43534	OPIOID RECEPTOR AGONIST	OPRK1
85178	ACH-000176	1298226	LUSC	Lung Squamous Cell Carcinoma	Non-Small Cell Lung Cancer	Lung	SB-225002	1.43492	CC CHEMOKINE RECEPTOR ANTAGONIST	CXCR2
36059	ACH-000072	908126	CMLBCRABL1	Chronic Myeloid Leukemia, BCR-ABL1+	Myeloproliferative Neoplasms	Myeloid	ATB-346	1.43449	CYCLOOXYGENASE INHIBITOR	PTGER2
231302	ACH-000427	908461	TSTAD	Tubular Stomach Adenocarcinoma	Esophagogastric Adenocarcinoma	Esophagus/Stomach	GABAPENTIN	1.43436	CALCIUM CHANNEL BLOCKER	ADORA1, CACNA1A, CACNA1B, CACNA1C, CACNA1D, CACNA1E, CACNA1F, CACNA1G, CACNA1H, CACNA1I, CACNA1S, CACNA2D1, CACNA2D2, CACNA2D3, CACNA2D4, CACNB1, CACNB2, CACNB3, CACNB4, CACNG1, CACNG2, CACNG3, CACNG4, CACNG5, CACNG6, CACNG7, CACNG8, GRIN1, GRIN2A, GRIN2B, GRIN2C, GRIN2D, GRIN3A, GRIN3B
231213	ACH-000427	908461	TSTAD	Tubular Stomach Adenocarcinoma	Esophagogastric Adenocarcinoma	Esophagus/Stomach	METHYLDOPA	1.43422	ADRENERGIC RECEPTOR AGONIST	ADRA2A, ADRA2B, ADRA2C, DDC
268000	ACH-000475	1298146	HCC	Hepatocellular Carcinoma	Hepatocellular Carcinoma	Liver	ANIRACETAM	1.4341	GLUTAMATE RECEPTOR AGONIST	DRD2, GRIA1, GRIA2, GRIA3, GRIA4, HTR2A
22204	ACH-000040	687588	ASTR	Astrocytoma	Diffuse Glioma	CNS/Brain	RAMELTEON	1.43366	MELATONIN RECEPTOR AGONIST	MTNR1A, MTNR1B
267756	ACH-000475	1298146	HCC	Hepatocellular Carcinoma	Hepatocellular Carcinoma	Liver	SUMATRIPTAN	1.4336	SEROTONIN RECEPTOR AGONIST	HTR1A, HTR1B, HTR1D, HTR1E, HTR1F, HTR5A, HTR6, HTR7
401926	ACH-000680	909757	COAD	Colon Adenocarcinoma	Colorectal Adenocarcinoma	Bowel	ICI-89406	1.43359	ADRENERGIC RECEPTOR ANTAGONIST	ADRB1, ADRB2
402724	ACH-000680	909757	COAD	Colon Adenocarcinoma	Colorectal Adenocarcinoma	Bowel	OLDA	1.43323	TRPV AGONIST	GPR119
263461	ACH-000470	909748	READ	Rectal Adenocarcinoma	Colorectal Adenocarcinoma	Bowel	ALBUTEROL	1.43048	ADRENERGIC RECEPTOR AGONIST	ADRB1, ADRB2
527997	ACH-000858	753569	LUSC	Lung Squamous Cell Carcinoma	Non-Small Cell Lung Cancer	Lung	MEPYRAMINE	1.43001	HISTAMINE RECEPTOR ANTAGONIST	HRH1
105240	ACH-000213	907286	PAAD	Pancreatic Adenocarcinoma	Pancreatic Adenocarcinoma	Pancreas	GSK1562590	1.42972	UROTENSIN RECEPTOR ANTAGONIST	UTS2R
402061	ACH-000680	909757	COAD	Colon Adenocarcinoma	Colorectal Adenocarcinoma	Bowel	MEPENZOLATE	1.4297	ACETYLCHOLINE RECEPTOR ANTAGONIST	CHRM1, CHRM3
312555	ACH-000545	909780	BLCA	Bladder Urothelial Carcinoma	Bladder Urothelial Carcinoma	Bladder/Urinary Tract	METHACHOLINE	1.42891	ACETYLCHOLINE RECEPTOR AGONIST	CHRM2, CHRM3, CHRM4
138071	ACH-000270	1298136	PAAD	Pancreatic Adenocarcinoma	Pancreatic Adenocarcinoma	Pancreas	VU0238429	1.42888	ACETYLCHOLINE RECEPTOR ALLOSTERIC MODULATOR	CHRM5
409769	ACH-000688	1480360	MXOV	Mixed Ovarian Carcinoma	Ovarian Epithelial Tumor	Ovary/Fallopian Tube	CJ-033466	1.42779	SEROTONIN RECEPTOR AGONIST	HTR4
122940	ACH-000248	910704	BRCA	Invasive Breast Carcinoma	Invasive Breast Carcinoma	Breast	LY288513	1.42721	CCK RECEPTOR ANTAGONIST	CCKBR
175919	ACH-000332	909904	PAAD	Pancreatic Adenocarcinoma	Pancreatic Adenocarcinoma	Pancreas	GS-39783	1.42714	GABA RECEPTOR MODULATOR	GABBR1
212376	ACH-000400	909718	COAD	Colon Adenocarcinoma	Colorectal Adenocarcinoma	Bowel	DIMETHINDENE-(S)-(+)	1.42657	ACETYLCHOLINE RECEPTOR ANTAGONIST	HRH1
556369	ACH-000895	1290771	COAD	Colon Adenocarcinoma	Colorectal Adenocarcinoma	Bowel	ZAFIRLUKAST	1.42607	LEUKOTRIENE RECEPTOR ANTAGONIST	CYSLTR1, CYSLTR2
495116	ACH-000814	1298144	MEL	Melanoma	Melanoma	Skin	ISOPRENALINE	1.42598	ADRENERGIC RECEPTOR AGONIST	ADRB1, ADRB2, ADRB3, MAPK1, PIK3R1, PIK3R2, PIK3R3
111772	ACH-000227	907314	NBL	Neuroblastoma	Neuroblastoma	Peripheral Nervous System	DONITRIPTAN	1.42567	SEROTONIN RECEPTOR AGONIST	HTR1A, HTR1B, HTR1D, HTR1E, HTR1F, HTR2A, HTR5A, HTR6
610933	ACH-000970	1674021	COAD	Colon Adenocarcinoma	Colorectal Adenocarcinoma	Bowel	CMPD-1	1.42533	P38 MAPK INHIBITOR	GNRHR, MAPK14
297907	ACH-000518	753541	OCSC	Oral Cavity Squamous Cell Carcinoma	Head and Neck Squamous Cell Carcinoma	Head and Neck	AM-404	1.42532	CYCLOOXYGENASE INHIBITOR, FAAH INHIBITOR, TRPV ANTAGONIST	CNR1, CNR2, FAAH, TRPV1
137683	ACH-000269	910933	GB	Glioblastoma	Diffuse Glioma	CNS/Brain	DIHYDREXIDINE	1.42507	DOPAMINE RECEPTOR AGONIST	DRD1, DRD2, DRD3, DRD4, DRD5
267115	ACH-000473	909704	BLCA	Bladder Urothelial Carcinoma	Bladder Urothelial Carcinoma	Bladder/Urinary Tract	TC-G-1008	1.42492	G PROTEIN-COUPLED RECEPTOR AGONIST	GPR39
519696	ACH-000847	907055	STAD	Stomach Adenocarcinoma	Esophagogastric Adenocarcinoma	Esophagus/Stomach	PIRENZEPINE	1.42482	ACETYLCHOLINE RECEPTOR ANTAGONIST	CHRM1, CHRM2, CHRM3, CHRM4, CHRM5
668763	ACH-001368	1503363	ESCA	Esophageal Adenocarcinoma	Esophagogastric Adenocarcinoma	Esophagus/Stomach	VU10010	1.42453	ACETYLCHOLINE RECEPTOR ALLOSTERIC MODULATOR	CHRM4
151011	ACH-000291	1240197	SOC	Serous Ovarian Cancer	Ovarian Epithelial Tumor	Ovary/Fallopian Tube	CAFFEINE	1.42333	ADENOSINE RECEPTOR ANTAGONIST, PHOSPHODIESTERASE INHIBITOR	ADORA1, ADORA2A, ADORA2B, ADORA3, ATM, ITPR1, ITPR2, ITPR3, PDE10A, PDE11A, PDE1A, PDE1B, PDE1C, PDE2A, PDE3A, PDE3B, PDE4A, PDE4B, PDE4C, PDE4D, PDE5A, PDE6A, PDE6B, PDE6C, PDE7A, PDE7B, PDE8A, PDE8B, PDE9A, PIK3CA, PIK3CB, PIK3CD, PRKDC, RYR1, RYR2, RYR3
337618	ACH-000586	1330972	SCLC	Small Cell Lung Cancer	Lung Neuroendocrine Tumor	Lung	SGS-742	1.42306	GABA RECEPTOR ANTAGONIST	GABBR1, GABBR2
267318	ACH-000475	1298146	HCC	Hepatocellular Carcinoma	Hepatocellular Carcinoma	Liver	DISOPYRAMIDE	1.42271	SODIUM CHANNEL BLOCKER	CHRM1, CHRM2, CHRM3, KCND2, KCND3, KCNH2, SCN5A
22875	ACH-000040	687588	ASTR	Astrocytoma	Diffuse Glioma	CNS/Brain	NAS-181	1.42214	SEROTONIN RECEPTOR ANTAGONIST	HTR1B
307027	ACH-000535	906693	PAAD	Pancreatic Adenocarcinoma	Pancreatic Adenocarcinoma	Pancreas	ENPROFYLLINE	1.42197	PHOSPHODIESTERASE INHIBITOR	ADORA1, ADORA2A, ADORA2B, ADORA3, PDE4A, PDE4B
266353	ACH-000473	909704	BLCA	Bladder Urothelial Carcinoma	Bladder Urothelial Carcinoma	Bladder/Urinary Tract	BUFLOMEDIL	1.42172	ADRENERGIC RECEPTOR ANTAGONIST, CALCIUM CHANNEL BLOCKER	ADRA1A
230854	ACH-000427	908461	TSTAD	Tubular Stomach Adenocarcinoma	Esophagogastric Adenocarcinoma	Esophagus/Stomach	CGP-12177	1.42171	ADRENERGIC RECEPTOR AGONIST	ADRB1, ADRB2, ADRB3
268039	ACH-000475	1298146	HCC	Hepatocellular Carcinoma	Hepatocellular Carcinoma	Liver	ASENAPINE	1.42137	DOPAMINE RECEPTOR ANTAGONIST, SEROTONIN RECEPTOR ANTAGONIST	ADRA1A, ADRA2A, ADRA2B, ADRA2C, ADRB1, ADRB2, DRD1, DRD2, DRD3, DRD4, HRH1, HRH2, HTR1A, HTR1B, HTR1D, HTR1E, HTR2A, HTR2B, HTR2C, HTR5A, HTR6, HTR7
39399	ACH-000082	1290807	OS	Osteosarcoma	Osteosarcoma	Bone	OLEANOLIC-ACID	1.42108	G PROTEIN-COUPLED RECEPTOR AGONIST	GPBAR1
297879	ACH-000518	753541	OCSC	Oral Cavity Squamous Cell Carcinoma	Head and Neck Squamous Cell Carcinoma	Head and Neck	MEGLITINIDE	1.42057	POTASSIUM CHANNEL BLOCKER	CCR2
299583	ACH-000521	722045	LUAD	Lung Adenocarcinoma	Non-Small Cell Lung Cancer	Lung	WAY-629	1.4193	SEROTONIN RECEPTOR AGONIST	HTR2C
152985	ACH-000294	1323913	AML	Acute Myeloid Leukemia	Acute Myeloid Leukemia	Myeloid	TCS-OX2-29	1.41876	OREXIN RECEPTOR ANTAGONIST	HCRTR2
329169	ACH-000569	907173	PLEMESO	Pleural Mesothelioma, Epithelioid Type	Pleural Mesothelioma	Pleura	NGD-98-2	1.41789	CORTICOTROPIN RELEASING FACTOR RECEPTOR ANTAGONIST	CRHR1
369220	ACH-000631	907313	GB	Glioblastoma	Diffuse Glioma	CNS/Brain	PRASUGREL	1.41747	PURINERGIC RECEPTOR ANTAGONIST	P2RY12
267966	ACH-000475	1298146	HCC	Hepatocellular Carcinoma	Hepatocellular Carcinoma	Liver	DESLORATADINE	1.41717	HISTAMINE RECEPTOR ANTAGONIST	HRH1
231790	ACH-000427	908461	TSTAD	Tubular Stomach Adenocarcinoma	Esophagogastric Adenocarcinoma	Esophagus/Stomach	ALPHA-METHYLSEROTONIN	1.41683	SEROTONIN RECEPTOR AGONIST	HTR1D, HTR1E, HTR1F, HTR2A, HTR2B, HTR2C, HTR4
95314	ACH-000200	908449	GB	Glioblastoma	Diffuse Glioma	CNS/Brain	TALIPEXOLE	1.41499	ADRENERGIC RECEPTOR AGONIST, DOPAMINE RECEPTOR AGONIST	ADRA2A, DRD2, HTR3A
81253	ACH-000171	909781	RCC	Renal Cell Carcinoma	Renal Cell Carcinoma	Kidney	OXOTREMORINE-M	1.41499	ACETYLCHOLINE RECEPTOR AGONIST	CHRM1, CHRM2, CHRM3, CHRM4
634525	ACH-000998	910554	COAD	Colon Adenocarcinoma	Colorectal Adenocarcinoma	Bowel	PSB-11	1.41487	ADENOSINE RECEPTOR ANTAGONIST	ADORA1, ADORA2A, ADORA3
600985	ACH-000958	909751	COAD	Colon Adenocarcinoma	Colorectal Adenocarcinoma	Bowel	NASTORAZEPIDE	1.41478	CCK RECEPTOR ANTAGONIST	CCKBR
401969	ACH-000680	909757	COAD	Colon Adenocarcinoma	Colorectal Adenocarcinoma	Bowel	METHACHOLINE	1.41397	ACETYLCHOLINE RECEPTOR AGONIST	CHRM2, CHRM3, CHRM4
455021	ACH-000759	908120	IDC	Breast Invasive Ductal Carcinoma	Invasive Breast Carcinoma	Breast	2-CHLORO-N6-CYCLOPENTYLADENOSINE	1.41293	ADENOSINE RECEPTOR AGONIST	ADORA1, ADORA2A, ADORA2B, ADORA3
203046	ACH-000389	907042	ASTR	Astrocytoma	Diffuse Glioma	CNS/Brain	L-152804	1.41287	NEUROPEPTIDE RECEPTOR ANTAGONIST	NPY5R
402355	ACH-000680	909757	COAD	Colon Adenocarcinoma	Colorectal Adenocarcinoma	Bowel	SDZ-WAG-994	1.41241	ADENOSINE RECEPTOR AGONIST	ADORA1
518963	ACH-000847	907055	STAD	Stomach Adenocarcinoma	Esophagogastric Adenocarcinoma	Esophagus/Stomach	DOXAZOSIN	1.41205	ADRENERGIC RECEPTOR ANTAGONIST	ADRA1A, ADRA1B, ADRA1D, KCNH2, KCNH6, KCNH7
329105	ACH-000569	907173	PLEMESO	Pleural Mesothelioma, Epithelioid Type	Pleural Mesothelioma	Pleura	S1P1-AGONIST-III	1.41061	SPHINGOSINE KINASE INHIBITOR	S1PR1
284616	ACH-000496	724868	LUAD	Lung Adenocarcinoma	Non-Small Cell Lung Cancer	Lung	KETANSERIN	1.41041	SEROTONIN RECEPTOR ANTAGONIST	ADRA1A, ADRA1B, ADRA1D, DRD1, DRD5, HTR1A, HTR1B, HTR1D, HTR2A, HTR2B, HTR2C, HTR5A, HTR7, SLC18A1, SLC18A2
212051	ACH-000400	909718	COAD	Colon Adenocarcinoma	Colorectal Adenocarcinoma	Bowel	CAMICINAL	1.41022	MOTILIN RECEPTOR AGONIST	MLNR
119524	ACH-000242	687455	BLCA	Bladder Urothelial Carcinoma	Bladder Urothelial Carcinoma	Bladder/Urinary Tract	BISOPROLOL	1.4093	ADRENERGIC RECEPTOR ANTAGONIST	ADRB1, ADRB2
634762	ACH-000998	910554	COAD	Colon Adenocarcinoma	Colorectal Adenocarcinoma	Bowel	S-14506	1.40872	SEROTONIN RECEPTOR AGONIST	HTR1A
485726	ACH-000803	910692	SCLC	Small Cell Lung Cancer	Lung Neuroendocrine Tumor	Lung	TC-G-1004	1.4085	ADENOSINE RECEPTOR ANTAGONIST	ADORA2A
403065	ACH-000680	909757	COAD	Colon Adenocarcinoma	Colorectal Adenocarcinoma	Bowel	JTE-013	1.40837	LYSOPHOSPHOLIPID RECEPTOR ANTAGONIST	P2RY10, S1PR2
343931	ACH-000595	1240169	GB	Glioblastoma	Diffuse Glioma	CNS/Brain	SB-225002	1.40803	CC CHEMOKINE RECEPTOR ANTAGONIST	CXCR2
574345	ACH-000917	1503371	ESCC	Esophageal Squamous Cell Carcinoma	Esophageal Squamous Cell Carcinoma	Esophagus/Stomach	MOXONIDINE	1.40739	IMIDAZOLINE RECEPTOR AGONIST	ADRA2A, ADRA2B, ADRA2C
231854	ACH-000427	908461	TSTAD	Tubular Stomach Adenocarcinoma	Esophagogastric Adenocarcinoma	Esophagus/Stomach	TAFLUPROST	1.40734	PROSTAGLANDIN INHIBITOR	PTGFR
462027	ACH-000769	687787	LUSC	Lung Squamous Cell Carcinoma	Non-Small Cell Lung Cancer	Lung	BUFLOMEDIL	1.40714	ADRENERGIC RECEPTOR ANTAGONIST, CALCIUM CHANNEL BLOCKER	ADRA1A
231111	ACH-000427	908461	TSTAD	Tubular Stomach Adenocarcinoma	Esophagogastric Adenocarcinoma	Esophagus/Stomach	DEOXYEPINEPHRINE	1.40708	ADRENERGIC RECEPTOR AGONIST, DOPAMINE RECEPTOR AGONIST	ADRA1A, DRD1, DRD2
427683	ACH-000720	687459	BLCA	Bladder Urothelial Carcinoma	Bladder Urothelial Carcinoma	Bladder/Urinary Tract	PAROXETINE	1.40642	SELECTIVE SEROTONIN REUPTAKE INHIBITOR (SSRI)	CHRM1, CHRM2, CHRM3, CHRM4, CHRM5, HTR2A, SLC6A2, SLC6A4
580440	ACH-000927	946359	IDC	Breast Invasive Ductal Carcinoma	Invasive Breast Carcinoma	Breast	RS-67333	1.40591	SEROTONIN RECEPTOR PARTIAL AGONIST	HTR4
445352	ACH-000744	687798	LUAD	Lung Adenocarcinoma	Non-Small Cell Lung Cancer	Lung	NEMONAPRIDE	1.40584	DOPAMINE RECEPTOR ANTAGONIST	DRD2, DRD3, DRD4
137386	ACH-000269	910933	GB	Glioblastoma	Diffuse Glioma	CNS/Brain	N-METHYLQUIPAZINE	1.40547	SEROTONIN RECEPTOR AGONIST	HTR1A, HTR1D, HTR2A, HTR2B, HTR2C, HTR3A, HTR3B, HTR6, SLC6A4
634573	ACH-000998	910554	COAD	Colon Adenocarcinoma	Colorectal Adenocarcinoma	Bowel	CLOPROSTENOL-(+/-)	1.40497	PROSTAGLANDIN RECEPTOR AGONIST	PTGDR, PTGER1, PTGER3, PTGFR, TBXA2R
307081	ACH-000535	906693	PAAD	Pancreatic Adenocarcinoma	Pancreatic Adenocarcinoma	Pancreas	AMG-837	1.40462	FREE FATTY ACID RECEPTOR AGONIST	FFAR1
181419	ACH-000347	1298534	PANET	Pancreatic Neuroendocrine Tumor	Pancreatic Neuroendocrine Tumor	Pancreas	ESCITALOPRAM	1.40441	SELECTIVE SEROTONIN REUPTAKE INHIBITOR (SSRI)	ADRA1A, CHRM1, HRH1, SLC6A2, SLC6A3, SLC6A4
203568	ACH-000389	907042	ASTR	Astrocytoma	Diffuse Glioma	CNS/Brain	UH-232-(+)	1.40398	DOPAMINE RECEPTOR ANTAGONIST	DRD2, DRD3, DRD4, HTR1A
540478	ACH-000878	1240143	LUSC	Lung Squamous Cell Carcinoma	Non-Small Cell Lung Cancer	Lung	JNJ-10397049	1.40365	OREXIN RECEPTOR ANTAGONIST	HCRTR1, HCRTR2
56077	ACH-000114	1240218	PAAD	Pancreatic Adenocarcinoma	Pancreatic Adenocarcinoma	Pancreas	2-CHLORO-N6-CYCLOPENTYLADENOSINE	1.40321	ADENOSINE RECEPTOR AGONIST	ADORA1, ADORA2A, ADORA2B, ADORA3
326126	ACH-000565	909263	READ	Rectal Adenocarcinoma	Colorectal Adenocarcinoma	Bowel	CGS-15943	1.40305	ADENOSINE RECEPTOR ANTAGONIST	ADORA1, ADORA2A, ADORA2B, ADORA3
22497	ACH-000040	687588	ASTR	Astrocytoma	Diffuse Glioma	CNS/Brain	DETOMIDINE	1.40301	ADRENERGIC RECEPTOR AGONIST	ADRA2A
231029	ACH-000427	908461	TSTAD	Tubular Stomach Adenocarcinoma	Esophagogastric Adenocarcinoma	Esophagus/Stomach	PNU-22394	1.40263	SEROTONIN RECEPTOR AGONIST	HTR2A, HTR2B, HTR2C, MAOA, MAOB
527974	ACH-000858	753569	LUSC	Lung Squamous Cell Carcinoma	Non-Small Cell Lung Cancer	Lung	SB-657510	1.40242	UROTENSIN RECEPTOR ANTAGONIST	UTS2R
402561	ACH-000680	909757	COAD	Colon Adenocarcinoma	Colorectal Adenocarcinoma	Bowel	TROSPIUM	1.40194	ACETYLCHOLINE RECEPTOR ANTAGONIST	CHRM1
94917	ACH-000200	908449	GB	Glioblastoma	Diffuse Glioma	CNS/Brain	MK-0893	1.40097	GLUCAGON RECEPTOR ANTAGONIST	GCGR
329132	ACH-000569	907173	PLEMESO	Pleural Mesothelioma, Epithelioid Type	Pleural Mesothelioma	Pleura	BAY-60-6583	1.40086	ADENOSINE RECEPTOR AGONIST	ADORA1, ADORA2A, ADORA2B, ADORA3
595113	ACH-000950	907790	COAD	Colon Adenocarcinoma	Colorectal Adenocarcinoma	Bowel	UMECLIDINIUM	1.4006	ACETYLCHOLINE RECEPTOR ANTAGONIST	CHRM1, CHRM2, CHRM3
518940	ACH-000847	907055	STAD	Stomach Adenocarcinoma	Esophagogastric Adenocarcinoma	Esophagus/Stomach	MARAVIROC	1.40019	CC CHEMOKINE RECEPTOR ANTAGONIST	CCR5
417983	ACH-000704	910548	SOC	Serous Ovarian Cancer	Ovarian Epithelial Tumor	Ovary/Fallopian Tube	RACLOPRIDE	1.40001	DOPAMINE RECEPTOR ANTAGONIST	DRD2, DRD3, HTR1A
571163	ACH-000913	907000	ESS	Endometrial Stromal Sarcoma	Uterine Sarcoma/Mesenchymal	Uterus	SDZ-SER-082	1.39987	SEROTONIN RECEPTOR ANTAGONIST	HTR2A, HTR2B, HTR2C
519195	ACH-000847	907055	STAD	Stomach Adenocarcinoma	Esophagogastric Adenocarcinoma	Esophagus/Stomach	NECA	1.39945	ADENOSINE RECEPTOR AGONIST	ADORA1, ADORA2A, ADORA2B, ADORA3, HSP90B1
519089	ACH-000847	907055	STAD	Stomach Adenocarcinoma	Esophagogastric Adenocarcinoma	Esophagus/Stomach	BROMPHENIRAMINE	1.39919	HISTAMINE RECEPTOR ANTAGONIST	CHRM1, CHRM2, CHRM3, CHRM4, CHRM5, HRH1
315367	ACH-000548	753535	OCSC	Oral Cavity Squamous Cell Carcinoma	Head and Neck Squamous Cell Carcinoma	Head and Neck	ERYTHROMYCIN	1.39901	NFKB PATHWAY INHIBITOR	MLNR
573687	ACH-000917	1503371	ESCC	Esophageal Squamous Cell Carcinoma	Esophageal Squamous Cell Carcinoma	Esophagus/Stomach	DIADENOSINE-TETRAPHOSPHATE	1.39729	ADENOSINE KINASE INHIBITOR	P2RY13, P2RY2
675330	ACH-001578	908441	EMBCA	Embryonal Carcinoma	Non-Seminomatous Germ Cell Tumor	Testis	ASIMADOLINE	1.39696	OPIOID RECEPTOR AGONIST	OPRK1
527998	ACH-000858	753569	LUSC	Lung Squamous Cell Carcinoma	Non-Small Cell Lung Cancer	Lung	AMINOPHYLLINE	1.39667	ADENOSINE RECEPTOR ANTAGONIST	ADORA1, ADORA2A, ADORA2B, ADORA3, HDAC2, PDE3A, PDE3B, PDE4A, PDE4B, PDE4C, PDE4D, PDE5A
527999	ACH-000858	753569	LUSC	Lung Squamous Cell Carcinoma	Non-Small Cell Lung Cancer	Lung	THEOPHYLLINE	1.39667	ADENOSINE RECEPTOR ANTAGONIST	ADORA1, ADORA2A, ADORA2B, ADORA3, HDAC2, PDE3A, PDE3B, PDE4A, PDE4B, PDE4C, PDE4D, PDE5A
483769	ACH-000802	910926	BLCA	Bladder Urothelial Carcinoma	Bladder Urothelial Carcinoma	Bladder/Urinary Tract	IB-MECA	1.3964	ADENOSINE RECEPTOR AGONIST	ADORA1, ADORA2A, ADORA2B, ADORA3
72270	ACH-000151	1327768	BLL	B-Lymphoblastic Leukemia/Lymphoma	B-Lymphoblastic Leukemia/Lymphoma	Lymphoid	NGD-98-2	1.39585	CORTICOTROPIN RELEASING FACTOR RECEPTOR ANTAGONIST	CRHR1
22894	ACH-000040	687588	ASTR	Astrocytoma	Diffuse Glioma	CNS/Brain	VU10010	1.39565	ACETYLCHOLINE RECEPTOR ALLOSTERIC MODULATOR	CHRM4
369321	ACH-000631	907313	GB	Glioblastoma	Diffuse Glioma	CNS/Brain	BUFLOMEDIL	1.39545	ADRENERGIC RECEPTOR ANTAGONIST, CALCIUM CHANNEL BLOCKER	ADRA1A
281400	ACH-000489	909746	COAD	Colon Adenocarcinoma	Colorectal Adenocarcinoma	Bowel	FK-888	1.3953	TACHYKININ ANTAGONIST	TACR1, TACR2
305391	ACH-000532	1660035	READ	Rectal Adenocarcinoma	Colorectal Adenocarcinoma	Bowel	BAY-60-6583	1.39466	ADENOSINE RECEPTOR AGONIST	ADORA1, ADORA2A, ADORA2B, ADORA3
281684	ACH-000489	909746	COAD	Colon Adenocarcinoma	Colorectal Adenocarcinoma	Bowel	GSK1562590	1.39405	UROTENSIN RECEPTOR ANTAGONIST	UTS2R
231108	ACH-000427	908461	TSTAD	Tubular Stomach Adenocarcinoma	Esophagogastric Adenocarcinoma	Esophagus/Stomach	LEVOBUNOLOL	1.39398	ADRENERGIC RECEPTOR ANTAGONIST	ADRB1, ADRB2, ADRB3
679050	ACH-001711	683667	PNET	Primitive Neuroectodermal Tumor	Embryonal Tumor	CNS/Brain	JNJ-27141491	1.39388	CC CHEMOKINE RECEPTOR ANTAGONIST	CCR2
527869	ACH-000858	753569	LUSC	Lung Squamous Cell Carcinoma	Non-Small Cell Lung Cancer	Lung	NAPHAZOLINE	1.39249	ADRENERGIC RECEPTOR AGONIST	ADRA1A, ADRA2A
95469	ACH-000200	908449	GB	Glioblastoma	Diffuse Glioma	CNS/Brain	IRL-2500	1.39248	ENDOTHELIN RECEPTOR ANTAGONIST	EDNRB
519564	ACH-000847	907055	STAD	Stomach Adenocarcinoma	Esophagogastric Adenocarcinoma	Esophagus/Stomach	DICYCLOVERINE	1.39217	ACETYLCHOLINE RECEPTOR ANTAGONIST	CHRM1, CHRM2, CHRM3
151502	ACH-000291	1240197	SOC	Serous Ovarian Cancer	Ovarian Epithelial Tumor	Ovary/Fallopian Tube	BENPERIDOL	1.39182	DOPAMINE RECEPTOR ANTAGONIST	DRD2
137191	ACH-000269	910933	GB	Glioblastoma	Diffuse Glioma	CNS/Brain	PROPAFENONE	1.39164	ANTIARRHYTHMIC	ADRB1, ADRB2, KCNA5, KCNH2, SCN5A
539139	ACH-000875	687820	LUAD	Lung Adenocarcinoma	Non-Small Cell Lung Cancer	Lung	NDT-9513727	1.39162	COMPLEMENT ANTAGONIST	C5AR1
393281	ACH-000669	724879	LUSC	Lung Squamous Cell Carcinoma	Non-Small Cell Lung Cancer	Lung	FK-888	1.39095	TACHYKININ ANTAGONIST	TACR1, TACR2
414852	ACH-000698	907295	SCLC	Small Cell Lung Cancer	Lung Neuroendocrine Tumor	Lung	FLOPROPIONE	1.39051	SEROTONIN RECEPTOR ANTAGONIST	HTR1A
418058	ACH-000704	910548	SOC	Serous Ovarian Cancer	Ovarian Epithelial Tumor	Ovary/Fallopian Tube	L-168049	1.3903	GLUCAGON RECEPTOR ANTAGONIST	GCGR
227804	ACH-000421	909755	READ	Rectal Adenocarcinoma	Colorectal Adenocarcinoma	Bowel	RO-10-5824	1.38999	DOPAMINE RECEPTOR AGONIST	DRD4
67421	ACH-000139	925346	PAAD	Pancreatic Adenocarcinoma	Pancreatic Adenocarcinoma	Pancreas	5-CARBOXAMIDOTRYPTAMINE	1.38997	SEROTONIN RECEPTOR AGONIST	HTR1A, HTR1B, HTR1D, HTR1E, HTR1F, HTR2A, HTR2B, HTR2C, HTR5A, HTR6, HTR7
281272	ACH-000489	909746	COAD	Colon Adenocarcinoma	Colorectal Adenocarcinoma	Bowel	GP1A	1.38961	CANNABINOID RECEPTOR AGONIST	CNR2
235373	ACH-000431	688006	SCLC	Small Cell Lung Cancer	Lung Neuroendocrine Tumor	Lung	CALHEX-231	1.38949	CALCIUM SENSING RECEPTOR NEGATIVE ALLOSTERIC MODULATOR	CASR
267248	ACH-000475	1298146	HCC	Hepatocellular Carcinoma	Hepatocellular Carcinoma	Liver	SYNEPHRINE	1.38948	ADRENERGIC RECEPTOR AGONIST	ADRA1A
231194	ACH-000427	908461	TSTAD	Tubular Stomach Adenocarcinoma	Esophagogastric Adenocarcinoma	Esophagus/Stomach	DELIVERT	1.3893	ANGIOTENSIN RECEPTOR AGONIST	AGTR1, AGTR2
181066	ACH-000347	1298534	PANET	Pancreatic Neuroendocrine Tumor	Pancreatic Neuroendocrine Tumor	Pancreas	JTC-801	1.38899	OPIOID RECEPTOR ANTAGONIST	OPRL1
5026	ACH-000012	1240146	LUAD	Lung Adenocarcinoma	Non-Small Cell Lung Cancer	Lung	KI-16425	1.38878	LYSOPHOSPHATIDIC ACID RECEPTOR ANTAGONIST	LPAR1, LPAR3
470226	ACH-000781	1240187	LUAD	Lung Adenocarcinoma	Non-Small Cell Lung Cancer	Lung	AMOXAPINE	1.38777	NOREPINEPHRINE REPUTAKE INHIBITOR	ADRA1A, ADRA1B, ADRA1D, ADRA2A, ADRA2B, ADRA2C, CHRM1, CHRM2, CHRM3, CHRM4, CHRM5, DRD1, DRD2, DRD3, DRD4, DRD5, GABRA1, GABRA2, GABRA3, GABRA4, GABRA5, GABRA6, GABRB1, GABRB2, GABRB3, GABRD, GABRE, GABRG1, GABRG2, GABRG3, GABRP, GABRQ, HRH1, HRH4, HTR1A, HTR1B, HTR2A, HTR2B, HTR2C, HTR3A, HTR6, HTR7, SLC6A2, SLC6A3, SLC6A4
427317	ACH-000720	687459	BLCA	Bladder Urothelial Carcinoma	Bladder Urothelial Carcinoma	Bladder/Urinary Tract	PHENIRAMINE	1.38775	HISTAMINE RECEPTOR ANTAGONIST	HRH1
320128	ACH-000555	905948	RCC	Renal Cell Carcinoma	Renal Cell Carcinoma	Kidney	CGS-15943	1.38763	ADENOSINE RECEPTOR ANTAGONIST	ADORA1, ADORA2A, ADORA2B, ADORA3
630372	ACH-000991	1660036	COAD	Colon Adenocarcinoma	Colorectal Adenocarcinoma	Bowel	BRL-44408	1.3876	ADRENERGIC RECEPTOR ANTAGONIST	ADRA2A, ADRA2B, ADRA2C
634571	ACH-000998	910554	COAD	Colon Adenocarcinoma	Colorectal Adenocarcinoma	Bowel	JTC-801	1.38745	OPIOID RECEPTOR ANTAGONIST	OPRL1
574251	ACH-000917	1503371	ESCC	Esophageal Squamous Cell Carcinoma	Esophageal Squamous Cell Carcinoma	Esophagus/Stomach	EPOPROSTENOL	1.38745	PROSTACYCLIN ANALOG	P2RY12, PTGER1, PTGER4, PTGIR, PTGIS
679071	ACH-001711	683667	PNET	Primitive Neuroectodermal Tumor	Embryonal Tumor	CNS/Brain	CYM-5541	1.38725	SPHINGOSINE 1-PHOSPHATE RECEPTOR AGONIST	S1PR3
57435	ACH-000117	1290798	BRCA	Invasive Breast Carcinoma	Invasive Breast Carcinoma	Breast	NALTRINDOLE	1.3872	OPIOID RECEPTOR ANTAGONIST	OPRD1, OPRK1, OPRM1
398364	ACH-000677	724878	LUAD	Lung Adenocarcinoma	Non-Small Cell Lung Cancer	Lung	METHSCOPOLAMINE	1.38701	ACETYLCHOLINE RECEPTOR ANTAGONIST	CHRM1, CHRM2, CHRM3
281336	ACH-000489	909746	COAD	Colon Adenocarcinoma	Colorectal Adenocarcinoma	Bowel	CARBACHOL	1.38659	CHOLINERGIC RECEPTOR AGONIST	CHRM1, CHRM2, CHRM3, CHRM4, CHRM5, CHRNA2
151417	ACH-000291	1240197	SOC	Serous Ovarian Cancer	Ovarian Epithelial Tumor	Ovary/Fallopian Tube	OLOPATADINE	1.38653	HISTAMINE RECEPTOR ANTAGONIST	HRH1, S100A1, S100A12, S100A13, S100A2, S100B
231498	ACH-000427	908461	TSTAD	Tubular Stomach Adenocarcinoma	Esophagogastric Adenocarcinoma	Esophagus/Stomach	ASENAPINE	1.38624	DOPAMINE RECEPTOR ANTAGONIST, SEROTONIN RECEPTOR ANTAGONIST	ADRA1A, ADRA2A, ADRA2B, ADRA2C, ADRB1, ADRB2, DRD1, DRD2, DRD3, DRD4, HRH1, HRH2, HTR1A, HTR1B, HTR1D, HTR1E, HTR2A, HTR2B, HTR2C, HTR5A, HTR6, HTR7
267939	ACH-000475	1298146	HCC	Hepatocellular Carcinoma	Hepatocellular Carcinoma	Liver	QUIPAZINE	1.3862	SEROTONIN RECEPTOR AGONIST	HTR1A, HTR1D, HTR2A, HTR2B, HTR2C, HTR3A, HTR3B, HTR6, SLC6A4
199387	ACH-000378	1240191	LUAS	Lung Adenosquamous Carcinoma	Non-Small Cell Lung Cancer	Lung	VOLINANSERIN	1.38618	SEROTONIN RECEPTOR ANTAGONIST	HTR2A, HTR2B, HTR2C, KCNH2
159409	ACH-000309	909721	LUAD	Lung Adenocarcinoma	Non-Small Cell Lung Cancer	Lung	RAMELTEON	1.38612	MELATONIN RECEPTOR AGONIST	MTNR1A, MTNR1B
652275	ACH-001190	905955	MEL	Melanoma	Melanoma	Skin	SB-228357	1.38557	SEROTONIN RECEPTOR ANTAGONIST	HTR2A, HTR2B, HTR2C
267372	ACH-000475	1298146	HCC	Hepatocellular Carcinoma	Hepatocellular Carcinoma	Liver	XAMOTEROL	1.38549	ADRENERGIC RECEPTOR AGONIST	ADRB1
519673	ACH-000847	907055	STAD	Stomach Adenocarcinoma	Esophagogastric Adenocarcinoma	Esophagus/Stomach	VICRIVIROC	1.38547	CC CHEMOKINE RECEPTOR ANTAGONIST	CCR5
298061	ACH-000518	753541	OCSC	Oral Cavity Squamous Cell Carcinoma	Head and Neck Squamous Cell Carcinoma	Head and Neck	OLMESARTAN-MEDOXOMIL	1.38489	ANGIOTENSIN RECEPTOR ANTAGONIST	AGTR1
337682	ACH-000586	1330972	SCLC	Small Cell Lung Cancer	Lung Neuroendocrine Tumor	Lung	SITAXENTAN	1.38488	ENDOTHELIN RECEPTOR ANTAGONIST	EDNRA, EDNRB
111763	ACH-000227	907314	NBL	Neuroblastoma	Neuroblastoma	Peripheral Nervous System	KETOTIFEN	1.38461	HISTAMINE RECEPTOR AGONIST, LEUKOTRIENE RECEPTOR ANTAGONIST, PHOSPHODIESTERASE INHIBITOR	HRH1, PDE4A, PDE4B, PDE4C, PDE4D, PDE7A, PDE7B, PDE8A, PDE8B, PGD
111764	ACH-000227	907314	NBL	Neuroblastoma	Neuroblastoma	Peripheral Nervous System	KETOTIFEN (FUMARATE)	1.38461	HISTAMINE RECEPTOR AGONIST, LEUKOTRIENE RECEPTOR ANTAGONIST, PHOSPHODIESTERASE INHIBITOR	HRH1, PDE4A, PDE4B, PDE4C, PDE4D, PDE7A, PDE7B, PDE8A, PDE8B, PGD
138348	ACH-000270	1298136	PAAD	Pancreatic Adenocarcinoma	Pancreatic Adenocarcinoma	Pancreas	N-ALPHA-METHYLHISTAMINE-DIHYDROCHLORIDE	1.38459	HISTAMINE RECEPTOR AGONIST	HRH4
184191	ACH-000351	908138	STAS	Adenosquamous Carcinoma of the Stomach	Esophagogastric Adenocarcinoma	Esophagus/Stomach	MOZAVAPTAN	1.38448	VASOPRESSIN RECEPTOR ANTAGONIST	AVPR1A, AVPR1B, AVPR2
203239	ACH-000389	907042	ASTR	Astrocytoma	Diffuse Glioma	CNS/Brain	JNJ-7777120	1.38431	HISTAMINE RECEPTOR ANTAGONIST	HRH4
231813	ACH-000427	908461	TSTAD	Tubular Stomach Adenocarcinoma	Esophagogastric Adenocarcinoma	Esophagus/Stomach	CALHEX-231	1.38419	CALCIUM SENSING RECEPTOR NEGATIVE ALLOSTERIC MODULATOR	CASR
445054	ACH-000744	687798	LUAD	Lung Adenocarcinoma	Non-Small Cell Lung Cancer	Lung	BMY-7378	1.38407	ADRENERGIC RECEPTOR ANTAGONIST, SEROTONIN RECEPTOR ANTAGONIST	ADRA1A, ADRA1B, ADRA1D, HTR1A
111855	ACH-000227	907314	NBL	Neuroblastoma	Neuroblastoma	Peripheral Nervous System	SCH-23390	1.38366	DOPAMINE RECEPTOR ANTAGONIST	DRD1, DRD5, HTR2C, KCNJ4, KCNJ6
302446	ACH-000528	906791	LUAD	Lung Adenocarcinoma	Non-Small Cell Lung Cancer	Lung	PIRENPERONE	1.38328	SEROTONIN RECEPTOR ANTAGONIST	HTR2A, HTR7
96833	ACH-000204	907791	PCM	Plasma Cell Myeloma	Non-Hodgkin Lymphoma	Lymphoid	VU10010	1.38324	ACETYLCHOLINE RECEPTOR ALLOSTERIC MODULATOR	CHRM4
138365	ACH-000270	1298136	PAAD	Pancreatic Adenocarcinoma	Pancreatic Adenocarcinoma	Pancreas	OLOPATADINE	1.38275	HISTAMINE RECEPTOR ANTAGONIST	HRH1, S100A1, S100A12, S100A13, S100A2, S100B
9607	ACH-000015	908471	LCLC	Large Cell Lung Carcinoma	Non-Small Cell Lung Cancer	Lung	CJ-033466	1.38263	SEROTONIN RECEPTOR AGONIST	HTR4
263653	ACH-000470	909748	READ	Rectal Adenocarcinoma	Colorectal Adenocarcinoma	Bowel	NGD-98-2	1.3824	CORTICOTROPIN RELEASING FACTOR RECEPTOR ANTAGONIST	CRHR1
291086	ACH-000504	905982	GB	Glioblastoma	Diffuse Glioma	CNS/Brain	JTE-013	1.38227	LYSOPHOSPHOLIPID RECEPTOR ANTAGONIST	P2RY10, S1PR2
402302	ACH-000680	909757	COAD	Colon Adenocarcinoma	Colorectal Adenocarcinoma	Bowel	GUANFACINE	1.38205	ADRENERGIC RECEPTOR AGONIST	ADRA2A, ADRA2B, ADRA2C
224514	ACH-000417	925347	PAAD	Pancreatic Adenocarcinoma	Pancreatic Adenocarcinoma	Pancreas	ALPHA-METHYLSEROTONIN	1.38199	SEROTONIN RECEPTOR AGONIST	HTR1D, HTR1E, HTR1F, HTR2A, HTR2B, HTR2C, HTR4
233138	ACH-000429	910920	RCC	Renal Cell Carcinoma	Renal Cell Carcinoma	Kidney	KI-16425	1.38189	LYSOPHOSPHATIDIC ACID RECEPTOR ANTAGONIST	LPAR1, LPAR3
1489	ACH-000007	907795	COAD	Colon Adenocarcinoma	Colorectal Adenocarcinoma	Bowel	L-CYSTEINESULFINIC-ACID	1.38178	GLUTAMATE RECEPTOR AGONIST	GRM1, GRM5, GSR, HMGCS2, PAPOLA, PRDX2
284682	ACH-000496	724868	LUAD	Lung Adenocarcinoma	Non-Small Cell Lung Cancer	Lung	GSK1292263	1.38161	GLUCOSE DEPENDENT INSULINOTROPIC RECEPTOR AGONIST	GRPR
565967	ACH-000905	687452	BLCA	Bladder Urothelial Carcinoma	Bladder Urothelial Carcinoma	Bladder/Urinary Tract	ACDPP	1.38144	GLUTAMATE RECEPTOR ANTAGONIST	GRM5
412369	ACH-000694	946353	ESCC	Esophageal Squamous Cell Carcinoma	Esophageal Squamous Cell Carcinoma	Esophagus/Stomach	BUFLOMEDIL	1.381	ADRENERGIC RECEPTOR ANTAGONIST, CALCIUM CHANNEL BLOCKER	ADRA1A
231514	ACH-000427	908461	TSTAD	Tubular Stomach Adenocarcinoma	Esophagogastric Adenocarcinoma	Esophagus/Stomach	PRANLUKAST	1.38095	LEUKOTRIENE RECEPTOR ANTAGONIST	CYSLTR1, CYSLTR2, IL5, MUC2, NFKB1, RNASE3, TNF
123141	ACH-000249	1290769	COAD	Colon Adenocarcinoma	Colorectal Adenocarcinoma	Bowel	8-HYDROXY-PIPAT	1.38095	DOPAMINE RECEPTOR LIGAND	DRD2, DRD3
138843	ACH-000270	1298136	PAAD	Pancreatic Adenocarcinoma	Pancreatic Adenocarcinoma	Pancreas	NTRC-824	1.38085	NEUROTENSIN RECEPTOR ANTAGONIST	NTSR2
605511	ACH-000963	1240123	COAD	Colon Adenocarcinoma	Colorectal Adenocarcinoma	Bowel	CJ-033466	1.38066	SEROTONIN RECEPTOR AGONIST	HTR4
138897	ACH-000270	1298136	PAAD	Pancreatic Adenocarcinoma	Pancreatic Adenocarcinoma	Pancreas	SITAXENTAN	1.37987	ENDOTHELIN RECEPTOR ANTAGONIST	EDNRA, EDNRB
39017	ACH-000082	1290807	OS	Osteosarcoma	Osteosarcoma	Bone	GLASDEGIB	1.37987	HEDGEHOG PATHWAY INHIBITOR	SMO
233387	ACH-000429	910920	RCC	Renal Cell Carcinoma	Renal Cell Carcinoma	Kidney	DEXTROAMPHETAMINE	1.37973	MONOAMINE OXIDASE INHIBITOR	ADRA1A, ADRA1B, SLC18A2, SLC6A2, SLC6A3, TAAR1
137643	ACH-000269	910933	GB	Glioblastoma	Diffuse Glioma	CNS/Brain	SGS-742	1.37971	GABA RECEPTOR ANTAGONIST	GABBR1, GABBR2
527964	ACH-000858	753569	LUSC	Lung Squamous Cell Carcinoma	Non-Small Cell Lung Cancer	Lung	MELPERONE	1.37935	DOPAMINE RECEPTOR ANTAGONIST, SEROTONIN RECEPTOR ANTAGONIST	DRD2, HTR2A
212064	ACH-000400	909718	COAD	Colon Adenocarcinoma	Colorectal Adenocarcinoma	Bowel	PIRENPERONE	1.37927	SEROTONIN RECEPTOR ANTAGONIST	HTR2A, HTR7
141644	ACH-000276	749717	IDC	Breast Invasive Ductal Carcinoma	Invasive Breast Carcinoma	Breast	TRIMETHOBENZAMIDE	1.37917	HISTAMINE RECEPTOR ANTAGONIST	DRD2
123400	ACH-000249	1290769	COAD	Colon Adenocarcinoma	Colorectal Adenocarcinoma	Bowel	6-CHLOROMELATONIN	1.37906	MELATONIN RECEPTOR AGONIST	MTNR1A, MTNR1B
484620	ACH-000803	910692	SCLC	Small Cell Lung Cancer	Lung Neuroendocrine Tumor	Lung	MEDETOMIDINE	1.37903	ADRENERGIC RECEPTOR AGONIST	ADRA1A, ADRA1B, ADRA1D, ADRA2A, ADRA2B, ADRA2C
629981	ACH-000991	1660036	COAD	Colon Adenocarcinoma	Colorectal Adenocarcinoma	Bowel	LY320135	1.37893	CANNABINOID RECEPTOR ANTAGONIST	CNR1
123739	ACH-000249	1290769	COAD	Colon Adenocarcinoma	Colorectal Adenocarcinoma	Bowel	RS-102895	1.37891	CCR ANTAGONIST	CCR2
55557	ACH-000114	1240218	PAAD	Pancreatic Adenocarcinoma	Pancreatic Adenocarcinoma	Pancreas	BOPINDOLOL	1.37796	ADRENERGIC RECEPTOR ANTAGONIST	ADRB1, ADRB2, ADRB3, HTR1A, HTR1B
211485	ACH-000399	908481	SCLC	Small Cell Lung Cancer	Lung Neuroendocrine Tumor	Lung	LITHOCHOLIC-ACID	1.3778	FXR ANTAGONIST, VITAMIN D RECEPTOR AGONIST	GPBAR1, NR1H4, NR1I2, VDR
231083	ACH-000427	908461	TSTAD	Tubular Stomach Adenocarcinoma	Esophagogastric Adenocarcinoma	Esophagus/Stomach	SB-203186	1.37754	SEROTONIN RECEPTOR ANTAGONIST	HTR4
629309	ACH-000991	1660036	COAD	Colon Adenocarcinoma	Colorectal Adenocarcinoma	Bowel	IMILOXAN	1.37739	ADRENERGIC RECEPTOR ANTAGONIST	ADRA2A, ADRA2B
481001	ACH-000795	908146	TLL	T-Lymphoblastic Leukemia/Lymphoma	T-Lymphoblastic Leukemia/Lymphoma	Lymphoid	CYM-5541	1.37735	SPHINGOSINE 1-PHOSPHATE RECEPTOR AGONIST	S1PR3
149503	ACH-000288	905951	BRCNOS	Breast Invasive Carcinoma, NOS	Invasive Breast Carcinoma	Breast	AZD5069	1.37718	CC CHEMOKINE RECEPTOR ANTAGONIST	CXCR2
64881	ACH-000137	687562	GB	Glioblastoma	Diffuse Glioma	CNS/Brain	TRIPELENNAMINE	1.37666	HISTAMINE RECEPTOR ANTAGONIST	HRH1
619663	ACH-000978	1240127	UCEC	Endometrial Carcinoma	Endometrial Carcinoma	Uterus	TC-G-1000	1.37658	ADRENERGIC RECEPTOR AGONIST	ADRA2A, ADRA2B, ADRA2C
132646	ACH-000264	724859	LUAD	Lung Adenocarcinoma	Non-Small Cell Lung Cancer	Lung	TICLOPIDINE	1.37653	PURINERGIC RECEPTOR ANTAGONIST	P2RY12
324843	ACH-000563	753554	LUSC	Lung Squamous Cell Carcinoma	Non-Small Cell Lung Cancer	Lung	PANCURONIUM	1.3764	ACETYLCHOLINE RECEPTOR ANTAGONIST	CHRM2, CHRM3, CHRNA1, CHRNA2
574803	ACH-000917	1503371	ESCC	Esophageal Squamous Cell Carcinoma	Esophageal Squamous Cell Carcinoma	Esophagus/Stomach	SITAXENTAN	1.37577	ENDOTHELIN RECEPTOR ANTAGONIST	EDNRA, EDNRB
312668	ACH-000545	909780	BLCA	Bladder Urothelial Carcinoma	Bladder Urothelial Carcinoma	Bladder/Urinary Tract	BROMPHENIRAMINE	1.37574	HISTAMINE RECEPTOR ANTAGONIST	CHRM1, CHRM2, CHRM3, CHRM4, CHRM5, HRH1
396745	ACH-000672	910779	LCLC	Large Cell Lung Carcinoma	Non-Small Cell Lung Cancer	Lung	NALTREXONE	1.37557	OPIOID RECEPTOR ANTAGONIST	OPRD1, OPRK1, OPRM1, SIGMAR1
36330	ACH-000074	907311	CML	Chronic Myelogenous Leukemia	Myeloproliferative Neoplasms	Myeloid	METHYSERGIDE	1.37547	SEROTONIN RECEPTOR ANTAGONIST	HTR1B, HTR1D, HTR1E, HTR1F, HTR2A, HTR2B, HTR2C, HTR5A, HTR6, HTR7
94856	ACH-000200	908449	GB	Glioblastoma	Diffuse Glioma	CNS/Brain	SB-222200	1.37531	TACHYKININ ANTAGONIST	TACR3
443540	ACH-000740	906794	OCSC	Oral Cavity Squamous Cell Carcinoma	Head and Neck Squamous Cell Carcinoma	Head and Neck	DIHYDREXIDINE	1.3747	DOPAMINE RECEPTOR AGONIST	DRD1, DRD2, DRD3, DRD4, DRD5
519028	ACH-000847	907055	STAD	Stomach Adenocarcinoma	Esophagogastric Adenocarcinoma	Esophagus/Stomach	L-152804	1.37427	NEUROPEPTIDE RECEPTOR ANTAGONIST	NPY5R
299522	ACH-000521	722045	LUAD	Lung Adenocarcinoma	Non-Small Cell Lung Cancer	Lung	SCH-221510	1.37406	NOCICEPTIN/ORPHANIN FQ RECEPTOR AGONIST	OPRL1
367303	ACH-000628	908459	LUAS	Lung Adenosquamous Carcinoma	Non-Small Cell Lung Cancer	Lung	EGLUMETAD	1.37402	GLUTAMATE RECEPTOR AGONIST	GRM2, GRM3, GRM6, GRM8
579385	ACH-000926	907287	COAD	Colon Adenocarcinoma	Colorectal Adenocarcinoma	Bowel	SB-225002	1.37379	CC CHEMOKINE RECEPTOR ANTAGONIST	CXCR2
262640	ACH-000470	909748	READ	Rectal Adenocarcinoma	Colorectal Adenocarcinoma	Bowel	PROTIRELIN	1.37372	THYROTROPIN RELEASING HORMONE RECEPTOR AGONIST	TRHR
233388	ACH-000429	910920	RCC	Renal Cell Carcinoma	Renal Cell Carcinoma	Kidney	SUFENTANIL	1.3737	OPIOID RECEPTOR MODULATOR	OPRD1, OPRK1, OPRM1
443565	ACH-000740	906794	OCSC	Oral Cavity Squamous Cell Carcinoma	Head and Neck Squamous Cell Carcinoma	Head and Neck	GNTI	1.37357	OPIOID RECEPTOR ANTAGONIST	OPRK1, OPRM1
527694	ACH-000858	753569	LUSC	Lung Squamous Cell Carcinoma	Non-Small Cell Lung Cancer	Lung	DAPOXETINE	1.37311	SELECTIVE SEROTONIN REUPTAKE INHIBITOR (SSRI)	HTR1A, HTR1B, HTR2C, SLC6A4
519145	ACH-000847	907055	STAD	Stomach Adenocarcinoma	Esophagogastric Adenocarcinoma	Esophagus/Stomach	OXOTREMORINE-M	1.37248	ACETYLCHOLINE RECEPTOR AGONIST	CHRM1, CHRM2, CHRM3, CHRM4
409798	ACH-000688	1480360	MXOV	Mixed Ovarian Carcinoma	Ovarian Epithelial Tumor	Ovary/Fallopian Tube	TC-O-9311	1.37213	G PROTEIN-COUPLED RECEPTOR AGONIST	GPR139
527576	ACH-000858	753569	LUSC	Lung Squamous Cell Carcinoma	Non-Small Cell Lung Cancer	Lung	ENPROFYLLINE	1.37167	PHOSPHODIESTERASE INHIBITOR	ADORA1, ADORA2A, ADORA2B, ADORA3, PDE4A, PDE4B
402715	ACH-000680	909757	COAD	Colon Adenocarcinoma	Colorectal Adenocarcinoma	Bowel	ARC-239	1.37163	ADRENERGIC RECEPTOR ANTAGONIST	ADRA2A, ADRA2B, ADRA2C
319680	ACH-000555	905948	RCC	Renal Cell Carcinoma	Renal Cell Carcinoma	Kidney	MIANSERIN	1.37159	SEROTONIN RECEPTOR ANTAGONIST	ADRA1A, ADRA1B, ADRA1D, ADRA2A, ADRA2B, ADRA2C, DRD1, DRD2, DRD3, DRD5, HRH1, HRH2, HRH4, HTR1A, HTR1F, HTR2A, HTR2B, HTR2C, HTR6, HTR7, OPRK1, SLC6A2, SLC6A3, SLC6A4
396193	ACH-000672	910779	LCLC	Large Cell Lung Carcinoma	Non-Small Cell Lung Cancer	Lung	BREXPIPRAZOLE	1.37143	DOPAMINE RECEPTOR PARTIAL AGONIST	DRD2
551642	ACH-000890	1299062	SCLC	Small Cell Lung Cancer	Lung Neuroendocrine Tumor	Lung	RIZATRIPTAN	1.37143	SEROTONIN RECEPTOR AGONIST	HTR1A, HTR1B, HTR1D, HTR1E, HTR1F
519628	ACH-000847	907055	STAD	Stomach Adenocarcinoma	Esophagogastric Adenocarcinoma	Esophagus/Stomach	MOXONIDINE	1.37118	IMIDAZOLINE RECEPTOR AGONIST	ADRA2A, ADRA2B, ADRA2C
94554	ACH-000198	906856	CELNOS	Chronic Eosinophilic Leukemia, NOS	Myeloproliferative Neoplasms	Myeloid	SB-297006	1.37091	CC CHEMOKINE RECEPTOR ANTAGONIST	CCR3
1452	ACH-000007	907795	COAD	Colon Adenocarcinoma	Colorectal Adenocarcinoma	Bowel	MEBEVERINE	1.37035	ACETYLCHOLINE RECEPTOR ANTAGONIST	CHRM1
183005	ACH-000348	910903	MEL	Melanoma	Melanoma	Skin	TAFLUPROST	1.36994	PROSTAGLANDIN INHIBITOR	PTGFR
600855	ACH-000958	909751	COAD	Colon Adenocarcinoma	Colorectal Adenocarcinoma	Bowel	UH-232-(+)	1.3697	DOPAMINE RECEPTOR ANTAGONIST	DRD2, DRD3, DRD4, HTR1A
556094	ACH-000895	1290771	COAD	Colon Adenocarcinoma	Colorectal Adenocarcinoma	Bowel	GUANFACINE	1.36953	ADRENERGIC RECEPTOR AGONIST	ADRA2A, ADRA2B, ADRA2C
297622	ACH-000518	753541	OCSC	Oral Cavity Squamous Cell Carcinoma	Head and Neck Squamous Cell Carcinoma	Head and Neck	PROPRANOLOL-(S)	1.36952	ADRENERGIC RECEPTOR ANTAGONIST	ADRB1, ADRB2, ADRB3, HTR1A, HTR1B, HTR5A, SLC10A1
401918	ACH-000680	909757	COAD	Colon Adenocarcinoma	Colorectal Adenocarcinoma	Bowel	DYPHYLLINE	1.36893	ADENOSINE RECEPTOR ANTAGONIST, PHOSPHODIESTERASE INHIBITOR	ADORA1, ADORA2A, PDE3A, PDE4A, PDE4B, PDE4C, PDE4D, PDE7A, PDE7B
378234	ACH-000648	908470	PLEMESO	Pleural Mesothelioma, Epithelioid Type	Pleural Mesothelioma	Pleura	SUFENTANIL	1.36818	OPIOID RECEPTOR MODULATOR	OPRD1, OPRK1, OPRM1
199327	ACH-000378	1240191	LUAS	Lung Adenosquamous Carcinoma	Non-Small Cell Lung Cancer	Lung	NECA	1.368	ADENOSINE RECEPTOR AGONIST	ADORA1, ADORA2A, ADORA2B, ADORA3, HSP90B1
119391	ACH-000242	687455	BLCA	Bladder Urothelial Carcinoma	Bladder Urothelial Carcinoma	Bladder/Urinary Tract	ATENOLOL-(+/-)	1.36773	ADRENERGIC RECEPTOR ANTAGONIST	ADRB1, ADRB2, LTF, PLA2G2E
262809	ACH-000470	909748	READ	Rectal Adenocarcinoma	Colorectal Adenocarcinoma	Bowel	HISTAMINE	1.36772	HISTAMINE RECEPTOR AGONIST	HRH1, HRH2, HRH3, HRH4
120153	ACH-000242	687455	BLCA	Bladder Urothelial Carcinoma	Bladder Urothelial Carcinoma	Bladder/Urinary Tract	PRANLUKAST	1.3672	LEUKOTRIENE RECEPTOR ANTAGONIST	CYSLTR1, CYSLTR2, IL5, MUC2, NFKB1, RNASE3, TNF
402705	ACH-000680	909757	COAD	Colon Adenocarcinoma	Colorectal Adenocarcinoma	Bowel	ZK-811752	1.3671	CC CHEMOKINE RECEPTOR ANTAGONIST	CCR1
402706	ACH-000680	909757	COAD	Colon Adenocarcinoma	Colorectal Adenocarcinoma	Bowel	ZK811752	1.3671	CC CHEMOKINE RECEPTOR ANTAGONIST	CCR1
460515	ACH-000766	687799	LUAD	Lung Adenocarcinoma	Non-Small Cell Lung Cancer	Lung	NGD-98-2	1.36681	CORTICOTROPIN RELEASING FACTOR RECEPTOR ANTAGONIST	CRHR1
483826	ACH-000802	910926	BLCA	Bladder Urothelial Carcinoma	Bladder Urothelial Carcinoma	Bladder/Urinary Tract	APRACLONIDINE	1.36679	ADRENERGIC RECEPTOR AGONIST	ADRA1A, ADRA2A, ADRA2B, ADRA2C
55971	ACH-000114	1240218	PAAD	Pancreatic Adenocarcinoma	Pancreatic Adenocarcinoma	Pancreas	GR-103691	1.36621	DOPAMINE RECEPTOR ANTAGONIST	DRD3
275501	ACH-000483	1240216	HCC	Hepatocellular Carcinoma	Hepatocellular Carcinoma	Liver	RAMATROBAN	1.36609	PROSTANOID RECEPTOR ANTAGONIST	PTGDR2, TBXA2R
183763	ACH-000350	910689	COAD	Colon Adenocarcinoma	Colorectal Adenocarcinoma	Bowel	ADRENALONE	1.36593	ADRENERGIC RECEPTOR AGONIST	ADRA1A
528004	ACH-000858	753569	LUSC	Lung Squamous Cell Carcinoma	Non-Small Cell Lung Cancer	Lung	RUPATADINE	1.36583	HISTAMINE RECEPTOR ANTAGONIST, PLATELET ACTIVATING FACTOR RECEPTOR ANTAGONIST	HRH1, PTAFR
231011	ACH-000427	908461	TSTAD	Tubular Stomach Adenocarcinoma	Esophagogastric Adenocarcinoma	Esophagus/Stomach	QUINELORANE	1.36549	DOPAMINE RECEPTOR AGONIST	DRD2, DRD3
126074	ACH-000252	917486	COAD	Colon Adenocarcinoma	Colorectal Adenocarcinoma	Bowel	DARIFENACIN	1.36531	ACETYLCHOLINE RECEPTOR ANTAGONIST	CHRM1, CHRM2, CHRM3, CHRM4, CHRM5
14507	ACH-000023	1240201	PAAD	Pancreatic Adenocarcinoma	Pancreatic Adenocarcinoma	Pancreas	MOZAVAPTAN	1.36531	VASOPRESSIN RECEPTOR ANTAGONIST	AVPR1A, AVPR1B, AVPR2
1416	ACH-000006	908148	AMOL	Acute Monoblastic/Monocytic Leukemia	Acute Myeloid Leukemia	Myeloid	YIL-781	1.36523	GHRELIN RECEPTOR ANTAGONIST	GHSR
600980	ACH-000958	909751	COAD	Colon Adenocarcinoma	Colorectal Adenocarcinoma	Bowel	MK-5046	1.36415	BOMBESIN RECEPTOR AGONIST	BRS3, GRPR, NMBR
138311	ACH-000270	1298136	PAAD	Pancreatic Adenocarcinoma	Pancreatic Adenocarcinoma	Pancreas	IRBESARTAN	1.36413	ANGIOTENSIN RECEPTOR ANTAGONIST	AGTR1, JUN, SLC10A1
137417	ACH-000269	910933	GB	Glioblastoma	Diffuse Glioma	CNS/Brain	NAN-190	1.36412	SEROTONIN RECEPTOR AGONIST	ADRA1A, ADRA1B, ADRA1D, HTR1A, HTR1F
126403	ACH-000252	917486	COAD	Colon Adenocarcinoma	Colorectal Adenocarcinoma	Bowel	BAY-60-6583	1.36384	ADENOSINE RECEPTOR AGONIST	ADORA1, ADORA2A, ADORA2B, ADORA3
401867	ACH-000679	910079	ESCC	Esophageal Squamous Cell Carcinoma	Esophageal Squamous Cell Carcinoma	Esophagus/Stomach	BAY-60-6583	1.36381	ADENOSINE RECEPTOR AGONIST	ADORA1, ADORA2A, ADORA2B, ADORA3
191333	ACH-000364	909776	OS	Osteosarcoma	Osteosarcoma	Bone	OLDA	1.36353	TRPV AGONIST	GPR119
112151	ACH-000227	907314	NBL	Neuroblastoma	Neuroblastoma	Peripheral Nervous System	LY344864	1.36316	SEROTONIN RECEPTOR AGONIST	HTR1A, HTR1B, HTR1D, HTR1E, HTR1F, HTR2A, HTR2B, HTR2C, HTR7
415555	ACH-000699	749712	IDC	Breast Invasive Ductal Carcinoma	Invasive Breast Carcinoma	Breast	NAFADOTRIDE	1.3628	DOPAMINE RECEPTOR ANTAGONIST	DRD2, DRD3, HTR1A
119841	ACH-000242	687455	BLCA	Bladder Urothelial Carcinoma	Bladder Urothelial Carcinoma	Bladder/Urinary Tract	LY2140023	1.36253	GLUTAMATE RECEPTOR AGONIST	GRM3
203003	ACH-000389	907042	ASTR	Astrocytoma	Diffuse Glioma	CNS/Brain	MEDETOMIDINE	1.36199	ADRENERGIC RECEPTOR AGONIST	ADRA1A, ADRA1B, ADRA1D, ADRA2A, ADRA2B, ADRA2C
633974	ACH-000997	905937	COAD	Colon Adenocarcinoma	Colorectal Adenocarcinoma	Bowel	PARDOPRUNOX	1.36157	DOPAMINE RECEPTOR AGONIST, SEROTONIN RECEPTOR AGONIST	DRD2, DRD3, DRD4, HTR1A, HTR7
138225	ACH-000270	1298136	PAAD	Pancreatic Adenocarcinoma	Pancreatic Adenocarcinoma	Pancreas	DIPHENHYDRAMINE	1.36129	HISTAMINE RECEPTOR ANTAGONIST	HRH1
240157	ACH-000437	909745	ASTR	Astrocytoma	Diffuse Glioma	CNS/Brain	SC-51089	1.36128	PROSTANOID RECEPTOR ANTAGONIST	PTGER1
273109	ACH-000481	687815	LUSC	Lung Squamous Cell Carcinoma	Non-Small Cell Lung Cancer	Lung	L-745870	1.36113	DOPAMINE RECEPTOR ANTAGONIST	DRD1, DRD2, DRD3, DRD4, HTR1A, HTR2A, HTR6, HTR7
137679	ACH-000269	910933	GB	Glioblastoma	Diffuse Glioma	CNS/Brain	TCS-OX2-29	1.36099	OREXIN RECEPTOR ANTAGONIST	HCRTR2
137719	ACH-000269	910933	GB	Glioblastoma	Diffuse Glioma	CNS/Brain	RAUWOLSCINE	1.36081	ADRENERGIC RECEPTOR ANTAGONIST	ADRA2A, ADRA2B, ADRA2C, HTR1B, HTR1D, HTR1E, HTR2B
319683	ACH-000555	905948	RCC	Renal Cell Carcinoma	Renal Cell Carcinoma	Kidney	MEDETOMIDINE	1.36063	ADRENERGIC RECEPTOR AGONIST	ADRA1A, ADRA1B, ADRA1D, ADRA2A, ADRA2B, ADRA2C
572678	ACH-000916	908472	LUAD	Lung Adenocarcinoma	Non-Small Cell Lung Cancer	Lung	TROPICAMIDE	1.36032	ACETYLCHOLINE RECEPTOR ANTAGONIST	CHRM1, CHRM2, CHRM3, CHRM4
212399	ACH-000400	909718	COAD	Colon Adenocarcinoma	Colorectal Adenocarcinoma	Bowel	CHLORPROMAZINE	1.35966	DOPAMINE RECEPTOR ANTAGONIST	ADRA1A, ADRA1B, ADRA1D, ADRA2A, ADRA2B, ADRA2C, CALM1, CHRM1, CHRM3, DRD1, DRD2, DRD3, DRD4, DRD5, HRH1, HRH4, HTR1A, HTR2A, HTR2B, HTR2C, HTR6, HTR7, KCNH2, ORM1, ORM2, SMPD1, TRPC5
402251	ACH-000680	909757	COAD	Colon Adenocarcinoma	Colorectal Adenocarcinoma	Bowel	TRAVOPROST	1.35861	PROSTANOID RECEPTOR AGONIST	PTGFR
564822	ACH-000903	906864	THFO	Follicular Thyroid Cancer	Well-Differentiated Thyroid Cancer	Thyroid	TALIPEXOLE	1.35843	ADRENERGIC RECEPTOR AGONIST, DOPAMINE RECEPTOR AGONIST	ADRA2A, DRD2, HTR3A
240089	ACH-000437	909745	ASTR	Astrocytoma	Diffuse Glioma	CNS/Brain	NAS-181	1.35823	SEROTONIN RECEPTOR ANTAGONIST	HTR1B
227404	ACH-000421	909755	READ	Rectal Adenocarcinoma	Colorectal Adenocarcinoma	Bowel	SUFENTANIL	1.35796	OPIOID RECEPTOR MODULATOR	OPRD1, OPRK1, OPRM1
64414	ACH-000137	687562	GB	Glioblastoma	Diffuse Glioma	CNS/Brain	METIXENE	1.35789	ACETYLCHOLINE RECEPTOR ANTAGONIST	CHRM1, CHRM2, CHRM3, CHRM4, CHRM5
415968	ACH-000699	749712	IDC	Breast Invasive Ductal Carcinoma	Invasive Breast Carcinoma	Breast	SB-225002	1.35774	CC CHEMOKINE RECEPTOR ANTAGONIST	CXCR2
583002	ACH-000934	908121	BRCA	Invasive Breast Carcinoma	Invasive Breast Carcinoma	Breast	SB-225002	1.35765	CC CHEMOKINE RECEPTOR ANTAGONIST	CXCR2
129661	ACH-000259	753618	NBL	Neuroblastoma	Neuroblastoma	Peripheral Nervous System	ZK-811752	1.35728	CC CHEMOKINE RECEPTOR ANTAGONIST	CCR1
129662	ACH-000259	753618	NBL	Neuroblastoma	Neuroblastoma	Peripheral Nervous System	ZK811752	1.35728	CC CHEMOKINE RECEPTOR ANTAGONIST	CCR1
249165	ACH-000452	753623	ESCC	Esophageal Squamous Cell Carcinoma	Esophageal Squamous Cell Carcinoma	Esophagus/Stomach	ERYTHROMYCIN	1.35712	NFKB PATHWAY INHIBITOR	MLNR
234346	ACH-000430	909774	HGSOC	High-Grade Serous Ovarian Cancer	Ovarian Epithelial Tumor	Ovary/Fallopian Tube	MOZAVAPTAN	1.35672	VASOPRESSIN RECEPTOR ANTAGONIST	AVPR1A, AVPR1B, AVPR2
67762	ACH-000139	925346	PAAD	Pancreatic Adenocarcinoma	Pancreatic Adenocarcinoma	Pancreas	SDZ-SER-082	1.35655	SEROTONIN RECEPTOR ANTAGONIST	HTR2A, HTR2B, HTR2C
30607	ACH-000054	907064	FIBS	Fibrosarcoma	Fibrosarcoma	Soft Tissue	MEDETOMIDINE	1.35635	ADRENERGIC RECEPTOR AGONIST	ADRA1A, ADRA1B, ADRA1D, ADRA2A, ADRA2B, ADRA2C
151564	ACH-000291	1240197	SOC	Serous Ovarian Cancer	Ovarian Epithelial Tumor	Ovary/Fallopian Tube	PHENTOLAMINE	1.35629	ADRENERGIC RECEPTOR ANTAGONIST	ADRA1A, ADRA1B, ADRA1D, ADRA2A, ADRA2B, ADRA2C
100877	ACH-000210	753539	ES	Ewing Sarcoma	Ewing Sarcoma	Bone	TELENZEPINE	1.35612	ACETYLCHOLINE RECEPTOR ANTAGONIST	CHRM1
138820	ACH-000270	1298136	PAAD	Pancreatic Adenocarcinoma	Pancreatic Adenocarcinoma	Pancreas	ATB-346	1.35605	CYCLOOXYGENASE INHIBITOR	PTGER2
9571	ACH-000015	908471	LCLC	Large Cell Lung Carcinoma	Non-Small Cell Lung Cancer	Lung	TECADENOSON	1.35543	ADENOSINE RECEPTOR AGONIST	ADORA1
181306	ACH-000347	1298534	PANET	Pancreatic Neuroendocrine Tumor	Pancreatic Neuroendocrine Tumor	Pancreas	CINALUKAST	1.35514	LEUKOTRIENE RECEPTOR ANTAGONIST	CYSLTR1
38750	ACH-000082	1290807	OS	Osteosarcoma	Osteosarcoma	Bone	METHYLATROPINE-NITRATE	1.35475	ACETYLCHOLINE RECEPTOR ANTAGONIST	CHRM1
267982	ACH-000475	1298146	HCC	Hepatocellular Carcinoma	Hepatocellular Carcinoma	Liver	VICRIVIROC	1.3546	CC CHEMOKINE RECEPTOR ANTAGONIST	CCR5
234626	ACH-000430	909774	HGSOC	High-Grade Serous Ovarian Cancer	Ovarian Epithelial Tumor	Ovary/Fallopian Tube	KETOTIFEN	1.35442	HISTAMINE RECEPTOR AGONIST, LEUKOTRIENE RECEPTOR ANTAGONIST, PHOSPHODIESTERASE INHIBITOR	HRH1, PDE4A, PDE4B, PDE4C, PDE4D, PDE7A, PDE7B, PDE8A, PDE8B, PGD
234627	ACH-000430	909774	HGSOC	High-Grade Serous Ovarian Cancer	Ovarian Epithelial Tumor	Ovary/Fallopian Tube	KETOTIFEN (FUMARATE)	1.35442	HISTAMINE RECEPTOR AGONIST, LEUKOTRIENE RECEPTOR ANTAGONIST, PHOSPHODIESTERASE INHIBITOR	HRH1, PDE4A, PDE4B, PDE4C, PDE4D, PDE7A, PDE7B, PDE8A, PDE8B, PGD
304068	ACH-000530	687983	SCLC	Small Cell Lung Cancer	Lung Neuroendocrine Tumor	Lung	PHENTOLAMINE	1.35426	ADRENERGIC RECEPTOR ANTAGONIST	ADRA1A, ADRA1B, ADRA1D, ADRA2A, ADRA2B, ADRA2C
95078	ACH-000200	908449	GB	Glioblastoma	Diffuse Glioma	CNS/Brain	CINANSERIN	1.35425	SEROTONIN RECEPTOR ANTAGONIST	HTR2A
305341	ACH-000532	1660035	READ	Rectal Adenocarcinoma	Colorectal Adenocarcinoma	Bowel	AZD5069	1.35352	CC CHEMOKINE RECEPTOR ANTAGONIST	CXCR2
185097	ACH-000351	908138	STAS	Adenosquamous Carcinoma of the Stomach	Esophagogastric Adenocarcinoma	Esophagus/Stomach	2-OLEOYLGLYCEROL	1.35335	GLUCOSE DEPENDENT INSULINOTROPIC RECEPTOR LIGAND	GPR119
356632	ACH-000617	905990	HGSOC	High-Grade Serous Ovarian Cancer	Ovarian Epithelial Tumor	Ovary/Fallopian Tube	BP-897	1.35334	DOPAMINE RECEPTOR AGONIST	ADRA1A, ADRA1D, ADRA2A, DRD1, DRD2, DRD3, DRD4, HTR1A, HTR2B
396579	ACH-000672	910779	LCLC	Large Cell Lung Carcinoma	Non-Small Cell Lung Cancer	Lung	EPINEPHRINE	1.35309	ADRENERGIC RECEPTOR AGONIST, CARBONIC ANHYDRASE ACTIVATOR, NEUROTRANSMITTER	ADRA1A, ADRA1B, ADRA1D, ADRA2A, ADRA2B, ADRA2C, ADRB1, ADRB2, ADRB3, PAH, TNF
319998	ACH-000555	905948	RCC	Renal Cell Carcinoma	Renal Cell Carcinoma	Kidney	DONITRIPTAN	1.35302	SEROTONIN RECEPTOR AGONIST	HTR1A, HTR1B, HTR1D, HTR1E, HTR1F, HTR2A, HTR5A, HTR6
422020	ACH-000713	906825	HGSOC	High-Grade Serous Ovarian Cancer	Ovarian Epithelial Tumor	Ovary/Fallopian Tube	DARIFENACIN	1.35142	ACETYLCHOLINE RECEPTOR ANTAGONIST	CHRM1, CHRM2, CHRM3, CHRM4, CHRM5
22116	ACH-000040	687588	ASTR	Astrocytoma	Diffuse Glioma	CNS/Brain	TIOTIDINE	1.35127	HISTAMINE RECEPTOR ANTAGONIST	HRH2
671467	ACH-001442	910697	CSCC	Cutaneous Squamous Cell Carcinoma	Cutaneous Squamous Cell Carcinoma	Skin	TC-G-1005	1.35021	G PROTEIN-COUPLED RECEPTOR AGONIST	GPBAR1
218642	ACH-000410	909707	OS	Osteosarcoma	Osteosarcoma	Bone	GSK1562590	1.35018	UROTENSIN RECEPTOR ANTAGONIST	UTS2R
39407	ACH-000082	1290807	OS	Osteosarcoma	Osteosarcoma	Bone	BETAHISTINE	1.34945	HISTAMINE RECEPTOR AGONIST, HISTAMINE RECEPTOR ANTAGONIST	HRH1, HRH3
273098	ACH-000481	687815	LUSC	Lung Squamous Cell Carcinoma	Non-Small Cell Lung Cancer	Lung	OXOTREMORINE-M	1.34932	ACETYLCHOLINE RECEPTOR AGONIST	CHRM1, CHRM2, CHRM3, CHRM4
652694	ACH-001190	905955	MEL	Melanoma	Melanoma	Skin	RS-17053	1.34882	ADRENERGIC RECEPTOR ANTAGONIST	ADRA1A, ADRA1D
1084	ACH-000002	905938	AML	Acute Myeloid Leukemia	Acute Myeloid Leukemia	Myeloid	NGD-98-2	1.34827	CORTICOTROPIN RELEASING FACTOR RECEPTOR ANTAGONIST	CRHR1
611054	ACH-000970	1674021	COAD	Colon Adenocarcinoma	Colorectal Adenocarcinoma	Bowel	XANOMELINE	1.34816	ACETYLCHOLINE RECEPTOR AGONIST	CHRM1, CHRM2, CHRM3, CHRM4, CHRM5, HTR1A, HTR1B, HTR1D, HTR1E, HTR1F, HTR2A, HTR2B, HTR2C, HTR6, HTR7
363	ACH-000001	905933	HGSOC	High-Grade Serous Ovarian Cancer	Ovarian Epithelial Tumor	Ovary/Fallopian Tube	PRUCALOPRIDE	1.34806	SEROTONIN RECEPTOR AGONIST	HTR4
519263	ACH-000847	907055	STAD	Stomach Adenocarcinoma	Esophagogastric Adenocarcinoma	Esophagus/Stomach	SOLIFENACIN-SUCCINATE	1.34798	ACETYLCHOLINE RECEPTOR ANTAGONIST	CHRM1, CHRM2, CHRM3, CHRM4, CHRM5
571161	ACH-000913	907000	ESS	Endometrial Stromal Sarcoma	Uterine Sarcoma/Mesenchymal	Uterus	SCH-202676	1.34637	G PROTEIN-COUPLED RECEPTOR MODULATOR	CHRM1, CHRM2, DRD1, DRD2
607608	ACH-000966	905968	EOV	Endometrioid Ovarian Cancer	Ovarian Epithelial Tumor	Ovary/Fallopian Tube	FK-888	1.3462	TACHYKININ ANTAGONIST	TACR1, TACR2
115382	ACH-000232	905983	ASTR	Astrocytoma	Diffuse Glioma	CNS/Brain	LORATADINE	1.34597	HISTAMINE RECEPTOR ANTAGONIST	HRH1
284583	ACH-000496	724868	LUAD	Lung Adenocarcinoma	Non-Small Cell Lung Cancer	Lung	DELIVERT	1.34525	ANGIOTENSIN RECEPTOR AGONIST	AGTR1, AGTR2
305436	ACH-000532	1660035	READ	Rectal Adenocarcinoma	Colorectal Adenocarcinoma	Bowel	YIL-781	1.34519	GHRELIN RECEPTOR ANTAGONIST	GHSR
224578	ACH-000417	925347	PAAD	Pancreatic Adenocarcinoma	Pancreatic Adenocarcinoma	Pancreas	TAFLUPROST	1.345	PROSTAGLANDIN INHIBITOR	PTGFR
267460	ACH-000475	1298146	HCC	Hepatocellular Carcinoma	Hepatocellular Carcinoma	Liver	RACLOPRIDE	1.34476	DOPAMINE RECEPTOR ANTAGONIST	DRD2, DRD3, HTR1A
299589	ACH-000521	722045	LUAD	Lung Adenocarcinoma	Non-Small Cell Lung Cancer	Lung	SC-51089	1.3447	PROSTANOID RECEPTOR ANTAGONIST	PTGER1
445120	ACH-000744	687798	LUAD	Lung Adenocarcinoma	Non-Small Cell Lung Cancer	Lung	ILOPERIDONE	1.34467	DOPAMINE RECEPTOR ANTAGONIST, SEROTONIN RECEPTOR ANTAGONIST	ADRA1A, ADRA2C, DRD1, DRD2, DRD3, DRD4, HRH1, HTR1A, HTR2A, HTR6, HTR7
137249	ACH-000269	910933	GB	Glioblastoma	Diffuse Glioma	CNS/Brain	PALIPERIDONE	1.34442	DOPAMINE RECEPTOR ANTAGONIST, SEROTONIN RECEPTOR ANTAGONIST	ADRA1A, ADRA1B, ADRA2A, ADRA2B, ADRA2C, CYP2D6, CYP3A4, CYP3A5, DRD1, DRD2, DRD3, DRD4, HRH1, HTR1A, HTR1D, HTR2A, HTR2C
303392	ACH-000530	687983	SCLC	Small Cell Lung Cancer	Lung Neuroendocrine Tumor	Lung	METHOXAMINE	1.34441	ADRENERGIC RECEPTOR AGONIST	ADRA1A, ADRA1B, ADRA1D
519388	ACH-000847	907055	STAD	Stomach Adenocarcinoma	Esophagogastric Adenocarcinoma	Esophagus/Stomach	AMG-837	1.34437	FREE FATTY ACID RECEPTOR AGONIST	FFAR1
284377	ACH-000496	724868	LUAD	Lung Adenocarcinoma	Non-Small Cell Lung Cancer	Lung	SB-221284	1.34436	SEROTONIN RECEPTOR ANTAGONIST	HTR2A, HTR2B, HTR2C
9570	ACH-000015	908471	LCLC	Large Cell Lung Carcinoma	Non-Small Cell Lung Cancer	Lung	ABARELIX	1.3443	GONADOTROPIN RELEASING FACTOR HORMONE RECEPTOR ANTAGONIST	GNRHR
76713	ACH-000161	906805	LUAD	Lung Adenocarcinoma	Non-Small Cell Lung Cancer	Lung	AMITRIPTYLINE	1.3432	NOREPINEPHRINE INHIBITOR, NOREPINEPHRINE REUPTAKE INHIBITOR, SEROTONIN RECEPTOR ANTAGONIST, SEROTONIN-NOREPINEPHRINE REUPTAKE INHIBITOR (SNRI), SEROTONINâNOREPINEPHRINE REUPTAKE INHIBITOR (SNRI)	ADRA1A, ADRA1B, ADRA1D, ADRA2A, ADRB1, ADRB2, ADRB3, CHRM1, CHRM2, CHRM3, CHRM4, CHRM5, HRH1, HRH2, HRH4, HTR1A, HTR1B, HTR1D, HTR2A, HTR2C, HTR6, HTR7, KCNA1, KCND2, KCND3, KCNQ2, KCNQ3, NTRK1, NTRK2, OPRD1, OPRK1, OPRM1, SIGMAR1, SLC6A2, SLC6A4
50735	ACH-000099	753620	NBL	Neuroblastoma	Neuroblastoma	Peripheral Nervous System	MEDETOMIDINE	1.34294	ADRENERGIC RECEPTOR AGONIST	ADRA1A, ADRA1B, ADRA1D, ADRA2A, ADRA2B, ADRA2C
527602	ACH-000858	753569	LUSC	Lung Squamous Cell Carcinoma	Non-Small Cell Lung Cancer	Lung	IMIPRAMINE	1.34281	NOREPINEPHRINE REPUTAKE INHIBITOR, SEROTONIN REUPTAKE INHIBITOR	ADRA1A, ADRA1B, ADRA1D, CHRM1, CHRM2, CHRM3, CHRM4, CHRM5, DRD1, DRD2, DRD5, HRH1, HTR1A, HTR2A, HTR2C, HTR6, HTR7, KCND2, KCND3, KCNH1, KCNH2, SLC6A2, SLC6A3, SLC6A4
556041	ACH-000895	1290771	COAD	Colon Adenocarcinoma	Colorectal Adenocarcinoma	Bowel	ARECAIDINE-PROPARGYL-ESTER	1.34273	ACETYLCHOLINE RECEPTOR AGONIST	CHRM1, CHRM2, CHRM3, CHRM4
190853	ACH-000364	909776	OS	Osteosarcoma	Osteosarcoma	Bone	CAMICINAL	1.34269	MOTILIN RECEPTOR AGONIST	MLNR
22196	ACH-000040	687588	ASTR	Astrocytoma	Diffuse Glioma	CNS/Brain	RO-60-0175	1.34266	SEROTONIN RECEPTOR AGONIST	HTR2A, HTR2B, HTR2C
417833	ACH-000704	910548	SOC	Serous Ovarian Cancer	Ovarian Epithelial Tumor	Ovary/Fallopian Tube	AROTINOLOL	1.3422	ADRENERGIC RECEPTOR ANTAGONIST	ADRB3
137645	ACH-000269	910933	GB	Glioblastoma	Diffuse Glioma	CNS/Brain	ALPHA-METHYLSEROTONIN	1.3422	SEROTONIN RECEPTOR AGONIST	HTR1D, HTR1E, HTR1F, HTR2A, HTR2B, HTR2C, HTR4
519355	ACH-000847	907055	STAD	Stomach Adenocarcinoma	Esophagogastric Adenocarcinoma	Esophagus/Stomach	ACEPROMAZINE	1.34169	DOPAMINE RECEPTOR ANTAGONIST	ADRA1A, ADRA1B, DRD1, DRD2, HTR1A, HTR2A
151272	ACH-000291	1240197	SOC	Serous Ovarian Cancer	Ovarian Epithelial Tumor	Ovary/Fallopian Tube	UMECLIDINIUM	1.3416	ACETYLCHOLINE RECEPTOR ANTAGONIST	CHRM1, CHRM2, CHRM3
578888	ACH-000926	907287	COAD	Colon Adenocarcinoma	Colorectal Adenocarcinoma	Bowel	MOZAVAPTAN	1.34154	VASOPRESSIN RECEPTOR ANTAGONIST	AVPR1A, AVPR1B, AVPR2
100860	ACH-000210	753539	ES	Ewing Sarcoma	Ewing Sarcoma	Bone	ADENOSINE	1.34134	ADENOSINE RECEPTOR AGONIST	ADORA1, ADORA2A, ADORA2B, ADORA3, PI4K2A, PI4K2B, TRPM4
80350	ACH-000169	909264	ERMS	Embryonal Rhabdomyosarcoma	Rhabdomyosarcoma	Soft Tissue	CGS-15943	1.34065	ADENOSINE RECEPTOR ANTAGONIST	ADORA1, ADORA2A, ADORA2B, ADORA3
269417	ACH-000476	1240158	HCC	Hepatocellular Carcinoma	Hepatocellular Carcinoma	Liver	METHANTHELINE	1.34057	ACETYLCHOLINE RECEPTOR ANTAGONIST	CHRM1, HRH2
678998	ACH-001711	683667	PNET	Primitive Neuroectodermal Tumor	Embryonal Tumor	CNS/Brain	BMS-986020	1.34057	LYSOPHOSPHATIDIC ACID RECEPTOR ANTAGONIST	LPAR1
267635	ACH-000475	1298146	HCC	Hepatocellular Carcinoma	Hepatocellular Carcinoma	Liver	METHYLERGOMETRINE	1.34025	DOPAMINE RECEPTOR ANTAGONIST, SEROTONIN RECEPTOR ANTAGONIST	DRD1, HTR1E, HTR1F, HTR2A, HTR2B, HTR2C
38999	ACH-000082	1290807	OS	Osteosarcoma	Osteosarcoma	Bone	IB-MECA	1.33989	ADENOSINE RECEPTOR AGONIST	ADORA1, ADORA2A, ADORA2B, ADORA3
138572	ACH-000270	1298136	PAAD	Pancreatic Adenocarcinoma	Pancreatic Adenocarcinoma	Pancreas	RUPATADINE	1.33969	HISTAMINE RECEPTOR ANTAGONIST, PLATELET ACTIVATING FACTOR RECEPTOR ANTAGONIST	HRH1, PTAFR
129595	ACH-000259	753618	NBL	Neuroblastoma	Neuroblastoma	Peripheral Nervous System	SCH-58261	1.33961	ADENOSINE RECEPTOR ANTAGONIST	ADORA1, ADORA2A, ADORA2B, ADORA3
480107	ACH-000794	1240121	OCSC	Oral Cavity Squamous Cell Carcinoma	Head and Neck Squamous Cell Carcinoma	Head and Neck	RITODRINE	1.33916	ADRENERGIC RECEPTOR AGONIST	ADRB2
624570	ACH-000985	907794	COAD	Colon Adenocarcinoma	Colorectal Adenocarcinoma	Bowel	BMS-470539	1.33857	MELANOCORTIN RECEPTOR AGONIST	MC1R
580755	ACH-000927	946359	IDC	Breast Invasive Ductal Carcinoma	Invasive Breast Carcinoma	Breast	PRANLUKAST	1.33846	LEUKOTRIENE RECEPTOR ANTAGONIST	CYSLTR1, CYSLTR2, IL5, MUC2, NFKB1, RNASE3, TNF
67229	ACH-000139	925346	PAAD	Pancreatic Adenocarcinoma	Pancreatic Adenocarcinoma	Pancreas	3-CARBOXY-4-HYDROXYPHENYLGLYCINE-(S)	1.33838	GLUTAMATE RECEPTOR ANTAGONIST	GRM1, GRM5
56191	ACH-000114	1240218	PAAD	Pancreatic Adenocarcinoma	Pancreatic Adenocarcinoma	Pancreas	LY255283	1.33826	LEUKOTRIENE RECEPTOR ANTAGONIST	LTB4R, LTB4R2
519708	ACH-000847	907055	STAD	Stomach Adenocarcinoma	Esophagogastric Adenocarcinoma	Esophagus/Stomach	ROTIGOTINE	1.33784	DOPAMINE RECEPTOR AGONIST	ADRA2B, DRD1, DRD2, DRD3, DRD4, DRD5, HTR1A
8960	ACH-000015	908471	LCLC	Large Cell Lung Carcinoma	Non-Small Cell Lung Cancer	Lung	5-METHYLFURMETHIODIDE	1.33782	ACETYLCHOLINE RECEPTOR AGONIST	CHRM1, CHRM2, CHRM3, CHRM4
615755	ACH-000974	909735	UCEC	Endometrial Carcinoma	Endometrial Carcinoma	Uterus	RO-10-5824	1.33685	DOPAMINE RECEPTOR AGONIST	DRD4
184374	ACH-000351	908138	STAS	Adenosquamous Carcinoma of the Stomach	Esophagogastric Adenocarcinoma	Esophagus/Stomach	NECA	1.33679	ADENOSINE RECEPTOR AGONIST	ADORA1, ADORA2A, ADORA2B, ADORA3, HSP90B1
123896	ACH-000249	1290769	COAD	Colon Adenocarcinoma	Colorectal Adenocarcinoma	Bowel	FOSAPREPITANT-DIMEGLUMINE	1.33648	TACHYKININ ANTAGONIST	TACR1
84621	ACH-000176	1298226	LUSC	Lung Squamous Cell Carcinoma	Non-Small Cell Lung Cancer	Lung	METAPROTERENOL	1.33648	ADRENERGIC RECEPTOR AGONIST	ADRB2
671826	ACH-001452	906695	HCL	Hairy Cell Leukemia	Non-Hodgkin Lymphoma	Lymphoid	LEVOBETAXOLOL	1.336	ADRENERGIC RECEPTOR ANTAGONIST	ADRB1, ADRB2
212215	ACH-000400	909718	COAD	Colon Adenocarcinoma	Colorectal Adenocarcinoma	Bowel	CINALUKAST	1.33596	LEUKOTRIENE RECEPTOR ANTAGONIST	CYSLTR1
81263	ACH-000171	909781	RCC	Renal Cell Carcinoma	Renal Cell Carcinoma	Kidney	DRONEDARONE	1.33588	ADRENERGIC RECEPTOR ANTAGONIST	ADRA1A, ADRA1B, ADRA1D, ADRA2A, ADRA2B, ADRA2C, ADRB1, CACNA1C, CACNA1D, CACNA1F, CACNA1S, CACNB1, CACNB2, CACNB3, CACNB4, KCNA5, KCNH2, KCNK2, SCN1A
291018	ACH-000504	905982	GB	Glioblastoma	Diffuse Glioma	CNS/Brain	MRS-1334	1.33587	ADENOSINE RECEPTOR ANTAGONIST	ADORA3
181596	ACH-000347	1298534	PANET	Pancreatic Neuroendocrine Tumor	Pancreatic Neuroendocrine Tumor	Pancreas	DIHYDROERGOCRISTINE	1.33573	ADRENERGIC RECEPTOR ANTAGONIST, PROLACTIN INHIBITOR	ADRA1A, ADRB1, DRD1, DRD2, DRD3, DRD4, DRD5, HTR1A, HTR2A, HTR3A, HTR4, HTR5A, HTR6, HTR7
231822	ACH-000427	908461	TSTAD	Tubular Stomach Adenocarcinoma	Esophagogastric Adenocarcinoma	Esophagus/Stomach	MK-2894	1.33558	PROSTAGLANDIN INHIBITOR	PTGER4
272925	ACH-000481	687815	LUSC	Lung Squamous Cell Carcinoma	Non-Small Cell Lung Cancer	Lung	PROTIRELIN	1.33434	THYROTROPIN RELEASING HORMONE RECEPTOR AGONIST	TRHR
671455	ACH-001442	910697	CSCC	Cutaneous Squamous Cell Carcinoma	Cutaneous Squamous Cell Carcinoma	Skin	PNU-177864	1.33417	DOPAMINE RECEPTOR ANTAGONIST	DRD3
675395	ACH-001578	908441	EMBCA	Embryonal Carcinoma	Non-Seminomatous Germ Cell Tumor	Testis	TY-52156	1.33417	SPHINGOSINE 1-PHOSPHATE RECEPTOR ANTAGONIST	S1PR3
191823	ACH-000366	688086	NBL	Neuroblastoma	Neuroblastoma	Peripheral Nervous System	BIPERIDEN	1.33396	ACETYLCHOLINE RECEPTOR ANTAGONIST	CHRM1, CHRM2, CHRM3, CHRM4, CHRM5, CHRNA2
402585	ACH-000680	909757	COAD	Colon Adenocarcinoma	Colorectal Adenocarcinoma	Bowel	PHENYLEPHRINE	1.33363	ADRENERGIC RECEPTOR AGONIST	ADRA1A, ADRA1B, ADRA1D
119818	ACH-000242	687455	BLCA	Bladder Urothelial Carcinoma	Bladder Urothelial Carcinoma	Bladder/Urinary Tract	S-14506	1.33337	SEROTONIN RECEPTOR AGONIST	HTR1A
151040	ACH-000291	1240197	SOC	Serous Ovarian Cancer	Ovarian Epithelial Tumor	Ovary/Fallopian Tube	GW-405833	1.33322	CANNABINOID RECEPTOR AGONIST	CNR2
70511	ACH-000146	909771	AML	Acute Myeloid Leukemia	Acute Myeloid Leukemia	Myeloid	YIL-781	1.3323	GHRELIN RECEPTOR ANTAGONIST	GHSR
363082	ACH-000624	907047	DCIS	Breast Ductal Carcinoma In Situ	Breast Ductal Carcinoma In Situ	Breast	KI-16425	1.33215	LYSOPHOSPHATIDIC ACID RECEPTOR ANTAGONIST	LPAR1, LPAR3
402073	ACH-000680	909757	COAD	Colon Adenocarcinoma	Colorectal Adenocarcinoma	Bowel	CANDESARTAN-CILEXETIL	1.33179	ANGIOTENSIN RECEPTOR ANTAGONIST	AGTR1, AGTR2
402074	ACH-000680	909757	COAD	Colon Adenocarcinoma	Colorectal Adenocarcinoma	Bowel	CANDESARTAN-CILEXTIL	1.33179	ANGIOTENSIN RECEPTOR ANTAGONIST	AGTR1, AGTR2
635042	ACH-000998	910554	COAD	Colon Adenocarcinoma	Colorectal Adenocarcinoma	Bowel	ANIRACETAM	1.33162	GLUTAMATE RECEPTOR AGONIST	DRD2, GRIA1, GRIA2, GRIA3, GRIA4, HTR2A
191156	ACH-000364	909776	OS	Osteosarcoma	Osteosarcoma	Bone	HALOPERIDOL	1.33106	DOPAMINE RECEPTOR ANTAGONIST	DRD1, DRD2, DRD3, DRD4, DRD5, GRIN2B, HRH1, HTR1A, HTR1D, HTR2A, HTR2B, HTR7, KCNH1
607383	ACH-000966	905968	EOV	Endometrioid Ovarian Cancer	Ovarian Epithelial Tumor	Ovary/Fallopian Tube	PANCURONIUM	1.331	ACETYLCHOLINE RECEPTOR ANTAGONIST	CHRM2, CHRM3, CHRNA1, CHRNA2
274128	ACH-000482	1298537	LUAD	Lung Adenocarcinoma	Non-Small Cell Lung Cancer	Lung	MEDETOMIDINE	1.33091	ADRENERGIC RECEPTOR AGONIST	ADRA1A, ADRA1B, ADRA1D, ADRA2A, ADRA2B, ADRA2C
29334	ACH-000052	684052	ES	Ewing Sarcoma	Ewing Sarcoma	Bone	MOZAVAPTAN	1.33088	VASOPRESSIN RECEPTOR ANTAGONIST	AVPR1A, AVPR1B, AVPR2
72951	ACH-000153	688058	PLSMESO	Pleural Mesothelioma, Sarcomatoid Type	Pleural Mesothelioma	Pleura	GENIPOSIDE	1.33028	GLP RECEPTOR AGONIST	GLP1R
609737	ACH-000968	906814	MEL	Melanoma	Melanoma	Skin	AMITRIPTYLINE	1.33018	NOREPINEPHRINE INHIBITOR, NOREPINEPHRINE REUPTAKE INHIBITOR, SEROTONIN RECEPTOR ANTAGONIST, SEROTONIN-NOREPINEPHRINE REUPTAKE INHIBITOR (SNRI), SEROTONINâNOREPINEPHRINE REUPTAKE INHIBITOR (SNRI)	ADRA1A, ADRA1B, ADRA1D, ADRA2A, ADRB1, ADRB2, ADRB3, CHRM1, CHRM2, CHRM3, CHRM4, CHRM5, HRH1, HRH2, HRH4, HTR1A, HTR1B, HTR1D, HTR2A, HTR2C, HTR6, HTR7, KCNA1, KCND2, KCND3, KCNQ2, KCNQ3, NTRK1, NTRK2, OPRD1, OPRK1, OPRM1, SIGMAR1, SLC6A2, SLC6A4
483690	ACH-000802	910926	BLCA	Bladder Urothelial Carcinoma	Bladder Urothelial Carcinoma	Bladder/Urinary Tract	CLOPROSTENOL-(+/-)	1.32941	PROSTAGLANDIN RECEPTOR AGONIST	PTGDR, PTGER1, PTGER3, PTGFR, TBXA2R
274183	ACH-000482	1298537	LUAD	Lung Adenocarcinoma	Non-Small Cell Lung Cancer	Lung	CYANOPINDOLOL	1.3293	ADRENERGIC RECEPTOR ANTAGONIST	ADRB1, HTR1A, HTR1D
57371	ACH-000117	1290798	BRCA	Invasive Breast Carcinoma	Invasive Breast Carcinoma	Breast	BW-723C86	1.32869	SEROTONIN RECEPTOR AGONIST	HTR2A, HTR2B, HTR2C
396457	ACH-000672	910779	LCLC	Large Cell Lung Carcinoma	Non-Small Cell Lung Cancer	Lung	VU0361737	1.32864	GLUTAMATE RECEPTOR POSITIVE ALLOSTERIC MODULATOR	GRM4
401998	ACH-000680	909757	COAD	Colon Adenocarcinoma	Colorectal Adenocarcinoma	Bowel	CARBINOXAMINE	1.3286	HISTAMINE RECEPTOR ANTAGONIST	HRH1
211403	ACH-000399	908481	SCLC	Small Cell Lung Cancer	Lung Neuroendocrine Tumor	Lung	PHENIRAMINE	1.32847	HISTAMINE RECEPTOR ANTAGONIST	HRH1
331986	ACH-000572	906865	MEL	Melanoma	Melanoma	Skin	ASTEMIZOLE	1.32812	HISTAMINE RECEPTOR ANTAGONIST	HRH1, KCNH1, KCNH2
44914	ACH-000091	1480362	SOC	Serous Ovarian Cancer	Ovarian Epithelial Tumor	Ovary/Fallopian Tube	SB-225002	1.32783	CC CHEMOKINE RECEPTOR ANTAGONIST	CXCR2
555040	ACH-000893	910900	LUAD	Lung Adenocarcinoma	Non-Small Cell Lung Cancer	Lung	PANCURONIUM	1.32781	ACETYLCHOLINE RECEPTOR ANTAGONIST	CHRM2, CHRM3, CHRNA1, CHRNA2
471391	ACH-000783	946382	ILC	Breast Invasive Lobular Carcinoma	Invasive Breast Carcinoma	Breast	SARPOGRELATE	1.3275	SEROTONIN RECEPTOR ANTAGONIST	HTR2A, HTR2B, HTR2C
38821	ACH-000082	1290807	OS	Osteosarcoma	Osteosarcoma	Bone	CELIPROLOL	1.32713	ADRENERGIC RECEPTOR ANTAGONIST	ADRA2A, ADRB1, ADRB2
236068	ACH-000433	905963	CCRCC	Renal Clear Cell Carcinoma	Renal Cell Carcinoma	Kidney	MEGLITINIDE	1.32688	POTASSIUM CHANNEL BLOCKER	CCR2
519528	ACH-000847	907055	STAD	Stomach Adenocarcinoma	Esophagogastric Adenocarcinoma	Esophagus/Stomach	ERYTHROMYCIN	1.32669	NFKB PATHWAY INHIBITOR	MLNR
42953	ACH-000087	684072	ES	Ewing Sarcoma	Ewing Sarcoma	Bone	LUMATEPERONE	1.32638	DOPAMINE RECEPTOR MODULATOR, SEROTONIN RECEPTOR ANTAGONIST	DRD2, HTR2A
142292	ACH-000276	749717	IDC	Breast Invasive Ductal Carcinoma	Invasive Breast Carcinoma	Breast	TREPROSTINIL	1.32631	PROSTANOID RECEPTOR AGONIST	P2RY12, PPARD, PTGIR
516493	ACH-000843	1240142	LUSC	Lung Squamous Cell Carcinoma	Non-Small Cell Lung Cancer	Lung	PEMIROLAST	1.32609	MEDIATOR RELEASE INHIBITOR	HRH1
58075	ACH-000117	1290798	BRCA	Invasive Breast Carcinoma	Invasive Breast Carcinoma	Breast	PEROSPIRONE	1.32519	DOPAMINE RECEPTOR ANTAGONIST, SEROTONIN RECEPTOR ANTAGONIST	DRD2, DRD3, DRD4
595243	ACH-000950	907790	COAD	Colon Adenocarcinoma	Colorectal Adenocarcinoma	Bowel	NEDOCROMIL	1.32514	HISTAMINE RECEPTOR ANTAGONIST	CYSLTR1, CYSLTR2, FPR1, HSP90AA1, PTGDR
446892	ACH-000747	908474	LUSC	Lung Squamous Cell Carcinoma	Non-Small Cell Lung Cancer	Lung	ABARELIX	1.32463	GONADOTROPIN RELEASING FACTOR HORMONE RECEPTOR ANTAGONIST	GNRHR
679059	ACH-001711	683667	PNET	Primitive Neuroectodermal Tumor	Embryonal Tumor	CNS/Brain	YM-298198	1.32432	GLUTAMATE RECEPTOR ANTAGONIST	GRM1
267322	ACH-000475	1298146	HCC	Hepatocellular Carcinoma	Hepatocellular Carcinoma	Liver	ACECLIDINE	1.32424	ACETYLCHOLINE RECEPTOR AGONIST	CHRM1, CHRM2, CHRM3, CHRM4, CHRM5
519411	ACH-000847	907055	STAD	Stomach Adenocarcinoma	Esophagogastric Adenocarcinoma	Esophagus/Stomach	S-14506	1.32415	SEROTONIN RECEPTOR AGONIST	HTR1A
42941	ACH-000087	684072	ES	Ewing Sarcoma	Ewing Sarcoma	Bone	NORFLUOXETINE	1.32379	SELECTIVE SEROTONIN REUPTAKE INHIBITOR (SSRI)	HTR2B
95354	ACH-000200	908449	GB	Glioblastoma	Diffuse Glioma	CNS/Brain	AC-264613	1.32371	PAR AGONIST	F2RL1
396304	ACH-000672	910779	LCLC	Large Cell Lung Carcinoma	Non-Small Cell Lung Cancer	Lung	2-BFI	1.32367	IMIDAZOLINE RECEPTOR LIGAND	ADRA2A, ADRA2B, ADRA2C, MAOA, MAOB
527853	ACH-000858	753569	LUSC	Lung Squamous Cell Carcinoma	Non-Small Cell Lung Cancer	Lung	METOCLOPRAMIDE	1.32361	DOPAMINE RECEPTOR ANTAGONIST, SEROTONIN RECEPTOR ANTAGONIST	CHRM1, DRD2, HTR3A, HTR3B, HTR4
574032	ACH-000917	1503371	ESCC	Esophageal Squamous Cell Carcinoma	Esophageal Squamous Cell Carcinoma	Esophagus/Stomach	LEVOCABASTINE	1.32356	HISTAMINE RECEPTOR ANTAGONIST	HRH1, NTSR2
418901	ACH-000704	910548	SOC	Serous Ovarian Cancer	Ovarian Epithelial Tumor	Ovary/Fallopian Tube	METHYSERGIDE	1.32284	SEROTONIN RECEPTOR ANTAGONIST	HTR1B, HTR1D, HTR1E, HTR1F, HTR2A, HTR2B, HTR2C, HTR5A, HTR6, HTR7
365386	ACH-000625	1240147	HCC	Hepatocellular Carcinoma	Hepatocellular Carcinoma	Liver	EIPA	1.32277	SODIUM/HYDROGEN EXCHANGER INHIBITOR, TRANSIENT RECEPTOR POTENTIAL POLYCYSTIC INHIBITOR	ADRA2A, ASIC1, PKD2L1
1321	ACH-000006	908148	AMOL	Acute Monoblastic/Monocytic Leukemia	Acute Myeloid Leukemia	Myeloid	AZD5069	1.32275	CC CHEMOKINE RECEPTOR ANTAGONIST	CXCR2
1371	ACH-000006	908148	AMOL	Acute Monoblastic/Monocytic Leukemia	Acute Myeloid Leukemia	Myeloid	BAY-60-6583	1.32274	ADENOSINE RECEPTOR AGONIST	ADORA1, ADORA2A, ADORA2B, ADORA3
396182	ACH-000672	910779	LCLC	Large Cell Lung Carcinoma	Non-Small Cell Lung Cancer	Lung	FENOTEROL	1.32242	ADRENERGIC RECEPTOR AGONIST	ADRB1, ADRB2, ADRB3
192483	ACH-000366	688086	NBL	Neuroblastoma	Neuroblastoma	Peripheral Nervous System	DULOXETINE	1.32213	NOREPINEPHRINE REUPTAKE INHIBITOR, SEROTONIN-NOREPINEPHRINE REUPTAKE INHIBITOR (SNRI), SEROTONINâNOREPINEPHRINE REUPTAKE INHIBITOR (SNRI)	HTR2A, HTR2C, HTR6, SLC6A2, SLC6A3, SLC6A4
619693	ACH-000978	1240127	UCEC	Endometrial Carcinoma	Endometrial Carcinoma	Uterus	SC-51089	1.32203	PROSTANOID RECEPTOR ANTAGONIST	PTGER1
32179	ACH-000060	925348	PAAD	Pancreatic Adenocarcinoma	Pancreatic Adenocarcinoma	Pancreas	SB-222200	1.32199	TACHYKININ ANTAGONIST	TACR3
263152	ACH-000470	909748	READ	Rectal Adenocarcinoma	Colorectal Adenocarcinoma	Bowel	GENIPOSIDE	1.3218	GLP RECEPTOR AGONIST	GLP1R
298064	ACH-000518	753541	OCSC	Oral Cavity Squamous Cell Carcinoma	Head and Neck Squamous Cell Carcinoma	Head and Neck	PROCATEROL	1.32154	ADRENERGIC RECEPTOR AGONIST	ADRB2
260205	ACH-000467	1290907	COAD	Colon Adenocarcinoma	Colorectal Adenocarcinoma	Bowel	TC-G-1000	1.32147	ADRENERGIC RECEPTOR AGONIST	ADRA2A, ADRA2B, ADRA2C
427615	ACH-000720	687459	BLCA	Bladder Urothelial Carcinoma	Bladder Urothelial Carcinoma	Bladder/Urinary Tract	RAMELTEON	1.32144	MELATONIN RECEPTOR AGONIST	MTNR1A, MTNR1B
465869	ACH-000775	724855	LUCA	Lung Carcinoid	Lung Neuroendocrine Tumor	Lung	SB-225002	1.32136	CC CHEMOKINE RECEPTOR ANTAGONIST	CXCR2
671464	ACH-001442	910697	CSCC	Cutaneous Squamous Cell Carcinoma	Cutaneous Squamous Cell Carcinoma	Skin	S1P1-AGONIST-III	1.32116	SPHINGOSINE KINASE INHIBITOR	S1PR1
485645	ACH-000803	910692	SCLC	Small Cell Lung Cancer	Lung Neuroendocrine Tumor	Lung	ASIMADOLINE	1.32087	OPIOID RECEPTOR AGONIST	OPRK1
252723	ACH-000457	910952	RCC	Renal Cell Carcinoma	Renal Cell Carcinoma	Kidney	PENBUTOLOL	1.32081	ADRENERGIC RECEPTOR ANTAGONIST	ADRB1, ADRB2, HTR1A, HTR1B
527591	ACH-000858	753569	LUSC	Lung Squamous Cell Carcinoma	Non-Small Cell Lung Cancer	Lung	ASTEMIZOLE	1.3208	HISTAMINE RECEPTOR ANTAGONIST	HRH1, KCNH1, KCNH2
266141	ACH-000473	909704	BLCA	Bladder Urothelial Carcinoma	Bladder Urothelial Carcinoma	Bladder/Urinary Tract	MOSAPRIDE	1.32059	SEROTONIN RECEPTOR AGONIST	HTR4
593550	ACH-000948	910924	STAD	Stomach Adenocarcinoma	Esophagogastric Adenocarcinoma	Esophagus/Stomach	CLIDINIUM	1.32056	ACETYLCHOLINE RECEPTOR ANTAGONIST	CHRM1, CHRM3
449342	ACH-000749	687985	SCLC	Small Cell Lung Cancer	Lung Neuroendocrine Tumor	Lung	YM-298198	1.31996	GLUTAMATE RECEPTOR ANTAGONIST	GRM1
27878	ACH-000048	1299070	EOV	Endometrioid Ovarian Cancer	Ovarian Epithelial Tumor	Ovary/Fallopian Tube	NECA	1.31996	ADENOSINE RECEPTOR AGONIST	ADORA1, ADORA2A, ADORA2B, ADORA3, HSP90B1
137292	ACH-000269	910933	GB	Glioblastoma	Diffuse Glioma	CNS/Brain	SOLIFENACIN-SUCCINATE	1.31982	ACETYLCHOLINE RECEPTOR ANTAGONIST	CHRM1, CHRM2, CHRM3, CHRM4, CHRM5
414964	ACH-000698	907295	SCLC	Small Cell Lung Cancer	Lung Neuroendocrine Tumor	Lung	GUANABEN-ACETATE	1.31947	ADRENERGIC RECEPTOR AGONIST	ADRA2A, ADRA2B, ADRA2C
378705	ACH-000648	908470	PLEMESO	Pleural Mesothelioma, Epithelioid Type	Pleural Mesothelioma	Pleura	ZK-811752	1.31942	CC CHEMOKINE RECEPTOR ANTAGONIST	CCR1
378706	ACH-000648	908470	PLEMESO	Pleural Mesothelioma, Epithelioid Type	Pleural Mesothelioma	Pleura	ZK811752	1.31942	CC CHEMOKINE RECEPTOR ANTAGONIST	CCR1
329128	ACH-000569	907173	PLEMESO	Pleural Mesothelioma, Epithelioid Type	Pleural Mesothelioma	Pleura	L-760735	1.31921	TACHYKININ ANTAGONIST	TACR1
574928	ACH-000918	908147	TLL	T-Lymphoblastic Leukemia/Lymphoma	T-Lymphoblastic Leukemia/Lymphoma	Lymphoid	STRONTIUM-RANELATE	1.31918	BONE FORMATION STIMULANT, BONE RESORPTION INHIBITOR	CASR
70496	ACH-000146	909771	AML	Acute Myeloid Leukemia	Acute Myeloid Leukemia	Myeloid	CYM-5541	1.31905	SPHINGOSINE 1-PHOSPHATE RECEPTOR AGONIST	S1PR3
112269	ACH-000227	907314	NBL	Neuroblastoma	Neuroblastoma	Peripheral Nervous System	IT1T	1.31867	CC CHEMOKINE RECEPTOR ANTAGONIST	CXCR4
672338	ACH-001500	1503361	ESCA	Esophageal Adenocarcinoma	Esophagogastric Adenocarcinoma	Esophagus/Stomach	CALHEX-231	1.31846	CALCIUM SENSING RECEPTOR NEGATIVE ALLOSTERIC MODULATOR	CASR
138458	ACH-000270	1298136	PAAD	Pancreatic Adenocarcinoma	Pancreatic Adenocarcinoma	Pancreas	SCH-58261	1.31813	ADENOSINE RECEPTOR ANTAGONIST	ADORA1, ADORA2A, ADORA2B, ADORA3
66034	ACH-000138	906821	PAAD	Pancreatic Adenocarcinoma	Pancreatic Adenocarcinoma	Pancreas	PANCURONIUM	1.31813	ACETYLCHOLINE RECEPTOR ANTAGONIST	CHRM2, CHRM3, CHRNA1, CHRNA2
297858	ACH-000518	753541	OCSC	Oral Cavity Squamous Cell Carcinoma	Head and Neck Squamous Cell Carcinoma	Head and Neck	OMDM-2	1.31807	FAAH INHIBITOR	GPR119
402634	ACH-000680	909757	COAD	Colon Adenocarcinoma	Colorectal Adenocarcinoma	Bowel	RO-10-5824	1.31801	DOPAMINE RECEPTOR AGONIST	DRD4
231331	ACH-000427	908461	TSTAD	Tubular Stomach Adenocarcinoma	Esophagogastric Adenocarcinoma	Esophagus/Stomach	UH-232-(+)	1.31777	DOPAMINE RECEPTOR ANTAGONIST	DRD2, DRD3, DRD4, HTR1A
192280	ACH-000366	688086	NBL	Neuroblastoma	Neuroblastoma	Peripheral Nervous System	2-PHENYLMELATONIN	1.31751	MELATONIN RECEPTOR AGONIST	MTNR1A, MTNR1B
519420	ACH-000847	907055	STAD	Stomach Adenocarcinoma	Esophagogastric Adenocarcinoma	Esophagus/Stomach	MIRABEGRON	1.31734	ADRENERGIC RECEPTOR AGONIST	ADRB1, ADRB2, ADRB3
478850	ACH-000792	910698	RCC	Renal Cell Carcinoma	Renal Cell Carcinoma	Kidney	BUFLOMEDIL	1.31721	ADRENERGIC RECEPTOR ANTAGONIST, CALCIUM CHANNEL BLOCKER	ADRA1A
329178	ACH-000569	907173	PLEMESO	Pleural Mesothelioma, Epithelioid Type	Pleural Mesothelioma	Pleura	CYSTEAMINE	1.31721	TISSUE TRANSGLUTAMINASE INHIBITOR	NPY2R, SST
87	ACH-000001	905933	HGSOC	High-Grade Serous Ovarian Cancer	Ovarian Epithelial Tumor	Ovary/Fallopian Tube	SARPOGRELATE	1.31713	SEROTONIN RECEPTOR ANTAGONIST	HTR2A, HTR2B, HTR2C
198070	ACH-000376	905985	GB	Glioblastoma	Diffuse Glioma	CNS/Brain	ANAMORELIN	1.31693	GROWTH HORMONE SECRETAGOGUE RECEPTOR AGONIST	GHSR
329164	ACH-000569	907173	PLEMESO	Pleural Mesothelioma, Epithelioid Type	Pleural Mesothelioma	Pleura	ONO-8130	1.31691	PROSTANOID RECEPTOR ANTAGONIST	PTGER1
312817	ACH-000545	909780	BLCA	Bladder Urothelial Carcinoma	Bladder Urothelial Carcinoma	Bladder/Urinary Tract	DROXIDOPA	1.31689	NOREPINEPHRINE PRECURSOR	ADRA1A, ADRA1B, ADRA1D, ADRA2A, ADRA2B, ADRA2C, ADRB1, ADRB2, ADRB3, PAH
39333	ACH-000082	1290807	OS	Osteosarcoma	Osteosarcoma	Bone	SB-742457	1.31668	SEROTONIN RECEPTOR ANTAGONIST	HTR6
95323	ACH-000200	908449	GB	Glioblastoma	Diffuse Glioma	CNS/Brain	NICERGOLINE	1.31663	ADRENERGIC RECEPTOR ANTAGONIST	ADRA1A
231394	ACH-000427	908461	TSTAD	Tubular Stomach Adenocarcinoma	Esophagogastric Adenocarcinoma	Esophagus/Stomach	INDORAMIN	1.31658	ADRENERGIC RECEPTOR ANTAGONIST	ADRA1A, ADRA1B, ADRA1D, ADRA2B, ADRA2C
70443	ACH-000146	909771	AML	Acute Myeloid Leukemia	Acute Myeloid Leukemia	Myeloid	NASTORAZEPIDE	1.31642	CCK RECEPTOR ANTAGONIST	CCKBR
95010	ACH-000200	908449	GB	Glioblastoma	Diffuse Glioma	CNS/Brain	DAU-5884	1.31642	ACETYLCHOLINE RECEPTOR ANTAGONIST	CHRM3
149536	ACH-000288	905951	BRCNOS	Breast Invasive Carcinoma, NOS	Invasive Breast Carcinoma	Breast	CALHEX-231	1.31542	CALCIUM SENSING RECEPTOR NEGATIVE ALLOSTERIC MODULATOR	CASR
181453	ACH-000347	1298534	PANET	Pancreatic Neuroendocrine Tumor	Pancreatic Neuroendocrine Tumor	Pancreas	TALIPEXOLE	1.31527	ADRENERGIC RECEPTOR AGONIST, DOPAMINE RECEPTOR AGONIST	ADRA2A, DRD2, HTR3A
527828	ACH-000858	753569	LUSC	Lung Squamous Cell Carcinoma	Non-Small Cell Lung Cancer	Lung	ZAFIRLUKAST	1.31502	LEUKOTRIENE RECEPTOR ANTAGONIST	CYSLTR1, CYSLTR2
402747	ACH-000680	909757	COAD	Colon Adenocarcinoma	Colorectal Adenocarcinoma	Bowel	AMINOPHYLLINE	1.3146	ADENOSINE RECEPTOR ANTAGONIST	ADORA1, ADORA2A, ADORA2B, ADORA3, HDAC2, PDE3A, PDE3B, PDE4A, PDE4B, PDE4C, PDE4D, PDE5A
402748	ACH-000680	909757	COAD	Colon Adenocarcinoma	Colorectal Adenocarcinoma	Bowel	THEOPHYLLINE	1.3146	ADENOSINE RECEPTOR ANTAGONIST	ADORA1, ADORA2A, ADORA2B, ADORA3, HDAC2, PDE3A, PDE3B, PDE4A, PDE4B, PDE4C, PDE4D, PDE5A
231966	ACH-000428	905981	RCC	Renal Cell Carcinoma	Renal Cell Carcinoma	Kidney	MOZAVAPTAN	1.31423	VASOPRESSIN RECEPTOR ANTAGONIST	AVPR1A, AVPR1B, AVPR2
32243	ACH-000060	925348	PAAD	Pancreatic Adenocarcinoma	Pancreatic Adenocarcinoma	Pancreas	CHLOROXINE	1.31399	OPIOID RECEPTOR ANTAGONIST	OPRK1
527975	ACH-000858	753569	LUSC	Lung Squamous Cell Carcinoma	Non-Small Cell Lung Cancer	Lung	OLDA	1.31379	TRPV AGONIST	GPR119
137832	ACH-000270	1298136	PAAD	Pancreatic Adenocarcinoma	Pancreatic Adenocarcinoma	Pancreas	MOSAPRIDE	1.31373	SEROTONIN RECEPTOR AGONIST	HTR4
125986	ACH-000252	917486	COAD	Colon Adenocarcinoma	Colorectal Adenocarcinoma	Bowel	SCH-58261	1.31354	ADENOSINE RECEPTOR ANTAGONIST	ADORA1, ADORA2A, ADORA2B, ADORA3
329568	ACH-000570	687592	GB	Glioblastoma	Diffuse Glioma	CNS/Brain	GUANFACINE	1.31349	ADRENERGIC RECEPTOR AGONIST	ADRA2A, ADRA2B, ADRA2C
236239	ACH-000433	905963	CCRCC	Renal Clear Cell Carcinoma	Renal Cell Carcinoma	Kidney	RS-17053	1.31318	ADRENERGIC RECEPTOR ANTAGONIST	ADRA1A, ADRA1D
39336	ACH-000082	1290807	OS	Osteosarcoma	Osteosarcoma	Bone	CYCLIZINE	1.31297	HISTAMINE RECEPTOR MODULATOR	HRH1, SULT1E1
321909	ACH-000560	906848	STSC	Small Cell Carcinoma of the Stomach	Esophagogastric Adenocarcinoma	Esophagus/Stomach	BMS-182874	1.31279	ENDOTHELIN RECEPTOR ANTAGONIST	EDNRA
598749	ACH-000956	924100	PRAD	Prostate Adenocarcinoma	Prostate Adenocarcinoma	Prostate	VINBURNINE	1.31267	ADRENERGIC RECEPTOR ANTAGONIST	CHRM1, CHRM2, CHRM3, CHRM4
233117	ACH-000429	910920	RCC	Renal Cell Carcinoma	Renal Cell Carcinoma	Kidney	ISOXSUPRINE	1.31238	ADRENERGIC RECEPTOR AGONIST	ADRB2
518925	ACH-000847	907055	STAD	Stomach Adenocarcinoma	Esophagogastric Adenocarcinoma	Esophagus/Stomach	DYPHYLLINE	1.31228	ADENOSINE RECEPTOR ANTAGONIST, PHOSPHODIESTERASE INHIBITOR	ADORA1, ADORA2A, PDE3A, PDE4A, PDE4B, PDE4C, PDE4D, PDE7A, PDE7B
212029	ACH-000400	909718	COAD	Colon Adenocarcinoma	Colorectal Adenocarcinoma	Bowel	L-168049	1.31224	GLUCAGON RECEPTOR ANTAGONIST	GCGR
201757	ACH-000384	687457	BLCA	Bladder Urothelial Carcinoma	Bladder Urothelial Carcinoma	Bladder/Urinary Tract	OXOTREMORINE-M	1.31187	ACETYLCHOLINE RECEPTOR AGONIST	CHRM1, CHRM2, CHRM3, CHRM4
297464	ACH-000518	753541	OCSC	Oral Cavity Squamous Cell Carcinoma	Head and Neck Squamous Cell Carcinoma	Head and Neck	DOXYLAMINE	1.3118	HISTAMINE RECEPTOR ANTAGONIST	CHRM1, HRH1
402138	ACH-000680	909757	COAD	Colon Adenocarcinoma	Colorectal Adenocarcinoma	Bowel	OXOTREMORINE-M	1.31095	ACETYLCHOLINE RECEPTOR AGONIST	CHRM1, CHRM2, CHRM3, CHRM4
9164	ACH-000015	908471	LCLC	Large Cell Lung Carcinoma	Non-Small Cell Lung Cancer	Lung	BW-373U86	1.31068	OPIOID RECEPTOR AGONIST	OPRD1
527311	ACH-000858	753569	LUSC	Lung Squamous Cell Carcinoma	Non-Small Cell Lung Cancer	Lung	MEPENZOLATE	1.31065	ACETYLCHOLINE RECEPTOR ANTAGONIST	CHRM1, CHRM3
199543	ACH-000378	1240191	LUAS	Lung Adenosquamous Carcinoma	Non-Small Cell Lung Cancer	Lung	S-14506	1.31046	SEROTONIN RECEPTOR AGONIST	HTR1A
231383	ACH-000427	908461	TSTAD	Tubular Stomach Adenocarcinoma	Esophagogastric Adenocarcinoma	Esophagus/Stomach	METOCLOPRAMIDE	1.3102	DOPAMINE RECEPTOR ANTAGONIST, SEROTONIN RECEPTOR ANTAGONIST	CHRM1, DRD2, HTR3A, HTR3B, HTR4
495372	ACH-000814	1298144	MEL	Melanoma	Melanoma	Skin	NECA	1.31015	ADENOSINE RECEPTOR AGONIST	ADORA1, ADORA2A, ADORA2B, ADORA3, HSP90B1
94619	ACH-000198	906856	CELNOS	Chronic Eosinophilic Leukemia, NOS	Myeloproliferative Neoplasms	Myeloid	VU0360172	1.30978	GLUTAMATE RECEPTOR POSITIVE ALLOSTERIC MODULATOR	GRM5
137184	ACH-000269	910933	GB	Glioblastoma	Diffuse Glioma	CNS/Brain	ONDANSETRON	1.30967	SEROTONIN RECEPTOR ANTAGONIST	HTR1A, HTR1B, HTR3A, HTR3B, HTR4, OPRM1
32140	ACH-000060	925348	PAAD	Pancreatic Adenocarcinoma	Pancreatic Adenocarcinoma	Pancreas	THIORIDAZINE	1.30951	DOPAMINE RECEPTOR ANTAGONIST	ADRA1A, ADRA1B, DRD1, DRD2, DRD3, DRD4, DRD5, HRH1, HTR1A, HTR2A, HTR2C, HTR6, HTR7, KCNH2
178392	ACH-000343	905944	LUAD	Lung Adenocarcinoma	Non-Small Cell Lung Cancer	Lung	NTNCB	1.30896	NEUROPEPTIDE RECEPTOR ANTAGONIST	NPY5R
94584	ACH-000198	906856	CELNOS	Chronic Eosinophilic Leukemia, NOS	Myeloproliferative Neoplasms	Myeloid	AVE-0991	1.30881	ANGIOTENSIN RECEPTOR AGONIST	MRGPRX1
402805	ACH-000680	909757	COAD	Colon Adenocarcinoma	Colorectal Adenocarcinoma	Bowel	PARDOPRUNOX	1.30874	DOPAMINE RECEPTOR AGONIST, SEROTONIN RECEPTOR AGONIST	DRD2, DRD3, DRD4, HTR1A, HTR7
51340	ACH-000099	753620	NBL	Neuroblastoma	Neuroblastoma	Peripheral Nervous System	XANOMELINE	1.30874	ACETYLCHOLINE RECEPTOR AGONIST	CHRM1, CHRM2, CHRM3, CHRM4, CHRM5, HTR1A, HTR1B, HTR1D, HTR1E, HTR1F, HTR2A, HTR2B, HTR2C, HTR6, HTR7
9323	ACH-000015	908471	LCLC	Large Cell Lung Carcinoma	Non-Small Cell Lung Cancer	Lung	CLONIDINE	1.30817	ADRENERGIC RECEPTOR AGONIST	ADRA1A, ADRA1B, ADRA1D, ADRA2A, ADRA2B, ADRA2C
94880	ACH-000200	908449	GB	Glioblastoma	Diffuse Glioma	CNS/Brain	MRS-3777	1.30808	ADENOSINE RECEPTOR ANTAGONIST	ADORA1, ADORA2A, ADORA2B, ADORA3
94881	ACH-000200	908449	GB	Glioblastoma	Diffuse Glioma	CNS/Brain	MRS3777	1.30808	ADENOSINE RECEPTOR ANTAGONIST	ADORA1, ADORA2A, ADORA2B, ADORA3
495642	ACH-000814	1298144	MEL	Melanoma	Melanoma	Skin	FORMOTEROL	1.30803	ADRENERGIC RECEPTOR AGONIST	ADRB2
479183	ACH-000792	910698	RCC	Renal Cell Carcinoma	Renal Cell Carcinoma	Kidney	QUETIAPINE	1.30782	DOPAMINE RECEPTOR ANTAGONIST, SEROTONIN RECEPTOR ANTAGONIST	ADRA1A, ADRA1B, ADRA1D, ADRA2A, ADRA2B, ADRA2C, CHRM1, CHRM2, CHRM3, CHRM4, CHRM5, DRD1, DRD2, DRD3, DRD4, DRD5, HRH1, HTR1A, HTR1B, HTR1D, HTR1E, HTR1F, HTR2A, HTR2C, HTR3A, HTR6, HTR7, SLC6A2
67044	ACH-000139	925346	PAAD	Pancreatic Adenocarcinoma	Pancreatic Adenocarcinoma	Pancreas	ZIBOTENTAN	1.30776	ENDOTHELIN RECEPTOR ANTAGONIST	EDNRA
402072	ACH-000680	909757	COAD	Colon Adenocarcinoma	Colorectal Adenocarcinoma	Bowel	RX-821002	1.30764	ADRENERGIC RECEPTOR ANTAGONIST	ADRA1A, ADRA1B, ADRA1D, ADRA2A, ADRA2B, ADRA2C
600984	ACH-000958	909751	COAD	Colon Adenocarcinoma	Colorectal Adenocarcinoma	Bowel	SB-297006	1.30756	CC CHEMOKINE RECEPTOR ANTAGONIST	CCR3
605498	ACH-000963	1240123	COAD	Colon Adenocarcinoma	Colorectal Adenocarcinoma	Bowel	VU10010	1.30739	ACETYLCHOLINE RECEPTOR ALLOSTERIC MODULATOR	CHRM4
106033	ACH-000217	1240159	HCC	Hepatocellular Carcinoma	Hepatocellular Carcinoma	Liver	ACDPP	1.30724	GLUTAMATE RECEPTOR ANTAGONIST	GRM5
104928	ACH-000213	907286	PAAD	Pancreatic Adenocarcinoma	Pancreatic Adenocarcinoma	Pancreas	RO-10-5824	1.30658	DOPAMINE RECEPTOR AGONIST	DRD4
24113	ACH-000042	1298475	PAAD	Pancreatic Adenocarcinoma	Pancreatic Adenocarcinoma	Pancreas	L-CYSTEINESULFINIC-ACID	1.3064	GLUTAMATE RECEPTOR AGONIST	GRM1, GRM5, GSR, HMGCS2, PAPOLA, PRDX2
514097	ACH-000841	724834	LUAD	Lung Adenocarcinoma	Non-Small Cell Lung Cancer	Lung	CALHEX-231	1.30639	CALCIUM SENSING RECEPTOR NEGATIVE ALLOSTERIC MODULATOR	CASR
527631	ACH-000858	753569	LUSC	Lung Squamous Cell Carcinoma	Non-Small Cell Lung Cancer	Lung	AMG-837	1.30625	FREE FATTY ACID RECEPTOR AGONIST	FFAR1
111524	ACH-000227	907314	NBL	Neuroblastoma	Neuroblastoma	Peripheral Nervous System	DOXYLAMINE	1.30591	HISTAMINE RECEPTOR ANTAGONIST	CHRM1, HRH1
185095	ACH-000351	908138	STAS	Adenosquamous Carcinoma of the Stomach	Esophagogastric Adenocarcinoma	Esophagus/Stomach	AS-2034178	1.30535	FREE FATTY ACID RECEPTOR AGONIST	FFAR1
351887	ACH-000609	909712	GB	Glioblastoma	Diffuse Glioma	CNS/Brain	OXYPHENCYCLIMINE	1.30523	CHOLINERGIC RECEPTOR ANTAGONIST	CHRM1, CHRM2, CHRM3
137834	ACH-000270	1298136	PAAD	Pancreatic Adenocarcinoma	Pancreatic Adenocarcinoma	Pancreas	CGP-12177	1.30508	ADRENERGIC RECEPTOR AGONIST	ADRB1, ADRB2, ADRB3
1413	ACH-000006	908148	AMOL	Acute Monoblastic/Monocytic Leukemia	Acute Myeloid Leukemia	Myeloid	VU152100	1.30507	ACETYLCHOLINE RECEPTOR ALLOSTERIC MODULATOR	CHRM4
328078	ACH-000569	907173	PLEMESO	Pleural Mesothelioma, Epithelioid Type	Pleural Mesothelioma	Pleura	MOZAVAPTAN	1.30482	VASOPRESSIN RECEPTOR ANTAGONIST	AVPR1A, AVPR1B, AVPR2
487388	ACH-000805	906818	SKCM	Cutaneous Melanoma	Melanoma	Skin	ALFAXALONE	1.30431	BENZODIAZEPINE RECEPTOR AGONIST, CHLORIDE CHANNEL AGONIST	GABBR1
64913	ACH-000137	687562	GB	Glioblastoma	Diffuse Glioma	CNS/Brain	PD-128907	1.30319	DOPAMINE RECEPTOR AGONIST	DRD2, DRD3
26390	ACH-000046	905950	PRCC	Papillary Renal Cell Carcinoma	Renal Cell Carcinoma	Kidney	JNJ-10397049	1.303	OREXIN RECEPTOR ANTAGONIST	HCRTR1, HCRTR2
36353	ACH-000074	907311	CML	Chronic Myelogenous Leukemia	Myeloproliferative Neoplasms	Myeloid	IT1T	1.30296	CC CHEMOKINE RECEPTOR ANTAGONIST	CXCR4
231168	ACH-000427	908461	TSTAD	Tubular Stomach Adenocarcinoma	Esophagogastric Adenocarcinoma	Esophagus/Stomach	AMBRISENTAN	1.30249	ENDOTHELIN RECEPTOR ANTAGONIST	EDNRA, EDNRB
619702	ACH-000978	1240127	UCEC	Endometrial Carcinoma	Endometrial Carcinoma	Uterus	CYM-5541	1.30217	SPHINGOSINE 1-PHOSPHATE RECEPTOR AGONIST	S1PR3
329900	ACH-000570	687592	GB	Glioblastoma	Diffuse Glioma	CNS/Brain	RO-10-5824	1.30215	DOPAMINE RECEPTOR AGONIST	DRD4
245770	ACH-000447	687816	LUAD	Lung Adenocarcinoma	Non-Small Cell Lung Cancer	Lung	RS-17053	1.30157	ADRENERGIC RECEPTOR ANTAGONIST	ADRA1A, ADRA1D
679026	ACH-001711	683667	PNET	Primitive Neuroectodermal Tumor	Embryonal Tumor	CNS/Brain	CJ-033466	1.30148	SEROTONIN RECEPTOR AGONIST	HTR4
527597	ACH-000858	753569	LUSC	Lung Squamous Cell Carcinoma	Non-Small Cell Lung Cancer	Lung	DIOSCIN	1.30146	APOPTOSIS STIMULANT	CXCR3
79991	ACH-000169	909264	ERMS	Embryonal Rhabdomyosarcoma	Rhabdomyosarcoma	Soft Tissue	LEVO-PHENCYNONATE	1.30139	ACETYLCHOLINE RECEPTOR ANTAGONIST	CHRM1
675398	ACH-001578	908441	EMBCA	Embryonal Carcinoma	Non-Seminomatous Germ Cell Tumor	Testis	MJ-15	1.30134	CANNABINOID RECEPTOR ANTAGONIST	CNR1
67057	ACH-000139	925346	PAAD	Pancreatic Adenocarcinoma	Pancreatic Adenocarcinoma	Pancreas	LY225910	1.30055	CCK RECEPTOR ANTAGONIST	CCKBR
436309	ACH-000733	687807	LUAD	Lung Adenocarcinoma	Non-Small Cell Lung Cancer	Lung	DARIFENACIN	1.30004	ACETYLCHOLINE RECEPTOR ANTAGONIST	CHRM1, CHRM2, CHRM3, CHRM4, CHRM5
138831	ACH-000270	1298136	PAAD	Pancreatic Adenocarcinoma	Pancreatic Adenocarcinoma	Pancreas	PIPOTIAZINE	1.29976	DOPAMINE RECEPTOR ANTAGONIST	DRD1, DRD2, HTR1A, HTR2A
595636	ACH-000950	907790	COAD	Colon Adenocarcinoma	Colorectal Adenocarcinoma	Bowel	ROBALZOTAN	1.29975	SEROTONIN RECEPTOR ANTAGONIST	HTR1A
66744	ACH-000139	925346	PAAD	Pancreatic Adenocarcinoma	Pancreatic Adenocarcinoma	Pancreas	DIADENOSINE-TETRAPHOSPHATE	1.29953	ADENOSINE KINASE INHIBITOR	P2RY13, P2RY2
519554	ACH-000847	907055	STAD	Stomach Adenocarcinoma	Esophagogastric Adenocarcinoma	Esophagus/Stomach	OLOPATADINE	1.29942	HISTAMINE RECEPTOR ANTAGONIST	HRH1, S100A1, S100A12, S100A13, S100A2, S100B
478902	ACH-000792	910698	RCC	Renal Cell Carcinoma	Renal Cell Carcinoma	Kidney	SPIRADOLINE	1.29929	OPIOID RECEPTOR AGONIST	OPRK1
249267	ACH-000452	753623	ESCC	Esophageal Squamous Cell Carcinoma	Esophageal Squamous Cell Carcinoma	Esophagus/Stomach	AZATADINE	1.29906	HISTAMINE RECEPTOR ANTAGONIST	HRH1
594712	ACH-000950	907790	COAD	Colon Adenocarcinoma	Colorectal Adenocarcinoma	Bowel	DISOPYRAMIDE	1.29898	SODIUM CHANNEL BLOCKER	CHRM1, CHRM2, CHRM3, KCND2, KCND3, KCNH2, SCN5A
403102	ACH-000680	909757	COAD	Colon Adenocarcinoma	Colorectal Adenocarcinoma	Bowel	PINDOLOL-(-)	1.29897	ADRENERGIC RECEPTOR ANTAGONIST, SEROTONIN RECEPTOR ANTAGONIST	HTR1A
606934	ACH-000966	905968	EOV	Endometrioid Ovarian Cancer	Ovarian Epithelial Tumor	Ovary/Fallopian Tube	NICARDIPINE	1.29884	CALCIUM CHANNEL BLOCKER	ADORA3, ADRA1A, ADRA1B, ADRA1D, CACNA1C, CACNA1D, CACNA2D1, CACNB2, CALM1, CHRM1, CHRM2, CHRM3, CHRM4, CHRM5, PDE1A, PDE1B
571148	ACH-000913	907000	ESS	Endometrial Stromal Sarcoma	Uterine Sarcoma/Mesenchymal	Uterus	TREPROSTINIL	1.2979	PROSTANOID RECEPTOR AGONIST	P2RY12, PPARD, PTGIR
527371	ACH-000858	753569	LUSC	Lung Squamous Cell Carcinoma	Non-Small Cell Lung Cancer	Lung	KETOPROFEN	1.2976	CYCLOOXYGENASE INHIBITOR	CXCR1, PTGS1, PTGS2, SLC5A8
574381	ACH-000917	1503371	ESCC	Esophageal Squamous Cell Carcinoma	Esophageal Squamous Cell Carcinoma	Esophagus/Stomach	ETOFYLLINE	1.29758	ADENOSINE RECEPTOR ANTAGONIST	ADORA1
284166	ACH-000496	724868	LUAD	Lung Adenocarcinoma	Non-Small Cell Lung Cancer	Lung	TRIDIHEXETHYL	1.29723	ACETYLCHOLINE RECEPTOR ANTAGONIST	CHRM1, CHRM2, CHRM3
230821	ACH-000427	908461	TSTAD	Tubular Stomach Adenocarcinoma	Esophagogastric Adenocarcinoma	Esophagus/Stomach	ATENOLOL-(+/-)	1.29703	ADRENERGIC RECEPTOR ANTAGONIST	ADRB1, ADRB2, LTF, PLA2G2E
64428	ACH-000137	687562	GB	Glioblastoma	Diffuse Glioma	CNS/Brain	L-152804	1.29665	NEUROPEPTIDE RECEPTOR ANTAGONIST	NPY5R
472109	ACH-000783	946382	ILC	Breast Invasive Lobular Carcinoma	Invasive Breast Carcinoma	Breast	MK-3697	1.29638	OREXIN RECEPTOR ANTAGONIST	HCRTR2
243	ACH-000001	905933	HGSOC	High-Grade Serous Ovarian Cancer	Ovarian Epithelial Tumor	Ovary/Fallopian Tube	MORIN	1.29605	CYTOCHROME P450 INHIBITOR	ADORA2A, ESR2, FASN, MCL1, SLC22A12
234715	ACH-000430	909774	HGSOC	High-Grade Serous Ovarian Cancer	Ovarian Epithelial Tumor	Ovary/Fallopian Tube	ALFAXALONE	1.29555	BENZODIAZEPINE RECEPTOR AGONIST, CHLORIDE CHANNEL AGONIST	GABBR1
248461	ACH-000450	908124	MEL	Melanoma	Melanoma	Skin	TECADENOSON	1.29546	ADENOSINE RECEPTOR AGONIST	ADORA1
556389	ACH-000895	1290771	COAD	Colon Adenocarcinoma	Colorectal Adenocarcinoma	Bowel	BW-373U86	1.29511	OPIOID RECEPTOR AGONIST	OPRD1
248939	ACH-000452	753623	ESCC	Esophageal Squamous Cell Carcinoma	Esophageal Squamous Cell Carcinoma	Esophagus/Stomach	DONITRIPTAN	1.29496	SEROTONIN RECEPTOR AGONIST	HTR1A, HTR1B, HTR1D, HTR1E, HTR1F, HTR2A, HTR5A, HTR6
679038	ACH-001711	683667	PNET	Primitive Neuroectodermal Tumor	Embryonal Tumor	CNS/Brain	SDZ-SER-082	1.29459	SEROTONIN RECEPTOR ANTAGONIST	HTR2A, HTR2B, HTR2C
105690	ACH-000217	1240159	HCC	Hepatocellular Carcinoma	Hepatocellular Carcinoma	Liver	CLOPROSTENOL-(+/-)	1.29423	PROSTAGLANDIN RECEPTOR AGONIST	PTGDR, PTGER1, PTGER3, PTGFR, TBXA2R
123086	ACH-000249	1290769	COAD	Colon Adenocarcinoma	Colorectal Adenocarcinoma	Bowel	MOZAVAPTAN	1.29412	VASOPRESSIN RECEPTOR ANTAGONIST	AVPR1A, AVPR1B, AVPR2
538363	ACH-000875	687820	LUAD	Lung Adenocarcinoma	Non-Small Cell Lung Cancer	Lung	PIRENPERONE	1.29389	SEROTONIN RECEPTOR ANTAGONIST	HTR2A, HTR7
472516	ACH-000784	753576	ESCC	Esophageal Squamous Cell Carcinoma	Esophageal Squamous Cell Carcinoma	Esophagus/Stomach	ALFUZOSIN	1.2938	ADRENERGIC RECEPTOR ANTAGONIST	ADRA1A, ADRA1B, ADRA1D, KCNH2
545253	ACH-000882	907169	MEL	Melanoma	Melanoma	Skin	TCN238	1.29374	GLUTAMATE RECEPTOR POSITIVE ALLOSTERIC MODULATOR	GRM4
415446	ACH-000699	749712	IDC	Breast Invasive Ductal Carcinoma	Invasive Breast Carcinoma	Breast	MEDETOMIDINE	1.29339	ADRENERGIC RECEPTOR AGONIST	ADRA1A, ADRA1B, ADRA1D, ADRA2A, ADRA2B, ADRA2C
150848	ACH-000291	1240197	SOC	Serous Ovarian Cancer	Ovarian Epithelial Tumor	Ovary/Fallopian Tube	MEDETOMIDINE	1.29324	ADRENERGIC RECEPTOR AGONIST	ADRA1A, ADRA1B, ADRA1D, ADRA2A, ADRA2B, ADRA2C
615001	ACH-000973	906798	UCU	Urethral Urothelial Carcinoma	Urethral Cancer	Bladder/Urinary Tract	TC-O-9311	1.29261	G PROTEIN-COUPLED RECEPTOR AGONIST	GPR139
50810	ACH-000099	753620	NBL	Neuroblastoma	Neuroblastoma	Peripheral Nervous System	OXYPHENCYCLIMINE	1.29256	CHOLINERGIC RECEPTOR ANTAGONIST	CHRM1, CHRM2, CHRM3
548694	ACH-000886	724873	LUAD	Lung Adenocarcinoma	Non-Small Cell Lung Cancer	Lung	MOZAVAPTAN	1.29226	VASOPRESSIN RECEPTOR ANTAGONIST	AVPR1A, AVPR1B, AVPR2
42808	ACH-000087	684072	ES	Ewing Sarcoma	Ewing Sarcoma	Bone	CLORANOLOL	1.29202	ADRENERGIC RECEPTOR ANTAGONIST	ADRB1, ADRB2, ADRB3
634584	ACH-000998	910554	COAD	Colon Adenocarcinoma	Colorectal Adenocarcinoma	Bowel	BUFLOMEDIL	1.29196	ADRENERGIC RECEPTOR ANTAGONIST, CALCIUM CHANNEL BLOCKER	ADRA1A
297522	ACH-000518	753541	OCSC	Oral Cavity Squamous Cell Carcinoma	Head and Neck Squamous Cell Carcinoma	Head and Neck	AMINOPENTAMIDE	1.29194	ACETYLCHOLINE RECEPTOR ANTAGONIST	CHRM1
122384	ACH-000244	906839	GB	Glioblastoma	Diffuse Glioma	CNS/Brain	CARBACHOL	1.29188	CHOLINERGIC RECEPTOR AGONIST	CHRM1, CHRM2, CHRM3, CHRM4, CHRM5, CHRNA2
57650	ACH-000117	1290798	BRCA	Invasive Breast Carcinoma	Invasive Breast Carcinoma	Breast	CAMICINAL	1.29182	MOTILIN RECEPTOR AGONIST	MLNR
428032	ACH-000720	687459	BLCA	Bladder Urothelial Carcinoma	Bladder Urothelial Carcinoma	Bladder/Urinary Tract	TELCAGEPANT	1.29138	CALCITONIN ANTAGONIST	CALCRL, RAMP1
313779	ACH-000547	907065	BLCA	Bladder Urothelial Carcinoma	Bladder Urothelial Carcinoma	Bladder/Urinary Tract	MOZAVAPTAN	1.29136	VASOPRESSIN RECEPTOR ANTAGONIST	AVPR1A, AVPR1B, AVPR2
123213	ACH-000249	1290769	COAD	Colon Adenocarcinoma	Colorectal Adenocarcinoma	Bowel	BREXPIPRAZOLE	1.29126	DOPAMINE RECEPTOR PARTIAL AGONIST	DRD2
186445	ACH-000353	753614	ESCC	Esophageal Squamous Cell Carcinoma	Esophageal Squamous Cell Carcinoma	Esophagus/Stomach	VU10010	1.29115	ACETYLCHOLINE RECEPTOR ALLOSTERIC MODULATOR	CHRM4
527221	ACH-000858	753569	LUSC	Lung Squamous Cell Carcinoma	Non-Small Cell Lung Cancer	Lung	IDAZOXAN	1.29113	ADRENERGIC RECEPTOR ANTAGONIST	ADRA2A, PTGS2
519399	ACH-000847	907055	STAD	Stomach Adenocarcinoma	Esophagogastric Adenocarcinoma	Esophagus/Stomach	SCH-23390	1.29106	DOPAMINE RECEPTOR ANTAGONIST	DRD1, DRD5, HTR2C, KCNJ4, KCNJ6
402565	ACH-000680	909757	COAD	Colon Adenocarcinoma	Colorectal Adenocarcinoma	Bowel	2-CHLORO-N6-CYCLOPENTYLADENOSINE	1.29095	ADENOSINE RECEPTOR AGONIST	ADORA1, ADORA2A, ADORA2B, ADORA3
178423	ACH-000343	905944	LUAD	Lung Adenocarcinoma	Non-Small Cell Lung Cancer	Lung	PIPENZOLATE	1.29076	CHOLINERGIC RECEPTOR ANTAGONIST	CHRM1
472493	ACH-000784	753576	ESCC	Esophageal Squamous Cell Carcinoma	Esophageal Squamous Cell Carcinoma	Esophagus/Stomach	BETAXOLOL	1.29072	ACETYLCHOLINE RECEPTOR ANTAGONIST, ADRENERGIC RECEPTOR ANTAGONIST	ADRB1, ADRB2, CHRNA2
94560	ACH-000198	906856	CELNOS	Chronic Eosinophilic Leukemia, NOS	Myeloproliferative Neoplasms	Myeloid	L-694247	1.2905	SEROTONIN RECEPTOR AGONIST	HTR1A, HTR1B, HTR1D
141417	ACH-000276	749717	IDC	Breast Invasive Ductal Carcinoma	Invasive Breast Carcinoma	Breast	PIPENZOLATE	1.29045	CHOLINERGIC RECEPTOR ANTAGONIST	CHRM1
502725	ACH-000827	1299081	MEL	Melanoma	Melanoma	Skin	CGP-71683	1.28992	NEUROPEPTIDE RECEPTOR ANTAGONIST	NPY5R
396290	ACH-000672	910779	LCLC	Large Cell Lung Carcinoma	Non-Small Cell Lung Cancer	Lung	ZM-241385	1.2895	ADENOSINE RECEPTOR ANTAGONIST	ADORA1, ADORA2A, ADORA2B, ADORA3
402624	ACH-000680	909757	COAD	Colon Adenocarcinoma	Colorectal Adenocarcinoma	Bowel	LY320135	1.28924	CANNABINOID RECEPTOR ANTAGONIST	CNR1
151110	ACH-000291	1240197	SOC	Serous Ovarian Cancer	Ovarian Epithelial Tumor	Ovary/Fallopian Tube	WIN-64338	1.28916	BRADYKININ RECEPTOR ANTAGONIST	BDKRB2
624596	ACH-000985	907794	COAD	Colon Adenocarcinoma	Colorectal Adenocarcinoma	Bowel	YM-298198-DESMETHYL	1.28898	GLUTAMATE RECEPTOR ANTAGONIST	GRM1
519408	ACH-000847	907055	STAD	Stomach Adenocarcinoma	Esophagogastric Adenocarcinoma	Esophagus/Stomach	PRELADENANT	1.28895	ADENOSINE RECEPTOR ANTAGONIST	ADORA1, ADORA2A, ADORA2B, ADORA3
624770	ACH-000986	907289	COAD	Colon Adenocarcinoma	Colorectal Adenocarcinoma	Bowel	OXYPHENCYCLIMINE	1.28877	CHOLINERGIC RECEPTOR ANTAGONIST	CHRM1, CHRM2, CHRM3
480028	ACH-000794	1240121	OCSC	Oral Cavity Squamous Cell Carcinoma	Head and Neck Squamous Cell Carcinoma	Head and Neck	ALCURONIUM	1.28874	MUSCLE RELAXANT	CHRM1, CHRM2, CHRM3, CHRM4, CHRNA7
184252	ACH-000351	908138	STAS	Adenosquamous Carcinoma of the Stomach	Esophagogastric Adenocarcinoma	Esophagus/Stomach	DPI-201106	1.28865	SODIUM CHANNEL ACTIVATOR	ADRB2
230819	ACH-000427	908461	TSTAD	Tubular Stomach Adenocarcinoma	Esophagogastric Adenocarcinoma	Esophagus/Stomach	MIANSERIN	1.28862	SEROTONIN RECEPTOR ANTAGONIST	ADRA1A, ADRA1B, ADRA1D, ADRA2A, ADRA2B, ADRA2C, DRD1, DRD2, DRD3, DRD5, HRH1, HRH2, HRH4, HTR1A, HTR1F, HTR2A, HTR2B, HTR2C, HTR6, HTR7, OPRK1, SLC6A2, SLC6A3, SLC6A4
599004	ACH-000956	924100	PRAD	Prostate Adenocarcinoma	Prostate Adenocarcinoma	Prostate	PROXYFAN	1.28824	HISTAMINE RECEPTOR MODULATOR	HRH3
556058	ACH-000895	1290771	COAD	Colon Adenocarcinoma	Colorectal Adenocarcinoma	Bowel	BLONANSERIN	1.28813	DOPAMINE RECEPTOR ANTAGONIST, SEROTONIN RECEPTOR ANTAGONIST	DRD2, HTR2A
132500	ACH-000264	724859	LUAD	Lung Adenocarcinoma	Non-Small Cell Lung Cancer	Lung	MEDETOMIDINE	1.28808	ADRENERGIC RECEPTOR AGONIST	ADRA1A, ADRA1B, ADRA1D, ADRA2A, ADRA2B, ADRA2C
50807	ACH-000099	753620	NBL	Neuroblastoma	Neuroblastoma	Peripheral Nervous System	BNTX	1.28808	OPIOID RECEPTOR ANTAGONIST	OPRD1, OPRK1, OPRM1
480025	ACH-000794	1240121	OCSC	Oral Cavity Squamous Cell Carcinoma	Head and Neck Squamous Cell Carcinoma	Head and Neck	PRASUGREL	1.28753	PURINERGIC RECEPTOR ANTAGONIST	P2RY12
137282	ACH-000269	910933	GB	Glioblastoma	Diffuse Glioma	CNS/Brain	PROCHLORPERAZINE	1.28739	DOPAMINE RECEPTOR ANTAGONIST	DRD1, DRD2, DRD3, DRD4
298103	ACH-000518	753541	OCSC	Oral Cavity Squamous Cell Carcinoma	Head and Neck Squamous Cell Carcinoma	Head and Neck	VICRIVIROC	1.2873	CC CHEMOKINE RECEPTOR ANTAGONIST	CCR5
94921	ACH-000200	908449	GB	Glioblastoma	Diffuse Glioma	CNS/Brain	BP-897	1.28712	DOPAMINE RECEPTOR AGONIST	ADRA1A, ADRA1D, ADRA2A, DRD1, DRD2, DRD3, DRD4, HTR1A, HTR2B
22462	ACH-000040	687588	ASTR	Astrocytoma	Diffuse Glioma	CNS/Brain	GW-9508	1.28672	FREE FATTY ACID RECEPTOR AGONIST, G PROTEIN-COUPLED RECEPTOR AGONIST	FFAR1, FFAR4
70509	ACH-000146	909771	AML	Acute Myeloid Leukemia	Acute Myeloid Leukemia	Myeloid	EIPA	1.2867	SODIUM/HYDROGEN EXCHANGER INHIBITOR, TRANSIENT RECEPTOR POTENTIAL POLYCYSTIC INHIBITOR	ADRA2A, ASIC1, PKD2L1
297542	ACH-000518	753541	OCSC	Oral Cavity Squamous Cell Carcinoma	Head and Neck Squamous Cell Carcinoma	Head and Neck	A61603	1.28631	ADRENERGIC RECEPTOR AGONIST	ADRA1A
211956	ACH-000400	909718	COAD	Colon Adenocarcinoma	Colorectal Adenocarcinoma	Bowel	BENZOTRIPT	1.28618	CCK RECEPTOR ANTAGONIST	CCKAR, CCKBR
495304	ACH-000814	1298144	MEL	Melanoma	Melanoma	Skin	FENOTEROL	1.28613	ADRENERGIC RECEPTOR AGONIST	ADRB1, ADRB2, ADRB3
518950	ACH-000847	907055	STAD	Stomach Adenocarcinoma	Esophagogastric Adenocarcinoma	Esophagus/Stomach	METAPROTERENOL	1.2858	ADRENERGIC RECEPTOR AGONIST	ADRB2
519647	ACH-000847	907055	STAD	Stomach Adenocarcinoma	Esophagogastric Adenocarcinoma	Esophagus/Stomach	SCH-58261	1.28557	ADENOSINE RECEPTOR ANTAGONIST	ADORA1, ADORA2A, ADORA2B, ADORA3
466175	ACH-000775	724855	LUCA	Lung Carcinoid	Lung Neuroendocrine Tumor	Lung	PARDOPRUNOX	1.28556	DOPAMINE RECEPTOR AGONIST, SEROTONIN RECEPTOR AGONIST	DRD2, DRD3, DRD4, HTR1A, HTR7
302131	ACH-000528	906791	LUAD	Lung Adenocarcinoma	Non-Small Cell Lung Cancer	Lung	METAPROTERENOL	1.28519	ADRENERGIC RECEPTOR AGONIST	ADRB2
51702	ACH-000099	753620	NBL	Neuroblastoma	Neuroblastoma	Peripheral Nervous System	AVE-0991	1.28512	ANGIOTENSIN RECEPTOR AGONIST	MRGPRX1
519385	ACH-000847	907055	STAD	Stomach Adenocarcinoma	Esophagogastric Adenocarcinoma	Esophagus/Stomach	AMD11070	1.28512	CC CHEMOKINE RECEPTOR ANTAGONIST	CCR5, CXCR4
571135	ACH-000913	907000	ESS	Endometrial Stromal Sarcoma	Uterine Sarcoma/Mesenchymal	Uterus	SB-612111	1.28474	NOCICEPTIN/ORPHANIN FQ RECEPTOR ANTAGONIST	OPRL1
211880	ACH-000400	909718	COAD	Colon Adenocarcinoma	Colorectal Adenocarcinoma	Bowel	SARPOGRELATE	1.28456	SEROTONIN RECEPTOR ANTAGONIST	HTR2A, HTR2B, HTR2C
402437	ACH-000680	909757	COAD	Colon Adenocarcinoma	Colorectal Adenocarcinoma	Bowel	PANCURONIUM	1.2844	ACETYLCHOLINE RECEPTOR ANTAGONIST	CHRM2, CHRM3, CHRNA1, CHRNA2
519373	ACH-000847	907055	STAD	Stomach Adenocarcinoma	Esophagogastric Adenocarcinoma	Esophagus/Stomach	CINANSERIN	1.28426	SEROTONIN RECEPTOR ANTAGONIST	HTR2A
95149	ACH-000200	908449	GB	Glioblastoma	Diffuse Glioma	CNS/Brain	ETICLOPRIDE	1.28419	DOPAMINE RECEPTOR ANTAGONIST	DRD2, DRD3, DRD4
356203	ACH-000616	1240151	STAD	Stomach Adenocarcinoma	Esophagogastric Adenocarcinoma	Esophagus/Stomach	DIHYDROERGOCRISTINE	1.28411	ADRENERGIC RECEPTOR ANTAGONIST, PROLACTIN INHIBITOR	ADRA1A, ADRB1, DRD1, DRD2, DRD3, DRD4, DRD5, HTR1A, HTR2A, HTR3A, HTR4, HTR5A, HTR6, HTR7
200160	ACH-000380	907281	PCM	Plasma Cell Myeloma	Non-Hodgkin Lymphoma	Lymphoid	VU10010	1.28405	ACETYLCHOLINE RECEPTOR ALLOSTERIC MODULATOR	CHRM4
192505	ACH-000366	688086	NBL	Neuroblastoma	Neuroblastoma	Peripheral Nervous System	CARBACHOL	1.28399	CHOLINERGIC RECEPTOR AGONIST	CHRM1, CHRM2, CHRM3, CHRM4, CHRM5, CHRNA2
499061	ACH-000823	753573	ESCC	Esophageal Squamous Cell Carcinoma	Esophageal Squamous Cell Carcinoma	Esophagus/Stomach	JTC-801	1.28369	OPIOID RECEPTOR ANTAGONIST	OPRL1
248870	ACH-000452	753623	ESCC	Esophageal Squamous Cell Carcinoma	Esophageal Squamous Cell Carcinoma	Esophagus/Stomach	PROCHLORPERAZINE	1.2835	DOPAMINE RECEPTOR ANTAGONIST	DRD1, DRD2, DRD3, DRD4
101088	ACH-000210	753539	ES	Ewing Sarcoma	Ewing Sarcoma	Bone	HYOSCYAMINE	1.28315	ACETYLCHOLINE RECEPTOR ANTAGONIST	CHRM1, CHRM2, CHRM3, CHRM4
105907	ACH-000217	1240159	HCC	Hepatocellular Carcinoma	Hepatocellular Carcinoma	Liver	GR-113808	1.28273	SEROTONIN RECEPTOR ANTAGONIST	HTR4
317861	ACH-000552	905939	COAD	Colon Adenocarcinoma	Colorectal Adenocarcinoma	Bowel	GP1A	1.28264	CANNABINOID RECEPTOR AGONIST	CNR2
111987	ACH-000227	907314	NBL	Neuroblastoma	Neuroblastoma	Peripheral Nervous System	ALMOTRIPTAN	1.28241	SEROTONIN RECEPTOR AGONIST	HTR1B, HTR1D
553564	ACH-000892	753600	LUAD	Lung Adenocarcinoma	Non-Small Cell Lung Cancer	Lung	DRONEDARONE	1.28239	ADRENERGIC RECEPTOR ANTAGONIST	ADRA1A, ADRA1B, ADRA1D, ADRA2A, ADRA2B, ADRA2C, ADRB1, CACNA1C, CACNA1D, CACNA1F, CACNA1S, CACNB1, CACNB2, CACNB3, CACNB4, KCNA5, KCNH2, KCNK2, SCN1A
447547	ACH-000748	909717	OS	Osteosarcoma	Osteosarcoma	Bone	AM-404	1.28234	CYCLOOXYGENASE INHIBITOR, FAAH INHIBITOR, TRPV ANTAGONIST	CNR1, CNR2, FAAH, TRPV1
70467	ACH-000146	909771	AML	Acute Myeloid Leukemia	Acute Myeloid Leukemia	Myeloid	PSNCBAM-1	1.28225	CANNABINOID RECEPTOR MODULATOR	CNR1
147922	ACH-000281	1298218	PAAD	Pancreatic Adenocarcinoma	Pancreatic Adenocarcinoma	Pancreas	ASENAPINE	1.28174	DOPAMINE RECEPTOR ANTAGONIST, SEROTONIN RECEPTOR ANTAGONIST	ADRA1A, ADRA2A, ADRA2B, ADRA2C, ADRB1, ADRB2, DRD1, DRD2, DRD3, DRD4, HRH1, HRH2, HTR1A, HTR1B, HTR1D, HTR1E, HTR2A, HTR2B, HTR2C, HTR5A, HTR6, HTR7
248514	ACH-000450	908124	MEL	Melanoma	Melanoma	Skin	CP-94253	1.28173	SEROTONIN RECEPTOR AGONIST	HTR1B
38288	ACH-000078	908135	NBL	Neuroblastoma	Neuroblastoma	Peripheral Nervous System	ADRENALONE	1.28151	ADRENERGIC RECEPTOR AGONIST	ADRA1A
74	ACH-000001	905933	HGSOC	High-Grade Serous Ovarian Cancer	Ovarian Epithelial Tumor	Ovary/Fallopian Tube	MTPG	1.28129	GLUTAMATE RECEPTOR ANTAGONIST	GRM2, GRM3
267637	ACH-000475	1298146	HCC	Hepatocellular Carcinoma	Hepatocellular Carcinoma	Liver	LEVODOPA	1.28097	DOPAMINE PRECURSOR	DRD1, DRD2, DRD3, DRD4, DRD5, GPR143
117125	ACH-000235	1298476	PAAD	Pancreatic Adenocarcinoma	Pancreatic Adenocarcinoma	Pancreas	OXOTREMORINE-M	1.28087	ACETYLCHOLINE RECEPTOR AGONIST	CHRM1, CHRM2, CHRM3, CHRM4
527169	ACH-000858	753569	LUSC	Lung Squamous Cell Carcinoma	Non-Small Cell Lung Cancer	Lung	ALPRENOLOL	1.28055	ADRENERGIC RECEPTOR ANTAGONIST	ADRB1, ADRB2, HTR1A
94954	ACH-000200	908449	GB	Glioblastoma	Diffuse Glioma	CNS/Brain	ABT-239	1.28038	HISTAMINE RECEPTOR ANTAGONIST	HRH1, HRH2, HRH3
329867	ACH-000570	687592	GB	Glioblastoma	Diffuse Glioma	CNS/Brain	TALIPEXOLE	1.28029	ADRENERGIC RECEPTOR AGONIST, DOPAMINE RECEPTOR AGONIST	ADRA2A, DRD2, HTR3A
33610	ACH-000062	910931	LUAD	Lung Adenocarcinoma	Non-Small Cell Lung Cancer	Lung	CYPROHEPTADINE	1.28006	HISTAMINE RECEPTOR ANTAGONIST	ADRA1A, ADRA1B, ADRA1D, CHRM1, CHRM2, CHRM3, HRH1, HTR2A, HTR2C, HTR6, HTR7
396653	ACH-000672	910779	LCLC	Large Cell Lung Carcinoma	Non-Small Cell Lung Cancer	Lung	CINACALCET	1.27999	CALCIUM CHANNEL ACTIVATOR	CASR
465372	ACH-000775	724855	LUCA	Lung Carcinoid	Lung Neuroendocrine Tumor	Lung	MOZAVAPTAN	1.27972	VASOPRESSIN RECEPTOR ANTAGONIST	AVPR1A, AVPR1B, AVPR2
36308	ACH-000074	907311	CML	Chronic Myelogenous Leukemia	Myeloproliferative Neoplasms	Myeloid	L-694247	1.2797	SEROTONIN RECEPTOR AGONIST	HTR1A, HTR1B, HTR1D
427501	ACH-000720	687459	BLCA	Bladder Urothelial Carcinoma	Bladder Urothelial Carcinoma	Bladder/Urinary Tract	PSB-11	1.27961	ADENOSINE RECEPTOR ANTAGONIST	ADORA1, ADORA2A, ADORA3
644926	ACH-001075	753604	LUMEC	Mucoepidermoid Carcinoma of the Lung	Non-Small Cell Lung Cancer	Lung	SIPONIMOD	1.27957	SPHINGOSINE 1-PHOSPHATE RECEPTOR MODULATOR, SPHINGOSINE PHOSPHATE RECEPTOR MODULATOR	S1PR1
480270	ACH-000794	1240121	OCSC	Oral Cavity Squamous Cell Carcinoma	Head and Neck Squamous Cell Carcinoma	Head and Neck	ACEPROMAZINE	1.27948	DOPAMINE RECEPTOR ANTAGONIST	ADRA1A, ADRA1B, DRD1, DRD2, HTR1A, HTR2A
455484	ACH-000759	908120	IDC	Breast Invasive Ductal Carcinoma	Invasive Breast Carcinoma	Breast	S1P1-AGONIST-III	1.27848	SPHINGOSINE KINASE INHIBITOR	S1PR1
269003	ACH-000476	1240158	HCC	Hepatocellular Carcinoma	Hepatocellular Carcinoma	Liver	RS-17053	1.27817	ADRENERGIC RECEPTOR ANTAGONIST	ADRA1A, ADRA1D
519137	ACH-000847	907055	STAD	Stomach Adenocarcinoma	Esophagogastric Adenocarcinoma	Esophagus/Stomach	BREXPIPRAZOLE	1.27817	DOPAMINE RECEPTOR PARTIAL AGONIST	DRD2
556195	ACH-000895	1290771	COAD	Colon Adenocarcinoma	Colorectal Adenocarcinoma	Bowel	S-14506	1.27801	SEROTONIN RECEPTOR AGONIST	HTR1A
112215	ACH-000227	907314	NBL	Neuroblastoma	Neuroblastoma	Peripheral Nervous System	SB-297006	1.27744	CC CHEMOKINE RECEPTOR ANTAGONIST	CCR3
574855	ACH-000918	908147	TLL	T-Lymphoblastic Leukemia/Lymphoma	T-Lymphoblastic Leukemia/Lymphoma	Lymphoid	CID-2745687	1.27728	G PROTEIN-COUPLED RECEPTOR ANTAGONIST	GPR35
630426	ACH-000991	1660036	COAD	Colon Adenocarcinoma	Colorectal Adenocarcinoma	Bowel	PROPAGERMANIUM	1.27723	CCR AGONIST, INTERFERON RECEPTOR AGONIST	CCR2
280965	ACH-000489	909746	COAD	Colon Adenocarcinoma	Colorectal Adenocarcinoma	Bowel	BUFLOMEDIL	1.27721	ADRENERGIC RECEPTOR ANTAGONIST, CALCIUM CHANNEL BLOCKER	ADRA1A
64458	ACH-000137	687562	GB	Glioblastoma	Diffuse Glioma	CNS/Brain	PX-12	1.27694	THIOREDOXIN INHIBITOR	CNR1, TXN, TXNRD1
188290	ACH-000359	908131	OS	Osteosarcoma	Osteosarcoma	Bone	SPIRADOLINE	1.27678	OPIOID RECEPTOR AGONIST	OPRK1
313692	ACH-000547	907065	BLCA	Bladder Urothelial Carcinoma	Bladder Urothelial Carcinoma	Bladder/Urinary Tract	OTENZEPAD	1.27678	ACETYLCHOLINE RECEPTOR ANTAGONIST	CHRM1, CHRM2, CHRM3, CHRM4, CHRM5
427185	ACH-000719	909699	CCOV	Clear Cell Ovarian Cancer	Ovarian Epithelial Tumor	Ovary/Fallopian Tube	CALHEX-231	1.27646	CALCIUM SENSING RECEPTOR NEGATIVE ALLOSTERIC MODULATOR	CASR
598292	ACH-000955	1660034	COAD	Colon Adenocarcinoma	Colorectal Adenocarcinoma	Bowel	NGD-98-2	1.27625	CORTICOTROPIN RELEASING FACTOR RECEPTOR ANTAGONIST	CRHR1
297565	ACH-000518	753541	OCSC	Oral Cavity Squamous Cell Carcinoma	Head and Neck Squamous Cell Carcinoma	Head and Neck	TICLOPIDINE	1.27598	PURINERGIC RECEPTOR ANTAGONIST	P2RY12
396636	ACH-000672	910779	LCLC	Large Cell Lung Carcinoma	Non-Small Cell Lung Cancer	Lung	DOXOFYLLINE	1.27594	ADENOSINE RECEPTOR ANTAGONIST	ADORA1, PDE4A, PDE4B, PDE4C, PDE4D
332391	ACH-000572	906865	MEL	Melanoma	Melanoma	Skin	DIHYDROERGOCRISTINE	1.2759	ADRENERGIC RECEPTOR ANTAGONIST, PROLACTIN INHIBITOR	ADRA1A, ADRB1, DRD1, DRD2, DRD3, DRD4, DRD5, HTR1A, HTR2A, HTR3A, HTR4, HTR5A, HTR6, HTR7
120134	ACH-000242	687455	BLCA	Bladder Urothelial Carcinoma	Bladder Urothelial Carcinoma	Bladder/Urinary Tract	SUVOREXANT	1.27589	OREXIN RECEPTOR ANTAGONIST	HCRTR1, HCRTR2
527677	ACH-000858	753569	LUSC	Lung Squamous Cell Carcinoma	Non-Small Cell Lung Cancer	Lung	LY2140023	1.27577	GLUTAMATE RECEPTOR AGONIST	GRM3
427628	ACH-000720	687459	BLCA	Bladder Urothelial Carcinoma	Bladder Urothelial Carcinoma	Bladder/Urinary Tract	IB-MECA	1.27576	ADENOSINE RECEPTOR AGONIST	ADORA1, ADORA2A, ADORA2B, ADORA3
272870	ACH-000480	907071	HCC	Hepatocellular Carcinoma	Hepatocellular Carcinoma	Liver	EIPA	1.27561	SODIUM/HYDROGEN EXCHANGER INHIBITOR, TRANSIENT RECEPTOR POTENTIAL POLYCYSTIC INHIBITOR	ADRA2A, ASIC1, PKD2L1
609696	ACH-000968	906814	MEL	Melanoma	Melanoma	Skin	CEBRANOPADOL	1.275	OPIOID RECEPTOR AGONIST	OPRL1, OPRM1
241394	ACH-000443	1240199	HGSOC	High-Grade Serous Ovarian Cancer	Ovarian Epithelial Tumor	Ovary/Fallopian Tube	PHENIRAMINE	1.27498	HISTAMINE RECEPTOR ANTAGONIST	HRH1
635207	ACH-000998	910554	COAD	Colon Adenocarcinoma	Colorectal Adenocarcinoma	Bowel	CARBETOCIN	1.27456	OXYTOCIN RECEPTOR AGONIST	OXTR
137976	ACH-000270	1298136	PAAD	Pancreatic Adenocarcinoma	Pancreatic Adenocarcinoma	Pancreas	DEXLOXIGLUMIDE	1.27453	CCK RECEPTOR ANTAGONIST	CCKAR
159421	ACH-000309	909721	LUAD	Lung Adenocarcinoma	Non-Small Cell Lung Cancer	Lung	DONITRIPTAN	1.27451	SEROTONIN RECEPTOR AGONIST	HTR1A, HTR1B, HTR1D, HTR1E, HTR1F, HTR2A, HTR5A, HTR6
582298	ACH-000929	1298351	NSCLC	Non-Small Cell Lung Cancer	Non-Small Cell Lung Cancer	Lung	NGD-98-2	1.27447	CORTICOTROPIN RELEASING FACTOR RECEPTOR ANTAGONIST	CRHR1
272826	ACH-000480	907071	HCC	Hepatocellular Carcinoma	Hepatocellular Carcinoma	Liver	PEMIROLAST	1.27424	MEDIATOR RELEASE INHIBITOR	HRH1
38647	ACH-000082	1290807	OS	Osteosarcoma	Osteosarcoma	Bone	METAPROTERENOL	1.27372	ADRENERGIC RECEPTOR AGONIST	ADRB2
329094	ACH-000569	907173	PLEMESO	Pleural Mesothelioma, Epithelioid Type	Pleural Mesothelioma	Pleura	AMD-3465	1.2737	CC CHEMOKINE RECEPTOR ANTAGONIST	CXCR4
80401	ACH-000169	909264	ERMS	Embryonal Rhabdomyosarcoma	Rhabdomyosarcoma	Soft Tissue	TRIPELENNAMINE	1.27296	HISTAMINE RECEPTOR ANTAGONIST	HRH1
57981	ACH-000117	1290798	BRCA	Invasive Breast Carcinoma	Invasive Breast Carcinoma	Breast	NALOXONE-BENZOYLHYDRAZONE	1.27293	OPIOID RECEPTOR ANTAGONIST	OPRK1, OPRM1
472463	ACH-000783	946382	ILC	Breast Invasive Lobular Carcinoma	Invasive Breast Carcinoma	Breast	LUZINDOLE	1.27281	MELATONIN RECEPTOR ANTAGONIST	MTNR1A, MTNR1B
402496	ACH-000680	909757	COAD	Colon Adenocarcinoma	Colorectal Adenocarcinoma	Bowel	PERGOLIDE	1.27279	DOPAMINE RECEPTOR AGONIST	ADRA1A, ADRA1B, ADRA1D, ADRA2A, ADRA2B, ADRA2C, DRD1, DRD2, DRD3, DRD4, DRD5, HTR1A, HTR1B, HTR1D, HTR2A, HTR2B, HTR2C
414630	ACH-000698	907295	SCLC	Small Cell Lung Cancer	Lung Neuroendocrine Tumor	Lung	WAY-161503	1.27242	SEROTONIN RECEPTOR AGONIST	HTR2C
527546	ACH-000858	753569	LUSC	Lung Squamous Cell Carcinoma	Non-Small Cell Lung Cancer	Lung	ZIBOTENTAN	1.27182	ENDOTHELIN RECEPTOR ANTAGONIST	EDNRA
414710	ACH-000698	907295	SCLC	Small Cell Lung Cancer	Lung Neuroendocrine Tumor	Lung	MRS-3777	1.27177	ADENOSINE RECEPTOR ANTAGONIST	ADORA1, ADORA2A, ADORA2B, ADORA3
414711	ACH-000698	907295	SCLC	Small Cell Lung Cancer	Lung Neuroendocrine Tumor	Lung	MRS3777	1.27177	ADENOSINE RECEPTOR ANTAGONIST	ADORA1, ADORA2A, ADORA2B, ADORA3
1480	ACH-000007	907795	COAD	Colon Adenocarcinoma	Colorectal Adenocarcinoma	Bowel	ATENOLOL-(+/-)	1.27172	ADRENERGIC RECEPTOR ANTAGONIST	ADRB1, ADRB2, LTF, PLA2G2E
273153	ACH-000481	687815	LUSC	Lung Squamous Cell Carcinoma	Non-Small Cell Lung Cancer	Lung	JNJ-10191584	1.27165	HISTAMINE RECEPTOR ANTAGONIST	HRH4
190220	ACH-000361	909719	HCC	Hepatocellular Carcinoma	Hepatocellular Carcinoma	Liver	LUMATEPERONE	1.271	DOPAMINE RECEPTOR MODULATOR, SEROTONIN RECEPTOR ANTAGONIST	DRD2, HTR2A
523525	ACH-000852	1298347	LUAD	Lung Adenocarcinoma	Non-Small Cell Lung Cancer	Lung	SERATRODAST	1.27073	PROSTANOID RECEPTOR ANTAGONIST	TBXA2R
137263	ACH-000269	910933	GB	Glioblastoma	Diffuse Glioma	CNS/Brain	APD668	1.27031	GLUCOSE DEPENDENT INSULINOTROPIC RECEPTOR AGONIST	GPR119
112267	ACH-000227	907314	NBL	Neuroblastoma	Neuroblastoma	Peripheral Nervous System	A-987306	1.27026	HISTAMINE RECEPTOR ANTAGONIST	ADORA1, AVPR1A, CCR1, CHRM1, CHRM2, CHRM3, CHRM4, DRD3, HTR1A, HTR1B, HTR2A, HTR2B, HTR3A, TACR2
519731	ACH-000847	907055	STAD	Stomach Adenocarcinoma	Esophagogastric Adenocarcinoma	Esophagus/Stomach	SB-657510	1.27019	UROTENSIN RECEPTOR ANTAGONIST	UTS2R
416117	ACH-000699	749712	IDC	Breast Invasive Ductal Carcinoma	Invasive Breast Carcinoma	Breast	ADRENALONE	1.27001	ADRENERGIC RECEPTOR AGONIST	ADRA1A
527438	ACH-000858	753569	LUSC	Lung Squamous Cell Carcinoma	Non-Small Cell Lung Cancer	Lung	NECA	1.26967	ADENOSINE RECEPTOR AGONIST	ADORA1, ADORA2A, ADORA2B, ADORA3, HSP90B1
519278	ACH-000847	907055	STAD	Stomach Adenocarcinoma	Esophagogastric Adenocarcinoma	Esophagus/Stomach	LEVOCETIRIZINE	1.26949	HISTAMINE RECEPTOR ANTAGONIST	HRH1
262933	ACH-000470	909748	READ	Rectal Adenocarcinoma	Colorectal Adenocarcinoma	Bowel	PIRENPERONE	1.26936	SEROTONIN RECEPTOR ANTAGONIST	HTR2A, HTR7
94910	ACH-000200	908449	GB	Glioblastoma	Diffuse Glioma	CNS/Brain	ROPINIROLE	1.2692	DOPAMINE RECEPTOR AGONIST	ADRA2A, ADRA2B, ADRA2C, DRD1, DRD2, DRD3, DRD4, DRD5, HTR1A, HTR1B, HTR1D, HTR2A, HTR2B, HTR2C
73216	ACH-000153	688058	PLSMESO	Pleural Mesothelioma, Sarcomatoid Type	Pleural Mesothelioma	Pleura	DROPERIDOL	1.26918	DOPAMINE RECEPTOR ANTAGONIST	ADRA1A, DRD2, DRD3, DRD4, HTR2A
67365	ACH-000139	925346	PAAD	Pancreatic Adenocarcinoma	Pancreatic Adenocarcinoma	Pancreas	DFB	1.26895	GLUTAMATE RECEPTOR AGONIST	GRM5
85335	ACH-000176	1298226	LUSC	Lung Squamous Cell Carcinoma	Non-Small Cell Lung Cancer	Lung	ETOFYLLINE	1.26895	ADENOSINE RECEPTOR ANTAGONIST	ADORA1
314387	ACH-000547	907065	BLCA	Bladder Urothelial Carcinoma	Bladder Urothelial Carcinoma	Bladder/Urinary Tract	INDORAMIN	1.26865	ADRENERGIC RECEPTOR ANTAGONIST	ADRA1A, ADRA1B, ADRA1D, ADRA2B, ADRA2C
137644	ACH-000269	910933	GB	Glioblastoma	Diffuse Glioma	CNS/Brain	BRL-44408	1.26862	ADRENERGIC RECEPTOR ANTAGONIST	ADRA2A, ADRA2B, ADRA2C
431251	ACH-000724	907066	BLCA	Bladder Urothelial Carcinoma	Bladder Urothelial Carcinoma	Bladder/Urinary Tract	SDZ-WAG-994	1.26786	ADENOSINE RECEPTOR AGONIST	ADORA1
231814	ACH-000427	908461	TSTAD	Tubular Stomach Adenocarcinoma	Esophagogastric Adenocarcinoma	Esophagus/Stomach	IMPENTAMINE	1.26781	HISTAMINE RECEPTOR ANTAGONIST	HRH3
181513	ACH-000347	1298534	PANET	Pancreatic Neuroendocrine Tumor	Pancreatic Neuroendocrine Tumor	Pancreas	FK-888	1.26752	TACHYKININ ANTAGONIST	TACR1, TACR2
262905	ACH-000470	909748	READ	Rectal Adenocarcinoma	Colorectal Adenocarcinoma	Bowel	RUFINAMIDE	1.26745	VOLTAGE-GATED SODIUM CHANNEL BLOCKER	GRM5, SCN10A, SCN11A, SCN1A, SCN2A, SCN3A, SCN4A, SCN5A, SCN7A, SCN8A, SCN9A
48076	ACH-000096	907299	MRT	Rhabdoid Cancer	Rhabdoid Cancer	Kidney	BICIFADINE	1.26731	DOPAMINE REUPTAKE INHIBITOR, SEROTONIN RECEPTOR ANTAGONIST	DRD2, SLC6A2, SLC6A4
76804	ACH-000161	906805	LUAD	Lung Adenocarcinoma	Non-Small Cell Lung Cancer	Lung	OLOPATADINE	1.26726	HISTAMINE RECEPTOR ANTAGONIST	HRH1, S100A1, S100A12, S100A13, S100A2, S100B
556202	ACH-000895	1290771	COAD	Colon Adenocarcinoma	Colorectal Adenocarcinoma	Bowel	EMD-386088	1.2672	SEROTONIN RECEPTOR AGONIST	HTR6
673994	ACH-001530	907176	UCCA	Choriocarcinoma	Gestational Trophoblastic Disease	Uterus	JNJ-10397049	1.26712	OREXIN RECEPTOR ANTAGONIST	HCRTR1, HCRTR2
199173	ACH-000378	1240191	LUAS	Lung Adenosquamous Carcinoma	Non-Small Cell Lung Cancer	Lung	TRIHEXYPHENIDYL	1.26656	ACETYLCHOLINE RECEPTOR ANTAGONIST	CHRM1, CHRM2, CHRM3, CHRM4, CHRM5
527395	ACH-000858	753569	LUSC	Lung Squamous Cell Carcinoma	Non-Small Cell Lung Cancer	Lung	LITHOCHOLIC-ACID	1.26622	FXR ANTAGONIST, VITAMIN D RECEPTOR AGONIST	GPBAR1, NR1H4, NR1I2, VDR
5171	ACH-000012	1240146	LUAD	Lung Adenocarcinoma	Non-Small Cell Lung Cancer	Lung	HISTAMINE	1.26613	HISTAMINE RECEPTOR AGONIST	HRH1, HRH2, HRH3, HRH4
199239	ACH-000378	1240191	LUAS	Lung Adenosquamous Carcinoma	Non-Small Cell Lung Cancer	Lung	HYDROXYAMPHETAMINE	1.26582	TRACE AMINE ASSOCIATED RECEPTOR AGONIST	TAAR1
313005	ACH-000545	909780	BLCA	Bladder Urothelial Carcinoma	Bladder Urothelial Carcinoma	Bladder/Urinary Tract	ILOPERIDONE	1.2656	DOPAMINE RECEPTOR ANTAGONIST, SEROTONIN RECEPTOR ANTAGONIST	ADRA1A, ADRA2C, DRD1, DRD2, DRD3, DRD4, HRH1, HTR1A, HTR2A, HTR6, HTR7
60331	ACH-000120	906820	NBL	Neuroblastoma	Neuroblastoma	Peripheral Nervous System	MRS-1334	1.26541	ADENOSINE RECEPTOR ANTAGONIST	ADORA3
478570	ACH-000792	910698	RCC	Renal Cell Carcinoma	Renal Cell Carcinoma	Kidney	ALFUZOSIN	1.26535	ADRENERGIC RECEPTOR ANTAGONIST	ADRA1A, ADRA1B, ADRA1D, KCNH2
38279	ACH-000078	908135	NBL	Neuroblastoma	Neuroblastoma	Peripheral Nervous System	SCH-58261	1.26498	ADENOSINE RECEPTOR ANTAGONIST	ADORA1, ADORA2A, ADORA2B, ADORA3
454459	ACH-000759	908120	IDC	Breast Invasive Ductal Carcinoma	Invasive Breast Carcinoma	Breast	MOZAVAPTAN	1.26495	VASOPRESSIN RECEPTOR ANTAGONIST	AVPR1A, AVPR1B, AVPR2
130598	ACH-000260	724828	NBL	Neuroblastoma	Neuroblastoma	Peripheral Nervous System	CINALUKAST	1.26486	LEUKOTRIENE RECEPTOR ANTAGONIST	CYSLTR1
231869	ACH-000427	908461	TSTAD	Tubular Stomach Adenocarcinoma	Esophagogastric Adenocarcinoma	Esophagus/Stomach	STRONTIUM-RANELATE	1.26445	BONE FORMATION STIMULANT, BONE RESORPTION INHIBITOR	CASR
313023	ACH-000545	909780	BLCA	Bladder Urothelial Carcinoma	Bladder Urothelial Carcinoma	Bladder/Urinary Tract	ETICLOPRIDE	1.26439	DOPAMINE RECEPTOR ANTAGONIST	DRD2, DRD3, DRD4
71346	ACH-000147	905945	IDC	Breast Invasive Ductal Carcinoma	Invasive Breast Carcinoma	Breast	BECLOMETHASONE-DIPROPIONATE	1.26418	GLUCOCORTICOID RECEPTOR AGONIST	GPR97, NR3C1
151216	ACH-000291	1240197	SOC	Serous Ovarian Cancer	Ovarian Epithelial Tumor	Ovary/Fallopian Tube	ABT-724	1.2641	DOPAMINE RECEPTOR AGONIST	DRD4
573580	ACH-000916	908472	LUAD	Lung Adenocarcinoma	Non-Small Cell Lung Cancer	Lung	BMS-470539	1.26351	MELANOCORTIN RECEPTOR AGONIST	MC1R
356123	ACH-000616	1240151	STAD	Stomach Adenocarcinoma	Esophagogastric Adenocarcinoma	Esophagus/Stomach	VICRIVIROC	1.26325	CC CHEMOKINE RECEPTOR ANTAGONIST	CCR5
669260	ACH-001374	909255	OMGCT	Mixed Germ Cell Tumor	Ovarian Germ Cell Tumor	Ovary/Fallopian Tube	NGD-98-2	1.26325	CORTICOTROPIN RELEASING FACTOR RECEPTOR ANTAGONIST	CRHR1
49571	ACH-000098	906868	GB	Glioblastoma	Diffuse Glioma	CNS/Brain	MOZAVAPTAN	1.2631	VASOPRESSIN RECEPTOR ANTAGONIST	AVPR1A, AVPR1B, AVPR2
391346	ACH-000666	724866	LUAD	Lung Adenocarcinoma	Non-Small Cell Lung Cancer	Lung	LYLAMINE	1.26291	CANNABINOID RECEPTOR AGONIST	CNR1
89235	ACH-000186	1298356	NSCLC	Non-Small Cell Lung Cancer	Non-Small Cell Lung Cancer	Lung	LIRAGLUTIDE	1.26286	GLP RECEPTOR AGONIST	GLP1R
263440	ACH-000470	909748	READ	Rectal Adenocarcinoma	Colorectal Adenocarcinoma	Bowel	CLORANOLOL	1.2626	ADRENERGIC RECEPTOR ANTAGONIST	ADRB1, ADRB2, ADRB3
8510	ACH-000015	908471	LCLC	Large Cell Lung Carcinoma	Non-Small Cell Lung Cancer	Lung	8-M-PDOT	1.26236	MELATONIN RECEPTOR AGONIST	MTNR1A, MTNR1B
38808	ACH-000082	1290807	OS	Osteosarcoma	Osteosarcoma	Bone	A61603	1.26208	ADRENERGIC RECEPTOR AGONIST	ADRA1A
22568	ACH-000040	687588	ASTR	Astrocytoma	Diffuse Glioma	CNS/Brain	RS-127445	1.26207	SEROTONIN RECEPTOR ANTAGONIST	HTR2A, HTR2B, HTR2C
233347	ACH-000429	910920	RCC	Renal Cell Carcinoma	Renal Cell Carcinoma	Kidney	SB-228357	1.26192	SEROTONIN RECEPTOR ANTAGONIST	HTR2A, HTR2B, HTR2C
70438	ACH-000146	909771	AML	Acute Myeloid Leukemia	Acute Myeloid Leukemia	Myeloid	VU10010	1.26173	ACETYLCHOLINE RECEPTOR ALLOSTERIC MODULATOR	CHRM4
570686	ACH-000913	907000	ESS	Endometrial Stromal Sarcoma	Uterine Sarcoma/Mesenchymal	Uterus	DULOXETINE	1.26168	NOREPINEPHRINE REUPTAKE INHIBITOR, SEROTONIN-NOREPINEPHRINE REUPTAKE INHIBITOR (SNRI), SEROTONINâNOREPINEPHRINE REUPTAKE INHIBITOR (SNRI)	HTR2A, HTR2C, HTR6, SLC6A2, SLC6A3, SLC6A4
199729	ACH-000378	1240191	LUAS	Lung Adenosquamous Carcinoma	Non-Small Cell Lung Cancer	Lung	CINACALCET	1.26135	CALCIUM CHANNEL ACTIVATOR	CASR
234260	ACH-000430	909774	HGSOC	High-Grade Serous Ovarian Cancer	Ovarian Epithelial Tumor	Ovary/Fallopian Tube	BIPERIDEN	1.26091	ACETYLCHOLINE RECEPTOR ANTAGONIST	CHRM1, CHRM2, CHRM3, CHRM4, CHRM5, CHRNA2
67235	ACH-000139	925346	PAAD	Pancreatic Adenocarcinoma	Pancreatic Adenocarcinoma	Pancreas	SR-2640	1.26086	LEUKOTRIENE RECEPTOR ANTAGONIST	CYSLTR1
74755	ACH-000155	910907	PAAD	Pancreatic Adenocarcinoma	Pancreatic Adenocarcinoma	Pancreas	NGD-98-2	1.26064	CORTICOTROPIN RELEASING FACTOR RECEPTOR ANTAGONIST	CRHR1
267469	ACH-000475	1298146	HCC	Hepatocellular Carcinoma	Hepatocellular Carcinoma	Liver	TIZANIDINE	1.26034	ADRENERGIC RECEPTOR AGONIST	ADRA2A, ADRA2B, ADRA2C, NISCH
137995	ACH-000270	1298136	PAAD	Pancreatic Adenocarcinoma	Pancreatic Adenocarcinoma	Pancreas	TRIPROLIDINE	1.26005	HISTAMINE RECEPTOR ANTAGONIST	HRH1
9208	ACH-000015	908471	LCLC	Large Cell Lung Carcinoma	Non-Small Cell Lung Cancer	Lung	DINOPROST	1.25993	PROSTACYCLIN ANALOG	PTGDR, PTGDR2, PTGER1, PTGER2, PTGER3, PTGER4, PTGFR, PTGIR, TBXA2R
202219	ACH-000384	687457	BLCA	Bladder Urothelial Carcinoma	Bladder Urothelial Carcinoma	Bladder/Urinary Tract	GS-39783	1.25958	GABA RECEPTOR MODULATOR	GABBR1
415200	ACH-000698	907295	SCLC	Small Cell Lung Cancer	Lung Neuroendocrine Tumor	Lung	PARDOPRUNOX	1.25955	DOPAMINE RECEPTOR AGONIST, SEROTONIN RECEPTOR AGONIST	DRD2, DRD3, DRD4, HTR1A, HTR7
55978	ACH-000114	1240218	PAAD	Pancreatic Adenocarcinoma	Pancreatic Adenocarcinoma	Pancreas	ICI-215,001	1.25912	ADRENERGIC RECEPTOR AGONIST	ADRB3
480116	ACH-000794	1240121	OCSC	Oral Cavity Squamous Cell Carcinoma	Head and Neck Squamous Cell Carcinoma	Head and Neck	SB-228357	1.25905	SEROTONIN RECEPTOR ANTAGONIST	HTR2A, HTR2B, HTR2C
263432	ACH-000470	909748	READ	Rectal Adenocarcinoma	Colorectal Adenocarcinoma	Bowel	IRL-2500	1.25894	ENDOTHELIN RECEPTOR ANTAGONIST	EDNRB
203773	ACH-000389	907042	ASTR	Astrocytoma	Diffuse Glioma	CNS/Brain	AMINOPHYLLINE	1.2587	ADENOSINE RECEPTOR ANTAGONIST	ADORA1, ADORA2A, ADORA2B, ADORA3, HDAC2, PDE3A, PDE3B, PDE4A, PDE4B, PDE4C, PDE4D, PDE5A
203774	ACH-000389	907042	ASTR	Astrocytoma	Diffuse Glioma	CNS/Brain	THEOPHYLLINE	1.2587	ADENOSINE RECEPTOR ANTAGONIST	ADORA1, ADORA2A, ADORA2B, ADORA3, HDAC2, PDE3A, PDE3B, PDE4A, PDE4B, PDE4C, PDE4D, PDE5A
22384	ACH-000040	687588	ASTR	Astrocytoma	Diffuse Glioma	CNS/Brain	N6-CYCLOPENTYLADENOSINE	1.25819	ADENOSINE RECEPTOR AGONIST	ADORA1, ADORA2A, ADORA2B, ADORA3, SLC29A1
21875	ACH-000040	687588	ASTR	Astrocytoma	Diffuse Glioma	CNS/Brain	LABETALOL	1.25814	ADRENERGIC RECEPTOR ANTAGONIST	ADRA1A, ADRA1B, ADRA1D, ADRB1, ADRB2
373476	ACH-000639	1240189	SCLC	Small Cell Lung Cancer	Lung Neuroendocrine Tumor	Lung	PROPAGERMANIUM	1.25791	CCR AGONIST, INTERFERON RECEPTOR AGONIST	CCR2
1546	ACH-000007	907795	COAD	Colon Adenocarcinoma	Colorectal Adenocarcinoma	Bowel	DICLOFENSINE	1.25787	DOPAMINE REUPTAKE INHIBITOR	DRD1, MAOA, MAOB
208515	ACH-000395	908443	LUSC	Lung Squamous Cell Carcinoma	Non-Small Cell Lung Cancer	Lung	DROPERIDOL	1.25726	DOPAMINE RECEPTOR ANTAGONIST	ADRA1A, DRD2, DRD3, DRD4, HTR2A
315270	ACH-000548	753535	OCSC	Oral Cavity Squamous Cell Carcinoma	Head and Neck Squamous Cell Carcinoma	Head and Neck	CGS-15943	1.25696	ADENOSINE RECEPTOR ANTAGONIST	ADORA1, ADORA2A, ADORA2B, ADORA3
519055	ACH-000847	907055	STAD	Stomach Adenocarcinoma	Esophagogastric Adenocarcinoma	Esophagus/Stomach	PIPENZOLATE	1.25678	CHOLINERGIC RECEPTOR ANTAGONIST	CHRM1
233371	ACH-000429	910920	RCC	Renal Cell Carcinoma	Renal Cell Carcinoma	Kidney	L-168049	1.25664	GLUCAGON RECEPTOR ANTAGONIST	GCGR
236126	ACH-000433	905963	CCRCC	Renal Clear Cell Carcinoma	Renal Cell Carcinoma	Kidney	SB-225002	1.25634	CC CHEMOKINE RECEPTOR ANTAGONIST	CXCR2
619709	ACH-000978	1240127	UCEC	Endometrial Carcinoma	Endometrial Carcinoma	Uterus	NGD-98-2	1.25627	CORTICOTROPIN RELEASING FACTOR RECEPTOR ANTAGONIST	CRHR1
400738	ACH-000679	910079	ESCC	Esophageal Squamous Cell Carcinoma	Esophageal Squamous Cell Carcinoma	Esophagus/Stomach	METHSCOPOLAMINE	1.25611	ACETYLCHOLINE RECEPTOR ANTAGONIST	CHRM1, CHRM2, CHRM3
263079	ACH-000470	909748	READ	Rectal Adenocarcinoma	Colorectal Adenocarcinoma	Bowel	S-14506	1.25575	SEROTONIN RECEPTOR AGONIST	HTR1A
224504	ACH-000417	925347	PAAD	Pancreatic Adenocarcinoma	Pancreatic Adenocarcinoma	Pancreas	AZD5069	1.25564	CC CHEMOKINE RECEPTOR ANTAGONIST	CXCR2
402450	ACH-000680	909757	COAD	Colon Adenocarcinoma	Colorectal Adenocarcinoma	Bowel	LTB4	1.25562	LEUKOCYTE ACTIVATOR	LTB4R, LTB4R2
346690	ACH-000599	1298526	PAAD	Pancreatic Adenocarcinoma	Pancreatic Adenocarcinoma	Pancreas	NORFLUOXETINE	1.25547	SELECTIVE SEROTONIN REUPTAKE INHIBITOR (SSRI)	HTR2B
303296	ACH-000530	687983	SCLC	Small Cell Lung Cancer	Lung Neuroendocrine Tumor	Lung	DYPHYLLINE	1.25519	ADENOSINE RECEPTOR ANTAGONIST, PHOSPHODIESTERASE INHIBITOR	ADORA1, ADORA2A, PDE3A, PDE4A, PDE4B, PDE4C, PDE4D, PDE7A, PDE7B
436195	ACH-000733	687807	LUAD	Lung Adenocarcinoma	Non-Small Cell Lung Cancer	Lung	RS-17053	1.25472	ADRENERGIC RECEPTOR ANTAGONIST	ADRA1A, ADRA1D
199892	ACH-000378	1240191	LUAS	Lung Adenosquamous Carcinoma	Non-Small Cell Lung Cancer	Lung	BECLOMETHASONE-DIPROPIONATE	1.25457	GLUCOCORTICOID RECEPTOR AGONIST	GPR97, NR3C1
321843	ACH-000560	906848	STSC	Small Cell Carcinoma of the Stomach	Esophagogastric Adenocarcinoma	Esophagus/Stomach	AZD5069	1.25428	CC CHEMOKINE RECEPTOR ANTAGONIST	CXCR2
401941	ACH-000680	909757	COAD	Colon Adenocarcinoma	Colorectal Adenocarcinoma	Bowel	LABETALOL	1.2542	ADRENERGIC RECEPTOR ANTAGONIST	ADRA1A, ADRA1B, ADRA1D, ADRB1, ADRB2
490418	ACH-000810	909726	SKCM	Cutaneous Melanoma	Melanoma	Skin	MEDETOMIDINE	1.25411	ADRENERGIC RECEPTOR AGONIST	ADRA1A, ADRA1B, ADRA1D, ADRA2A, ADRA2B, ADRA2C
36136	ACH-000072	908126	CMLBCRABL1	Chronic Myeloid Leukemia, BCR-ABL1+	Myeloproliferative Neoplasms	Myeloid	SITAXENTAN	1.25406	ENDOTHELIN RECEPTOR ANTAGONIST	EDNRA, EDNRB
192645	ACH-000366	688086	NBL	Neuroblastoma	Neuroblastoma	Peripheral Nervous System	PRANLUKAST	1.25397	LEUKOTRIENE RECEPTOR ANTAGONIST	CYSLTR1, CYSLTR2, IL5, MUC2, NFKB1, RNASE3, TNF
230763	ACH-000427	908461	TSTAD	Tubular Stomach Adenocarcinoma	Esophagogastric Adenocarcinoma	Esophagus/Stomach	BIPERIDEN	1.2538	ACETYLCHOLINE RECEPTOR ANTAGONIST	CHRM1, CHRM2, CHRM3, CHRM4, CHRM5, CHRNA2
99337	ACH-000207	906837	OPHSC	Oropharynx Squamous Cell Carcinoma	Head and Neck Squamous Cell Carcinoma	Head and Neck	NGD-98-2	1.2537	CORTICOTROPIN RELEASING FACTOR RECEPTOR ANTAGONIST	CRHR1
67234	ACH-000139	925346	PAAD	Pancreatic Adenocarcinoma	Pancreatic Adenocarcinoma	Pancreas	PD-128907	1.25268	DOPAMINE RECEPTOR AGONIST	DRD2, DRD3
274506	ACH-000482	1298537	LUAD	Lung Adenocarcinoma	Non-Small Cell Lung Cancer	Lung	SDZ-WAG-994	1.25252	ADENOSINE RECEPTOR AGONIST	ADORA1
501345	ACH-000826	753540	NSCLC	Non-Small Cell Lung Cancer	Non-Small Cell Lung Cancer	Lung	EPINASTINE	1.2524	HISTAMINE RECEPTOR ANTAGONIST	ADRA1A, ADRA2A, HRH1, HRH2, HTR2A, HTR7
231402	ACH-000427	908461	TSTAD	Tubular Stomach Adenocarcinoma	Esophagogastric Adenocarcinoma	Esophagus/Stomach	AZATADINE	1.25219	HISTAMINE RECEPTOR ANTAGONIST	HRH1
284178	ACH-000496	724868	LUAD	Lung Adenocarcinoma	Non-Small Cell Lung Cancer	Lung	ATROPINE	1.25189	ACETYLCHOLINE RECEPTOR ANTAGONIST	CHRM1, CHRM2, CHRM3, CHRM4, CHRM5
501969	ACH-000826	753540	NSCLC	Non-Small Cell Lung Cancer	Non-Small Cell Lung Cancer	Lung	DIHYDROERGOCRISTINE	1.25138	ADRENERGIC RECEPTOR ANTAGONIST, PROLACTIN INHIBITOR	ADRA1A, ADRB1, DRD1, DRD2, DRD3, DRD4, DRD5, HTR1A, HTR2A, HTR3A, HTR4, HTR5A, HTR6, HTR7
355692	ACH-000616	1240151	STAD	Stomach Adenocarcinoma	Esophagogastric Adenocarcinoma	Esophagus/Stomach	SUFENTANIL	1.25136	OPIOID RECEPTOR MODULATOR	OPRD1, OPRK1, OPRM1
471643	ACH-000783	946382	ILC	Breast Invasive Lobular Carcinoma	Invasive Breast Carcinoma	Breast	MAPROTILINE	1.25111	NOREPINEPHRINE REPUTAKE INHIBITOR, TRICYCLIC ANTIDEPRESSANT	ADRA1A, ADRA1B, ADRA1D, ADRA2A, ADRA2B, ADRA2C, CHRM1, CHRM2, CHRM3, CHRM4, CHRM5, DRD2, HRH1, HTR2A, HTR2C, HTR7, SLC6A2
314862	ACH-000548	753535	OCSC	Oral Cavity Squamous Cell Carcinoma	Head and Neck Squamous Cell Carcinoma	Head and Neck	METHOXAMINE	1.25084	ADRENERGIC RECEPTOR AGONIST	ADRA1A, ADRA1B, ADRA1D
306957	ACH-000535	906693	PAAD	Pancreatic Adenocarcinoma	Pancreatic Adenocarcinoma	Pancreas	SOLIFENACIN-SUCCINATE	1.2507	ACETYLCHOLINE RECEPTOR ANTAGONIST	CHRM1, CHRM2, CHRM3, CHRM4, CHRM5
307498	ACH-000535	906693	PAAD	Pancreatic Adenocarcinoma	Pancreatic Adenocarcinoma	Pancreas	PALOSURAN	1.25062	UROTENSIN RECEPTOR ANTAGONIST	UTS2R
150891	ACH-000291	1240197	SOC	Serous Ovarian Cancer	Ovarian Epithelial Tumor	Ovary/Fallopian Tube	L-152804	1.25025	NEUROPEPTIDE RECEPTOR ANTAGONIST	NPY5R
122987	ACH-000248	910704	BRCA	Invasive Breast Carcinoma	Invasive Breast Carcinoma	Breast	NGD-98-2	1.25002	CORTICOTROPIN RELEASING FACTOR RECEPTOR ANTAGONIST	CRHR1
412567	ACH-000694	946353	ESCC	Esophageal Squamous Cell Carcinoma	Esophageal Squamous Cell Carcinoma	Esophagus/Stomach	CGS-15943	1.24978	ADENOSINE RECEPTOR ANTAGONIST	ADORA1, ADORA2A, ADORA2B, ADORA3
257898	ACH-000464	910943	GB	Glioblastoma	Diffuse Glioma	CNS/Brain	3-MATIDA	1.24976	GLUTAMATE RECEPTOR ANTAGONIST	GRM1
474	ACH-000001	905933	HGSOC	High-Grade Serous Ovarian Cancer	Ovarian Epithelial Tumor	Ovary/Fallopian Tube	PANCURONIUM	1.24936	ACETYLCHOLINE RECEPTOR ANTAGONIST	CHRM2, CHRM3, CHRNA1, CHRNA2
297897	ACH-000518	753541	OCSC	Oral Cavity Squamous Cell Carcinoma	Head and Neck Squamous Cell Carcinoma	Head and Neck	FORMOTEROL	1.24924	ADRENERGIC RECEPTOR AGONIST	ADRB2
55735	ACH-000114	1240218	PAAD	Pancreatic Adenocarcinoma	Pancreatic Adenocarcinoma	Pancreas	CAFFEINE	1.24924	ADENOSINE RECEPTOR ANTAGONIST, PHOSPHODIESTERASE INHIBITOR	ADORA1, ADORA2A, ADORA2B, ADORA3, ATM, ITPR1, ITPR2, ITPR3, PDE10A, PDE11A, PDE1A, PDE1B, PDE1C, PDE2A, PDE3A, PDE3B, PDE4A, PDE4B, PDE4C, PDE4D, PDE5A, PDE6A, PDE6B, PDE6C, PDE7A, PDE7B, PDE8A, PDE8B, PDE9A, PIK3CA, PIK3CB, PIK3CD, PRKDC, RYR1, RYR2, RYR3
609741	ACH-000968	906814	MEL	Melanoma	Melanoma	Skin	FORMOTEROL	1.24919	ADRENERGIC RECEPTOR AGONIST	ADRB2
84695	ACH-000176	1298226	LUSC	Lung Squamous Cell Carcinoma	Non-Small Cell Lung Cancer	Lung	NTNCB	1.24887	NEUROPEPTIDE RECEPTOR ANTAGONIST	NPY5R
634384	ACH-000998	910554	COAD	Colon Adenocarcinoma	Colorectal Adenocarcinoma	Bowel	DOXYLAMINE	1.24883	HISTAMINE RECEPTOR ANTAGONIST	CHRM1, HRH1
307504	ACH-000535	906693	PAAD	Pancreatic Adenocarcinoma	Pancreatic Adenocarcinoma	Pancreas	PARDOPRUNOX	1.24883	DOPAMINE RECEPTOR AGONIST, SEROTONIN RECEPTOR AGONIST	DRD2, DRD3, DRD4, HTR1A, HTR7
436025	ACH-000733	687807	LUAD	Lung Adenocarcinoma	Non-Small Cell Lung Cancer	Lung	SIRAMESINE	1.24866	SIGMA RECEPTOR ANTAGONIST	ADRA1A, ADRA1B, ADRA1D
350606	ACH-000607	1240166	ERMS	Embryonal Rhabdomyosarcoma	Rhabdomyosarcoma	Soft Tissue	NDT-9513727	1.24864	COMPLEMENT ANTAGONIST	C5AR1
574219	ACH-000917	1503371	ESCC	Esophageal Squamous Cell Carcinoma	Esophageal Squamous Cell Carcinoma	Esophagus/Stomach	IRBESARTAN	1.2485	ANGIOTENSIN RECEPTOR ANTAGONIST	AGTR1, JUN, SLC10A1
527490	ACH-000858	753569	LUSC	Lung Squamous Cell Carcinoma	Non-Small Cell Lung Cancer	Lung	WIN-64338	1.24847	BRADYKININ RECEPTOR ANTAGONIST	BDKRB2
433404	ACH-000730	905956	SKCM	Cutaneous Melanoma	Melanoma	Skin	AMOXAPINE	1.24842	NOREPINEPHRINE REPUTAKE INHIBITOR	ADRA1A, ADRA1B, ADRA1D, ADRA2A, ADRA2B, ADRA2C, CHRM1, CHRM2, CHRM3, CHRM4, CHRM5, DRD1, DRD2, DRD3, DRD4, DRD5, GABRA1, GABRA2, GABRA3, GABRA4, GABRA5, GABRA6, GABRB1, GABRB2, GABRB3, GABRD, GABRE, GABRG1, GABRG2, GABRG3, GABRP, GABRQ, HRH1, HRH4, HTR1A, HTR1B, HTR2A, HTR2B, HTR2C, HTR3A, HTR6, HTR7, SLC6A2, SLC6A3, SLC6A4
138265	ACH-000270	1298136	PAAD	Pancreatic Adenocarcinoma	Pancreatic Adenocarcinoma	Pancreas	CF102	1.24808	ADENOSINE RECEPTOR AGONIST	ADORA1, ADORA2A, ADORA2B, ADORA3
402046	ACH-000680	909757	COAD	Colon Adenocarcinoma	Colorectal Adenocarcinoma	Bowel	METHYLATROPINE-NITRATE	1.24806	ACETYLCHOLINE RECEPTOR ANTAGONIST	CHRM1
39006	ACH-000082	1290807	OS	Osteosarcoma	Osteosarcoma	Bone	GUANFACINE	1.24791	ADRENERGIC RECEPTOR AGONIST	ADRA2A, ADRA2B, ADRA2C
321892	ACH-000560	906848	STSC	Small Cell Carcinoma of the Stomach	Esophagogastric Adenocarcinoma	Esophagus/Stomach	PEMIROLAST	1.24747	MEDIATOR RELEASE INHIBITOR	HRH1
56201	ACH-000114	1240218	PAAD	Pancreatic Adenocarcinoma	Pancreatic Adenocarcinoma	Pancreas	ASENAPINE	1.24735	DOPAMINE RECEPTOR ANTAGONIST, SEROTONIN RECEPTOR ANTAGONIST	ADRA1A, ADRA2A, ADRA2B, ADRA2C, ADRB1, ADRB2, DRD1, DRD2, DRD3, DRD4, HRH1, HRH2, HTR1A, HTR1B, HTR1D, HTR1E, HTR2A, HTR2B, HTR2C, HTR5A, HTR6, HTR7
402130	ACH-000680	909757	COAD	Colon Adenocarcinoma	Colorectal Adenocarcinoma	Bowel	BREXPIPRAZOLE	1.24699	DOPAMINE RECEPTOR PARTIAL AGONIST	DRD2
233725	ACH-000429	910920	RCC	Renal Cell Carcinoma	Renal Cell Carcinoma	Kidney	RANITIDINE	1.24694	HISTAMINE RECEPTOR ANTAGONIST	HRH2
38831	ACH-000082	1290807	OS	Osteosarcoma	Osteosarcoma	Bone	TICLOPIDINE	1.24684	PURINERGIC RECEPTOR ANTAGONIST	P2RY12
605265	ACH-000963	1240123	COAD	Colon Adenocarcinoma	Colorectal Adenocarcinoma	Bowel	FINGOLIMOD	1.24651	IMMUNOSUPPRESSANT, SPHINGOSINE 1-PHOSPHATE RECEPTOR AGONIST, SPHINGOSINE PHOSPHATE RECEPTOR AGONIST	S1PR1, S1PR5
137367	ACH-000269	910933	GB	Glioblastoma	Diffuse Glioma	CNS/Brain	ZOLMITRIPTAN	1.24645	SEROTONIN RECEPTOR AGONIST	HTR1A, HTR1B, HTR1D, HTR1E, HTR1F
313009	ACH-000545	909780	BLCA	Bladder Urothelial Carcinoma	Bladder Urothelial Carcinoma	Bladder/Urinary Tract	PSB-1115	1.24644	ADENOSINE RECEPTOR ANTAGONIST	ADORA1, ADORA2B, ADORA3
180821	ACH-000347	1298534	PANET	Pancreatic Neuroendocrine Tumor	Pancreatic Neuroendocrine Tumor	Pancreas	ISOXSUPRINE	1.24642	ADRENERGIC RECEPTOR AGONIST	ADRB2
138528	ACH-000270	1298136	PAAD	Pancreatic Adenocarcinoma	Pancreatic Adenocarcinoma	Pancreas	5-CARBOXAMIDOTRYPTAMINE	1.24608	SEROTONIN RECEPTOR AGONIST	HTR1A, HTR1B, HTR1D, HTR1E, HTR1F, HTR2A, HTR2B, HTR2C, HTR5A, HTR6, HTR7
284269	ACH-000496	724868	LUAD	Lung Adenocarcinoma	Non-Small Cell Lung Cancer	Lung	BROMPHENIRAMINE	1.24578	HISTAMINE RECEPTOR ANTAGONIST	CHRM1, CHRM2, CHRM3, CHRM4, CHRM5, HRH1
38126	ACH-000078	908135	NBL	Neuroblastoma	Neuroblastoma	Peripheral Nervous System	NIGULDIPINE-(S)-(+)	1.24577	ADRENERGIC RECEPTOR ANTAGONIST	ADRA1A
607517	ACH-000966	905968	EOV	Endometrioid Ovarian Cancer	Ovarian Epithelial Tumor	Ovary/Fallopian Tube	RANITIDINE	1.24529	HISTAMINE RECEPTOR ANTAGONIST	HRH2
485650	ACH-000803	910692	SCLC	Small Cell Lung Cancer	Lung Neuroendocrine Tumor	Lung	BMS-986020	1.24518	LYSOPHOSPHATIDIC ACID RECEPTOR ANTAGONIST	LPAR1
230945	ACH-000427	908461	TSTAD	Tubular Stomach Adenocarcinoma	Esophagogastric Adenocarcinoma	Esophagus/Stomach	MEFLOQUINE	1.24516	ADENOSINE RECEPTOR ANTAGONIST, HEMOGLOBIN ANTAGONIST	ADORA2A, HBA1
313116	ACH-000545	909780	BLCA	Bladder Urothelial Carcinoma	Bladder Urothelial Carcinoma	Bladder/Urinary Tract	N-ALPHA-METHYLHISTAMINE-DIHYDROCHLORIDE	1.24516	HISTAMINE RECEPTOR AGONIST	HRH4
679044	ACH-001711	683667	PNET	Primitive Neuroectodermal Tumor	Embryonal Tumor	CNS/Brain	ACT-132577	1.24513	ENDOTHELIN RECEPTOR ANTAGONIST	EDNRA, EDNRB
570099	ACH-000913	907000	ESS	Endometrial Stromal Sarcoma	Uterine Sarcoma/Mesenchymal	Uterus	NICARDIPINE	1.24491	CALCIUM CHANNEL BLOCKER	ADORA3, ADRA1A, ADRA1B, ADRA1D, CACNA1C, CACNA1D, CACNA2D1, CACNB2, CALM1, CHRM1, CHRM2, CHRM3, CHRM4, CHRM5, PDE1A, PDE1B
231291	ACH-000427	908461	TSTAD	Tubular Stomach Adenocarcinoma	Esophagogastric Adenocarcinoma	Esophagus/Stomach	N-METHYLQUIPAZINE	1.24463	SEROTONIN RECEPTOR AGONIST	HTR1A, HTR1D, HTR2A, HTR2B, HTR2C, HTR3A, HTR3B, HTR6, SLC6A4
277070	ACH-000484	1240224	RCC	Renal Cell Carcinoma	Renal Cell Carcinoma	Kidney	FK-888	1.24434	TACHYKININ ANTAGONIST	TACR1, TACR2
45998	ACH-000092	908462	PLBMESO	Pleural Mesothelioma, Biphasic Type	Pleural Mesothelioma	Pleura	3'-FLUOROBENZYLSPIPERONE	1.24404	DOPAMINE RECEPTOR LIGAND	DRD2
55785	ACH-000114	1240218	PAAD	Pancreatic Adenocarcinoma	Pancreatic Adenocarcinoma	Pancreas	L-733060	1.2439	TACHYKININ ANTAGONIST	TACR1
607257	ACH-000966	905968	EOV	Endometrioid Ovarian Cancer	Ovarian Epithelial Tumor	Ovary/Fallopian Tube	CGP-71683	1.24389	NEUROPEPTIDE RECEPTOR ANTAGONIST	NPY5R
402598	ACH-000680	909757	COAD	Colon Adenocarcinoma	Colorectal Adenocarcinoma	Bowel	CARBACHOL	1.24374	CHOLINERGIC RECEPTOR AGONIST	CHRM1, CHRM2, CHRM3, CHRM4, CHRM5, CHRNA2
402015	ACH-000680	909757	COAD	Colon Adenocarcinoma	Colorectal Adenocarcinoma	Bowel	METHOXAMINE	1.24367	ADRENERGIC RECEPTOR AGONIST	ADRA1A, ADRA1B, ADRA1D
375542	ACH-000644	687448	SKCM	Cutaneous Melanoma	Melanoma	Skin	IRL-2500	1.24362	ENDOTHELIN RECEPTOR ANTAGONIST	EDNRB
94527	ACH-000198	906856	CELNOS	Chronic Eosinophilic Leukemia, NOS	Myeloproliferative Neoplasms	Myeloid	ABARELIX	1.24359	GONADOTROPIN RELEASING FACTOR HORMONE RECEPTOR ANTAGONIST	GNRHR
60362	ACH-000120	906820	NBL	Neuroblastoma	Neuroblastoma	Peripheral Nervous System	S1P1-AGONIST-III	1.24355	SPHINGOSINE KINASE INHIBITOR	S1PR1
575205	ACH-000919	1240155	STAD	Stomach Adenocarcinoma	Esophagogastric Adenocarcinoma	Esophagus/Stomach	RIMONABANT	1.24352	CANNABINOID RECEPTOR ANTAGONIST	CNR1, GPR55
231119	ACH-000427	908461	TSTAD	Tubular Stomach Adenocarcinoma	Esophagogastric Adenocarcinoma	Esophagus/Stomach	GLASDEGIB	1.24341	HEDGEHOG PATHWAY INHIBITOR	SMO
233167	ACH-000429	910920	RCC	Renal Cell Carcinoma	Renal Cell Carcinoma	Kidney	MOSAPRIDE	1.24337	SEROTONIN RECEPTOR AGONIST	HTR4
502869	ACH-000827	1299081	MEL	Melanoma	Melanoma	Skin	AMITRIPTYLINE	1.24333	NOREPINEPHRINE INHIBITOR, NOREPINEPHRINE REUPTAKE INHIBITOR, SEROTONIN RECEPTOR ANTAGONIST, SEROTONIN-NOREPINEPHRINE REUPTAKE INHIBITOR (SNRI), SEROTONINâNOREPINEPHRINE REUPTAKE INHIBITOR (SNRI)	ADRA1A, ADRA1B, ADRA1D, ADRA2A, ADRB1, ADRB2, ADRB3, CHRM1, CHRM2, CHRM3, CHRM4, CHRM5, HRH1, HRH2, HRH4, HTR1A, HTR1B, HTR1D, HTR2A, HTR2C, HTR6, HTR7, KCNA1, KCND2, KCND3, KCNQ2, KCNQ3, NTRK1, NTRK2, OPRD1, OPRK1, OPRM1, SIGMAR1, SLC6A2, SLC6A4
137927	ACH-000270	1298136	PAAD	Pancreatic Adenocarcinoma	Pancreatic Adenocarcinoma	Pancreas	BENZOTRIPT	1.24311	CCK RECEPTOR ANTAGONIST	CCKAR, CCKBR
485690	ACH-000803	910692	SCLC	Small Cell Lung Cancer	Lung Neuroendocrine Tumor	Lung	SDZ-SER-082	1.24308	SEROTONIN RECEPTOR ANTAGONIST	HTR2A, HTR2B, HTR2C
519130	ACH-000847	907055	STAD	Stomach Adenocarcinoma	Esophagogastric Adenocarcinoma	Esophagus/Stomach	METIPRANOLOL	1.24298	ADRENERGIC RECEPTOR ANTAGONIST	ADRB1, ADRB2
402084	ACH-000680	909757	COAD	Colon Adenocarcinoma	Colorectal Adenocarcinoma	Bowel	AMINOPENTAMIDE	1.24291	ACETYLCHOLINE RECEPTOR ANTAGONIST	CHRM1
441384	ACH-000738	687568	GB	Glioblastoma	Diffuse Glioma	CNS/Brain	LY288513	1.24267	CCK RECEPTOR ANTAGONIST	CCKBR
669166	ACH-001374	909255	OMGCT	Mixed Germ Cell Tumor	Ovarian Germ Cell Tumor	Ovary/Fallopian Tube	DIHYDROXYPHENYLGLYCINE	1.24253	GLUTAMATE RECEPTOR AGONIST	GRM1, GRM5
31227	ACH-000054	907064	FIBS	Fibrosarcoma	Fibrosarcoma	Soft Tissue	BW-373U86	1.24243	OPIOID RECEPTOR AGONIST	OPRD1
393120	ACH-000669	724879	LUSC	Lung Squamous Cell Carcinoma	Non-Small Cell Lung Cancer	Lung	3-CARBOXY-4-HYDROXYPHENYLGLYCINE-(S)	1.24208	GLUTAMATE RECEPTOR ANTAGONIST	GRM1, GRM5
675376	ACH-001578	908441	EMBCA	Embryonal Carcinoma	Non-Seminomatous Germ Cell Tumor	Testis	AVE-0991	1.24203	ANGIOTENSIN RECEPTOR AGONIST	MRGPRX1
115871	ACH-000233	906836	ALCLALKP	Anaplastic Large-Cell Lymphoma ALK Positive	Non-Hodgkin Lymphoma	Lymphoid	CALHEX-231	1.24182	CALCIUM SENSING RECEPTOR NEGATIVE ALLOSTERIC MODULATOR	CASR
224588	ACH-000417	925347	PAAD	Pancreatic Adenocarcinoma	Pancreatic Adenocarcinoma	Pancreas	RAUWOLSCINE	1.24181	ADRENERGIC RECEPTOR ANTAGONIST	ADRA2A, ADRA2B, ADRA2C, HTR1B, HTR1D, HTR1E, HTR2B
390247	ACH-000666	724866	LUAD	Lung Adenocarcinoma	Non-Small Cell Lung Cancer	Lung	MEDETOMIDINE	1.2417	ADRENERGIC RECEPTOR AGONIST	ADRA1A, ADRA1B, ADRA1D, ADRA2A, ADRA2B, ADRA2C
191347	ACH-000364	909776	OS	Osteosarcoma	Osteosarcoma	Bone	PRANLUKAST	1.24149	LEUKOTRIENE RECEPTOR ANTAGONIST	CYSLTR1, CYSLTR2, IL5, MUC2, NFKB1, RNASE3, TNF
22503	ACH-000040	687588	ASTR	Astrocytoma	Diffuse Glioma	CNS/Brain	LY320135	1.24145	CANNABINOID RECEPTOR ANTAGONIST	CNR1
8806	ACH-000015	908471	LCLC	Large Cell Lung Carcinoma	Non-Small Cell Lung Cancer	Lung	BF2.649	1.24128	HISTAMINE RECEPTOR ANTAGONIST	HRH3
8807	ACH-000015	908471	LCLC	Large Cell Lung Carcinoma	Non-Small Cell Lung Cancer	Lung	PITOLISANT	1.24128	HISTAMINE RECEPTOR ANTAGONIST	HRH3
119774	ACH-000242	687455	BLCA	Bladder Urothelial Carcinoma	Bladder Urothelial Carcinoma	Bladder/Urinary Tract	LOXAPINE	1.24126	DOPAMINE RECEPTOR ANTAGONIST, SEROTONIN RECEPTOR ANTAGONIST	ADRA1A, ADRA1B, ADRA2A, ADRA2B, ADRA2C, ADRB1, CHRM1, CHRM2, CHRM3, CHRM4, CHRM5, DRD1, DRD2, DRD3, DRD4, DRD5, HRH1, HRH2, HRH4, HTR1A, HTR1B, HTR1D, HTR1E, HTR2A, HTR2C, HTR3A, HTR5A, HTR6, HTR7, SLC6A2, SLC6A3, SLC6A4
484236	ACH-000802	910926	BLCA	Bladder Urothelial Carcinoma	Bladder Urothelial Carcinoma	Bladder/Urinary Tract	MISOPROSTOL	1.24091	PROSTANOID RECEPTOR AGONIST	PTGER2, PTGER3, PTGER4, PTGIR
527393	ACH-000858	753569	LUSC	Lung Squamous Cell Carcinoma	Non-Small Cell Lung Cancer	Lung	RACLOPRIDE	1.24052	DOPAMINE RECEPTOR ANTAGONIST	DRD2, DRD3, HTR1A
1056	ACH-000002	905938	AML	Acute Myeloid Leukemia	Acute Myeloid Leukemia	Myeloid	JNJ-27141491	1.24027	CC CHEMOKINE RECEPTOR ANTAGONIST	CCR2
22926	ACH-000040	687588	ASTR	Astrocytoma	Diffuse Glioma	CNS/Brain	METHYSERGIDE	1.24022	SEROTONIN RECEPTOR ANTAGONIST	HTR1B, HTR1D, HTR1E, HTR1F, HTR2A, HTR2B, HTR2C, HTR5A, HTR6, HTR7
56041	ACH-000114	1240218	PAAD	Pancreatic Adenocarcinoma	Pancreatic Adenocarcinoma	Pancreas	ERYTHROMYCIN	1.24019	NFKB PATHWAY INHIBITOR	MLNR
383854	ACH-000653	1327766	PCM	Plasma Cell Myeloma	Non-Hodgkin Lymphoma	Lymphoid	NGD-98-2	1.2401	CORTICOTROPIN RELEASING FACTOR RECEPTOR ANTAGONIST	CRHR1
276427	ACH-000484	1240224	RCC	Renal Cell Carcinoma	Renal Cell Carcinoma	Kidney	METHOXAMINE	1.24003	ADRENERGIC RECEPTOR AGONIST	ADRA1A, ADRA1B, ADRA1D
106159	ACH-000217	1240159	HCC	Hepatocellular Carcinoma	Hepatocellular Carcinoma	Liver	ANIRACETAM	1.23997	GLUTAMATE RECEPTOR AGONIST	DRD2, GRIA1, GRIA2, GRIA3, GRIA4, HTR2A
418197	ACH-000704	910548	SOC	Serous Ovarian Cancer	Ovarian Epithelial Tumor	Ovary/Fallopian Tube	ADL5859	1.23992	OPIOID RECEPTOR AGONIST	OPRD1
33274	ACH-000062	910931	LUAD	Lung Adenocarcinoma	Non-Small Cell Lung Cancer	Lung	LABETALOL	1.23974	ADRENERGIC RECEPTOR ANTAGONIST	ADRA1A, ADRA1B, ADRA1D, ADRB1, ADRB2
94693	ACH-000200	908449	GB	Glioblastoma	Diffuse Glioma	CNS/Brain	HOMOCHLORCYCLIZINE	1.23953	ANTIHISTAMINE	HRH1
274054	ACH-000481	687815	LUSC	Lung Squamous Cell Carcinoma	Non-Small Cell Lung Cancer	Lung	NGD-98-2	1.23952	CORTICOTROPIN RELEASING FACTOR RECEPTOR ANTAGONIST	CRHR1
263000	ACH-000470	909748	READ	Rectal Adenocarcinoma	Colorectal Adenocarcinoma	Bowel	THEOBROMINE	1.23928	PHOSPHODIESTERASE INHIBITOR	ADORA1, ADORA2A, PDE4B
191849	ACH-000366	688086	NBL	Neuroblastoma	Neuroblastoma	Peripheral Nervous System	METAPROTERENOL	1.23923	ADRENERGIC RECEPTOR AGONIST	ADRB2
657	ACH-000001	905933	HGSOC	High-Grade Serous Ovarian Cancer	Ovarian Epithelial Tumor	Ovary/Fallopian Tube	DESLORATADINE	1.23899	HISTAMINE RECEPTOR ANTAGONIST	HRH1
80046	ACH-000169	909264	ERMS	Embryonal Rhabdomyosarcoma	Rhabdomyosarcoma	Soft Tissue	PINDOLOL	1.23889	ADRENERGIC RECEPTOR ANTAGONIST	ADRB1, ADRB2, HTR1A, HTR1B, HTR2A, HTR2B
137899	ACH-000270	1298136	PAAD	Pancreatic Adenocarcinoma	Pancreatic Adenocarcinoma	Pancreas	LEVOMEQUITAZINE	1.23859	HISTAMINE RECEPTOR ANTAGONIST	HRH1
267312	ACH-000475	1298146	HCC	Hepatocellular Carcinoma	Hepatocellular Carcinoma	Liver	ACEBUTOLOL	1.23808	ADRENERGIC RECEPTOR ANTAGONIST	ADRB1, ADRB2
203414	ACH-000389	907042	ASTR	Astrocytoma	Diffuse Glioma	CNS/Brain	SB-756050	1.23804	G PROTEIN-COUPLED RECEPTOR AGONIST	GPBAR1
421896	ACH-000713	906825	HGSOC	High-Grade Serous Ovarian Cancer	Ovarian Epithelial Tumor	Ovary/Fallopian Tube	RIZATRIPTAN	1.23794	SEROTONIN RECEPTOR AGONIST	HTR1A, HTR1B, HTR1D, HTR1E, HTR1F
119370	ACH-000242	687455	BLCA	Bladder Urothelial Carcinoma	Bladder Urothelial Carcinoma	Bladder/Urinary Tract	DOXAZOSIN	1.23773	ADRENERGIC RECEPTOR ANTAGONIST	ADRA1A, ADRA1B, ADRA1D, KCNH2, KCNH6, KCNH7
620215	ACH-000979	905935	PRAD	Prostate Adenocarcinoma	Prostate Adenocarcinoma	Prostate	CGS-15943	1.23768	ADENOSINE RECEPTOR ANTAGONIST	ADORA1, ADORA2A, ADORA2B, ADORA3
527476	ACH-000858	753569	LUSC	Lung Squamous Cell Carcinoma	Non-Small Cell Lung Cancer	Lung	BUFLOMEDIL	1.23742	ADRENERGIC RECEPTOR ANTAGONIST, CALCIUM CHANNEL BLOCKER	ADRA1A
516535	ACH-000843	1240142	LUSC	Lung Squamous Cell Carcinoma	Non-Small Cell Lung Cancer	Lung	TC-SP-14	1.23725	SPHINGOSINE 1-PHOSPHATE RECEPTOR AGONIST	S1PR1
545645	ACH-000883	909750	AASTR	Anaplastic Astrocytoma	Diffuse Glioma	CNS/Brain	DONITRIPTAN	1.23722	SEROTONIN RECEPTOR AGONIST	HTR1A, HTR1B, HTR1D, HTR1E, HTR1F, HTR2A, HTR5A, HTR6
402409	ACH-000680	909757	COAD	Colon Adenocarcinoma	Colorectal Adenocarcinoma	Bowel	FLAVOXATE	1.23722	ACETYLCHOLINE RECEPTOR ANTAGONIST	CHRM1, CHRM2
248834	ACH-000452	753623	ESCC	Esophageal Squamous Cell Carcinoma	Esophageal Squamous Cell Carcinoma	Esophagus/Stomach	BROMOCRIPTINE	1.23698	DOPAMINE RECEPTOR AGONIST	ADRA1A, ADRA1B, ADRA1D, ADRA2A, ADRA2B, ADRA2C, DRD1, DRD2, DRD3, DRD4, DRD5, HTR1A, HTR1B, HTR1D, HTR2A, HTR2B, HTR2C, HTR6, HTR7
604863	ACH-000963	1240123	COAD	Colon Adenocarcinoma	Colorectal Adenocarcinoma	Bowel	SPIRADOLINE	1.23683	OPIOID RECEPTOR AGONIST	OPRK1
518948	ACH-000847	907055	STAD	Stomach Adenocarcinoma	Esophagogastric Adenocarcinoma	Esophagus/Stomach	LABETALOL	1.23661	ADRENERGIC RECEPTOR ANTAGONIST	ADRA1A, ADRA1B, ADRA1D, ADRB1, ADRB2
137322	ACH-000269	910933	GB	Glioblastoma	Diffuse Glioma	CNS/Brain	YOHIMBINE	1.23657	ADRENERGIC RECEPTOR ANTAGONIST	ADRA2A, ADRA2B, ADRA2C, DRD2, DRD3, HTR1A, HTR1B, HTR1D, HTR1E, HTR1F, HTR2A, HTR2B, HTR2C, HTR5A, HTR7, KCNJ1, KCNJ10, KCNJ11, KCNJ12, KCNJ14, KCNJ15, KCNJ8
401989	ACH-000680	909757	COAD	Colon Adenocarcinoma	Colorectal Adenocarcinoma	Bowel	NICARDIPINE	1.23656	CALCIUM CHANNEL BLOCKER	ADORA3, ADRA1A, ADRA1B, ADRA1D, CACNA1C, CACNA1D, CACNA2D1, CACNB2, CALM1, CHRM1, CHRM2, CHRM3, CHRM4, CHRM5, PDE1A, PDE1B
281288	ACH-000489	909746	COAD	Colon Adenocarcinoma	Colorectal Adenocarcinoma	Bowel	EPROSARTAN	1.23619	ANGIOTENSIN RECEPTOR ANTAGONIST	AGTR1
574177	ACH-000917	1503371	ESCC	Esophageal Squamous Cell Carcinoma	Esophageal Squamous Cell Carcinoma	Esophagus/Stomach	LTB4	1.23618	LEUKOCYTE ACTIVATOR	LTB4R, LTB4R2
263094	ACH-000470	909748	READ	Rectal Adenocarcinoma	Colorectal Adenocarcinoma	Bowel	ILOPERIDONE	1.23601	DOPAMINE RECEPTOR ANTAGONIST, SEROTONIN RECEPTOR ANTAGONIST	ADRA1A, ADRA2C, DRD1, DRD2, DRD3, DRD4, HRH1, HTR1A, HTR2A, HTR6, HTR7
573936	ACH-000917	1503371	ESCC	Esophageal Squamous Cell Carcinoma	Esophageal Squamous Cell Carcinoma	Esophagus/Stomach	BP-897	1.23596	DOPAMINE RECEPTOR AGONIST	ADRA1A, ADRA1D, ADRA2A, DRD1, DRD2, DRD3, DRD4, HTR1A, HTR2B
519088	ACH-000847	907055	STAD	Stomach Adenocarcinoma	Esophagogastric Adenocarcinoma	Esophagus/Stomach	LEVOMEQUITAZINE	1.23591	HISTAMINE RECEPTOR ANTAGONIST	HRH1
314974	ACH-000548	753535	OCSC	Oral Cavity Squamous Cell Carcinoma	Head and Neck Squamous Cell Carcinoma	Head and Neck	TICLOPIDINE	1.23585	PURINERGIC RECEPTOR ANTAGONIST	P2RY12
490626	ACH-000810	909726	SKCM	Cutaneous Melanoma	Melanoma	Skin	NECA	1.23581	ADENOSINE RECEPTOR AGONIST	ADORA1, ADORA2A, ADORA2B, ADORA3, HSP90B1
573753	ACH-000917	1503371	ESCC	Esophageal Squamous Cell Carcinoma	Esophageal Squamous Cell Carcinoma	Esophagus/Stomach	DOXYLAMINE	1.23544	HISTAMINE RECEPTOR ANTAGONIST	CHRM1, HRH1
120016	ACH-000242	687455	BLCA	Bladder Urothelial Carcinoma	Bladder Urothelial Carcinoma	Bladder/Urinary Tract	TALIPEXOLE	1.23535	ADRENERGIC RECEPTOR AGONIST, DOPAMINE RECEPTOR AGONIST	ADRA2A, DRD2, HTR3A
574388	ACH-000917	1503371	ESCC	Esophageal Squamous Cell Carcinoma	Esophageal Squamous Cell Carcinoma	Esophagus/Stomach	CANDESARTAN	1.23519	ANGIOTENSIN RECEPTOR ANTAGONIST	AGTR1
251899	ACH-000456	924104	THPD	Poorly Differentiated Thyroid Cancer	Poorly Differentiated Thyroid Cancer	Thyroid	PRUVANSERIN	1.23511	SEROTONIN RECEPTOR ANTAGONIST	HTR2A, HTR2C
527654	ACH-000858	753569	LUSC	Lung Squamous Cell Carcinoma	Non-Small Cell Lung Cancer	Lung	S-14506	1.23465	SEROTONIN RECEPTOR AGONIST	HTR1A
675336	ACH-001578	908441	EMBCA	Embryonal Carcinoma	Non-Seminomatous Germ Cell Tumor	Testis	BQ-788	1.2344	ENDOTHELIN RECEPTOR ANTAGONIST	EDNRB
671769	ACH-001452	906695	HCL	Hairy Cell Leukemia	Non-Hodgkin Lymphoma	Lymphoid	SCH-221510	1.23428	NOCICEPTIN/ORPHANIN FQ RECEPTOR AGONIST	OPRL1
262986	ACH-000470	909748	READ	Rectal Adenocarcinoma	Colorectal Adenocarcinoma	Bowel	CIMETIDINE	1.23406	HISTAMINE RECEPTOR ANTAGONIST	HRH2, SLC29A4, SLC47A1, SLC47A2
424813	ACH-000716	1240223	THFO	Follicular Thyroid Cancer	Well-Differentiated Thyroid Cancer	Thyroid	CALHEX-231	1.23386	CALCIUM SENSING RECEPTOR NEGATIVE ALLOSTERIC MODULATOR	CASR
514086	ACH-000841	724834	LUAD	Lung Adenocarcinoma	Non-Small Cell Lung Cancer	Lung	VU10010	1.23363	ACETYLCHOLINE RECEPTOR ALLOSTERIC MODULATOR	CHRM4
120814	ACH-000243	1290797	PAAD	Pancreatic Adenocarcinoma	Pancreatic Adenocarcinoma	Pancreas	JNJ-7777120	1.23353	HISTAMINE RECEPTOR ANTAGONIST	HRH4
119473	ACH-000242	687455	BLCA	Bladder Urothelial Carcinoma	Bladder Urothelial Carcinoma	Bladder/Urinary Tract	WAY-161503	1.23302	SEROTONIN RECEPTOR AGONIST	HTR2C
605310	ACH-000963	1240123	COAD	Colon Adenocarcinoma	Colorectal Adenocarcinoma	Bowel	OLDA	1.23298	TRPV AGONIST	GPR119
137473	ACH-000269	910933	GB	Glioblastoma	Diffuse Glioma	CNS/Brain	PHENTOLAMINE	1.23291	ADRENERGIC RECEPTOR ANTAGONIST	ADRA1A, ADRA1B, ADRA1D, ADRA2A, ADRA2B, ADRA2C
248676	ACH-000452	753623	ESCC	Esophageal Squamous Cell Carcinoma	Esophageal Squamous Cell Carcinoma	Esophagus/Stomach	IPRATROPIUM	1.23285	ACETYLCHOLINE RECEPTOR ANTAGONIST	CHRM1, CHRM2, CHRM3, CHRM4, CHRM5
421851	ACH-000713	906825	HGSOC	High-Grade Serous Ovarian Cancer	Ovarian Epithelial Tumor	Ovary/Fallopian Tube	ACDPP	1.23272	GLUTAMATE RECEPTOR ANTAGONIST	GRM5
652060	ACH-001190	905955	MEL	Melanoma	Melanoma	Skin	MEDETOMIDINE	1.2327	ADRENERGIC RECEPTOR AGONIST	ADRA1A, ADRA1B, ADRA1D, ADRA2A, ADRA2B, ADRA2C
284525	ACH-000496	724868	LUAD	Lung Adenocarcinoma	Non-Small Cell Lung Cancer	Lung	SB-206553	1.23255	SEROTONIN RECEPTOR ANTAGONIST	HTR2A, HTR2B, HTR2C
671462	ACH-001442	910697	CSCC	Cutaneous Squamous Cell Carcinoma	Cutaneous Squamous Cell Carcinoma	Skin	DC-260126	1.23221	FREE FATTY ACID RECEPTOR ANTAGONIST	FFAR1
595815	ACH-000950	907790	COAD	Colon Adenocarcinoma	Colorectal Adenocarcinoma	Bowel	PINDOLOL-(-)	1.23192	ADRENERGIC RECEPTOR ANTAGONIST, SEROTONIN RECEPTOR ANTAGONIST	HTR1A
181519	ACH-000347	1298534	PANET	Pancreatic Neuroendocrine Tumor	Pancreatic Neuroendocrine Tumor	Pancreas	PILOCARPINE	1.23187	ACETYLCHOLINE RECEPTOR AGONIST	CHRM1, CHRM2, CHRM3, CHRM4, CHRM5
332711	ACH-000572	906865	MEL	Melanoma	Melanoma	Skin	TC-O-9311	1.23184	G PROTEIN-COUPLED RECEPTOR AGONIST	GPR139
95345	ACH-000200	908449	GB	Glioblastoma	Diffuse Glioma	CNS/Brain	CYCLIZINE	1.23181	HISTAMINE RECEPTOR MODULATOR	HRH1, SULT1E1
32701	ACH-000060	925348	PAAD	Pancreatic Adenocarcinoma	Pancreatic Adenocarcinoma	Pancreas	VICRIVIROC	1.23166	CC CHEMOKINE RECEPTOR ANTAGONIST	CCR5
299573	ACH-000521	722045	LUAD	Lung Adenocarcinoma	Non-Small Cell Lung Cancer	Lung	AVE-0991	1.23142	ANGIOTENSIN RECEPTOR AGONIST	MRGPRX1
58107	ACH-000117	1290798	BRCA	Invasive Breast Carcinoma	Invasive Breast Carcinoma	Breast	TELCAGEPANT	1.23131	CALCITONIN ANTAGONIST	CALCRL, RAMP1
598772	ACH-000956	924100	PRAD	Prostate Adenocarcinoma	Prostate Adenocarcinoma	Prostate	ACEFYLLINE	1.23116	ADENOSINE RECEPTOR AGONIST	ADORA1
430888	ACH-000724	907066	BLCA	Bladder Urothelial Carcinoma	Bladder Urothelial Carcinoma	Bladder/Urinary Tract	AROTINOLOL	1.23114	ADRENERGIC RECEPTOR ANTAGONIST	ADRB3
125860	ACH-000252	917486	COAD	Colon Adenocarcinoma	Colorectal Adenocarcinoma	Bowel	GABAPENTIN	1.23082	CALCIUM CHANNEL BLOCKER	ADORA1, CACNA1A, CACNA1B, CACNA1C, CACNA1D, CACNA1E, CACNA1F, CACNA1G, CACNA1H, CACNA1I, CACNA1S, CACNA2D1, CACNA2D2, CACNA2D3, CACNA2D4, CACNB1, CACNB2, CACNB3, CACNB4, CACNG1, CACNG2, CACNG3, CACNG4, CACNG5, CACNG6, CACNG7, CACNG8, GRIN1, GRIN2A, GRIN2B, GRIN2C, GRIN2D, GRIN3A, GRIN3B
119602	ACH-000242	687455	BLCA	Bladder Urothelial Carcinoma	Bladder Urothelial Carcinoma	Bladder/Urinary Tract	NECA	1.23081	ADENOSINE RECEPTOR AGONIST	ADORA1, ADORA2A, ADORA2B, ADORA3, HSP90B1
519656	ACH-000847	907055	STAD	Stomach Adenocarcinoma	Esophagogastric Adenocarcinoma	Esophagus/Stomach	ADRENALONE	1.23072	ADRENERGIC RECEPTOR AGONIST	ADRA1A
203580	ACH-000389	907042	ASTR	Astrocytoma	Diffuse Glioma	CNS/Brain	SPAGLUMIC-ACID	1.23069	GLUTAMATE RECEPTOR ANTAGONIST	GRM3
396506	ACH-000672	910779	LCLC	Large Cell Lung Carcinoma	Non-Small Cell Lung Cancer	Lung	SIRAMESINE	1.23056	SIGMA RECEPTOR ANTAGONIST	ADRA1A, ADRA1B, ADRA1D
595147	ACH-000950	907790	COAD	Colon Adenocarcinoma	Colorectal Adenocarcinoma	Bowel	MM77	1.23034	SEROTONIN RECEPTOR ANTAGONIST	HTR1A
421727	ACH-000713	906825	HGSOC	High-Grade Serous Ovarian Cancer	Ovarian Epithelial Tumor	Ovary/Fallopian Tube	GBR-12935	1.22952	DOPAMINE REUPTAKE INHIBITOR, DOPAMINE UPTAKE INHIBITOR	AGTR1, SLC6A3
80672	ACH-000169	909264	ERMS	Embryonal Rhabdomyosarcoma	Rhabdomyosarcoma	Soft Tissue	DIHYDROERGOCRISTINE	1.22949	ADRENERGIC RECEPTOR ANTAGONIST, PROLACTIN INHIBITOR	ADRA1A, ADRB1, DRD1, DRD2, DRD3, DRD4, DRD5, HTR1A, HTR2A, HTR3A, HTR4, HTR5A, HTR6, HTR7
235974	ACH-000433	905963	CCRCC	Renal Clear Cell Carcinoma	Renal Cell Carcinoma	Kidney	DIOSCIN	1.22895	APOPTOSIS STIMULANT	CXCR3
435828	ACH-000733	687807	LUAD	Lung Adenocarcinoma	Non-Small Cell Lung Cancer	Lung	ABT-239	1.22873	HISTAMINE RECEPTOR ANTAGONIST	HRH1, HRH2, HRH3
9309	ACH-000015	908471	LCLC	Large Cell Lung Carcinoma	Non-Small Cell Lung Cancer	Lung	THIOTHIXENE	1.22827	DOPAMINE RECEPTOR ANTAGONIST	DRD1, DRD2, HRH1, HTR2A
22157	ACH-000040	687588	ASTR	Astrocytoma	Diffuse Glioma	CNS/Brain	DEXTROAMPHETAMINE	1.22821	MONOAMINE OXIDASE INHIBITOR	ADRA1A, ADRA1B, SLC18A2, SLC6A2, SLC6A3, TAAR1
519438	ACH-000847	907055	STAD	Stomach Adenocarcinoma	Esophagogastric Adenocarcinoma	Esophagus/Stomach	AGMATINE	1.22813	NITRIC OXIDE SYNTHASE INHIBITOR	ADRA2C, ASIC3, CACNA1B, CHRNA1, GRIN1, KCNJ1, NISCH
29294	ACH-000052	684052	ES	Ewing Sarcoma	Ewing Sarcoma	Bone	REBAMIPIDE	1.2281	FREE RADICAL SCAVENGER	FPR1
527930	ACH-000858	753569	LUSC	Lung Squamous Cell Carcinoma	Non-Small Cell Lung Cancer	Lung	FINGOLIMOD	1.22766	IMMUNOSUPPRESSANT, SPHINGOSINE 1-PHOSPHATE RECEPTOR AGONIST, SPHINGOSINE PHOSPHATE RECEPTOR AGONIST	S1PR1, S1PR5
402001	ACH-000680	909757	COAD	Colon Adenocarcinoma	Colorectal Adenocarcinoma	Bowel	DISOPYRAMIDE	1.22736	SODIUM CHANNEL BLOCKER	CHRM1, CHRM2, CHRM3, KCND2, KCND3, KCNH2, SCN5A
355196	ACH-000614	909706	MEL	Melanoma	Melanoma	Skin	PAOPA	1.22699	DOPAMINE RECEPTOR MODULATOR	DRD2
84845	ACH-000176	1298226	LUSC	Lung Squamous Cell Carcinoma	Non-Small Cell Lung Cancer	Lung	PSB-11	1.22698	ADENOSINE RECEPTOR ANTAGONIST	ADORA1, ADORA2A, ADORA3
22290	ACH-000040	687588	ASTR	Astrocytoma	Diffuse Glioma	CNS/Brain	TICAGRELOR	1.22672	PURINERGIC RECEPTOR ANTAGONIST	P2RY12
321828	ACH-000558	687563	GB	Glioblastoma	Diffuse Glioma	CNS/Brain	EIPA	1.22658	SODIUM/HYDROGEN EXCHANGER INHIBITOR, TRANSIENT RECEPTOR POTENTIAL POLYCYSTIC INHIBITOR	ADRA2A, ASIC1, PKD2L1
574141	ACH-000917	1503371	ESCC	Esophageal Squamous Cell Carcinoma	Esophageal Squamous Cell Carcinoma	Esophagus/Stomach	CEBRANOPADOL	1.22624	OPIOID RECEPTOR AGONIST	OPRL1, OPRM1
192287	ACH-000366	688086	NBL	Neuroblastoma	Neuroblastoma	Peripheral Nervous System	AMG-837	1.22614	FREE FATTY ACID RECEPTOR AGONIST	FFAR1
55930	ACH-000114	1240218	PAAD	Pancreatic Adenocarcinoma	Pancreatic Adenocarcinoma	Pancreas	ALFAXALONE	1.22609	BENZODIAZEPINE RECEPTOR AGONIST, CHLORIDE CHANNEL AGONIST	GABBR1
356968	ACH-000617	905990	HGSOC	High-Grade Serous Ovarian Cancer	Ovarian Epithelial Tumor	Ovary/Fallopian Tube	PICOTAMIDE	1.22597	THROMBOXANE RECEPTOR ANTAGONIST, THROMBOXANE SYNTHASE INHIBITOR	TBXA2R
186546	ACH-000355	688031	SCLC	Small Cell Lung Cancer	Lung Neuroendocrine Tumor	Lung	DH-97	1.22593	MELATONIN RECEPTOR ANTAGONIST	MTNR1B
155882	ACH-000305	753555	ESCC	Esophageal Squamous Cell Carcinoma	Esophageal Squamous Cell Carcinoma	Esophagus/Stomach	BUFLOMEDIL	1.22585	ADRENERGIC RECEPTOR ANTAGONIST, CALCIUM CHANNEL BLOCKER	ADRA1A
138498	ACH-000270	1298136	PAAD	Pancreatic Adenocarcinoma	Pancreatic Adenocarcinoma	Pancreas	FINGOLIMOD	1.22575	IMMUNOSUPPRESSANT, SPHINGOSINE 1-PHOSPHATE RECEPTOR AGONIST, SPHINGOSINE PHOSPHATE RECEPTOR AGONIST	S1PR1, S1PR5
284859	ACH-000496	724868	LUAD	Lung Adenocarcinoma	Non-Small Cell Lung Cancer	Lung	VU0357121	1.22571	GLUTAMATE RECEPTOR POSITIVE ALLOSTERIC MODULATOR	GRM5
10390	ACH-000018	724812	BLCA	Bladder Urothelial Carcinoma	Bladder Urothelial Carcinoma	Bladder/Urinary Tract	RO-10-5824	1.22542	DOPAMINE RECEPTOR AGONIST	DRD4
30677	ACH-000054	907064	FIBS	Fibrosarcoma	Fibrosarcoma	Soft Tissue	PIPENZOLATE	1.22532	CHOLINERGIC RECEPTOR ANTAGONIST	CHRM1
36645	ACH-000075	687590	GB	Glioblastoma	Diffuse Glioma	CNS/Brain	NECA	1.22522	ADENOSINE RECEPTOR AGONIST	ADORA1, ADORA2A, ADORA2B, ADORA3, HSP90B1
257933	ACH-000464	910943	GB	Glioblastoma	Diffuse Glioma	CNS/Brain	TREPROSTINIL	1.22522	PROSTANOID RECEPTOR AGONIST	P2RY12, PPARD, PTGIR
231435	ACH-000427	908461	TSTAD	Tubular Stomach Adenocarcinoma	Esophagogastric Adenocarcinoma	Esophagus/Stomach	ETOFYLLINE	1.22508	ADENOSINE RECEPTOR ANTAGONIST	ADORA1
235059	ACH-000430	909774	HGSOC	High-Grade Serous Ovarian Cancer	Ovarian Epithelial Tumor	Ovary/Fallopian Tube	BUSPIRONE	1.225	SEROTONIN RECEPTOR AGONIST	DRD2, HTR1A
594676	ACH-000950	907790	COAD	Colon Adenocarcinoma	Colorectal Adenocarcinoma	Bowel	PROTIRELIN	1.22461	THYROTROPIN RELEASING HORMONE RECEPTOR AGONIST	TRHR
472634	ACH-000784	753576	ESCC	Esophageal Squamous Cell Carcinoma	Esophageal Squamous Cell Carcinoma	Esophagus/Stomach	DPI-201106	1.22458	SODIUM CHANNEL ACTIVATOR	ADRB2
183088	ACH-000350	910689	COAD	Colon Adenocarcinoma	Colorectal Adenocarcinoma	Bowel	TRIMIPRAMINE	1.22443	NOREPINEPHRINE REPUTAKE INHIBITOR, TRICYCLIC ANTIDEPRESSANT	ADRA1A, ADRA1B, ADRA2A, ADRA2B, ADRB1, ADRB2, ADRB3, CHRM1, CHRM2, CHRM3, CHRM4, CHRM5, DRD1, DRD2, DRD5, HRH1, HTR1A, HTR1D, HTR2A, HTR2C, HTR3A, SLC6A2, SLC6A3, SLC6A4
455524	ACH-000759	908120	IDC	Breast Invasive Ductal Carcinoma	Invasive Breast Carcinoma	Breast	PROPAGERMANIUM	1.2244	CCR AGONIST, INTERFERON RECEPTOR AGONIST	CCR2
138500	ACH-000270	1298136	PAAD	Pancreatic Adenocarcinoma	Pancreatic Adenocarcinoma	Pancreas	NALTREXONE	1.22414	OPIOID RECEPTOR ANTAGONIST	OPRD1, OPRK1, OPRM1, SIGMAR1
574116	ACH-000917	1503371	ESCC	Esophageal Squamous Cell Carcinoma	Esophageal Squamous Cell Carcinoma	Esophagus/Stomach	BETULINIC-ACID	1.22397	APOPTOSIS STIMULANT, NFKB PATHWAY INHIBITOR	GPBAR1
609354	ACH-000968	906814	MEL	Melanoma	Melanoma	Skin	CANDESARTAN-CILEXETIL	1.22388	ANGIOTENSIN RECEPTOR ANTAGONIST	AGTR1, AGTR2
609355	ACH-000968	906814	MEL	Melanoma	Melanoma	Skin	CANDESARTAN-CILEXTIL	1.22388	ANGIOTENSIN RECEPTOR ANTAGONIST	AGTR1, AGTR2
416182	ACH-000699	749712	IDC	Breast Invasive Ductal Carcinoma	Invasive Breast Carcinoma	Breast	MELPERONE	1.22378	DOPAMINE RECEPTOR ANTAGONIST, SEROTONIN RECEPTOR ANTAGONIST	DRD2, HTR2A
465968	ACH-000775	724855	LUCA	Lung Carcinoid	Lung Neuroendocrine Tumor	Lung	CARBACHOL	1.22373	CHOLINERGIC RECEPTOR AGONIST	CHRM1, CHRM2, CHRM3, CHRM4, CHRM5, CHRNA2
402098	ACH-000680	909757	COAD	Colon Adenocarcinoma	Colorectal Adenocarcinoma	Bowel	TROPICAMIDE	1.22365	ACETYLCHOLINE RECEPTOR ANTAGONIST	CHRM1, CHRM2, CHRM3, CHRM4
402117	ACH-000680	909757	COAD	Colon Adenocarcinoma	Colorectal Adenocarcinoma	Bowel	CELIPROLOL	1.22358	ADRENERGIC RECEPTOR ANTAGONIST	ADRA2A, ADRB1, ADRB2
284701	ACH-000496	724868	LUAD	Lung Adenocarcinoma	Non-Small Cell Lung Cancer	Lung	GABAPENTIN	1.22323	CALCIUM CHANNEL BLOCKER	ADORA1, CACNA1A, CACNA1B, CACNA1C, CACNA1D, CACNA1E, CACNA1F, CACNA1G, CACNA1H, CACNA1I, CACNA1S, CACNA2D1, CACNA2D2, CACNA2D3, CACNA2D4, CACNB1, CACNB2, CACNB3, CACNB4, CACNG1, CACNG2, CACNG3, CACNG4, CACNG5, CACNG6, CACNG7, CACNG8, GRIN1, GRIN2A, GRIN2B, GRIN2C, GRIN2D, GRIN3A, GRIN3B
106141	ACH-000217	1240159	HCC	Hepatocellular Carcinoma	Hepatocellular Carcinoma	Liver	VICRIVIROC	1.22312	CC CHEMOKINE RECEPTOR ANTAGONIST	CCR5
44581	ACH-000091	1480362	SOC	Serous Ovarian Cancer	Ovarian Epithelial Tumor	Ovary/Fallopian Tube	PSB-11	1.22311	ADENOSINE RECEPTOR ANTAGONIST	ADORA1, ADORA2A, ADORA3
678990	ACH-001711	683667	PNET	Primitive Neuroectodermal Tumor	Embryonal Tumor	CNS/Brain	TECADENOSON	1.22306	ADENOSINE RECEPTOR AGONIST	ADORA1
519396	ACH-000847	907055	STAD	Stomach Adenocarcinoma	Esophagogastric Adenocarcinoma	Esophagus/Stomach	SB-756050	1.22302	G PROTEIN-COUPLED RECEPTOR AGONIST	GPBAR1
405570	ACH-000684	1298168	CCRCC	Renal Clear Cell Carcinoma	Renal Cell Carcinoma	Kidney	MOZAVAPTAN	1.22296	VASOPRESSIN RECEPTOR ANTAGONIST	AVPR1A, AVPR1B, AVPR2
303678	ACH-000530	687983	SCLC	Small Cell Lung Cancer	Lung Neuroendocrine Tumor	Lung	GUANFACINE	1.22266	ADRENERGIC RECEPTOR AGONIST	ADRA2A, ADRA2B, ADRA2C
403039	ACH-000680	909757	COAD	Colon Adenocarcinoma	Colorectal Adenocarcinoma	Bowel	IMPENTAMINE	1.22193	HISTAMINE RECEPTOR ANTAGONIST	HRH3
284517	ACH-000496	724868	LUAD	Lung Adenocarcinoma	Non-Small Cell Lung Cancer	Lung	LEVOMEPROMAZINE	1.22192	DOPAMINE RECEPTOR ANTAGONIST	ADRA1A, ADRA1B, ADRA1D, ADRA2A, ADRA2B, ADRA2C, CHRM1, CHRM2, CHRM3, CHRM4, CHRM5, DRD1, DRD2, DRD3, DRD4, DRD5, HRH1, HTR2A, HTR2C
491141	ACH-000810	909726	SKCM	Cutaneous Melanoma	Melanoma	Skin	ZK-811752	1.22177	CC CHEMOKINE RECEPTOR ANTAGONIST	CCR1
491142	ACH-000810	909726	SKCM	Cutaneous Melanoma	Melanoma	Skin	ZK811752	1.22177	CC CHEMOKINE RECEPTOR ANTAGONIST	CCR1
618794	ACH-000978	1240127	UCEC	Endometrial Carcinoma	Endometrial Carcinoma	Uterus	PD-160170	1.22159	NEUROPEPTIDE RECEPTOR ANTAGONIST	NPY1R
274754	ACH-000482	1298537	LUAD	Lung Adenocarcinoma	Non-Small Cell Lung Cancer	Lung	RIZATRIPTAN	1.22158	SEROTONIN RECEPTOR AGONIST	HTR1A, HTR1B, HTR1D, HTR1E, HTR1F
527868	ACH-000858	753569	LUSC	Lung Squamous Cell Carcinoma	Non-Small Cell Lung Cancer	Lung	DETOMIDINE	1.22156	ADRENERGIC RECEPTOR AGONIST	ADRA2A
72005	ACH-000149	717431	NBL	Neuroblastoma	Neuroblastoma	Peripheral Nervous System	ERYTHROMYCIN	1.22154	NFKB PATHWAY INHIBITOR	MLNR
518982	ACH-000847	907055	STAD	Stomach Adenocarcinoma	Esophagogastric Adenocarcinoma	Esophagus/Stomach	MIANSERIN	1.22142	SEROTONIN RECEPTOR ANTAGONIST	ADRA1A, ADRA1B, ADRA1D, ADRA2A, ADRA2B, ADRA2C, DRD1, DRD2, DRD3, DRD5, HRH1, HRH2, HRH4, HTR1A, HTR1F, HTR2A, HTR2B, HTR2C, HTR6, HTR7, OPRK1, SLC6A2, SLC6A3, SLC6A4
149501	ACH-000288	905951	BRCNOS	Breast Invasive Carcinoma, NOS	Invasive Breast Carcinoma	Breast	ABARELIX	1.2211	GONADOTROPIN RELEASING FACTOR HORMONE RECEPTOR ANTAGONIST	GNRHR
94585	ACH-000198	906856	CELNOS	Chronic Eosinophilic Leukemia, NOS	Myeloproliferative Neoplasms	Myeloid	GSK1562590	1.22069	UROTENSIN RECEPTOR ANTAGONIST	UTS2R
284686	ACH-000496	724868	LUAD	Lung Adenocarcinoma	Non-Small Cell Lung Cancer	Lung	NBI-27914	1.22068	CORTICOSTEROID RELEASING FACTOR RECEPTOR ANTAGONIST, CORTICOTROPIN RELEASING FACTOR RECEPTOR ANTAGONIST	CRHR1
261463	ACH-000469	909905	GB	Glioblastoma	Diffuse Glioma	CNS/Brain	MEDETOMIDINE	1.2205	ADRENERGIC RECEPTOR AGONIST	ADRA1A, ADRA1B, ADRA1D, ADRA2A, ADRA2B, ADRA2C
335543	ACH-000580	906830	MEL	Melanoma	Melanoma	Skin	BUFLOMEDIL	1.22045	ADRENERGIC RECEPTOR ANTAGONIST, CALCIUM CHANNEL BLOCKER	ADRA1A
70364	ACH-000145	909720	LMS	Leiomyosarcoma	Leiomyosarcoma	Soft Tissue	GSK1562590	1.22017	UROTENSIN RECEPTOR ANTAGONIST	UTS2R
53386	ACH-000107	910915	PAAD	Pancreatic Adenocarcinoma	Pancreatic Adenocarcinoma	Pancreas	PIRENPERONE	1.21978	SEROTONIN RECEPTOR ANTAGONIST	HTR2A, HTR7
172085	ACH-000329	906823	ASTR	Astrocytoma	Diffuse Glioma	CNS/Brain	MOZAVAPTAN	1.21972	VASOPRESSIN RECEPTOR ANTAGONIST	AVPR1A, AVPR1B, AVPR2
402284	ACH-000680	909757	COAD	Colon Adenocarcinoma	Colorectal Adenocarcinoma	Bowel	ZD-7114	1.2197	ADRENERGIC RECEPTOR AGONIST	ADRB3
443510	ACH-000740	906794	OCSC	Oral Cavity Squamous Cell Carcinoma	Head and Neck Squamous Cell Carcinoma	Head and Neck	NTRC-824	1.21967	NEUROTENSIN RECEPTOR ANTAGONIST	NTSR2
30698	ACH-000054	907064	FIBS	Fibrosarcoma	Fibrosarcoma	Soft Tissue	OXYBUTYNIN	1.2196	ACETYLCHOLINE RECEPTOR ANTAGONIST	CHRM1, CHRM2, CHRM3
497661	ACH-000822	909725	MEL	Melanoma	Melanoma	Skin	MOZAVAPTAN	1.21955	VASOPRESSIN RECEPTOR ANTAGONIST	AVPR1A, AVPR1B, AVPR2
33730	ACH-000062	910931	LUAD	Lung Adenocarcinoma	Non-Small Cell Lung Cancer	Lung	3'-FLUOROBENZYLSPIPERONE	1.21947	DOPAMINE RECEPTOR LIGAND	DRD2
572581	ACH-000916	908472	LUAD	Lung Adenocarcinoma	Non-Small Cell Lung Cancer	Lung	CARBINOXAMINE	1.21934	HISTAMINE RECEPTOR ANTAGONIST	HRH1
105394	ACH-000217	1240159	HCC	Hepatocellular Carcinoma	Hepatocellular Carcinoma	Liver	ALPRENOLOL	1.21912	ADRENERGIC RECEPTOR ANTAGONIST	ADRB1, ADRB2, HTR1A
112259	ACH-000227	907314	NBL	Neuroblastoma	Neuroblastoma	Peripheral Nervous System	JNJ-10397049	1.21891	OREXIN RECEPTOR ANTAGONIST	HCRTR1, HCRTR2
472133	ACH-000783	946382	ILC	Breast Invasive Lobular Carcinoma	Invasive Breast Carcinoma	Breast	BECLOMETHASONE-DIPROPIONATE	1.21874	GLUCOCORTICOID RECEPTOR AGONIST	GPR97, NR3C1
606780	ACH-000965	930082	UASC	Uterine Adenosquamous Carcinoma	Endometrial Carcinoma	Uterus	NTRC-824	1.21872	NEUROTENSIN RECEPTOR ANTAGONIST	NTSR2
67048	ACH-000139	925346	PAAD	Pancreatic Adenocarcinoma	Pancreatic Adenocarcinoma	Pancreas	LEVOBUNOLOL	1.2185	ADRENERGIC RECEPTOR ANTAGONIST	ADRB1, ADRB2, ADRB3
197942	ACH-000376	905985	GB	Glioblastoma	Diffuse Glioma	CNS/Brain	MOZAVAPTAN	1.21817	VASOPRESSIN RECEPTOR ANTAGONIST	AVPR1A, AVPR1B, AVPR2
364389	ACH-000625	1240147	HCC	Hepatocellular Carcinoma	Hepatocellular Carcinoma	Liver	PRASUGREL	1.21785	PURINERGIC RECEPTOR ANTAGONIST	P2RY12
67164	ACH-000139	925346	PAAD	Pancreatic Adenocarcinoma	Pancreatic Adenocarcinoma	Pancreas	AGMATINE	1.21783	NITRIC OXIDE SYNTHASE INHIBITOR	ADRA2C, ASIC3, CACNA1B, CHRNA1, GRIN1, KCNJ1, NISCH
375125	ACH-000644	687448	SKCM	Cutaneous Melanoma	Melanoma	Skin	DMEOB	1.21738	GLUTAMATE RECEPTOR MODULATOR	GRM5
64790	ACH-000137	687562	GB	Glioblastoma	Diffuse Glioma	CNS/Brain	ACEFYLLINE	1.21731	ADENOSINE RECEPTOR AGONIST	ADORA1
66772	ACH-000139	925346	PAAD	Pancreatic Adenocarcinoma	Pancreatic Adenocarcinoma	Pancreas	ATROPINE	1.21726	ACETYLCHOLINE RECEPTOR ANTAGONIST	CHRM1, CHRM2, CHRM3, CHRM4, CHRM5
280589	ACH-000488	946354	ESCC	Esophageal Squamous Cell Carcinoma	Esophageal Squamous Cell Carcinoma	Esophagus/Stomach	CALHEX-231	1.21723	CALCIUM SENSING RECEPTOR NEGATIVE ALLOSTERIC MODULATOR	CASR
675353	ACH-001578	908441	EMBCA	Embryonal Carcinoma	Non-Seminomatous Germ Cell Tumor	Testis	DEXMEDETOMIDINE	1.21715	ADRENERGIC RECEPTOR AGONIST	ADRA2A, ADRA2B, ADRA2C
276645	ACH-000484	1240224	RCC	Renal Cell Carcinoma	Renal Cell Carcinoma	Kidney	SUFENTANIL	1.21702	OPIOID RECEPTOR MODULATOR	OPRD1, OPRK1, OPRM1
435566	ACH-000733	687807	LUAD	Lung Adenocarcinoma	Non-Small Cell Lung Cancer	Lung	MEDETOMIDINE	1.21693	ADRENERGIC RECEPTOR AGONIST	ADRA1A, ADRA1B, ADRA1D, ADRA2A, ADRA2B, ADRA2C
180797	ACH-000347	1298534	PANET	Pancreatic Neuroendocrine Tumor	Pancreatic Neuroendocrine Tumor	Pancreas	ESMOLOL	1.21687	ADRENERGIC RECEPTOR ANTAGONIST	ADRB1
106651	ACH-000218	1330991	AML	Acute Myeloid Leukemia	Acute Myeloid Leukemia	Myeloid	LEVOBETAXOLOL	1.21642	ADRENERGIC RECEPTOR ANTAGONIST	ADRB1, ADRB2
427880	ACH-000720	687459	BLCA	Bladder Urothelial Carcinoma	Bladder Urothelial Carcinoma	Bladder/Urinary Tract	ADATANSERIN	1.21601	SEROTONIN RECEPTOR AGONIST, SEROTONIN RECEPTOR ANTAGONIST	HTR1A, HTR2A
58068	ACH-000117	1290798	BRCA	Invasive Breast Carcinoma	Invasive Breast Carcinoma	Breast	FK-888	1.21601	TACHYKININ ANTAGONIST	TACR1, TACR2
273415	ACH-000481	687815	LUSC	Lung Squamous Cell Carcinoma	Non-Small Cell Lung Cancer	Lung	CINALUKAST	1.21587	LEUKOTRIENE RECEPTOR ANTAGONIST	CYSLTR1
445289	ACH-000744	687798	LUAD	Lung Adenocarcinoma	Non-Small Cell Lung Cancer	Lung	NALTREXONE	1.2157	OPIOID RECEPTOR ANTAGONIST	OPRD1, OPRK1, OPRM1, SIGMAR1
574882	ACH-000918	908147	TLL	T-Lymphoblastic Leukemia/Lymphoma	T-Lymphoblastic Leukemia/Lymphoma	Lymphoid	4-DAMP	1.21562	CHOLINERGIC RECEPTOR ANTAGONIST	CHRM1, CHRM2, CHRM3, CHRM4, CHRM5
224596	ACH-000417	925347	PAAD	Pancreatic Adenocarcinoma	Pancreatic Adenocarcinoma	Pancreas	VU152100	1.21561	ACETYLCHOLINE RECEPTOR ALLOSTERIC MODULATOR	CHRM4
412328	ACH-000694	946353	ESCC	Esophageal Squamous Cell Carcinoma	Esophageal Squamous Cell Carcinoma	Esophagus/Stomach	RITODRINE	1.21559	ADRENERGIC RECEPTOR AGONIST	ADRB2
402230	ACH-000680	909757	COAD	Colon Adenocarcinoma	Colorectal Adenocarcinoma	Bowel	DROXIDOPA	1.21552	NOREPINEPHRINE PRECURSOR	ADRA1A, ADRA1B, ADRA1D, ADRA2A, ADRA2B, ADRA2C, ADRB1, ADRB2, ADRB3, PAH
180818	ACH-000347	1298534	PANET	Pancreatic Neuroendocrine Tumor	Pancreatic Neuroendocrine Tumor	Pancreas	BMY-14802	1.21537	SIGMA RECEPTOR ANTAGONIST	HTR1A
573865	ACH-000917	1503371	ESCC	Esophageal Squamous Cell Carcinoma	Esophageal Squamous Cell Carcinoma	Esophagus/Stomach	OXOTREMORINE-M	1.21479	ACETYLCHOLINE RECEPTOR AGONIST	CHRM1, CHRM2, CHRM3, CHRM4
519739	ACH-000847	907055	STAD	Stomach Adenocarcinoma	Esophagogastric Adenocarcinoma	Esophagus/Stomach	LY344864	1.21456	SEROTONIN RECEPTOR AGONIST	HTR1A, HTR1B, HTR1D, HTR1E, HTR1F, HTR2A, HTR2B, HTR2C, HTR7
540120	ACH-000878	1240143	LUSC	Lung Squamous Cell Carcinoma	Non-Small Cell Lung Cancer	Lung	BUSPIRONE	1.21414	SEROTONIN RECEPTOR AGONIST	DRD2, HTR1A
175806	ACH-000332	909904	PAAD	Pancreatic Adenocarcinoma	Pancreatic Adenocarcinoma	Pancreas	NIGULDIPINE-(S)-(+)	1.21383	ADRENERGIC RECEPTOR ANTAGONIST	ADRA1A
94346	ACH-000193	1327775	PCM	Plasma Cell Myeloma	Non-Hodgkin Lymphoma	Lymphoid	CALHEX-231	1.2138	CALCIUM SENSING RECEPTOR NEGATIVE ALLOSTERIC MODULATOR	CASR
527309	ACH-000858	753569	LUSC	Lung Squamous Cell Carcinoma	Non-Small Cell Lung Cancer	Lung	WAY-161503	1.21353	SEROTONIN RECEPTOR AGONIST	HTR2C
313039	ACH-000545	909780	BLCA	Bladder Urothelial Carcinoma	Bladder Urothelial Carcinoma	Bladder/Urinary Tract	U-50488-(-)	1.21347	OPIOID RECEPTOR AGONIST	OPRK1
473169	ACH-000784	753576	ESCC	Esophageal Squamous Cell Carcinoma	Esophageal Squamous Cell Carcinoma	Esophagus/Stomach	CARBACHOL	1.21287	CHOLINERGIC RECEPTOR AGONIST	CHRM1, CHRM2, CHRM3, CHRM4, CHRM5, CHRNA2
470014	ACH-000781	1240187	LUAD	Lung Adenocarcinoma	Non-Small Cell Lung Cancer	Lung	METHSCOPOLAMINE	1.21252	ACETYLCHOLINE RECEPTOR ANTAGONIST	CHRM1, CHRM2, CHRM3
570499	ACH-000913	907000	ESS	Endometrial Stromal Sarcoma	Uterine Sarcoma/Mesenchymal	Uterus	BETULINIC-ACID	1.21244	APOPTOSIS STIMULANT, NFKB PATHWAY INHIBITOR	GPBAR1
58064	ACH-000117	1290798	BRCA	Invasive Breast Carcinoma	Invasive Breast Carcinoma	Breast	DIMETHINDENE-(S)-(+)	1.21234	ACETYLCHOLINE RECEPTOR ANTAGONIST	HRH1
291019	ACH-000504	905982	GB	Glioblastoma	Diffuse Glioma	CNS/Brain	DIHYDROXYPHENYLGLYCINE	1.2123	GLUTAMATE RECEPTOR AGONIST	GRM1, GRM5
105836	ACH-000217	1240159	HCC	Hepatocellular Carcinoma	Hepatocellular Carcinoma	Liver	VINBURNINE	1.21229	ADRENERGIC RECEPTOR ANTAGONIST	CHRM1, CHRM2, CHRM3, CHRM4
673989	ACH-001530	907176	UCCA	Choriocarcinoma	Gestational Trophoblastic Disease	Uterus	TC-O-9311	1.21225	G PROTEIN-COUPLED RECEPTOR AGONIST	GPR139
22184	ACH-000040	687588	ASTR	Astrocytoma	Diffuse Glioma	CNS/Brain	MAPROTILINE	1.21213	NOREPINEPHRINE REPUTAKE INHIBITOR, TRICYCLIC ANTIDEPRESSANT	ADRA1A, ADRA1B, ADRA1D, ADRA2A, ADRA2B, ADRA2C, CHRM1, CHRM2, CHRM3, CHRM4, CHRM5, DRD2, HRH1, HTR2A, HTR2C, HTR7, SLC6A2
101268	ACH-000210	753539	ES	Ewing Sarcoma	Ewing Sarcoma	Bone	OLEOYLETHANOLAMIDE	1.21202	CANNABINOID RECEPTOR AGONIST, GLUCOSE DEPENDENT INSULINOTROPIC RECEPTOR AGONIST, POTASSIUM CHANNEL BLOCKER, PPAR RECEPTOR AGONIST	CNR1, GPR119, GPR55, PPARA
56372	ACH-000116	946360	HGSOC	High-Grade Serous Ovarian Cancer	Ovarian Epithelial Tumor	Ovary/Fallopian Tube	MARAVIROC	1.21174	CC CHEMOKINE RECEPTOR ANTAGONIST	CCR5
571212	ACH-000913	907000	ESS	Endometrial Stromal Sarcoma	Uterine Sarcoma/Mesenchymal	Uterus	CYSTEAMINE	1.21167	TISSUE TRANSGLUTAMINASE INHIBITOR	NPY2R, SST
185064	ACH-000351	908138	STAS	Adenosquamous Carcinoma of the Stomach	Esophagogastric Adenocarcinoma	Esophagus/Stomach	IMMETHRIDINE	1.21165	HISTAMINE RECEPTOR AGONIST	HRH3
284538	ACH-000496	724868	LUAD	Lung Adenocarcinoma	Non-Small Cell Lung Cancer	Lung	DOMPERIDONE	1.21132	DOPAMINE RECEPTOR ANTAGONIST	DRD2, DRD3
402137	ACH-000680	909757	COAD	Colon Adenocarcinoma	Colorectal Adenocarcinoma	Bowel	RS-23597-190	1.21111	SEROTONIN RECEPTOR ANTAGONIST	HTR4
119599	ACH-000242	687455	BLCA	Bladder Urothelial Carcinoma	Bladder Urothelial Carcinoma	Bladder/Urinary Tract	RITODRINE	1.21107	ADRENERGIC RECEPTOR AGONIST	ADRB2
600751	ACH-000958	909751	COAD	Colon Adenocarcinoma	Colorectal Adenocarcinoma	Bowel	EMEDASTINE	1.21085	HISTAMINE RECEPTOR ANTAGONIST	HRH1
38939	ACH-000082	1290807	OS	Osteosarcoma	Osteosarcoma	Bone	SUFENTANIL	1.21057	OPIOID RECEPTOR MODULATOR	OPRD1, OPRK1, OPRM1
281715	ACH-000489	909746	COAD	Colon Adenocarcinoma	Colorectal Adenocarcinoma	Bowel	NGD-98-2	1.21041	CORTICOTROPIN RELEASING FACTOR RECEPTOR ANTAGONIST	CRHR1
408807	ACH-000688	1480360	MXOV	Mixed Ovarian Carcinoma	Ovarian Epithelial Tumor	Ovary/Fallopian Tube	OXYPHENONIUM	1.21007	CHOLINERGIC RECEPTOR ANTAGONIST	CHRM1, CHRM3
663912	ACH-001307	924102	THAP	Anaplastic Thyroid Cancer	Anaplastic Thyroid Cancer	Thyroid	LATANOPROST	1.21	PROSTANOID RECEPTOR AGONIST	PTGFR
22193	ACH-000040	687588	ASTR	Astrocytoma	Diffuse Glioma	CNS/Brain	LEVOCETIRIZINE	1.20993	HISTAMINE RECEPTOR ANTAGONIST	HRH1
501193	ACH-000826	753540	NSCLC	Non-Small Cell Lung Cancer	Non-Small Cell Lung Cancer	Lung	BEVANTOLOL	1.20991	ADRENERGIC RECEPTOR ANTAGONIST	ADRA1A, ADRB1, ADRB2
478980	ACH-000792	910698	RCC	Renal Cell Carcinoma	Renal Cell Carcinoma	Kidney	SDZ-WAG-994	1.20929	ADENOSINE RECEPTOR AGONIST	ADORA1
619655	ACH-000978	1240127	UCEC	Endometrial Carcinoma	Endometrial Carcinoma	Uterus	CALHEX-231	1.20922	CALCIUM SENSING RECEPTOR NEGATIVE ALLOSTERIC MODULATOR	CASR
22139	ACH-000040	687588	ASTR	Astrocytoma	Diffuse Glioma	CNS/Brain	CLOPROSTENOL-(+/-)	1.20914	PROSTAGLANDIN RECEPTOR AGONIST	PTGDR, PTGER1, PTGER3, PTGFR, TBXA2R
356043	ACH-000616	1240151	STAD	Stomach Adenocarcinoma	Esophagogastric Adenocarcinoma	Esophagus/Stomach	PHENYLEPHRINE	1.20908	ADRENERGIC RECEPTOR AGONIST	ADRA1A, ADRA1B, ADRA1D
445211	ACH-000744	687798	LUAD	Lung Adenocarcinoma	Non-Small Cell Lung Cancer	Lung	HALOPERIDOL	1.20904	DOPAMINE RECEPTOR ANTAGONIST	DRD1, DRD2, DRD3, DRD4, DRD5, GRIN2B, HRH1, HTR1A, HTR1D, HTR2A, HTR2B, HTR7, KCNH1
241959	ACH-000443	1240199	HGSOC	High-Grade Serous Ovarian Cancer	Ovarian Epithelial Tumor	Ovary/Fallopian Tube	PROXYFAN	1.20898	HISTAMINE RECEPTOR MODULATOR	HRH3
149579	ACH-000288	905951	BRCNOS	Breast Invasive Carcinoma, NOS	Invasive Breast Carcinoma	Breast	LUZINDOLE	1.2089	MELATONIN RECEPTOR ANTAGONIST	MTNR1A, MTNR1B
122947	ACH-000248	910704	BRCA	Invasive Breast Carcinoma	Invasive Breast Carcinoma	Breast	SDZ-SER-082	1.20882	SEROTONIN RECEPTOR ANTAGONIST	HTR2A, HTR2B, HTR2C
630461	ACH-000991	1660036	COAD	Colon Adenocarcinoma	Colorectal Adenocarcinoma	Bowel	SAG	1.20871	SMOOTHENED RECEPTOR AGONIST	SMO, TRPC6
421253	ACH-000713	906825	HGSOC	High-Grade Serous Ovarian Cancer	Ovarian Epithelial Tumor	Ovary/Fallopian Tube	MESORIDAZINE	1.20814	DOPAMINE RECEPTOR ANTAGONIST	DRD2, HTR2A
123846	ACH-000249	1290769	COAD	Colon Adenocarcinoma	Colorectal Adenocarcinoma	Bowel	NEMONAPRIDE	1.2081	DOPAMINE RECEPTOR ANTAGONIST	DRD2, DRD3, DRD4
232463	ACH-000428	905981	RCC	Renal Cell Carcinoma	Renal Cell Carcinoma	Kidney	SB-225002	1.208	CC CHEMOKINE RECEPTOR ANTAGONIST	CXCR2
187123	ACH-000356	925340	DSTAD	Diffuse Type Stomach Adenocarcinoma	Esophagogastric Adenocarcinoma	Esophagus/Stomach	4-(4-FLUOROBENZOYL)-1-(4-PHENYLBUTYL)-PIPERIDINE	1.20787	SEROTONIN RECEPTOR ANTAGONIST	HTR2A
38729	ACH-000082	1290807	OS	Osteosarcoma	Osteosarcoma	Bone	HOMATROPINE-METHYLBROMIDE	1.20786	ACETYLCHOLINE RECEPTOR ANTAGONIST	CHRM1, CHRM2, CHRM3, CHRM4, CHRM5
546275	ACH-000883	909750	AASTR	Anaplastic Astrocytoma	Diffuse Glioma	CNS/Brain	CALHEX-231	1.20785	CALCIUM SENSING RECEPTOR NEGATIVE ALLOSTERIC MODULATOR	CASR
569560	ACH-000911	908455	STAD	Stomach Adenocarcinoma	Esophagogastric Adenocarcinoma	Esophagus/Stomach	SCH-58261	1.20769	ADENOSINE RECEPTOR ANTAGONIST	ADORA1, ADORA2A, ADORA2B, ADORA3
233674	ACH-000429	910920	RCC	Renal Cell Carcinoma	Renal Cell Carcinoma	Kidney	ERYTHROMYCIN	1.20763	NFKB PATHWAY INHIBITOR	MLNR
619181	ACH-000978	1240127	UCEC	Endometrial Carcinoma	Endometrial Carcinoma	Uterus	2-CHLORO-N6-CYCLOPENTYLADENOSINE	1.20762	ADENOSINE RECEPTOR AGONIST	ADORA1, ADORA2A, ADORA2B, ADORA3
263582	ACH-000470	909748	READ	Rectal Adenocarcinoma	Colorectal Adenocarcinoma	Bowel	CID-2745687	1.20746	G PROTEIN-COUPLED RECEPTOR ANTAGONIST	GPR35
574349	ACH-000917	1503371	ESCC	Esophageal Squamous Cell Carcinoma	Esophageal Squamous Cell Carcinoma	Esophagus/Stomach	LY320135	1.20736	CANNABINOID RECEPTOR ANTAGONIST	CNR1
568	ACH-000001	905933	HGSOC	High-Grade Serous Ovarian Cancer	Ovarian Epithelial Tumor	Ovary/Fallopian Tube	OLEOYLETHANOLAMIDE	1.20728	CANNABINOID RECEPTOR AGONIST, GLUCOSE DEPENDENT INSULINOTROPIC RECEPTOR AGONIST, POTASSIUM CHANNEL BLOCKER, PPAR RECEPTOR AGONIST	CNR1, GPR119, GPR55, PPARA
198055	ACH-000376	905985	GB	Glioblastoma	Diffuse Glioma	CNS/Brain	TALINOLOL	1.20718	ADRENERGIC RECEPTOR ANTAGONIST	ADRB1
479273	ACH-000792	910698	RCC	Renal Cell Carcinoma	Renal Cell Carcinoma	Kidney	ADRENALONE	1.20692	ADRENERGIC RECEPTOR AGONIST	ADRA1A
490892	ACH-000810	909726	SKCM	Cutaneous Melanoma	Melanoma	Skin	AMITRIPTYLINE	1.20676	NOREPINEPHRINE INHIBITOR, NOREPINEPHRINE REUPTAKE INHIBITOR, SEROTONIN RECEPTOR ANTAGONIST, SEROTONIN-NOREPINEPHRINE REUPTAKE INHIBITOR (SNRI), SEROTONINâNOREPINEPHRINE REUPTAKE INHIBITOR (SNRI)	ADRA1A, ADRA1B, ADRA1D, ADRA2A, ADRB1, ADRB2, ADRB3, CHRM1, CHRM2, CHRM3, CHRM4, CHRM5, HRH1, HRH2, HRH4, HTR1A, HTR1B, HTR1D, HTR2A, HTR2C, HTR6, HTR7, KCNA1, KCND2, KCND3, KCNQ2, KCNQ3, NTRK1, NTRK2, OPRD1, OPRK1, OPRM1, SIGMAR1, SLC6A2, SLC6A4
67161	ACH-000139	925346	PAAD	Pancreatic Adenocarcinoma	Pancreatic Adenocarcinoma	Pancreas	CAREBASTINE	1.20653	HISTAMINE RECEPTOR ANTAGONIST	HRH1
445045	ACH-000744	687798	LUAD	Lung Adenocarcinoma	Non-Small Cell Lung Cancer	Lung	SPIRADOLINE	1.20645	OPIOID RECEPTOR AGONIST	OPRK1
231117	ACH-000427	908461	TSTAD	Tubular Stomach Adenocarcinoma	Esophagogastric Adenocarcinoma	Esophagus/Stomach	LY225910	1.20622	CCK RECEPTOR ANTAGONIST	CCKBR
67359	ACH-000139	925346	PAAD	Pancreatic Adenocarcinoma	Pancreatic Adenocarcinoma	Pancreas	ZOMEPIRAC	1.20618	PROSTAGLANDIN SYNTHESIS INHIBITOR	PTGDR2
152926	ACH-000293	924187	UCEC	Endometrial Carcinoma	Endometrial Carcinoma	Uterus	EIPA	1.20617	SODIUM/HYDROGEN EXCHANGER INHIBITOR, TRANSIENT RECEPTOR POTENTIAL POLYCYSTIC INHIBITOR	ADRA2A, ASIC1, PKD2L1
203616	ACH-000389	907042	ASTR	Astrocytoma	Diffuse Glioma	CNS/Brain	TELMISARTAN	1.20586	ANGIOTENSIN RECEPTOR ANTAGONIST	AGTR1, PPARG
369293	ACH-000631	907313	GB	Glioblastoma	Diffuse Glioma	CNS/Brain	MK-0812	1.20565	CC CHEMOKINE RECEPTOR ANTAGONIST	CCR2
178663	ACH-000343	905944	LUAD	Lung Adenocarcinoma	Non-Small Cell Lung Cancer	Lung	CTEP	1.20554	GLUTAMATE RECEPTOR ANTAGONIST	GRM5
42284	ACH-000087	684072	ES	Ewing Sarcoma	Ewing Sarcoma	Bone	2-BFI	1.20538	IMIDAZOLINE RECEPTOR LIGAND	ADRA2A, ADRA2B, ADRA2C, MAOA, MAOB
66897	ACH-000139	925346	PAAD	Pancreatic Adenocarcinoma	Pancreatic Adenocarcinoma	Pancreas	PALIPERIDONE	1.20538	DOPAMINE RECEPTOR ANTAGONIST, SEROTONIN RECEPTOR ANTAGONIST	ADRA1A, ADRA1B, ADRA2A, ADRA2B, ADRA2C, CYP2D6, CYP3A4, CYP3A5, DRD1, DRD2, DRD3, DRD4, HRH1, HTR1A, HTR1D, HTR2A, HTR2C
284640	ACH-000496	724868	LUAD	Lung Adenocarcinoma	Non-Small Cell Lung Cancer	Lung	U-50488-(-)	1.20528	OPIOID RECEPTOR AGONIST	OPRK1
22195	ACH-000040	687588	ASTR	Astrocytoma	Diffuse Glioma	CNS/Brain	1S,2R-PHENYLPROPANOLAMINE	1.20521	ADRENERGIC RECEPTOR AGONIST	ADRA1A, ADRA2A, ADRB1, ADRB2, DRD1
618725	ACH-000978	1240127	UCEC	Endometrial Carcinoma	Endometrial Carcinoma	Uterus	BISOPROLOL	1.20513	ADRENERGIC RECEPTOR ANTAGONIST	ADRB1, ADRB2
619307	ACH-000978	1240127	UCEC	Endometrial Carcinoma	Endometrial Carcinoma	Uterus	TRIFLUOPERAZINE	1.20509	DOPAMINE RECEPTOR ANTAGONIST	ADRA1A, CALM1, CALY, DRD2, DRD4, HRH1, HTR2A, HTR2C, S100A4, TNNC1
212428	ACH-000400	909718	COAD	Colon Adenocarcinoma	Colorectal Adenocarcinoma	Bowel	SB-657510	1.20508	UROTENSIN RECEPTOR ANTAGONIST	UTS2R
418378	ACH-000704	910548	SOC	Serous Ovarian Cancer	Ovarian Epithelial Tumor	Ovary/Fallopian Tube	CGP-7930	1.2049	GABA RECEPTOR MODULATOR	GABBR1
175932	ACH-000332	909904	PAAD	Pancreatic Adenocarcinoma	Pancreatic Adenocarcinoma	Pancreas	RS-17053	1.20486	ADRENERGIC RECEPTOR ANTAGONIST	ADRA1A, ADRA1D
119780	ACH-000242	687455	BLCA	Bladder Urothelial Carcinoma	Bladder Urothelial Carcinoma	Bladder/Urinary Tract	CINANSERIN	1.2048	SEROTONIN RECEPTOR ANTAGONIST	HTR2A
503165	ACH-000827	1299081	MEL	Melanoma	Melanoma	Skin	BECLOMETHASONE-DIPROPIONATE	1.20431	GLUCOCORTICOID RECEPTOR AGONIST	GPR97, NR3C1
581430	ACH-000929	1298351	NSCLC	Non-Small Cell Lung Cancer	Non-Small Cell Lung Cancer	Lung	BUFLOMEDIL	1.20424	ADRENERGIC RECEPTOR ANTAGONIST, CALCIUM CHANNEL BLOCKER	ADRA1A
634880	ACH-000998	910554	COAD	Colon Adenocarcinoma	Colorectal Adenocarcinoma	Bowel	TRIFLUPROMAZINE	1.20423	DOPAMINE RECEPTOR ANTAGONIST	CHRM1, CHRM2, DRD1, DRD2, HTR2B
599240	ACH-000956	924100	PRAD	Prostate Adenocarcinoma	Prostate Adenocarcinoma	Prostate	CARAMIPHEN	1.20402	CHOLINERGIC RECEPTOR ANTAGONIST	CHRM1, CHRM2
284543	ACH-000496	724868	LUAD	Lung Adenocarcinoma	Non-Small Cell Lung Cancer	Lung	SDZ-WAG-994	1.20395	ADENOSINE RECEPTOR AGONIST	ADORA1
9758	ACH-000018	724812	BLCA	Bladder Urothelial Carcinoma	Bladder Urothelial Carcinoma	Bladder/Urinary Tract	MOZAVAPTAN	1.20376	VASOPRESSIN RECEPTOR ANTAGONIST	AVPR1A, AVPR1B, AVPR2
24724	ACH-000042	1298475	PAAD	Pancreatic Adenocarcinoma	Pancreatic Adenocarcinoma	Pancreas	CARBACHOL	1.20365	CHOLINERGIC RECEPTOR AGONIST	CHRM1, CHRM2, CHRM3, CHRM4, CHRM5, CHRNA2
556407	ACH-000895	1290771	COAD	Colon Adenocarcinoma	Colorectal Adenocarcinoma	Bowel	PROXYFAN	1.20354	HISTAMINE RECEPTOR MODULATOR	HRH3
332660	ACH-000572	906865	MEL	Melanoma	Melanoma	Skin	BQ-788	1.20354	ENDOTHELIN RECEPTOR ANTAGONIST	EDNRB
353730	ACH-000613	907060	OS	Osteosarcoma	Osteosarcoma	Bone	ZK-811752	1.20351	CC CHEMOKINE RECEPTOR ANTAGONIST	CCR1
353731	ACH-000613	907060	OS	Osteosarcoma	Osteosarcoma	Bone	ZK811752	1.20351	CC CHEMOKINE RECEPTOR ANTAGONIST	CCR1
460492	ACH-000766	687799	LUAD	Lung Adenocarcinoma	Non-Small Cell Lung Cancer	Lung	TC-O-9311	1.2034	G PROTEIN-COUPLED RECEPTOR AGONIST	GPR139
141457	ACH-000276	749717	IDC	Breast Invasive Ductal Carcinoma	Invasive Breast Carcinoma	Breast	REGADENOSON	1.20336	ADENOSINE RECEPTOR AGONIST	ADORA1, ADORA2A, ADORA2B, ADORA3
55970	ACH-000114	1240218	PAAD	Pancreatic Adenocarcinoma	Pancreatic Adenocarcinoma	Pancreas	PANCURONIUM	1.20333	ACETYLCHOLINE RECEPTOR ANTAGONIST	CHRM2, CHRM3, CHRNA1, CHRNA2
198251	ACH-000376	905985	GB	Glioblastoma	Diffuse Glioma	CNS/Brain	CGP-71683	1.20329	NEUROPEPTIDE RECEPTOR ANTAGONIST	NPY5R
594735	ACH-000950	907790	COAD	Colon Adenocarcinoma	Colorectal Adenocarcinoma	Bowel	L-368899	1.20327	OXYTOCIN RECEPTOR ANTAGONIST	AVPR1A, AVPR2, OXTR
74088	ACH-000155	910907	PAAD	Pancreatic Adenocarcinoma	Pancreatic Adenocarcinoma	Pancreas	CGS-15943	1.20324	ADENOSINE RECEPTOR ANTAGONIST	ADORA1, ADORA2A, ADORA2B, ADORA3
180833	ACH-000347	1298534	PANET	Pancreatic Neuroendocrine Tumor	Pancreatic Neuroendocrine Tumor	Pancreas	MEDETOMIDINE	1.20299	ADRENERGIC RECEPTOR AGONIST	ADRA1A, ADRA1B, ADRA1D, ADRA2A, ADRA2B, ADRA2C
332509	ACH-000572	906865	MEL	Melanoma	Melanoma	Skin	LEMBOREXANT	1.20292	OREXIN RECEPTOR ANTAGONIST	HCRTR1, HCRTR2
137736	ACH-000270	1298136	PAAD	Pancreatic Adenocarcinoma	Pancreatic Adenocarcinoma	Pancreas	DYPHYLLINE	1.20216	ADENOSINE RECEPTOR ANTAGONIST, PHOSPHODIESTERASE INHIBITOR	ADORA1, ADORA2A, PDE3A, PDE4A, PDE4B, PDE4C, PDE4D, PDE7A, PDE7B
175487	ACH-000332	909904	PAAD	Pancreatic Adenocarcinoma	Pancreatic Adenocarcinoma	Pancreas	MRS-3777	1.20212	ADENOSINE RECEPTOR ANTAGONIST	ADORA1, ADORA2A, ADORA2B, ADORA3
175488	ACH-000332	909904	PAAD	Pancreatic Adenocarcinoma	Pancreatic Adenocarcinoma	Pancreas	MRS3777	1.20212	ADENOSINE RECEPTOR ANTAGONIST	ADORA1, ADORA2A, ADORA2B, ADORA3
418516	ACH-000704	910548	SOC	Serous Ovarian Cancer	Ovarian Epithelial Tumor	Ovary/Fallopian Tube	RS-102221	1.20209	SEROTONIN RECEPTOR ANTAGONIST	HTR2A, HTR2B, HTR2C
58765	ACH-000118	907285	PAAD	Pancreatic Adenocarcinoma	Pancreatic Adenocarcinoma	Pancreas	GW-405833	1.20207	CANNABINOID RECEPTOR AGONIST	CNR2
197899	ACH-000376	905985	GB	Glioblastoma	Diffuse Glioma	CNS/Brain	DIADENOSINE-TETRAPHOSPHATE	1.20173	ADENOSINE KINASE INHIBITOR	P2RY13, P2RY2
465927	ACH-000775	724855	LUCA	Lung Carcinoid	Lung Neuroendocrine Tumor	Lung	ACDPP	1.20127	GLUTAMATE RECEPTOR ANTAGONIST	GRM5
630356	ACH-000991	1660036	COAD	Colon Adenocarcinoma	Colorectal Adenocarcinoma	Bowel	DIHYDROXYPHENYLGLYCINE	1.20106	GLUTAMATE RECEPTOR AGONIST	GRM1, GRM5
45743	ACH-000092	908462	PLBMESO	Pleural Mesothelioma, Biphasic Type	Pleural Mesothelioma	Pleura	AMOXAPINE	1.20069	NOREPINEPHRINE REPUTAKE INHIBITOR	ADRA1A, ADRA1B, ADRA1D, ADRA2A, ADRA2B, ADRA2C, CHRM1, CHRM2, CHRM3, CHRM4, CHRM5, DRD1, DRD2, DRD3, DRD4, DRD5, GABRA1, GABRA2, GABRA3, GABRA4, GABRA5, GABRA6, GABRB1, GABRB2, GABRB3, GABRD, GABRE, GABRG1, GABRG2, GABRG3, GABRP, GABRQ, HRH1, HRH4, HTR1A, HTR1B, HTR2A, HTR2B, HTR2C, HTR3A, HTR6, HTR7, SLC6A2, SLC6A3, SLC6A4
227675	ACH-000421	909755	READ	Rectal Adenocarcinoma	Colorectal Adenocarcinoma	Bowel	BASIMGLURANT	1.20061	GLUTAMATE RECEPTOR ANTAGONIST	GRM5
360083	ACH-000620	1298151	HCC	Hepatocellular Carcinoma	Hepatocellular Carcinoma	Liver	PANCURONIUM	1.20051	ACETYLCHOLINE RECEPTOR ANTAGONIST	CHRM2, CHRM3, CHRNA1, CHRNA2
149600	ACH-000288	905951	BRCNOS	Breast Invasive Carcinoma, NOS	Invasive Breast Carcinoma	Breast	PINDOLOL-(-)	1.20047	ADRENERGIC RECEPTOR ANTAGONIST, SEROTONIN RECEPTOR ANTAGONIST	HTR1A
60355	ACH-000120	906820	NBL	Neuroblastoma	Neuroblastoma	Peripheral Nervous System	CID-2745687	1.20035	G PROTEIN-COUPLED RECEPTOR ANTAGONIST	GPR35
381382	ACH-000650	1240153	MEL	Melanoma	Melanoma	Skin	SERATRODAST	1.20034	PROSTANOID RECEPTOR ANTAGONIST	TBXA2R
449431	ACH-000750	905974	MEL	Melanoma	Melanoma	Skin	KI-16425	1.19954	LYSOPHOSPHATIDIC ACID RECEPTOR ANTAGONIST	LPAR1, LPAR3
257567	ACH-000464	910943	GB	Glioblastoma	Diffuse Glioma	CNS/Brain	DICYCLOVERINE	1.19939	ACETYLCHOLINE RECEPTOR ANTAGONIST	CHRM1, CHRM2, CHRM3
461779	ACH-000769	687787	LUSC	Lung Squamous Cell Carcinoma	Non-Small Cell Lung Cancer	Lung	MEDETOMIDINE	1.19936	ADRENERGIC RECEPTOR AGONIST	ADRA1A, ADRA1B, ADRA1D, ADRA2A, ADRA2B, ADRA2C
230878	ACH-000427	908461	TSTAD	Tubular Stomach Adenocarcinoma	Esophagogastric Adenocarcinoma	Esophagus/Stomach	MECLIZINE	1.19887	CONSTITUTIVE ANDROSTANE RECEPTOR (CAR) AGONIST	HRH1, NR1I3
231165	ACH-000427	908461	TSTAD	Tubular Stomach Adenocarcinoma	Esophagogastric Adenocarcinoma	Esophagus/Stomach	CINANSERIN	1.1987	SEROTONIN RECEPTOR ANTAGONIST	HTR2A
150946	ACH-000291	1240197	SOC	Serous Ovarian Cancer	Ovarian Epithelial Tumor	Ovary/Fallopian Tube	AM-1241	1.19857	CANNABINOID RECEPTOR AGONIST	CNR1, CNR2
122926	ACH-000248	910704	BRCA	Invasive Breast Carcinoma	Invasive Breast Carcinoma	Breast	TC-G-1005	1.19838	G PROTEIN-COUPLED RECEPTOR AGONIST	GPBAR1
183796	ACH-000350	910689	COAD	Colon Adenocarcinoma	Colorectal Adenocarcinoma	Bowel	NALTREXONE	1.19834	OPIOID RECEPTOR ANTAGONIST	OPRD1, OPRK1, OPRM1, SIGMAR1
306765	ACH-000535	906693	PAAD	Pancreatic Adenocarcinoma	Pancreatic Adenocarcinoma	Pancreas	HYDROXYZINE	1.19833	ANTIHISTAMINE	HRH1
56141	ACH-000114	1240218	PAAD	Pancreatic Adenocarcinoma	Pancreatic Adenocarcinoma	Pancreas	CARMOXIROLE	1.19821	DOPAMINE RECEPTOR AGONIST	DRD2
664162	ACH-001307	924102	THAP	Anaplastic Thyroid Cancer	Anaplastic Thyroid Cancer	Thyroid	CGS-15943	1.19805	ADENOSINE RECEPTOR ANTAGONIST	ADORA1, ADORA2A, ADORA2B, ADORA3
81323	ACH-000171	909781	RCC	Renal Cell Carcinoma	Renal Cell Carcinoma	Kidney	BP-897	1.19797	DOPAMINE RECEPTOR AGONIST	ADRA1A, ADRA1D, ADRA2A, DRD1, DRD2, DRD3, DRD4, HTR1A, HTR2B
375297	ACH-000644	687448	SKCM	Cutaneous Melanoma	Melanoma	Skin	GUANABEN-ACETATE	1.19774	ADRENERGIC RECEPTOR AGONIST	ADRA2A, ADRA2B, ADRA2C
595277	ACH-000950	907790	COAD	Colon Adenocarcinoma	Colorectal Adenocarcinoma	Bowel	2-CHLORO-N6-CYCLOPENTYLADENOSINE	1.19748	ADENOSINE RECEPTOR AGONIST	ADORA1, ADORA2A, ADORA2B, ADORA3
233076	ACH-000429	910920	RCC	Renal Cell Carcinoma	Renal Cell Carcinoma	Kidney	BETAXOLOL	1.1973	ACETYLCHOLINE RECEPTOR ANTAGONIST, ADRENERGIC RECEPTOR ANTAGONIST	ADRB1, ADRB2, CHRNA2
461759	ACH-000769	687787	LUSC	Lung Squamous Cell Carcinoma	Non-Small Cell Lung Cancer	Lung	OXYPHENONIUM	1.19727	CHOLINERGIC RECEPTOR ANTAGONIST	CHRM1, CHRM3
447080	ACH-000748	909717	OS	Osteosarcoma	Osteosarcoma	Bone	MOZAVAPTAN	1.19719	VASOPRESSIN RECEPTOR ANTAGONIST	AVPR1A, AVPR1B, AVPR2
95245	ACH-000200	908449	GB	Glioblastoma	Diffuse Glioma	CNS/Brain	DIPRAGLURANT	1.19702	GLUTAMATE RECEPTOR NEGATIVE ALLOSTERIC MODULATOR	GRM5
427873	ACH-000720	687459	BLCA	Bladder Urothelial Carcinoma	Bladder Urothelial Carcinoma	Bladder/Urinary Tract	VU0364770	1.19698	GLUTAMATE RECEPTOR POSITIVE ALLOSTERIC MODULATOR	GRM4
312821	ACH-000545	909780	BLCA	Bladder Urothelial Carcinoma	Bladder Urothelial Carcinoma	Bladder/Urinary Tract	SUFENTANIL	1.19684	OPIOID RECEPTOR MODULATOR	OPRD1, OPRK1, OPRM1
575475	ACH-000919	1240155	STAD	Stomach Adenocarcinoma	Esophagogastric Adenocarcinoma	Esophagus/Stomach	U-50488-(-)	1.19669	OPIOID RECEPTOR AGONIST	OPRK1
55902	ACH-000114	1240218	PAAD	Pancreatic Adenocarcinoma	Pancreatic Adenocarcinoma	Pancreas	CHLORPROTHIXENE	1.19665	DOPAMINE RECEPTOR ANTAGONIST	CHRM1, CHRM2, CHRM3, CHRM4, CHRM5, DRD1, DRD2, DRD3, HRH1, HTR2A, HTR2B, HTR2C
203613	ACH-000389	907042	ASTR	Astrocytoma	Diffuse Glioma	CNS/Brain	NIZATIDINE	1.19649	HISTAMINE RECEPTOR ANTAGONIST	HRH2
38887	ACH-000082	1290807	OS	Osteosarcoma	Osteosarcoma	Bone	RIMONABANT	1.19646	CANNABINOID RECEPTOR ANTAGONIST	CNR1, GPR55
519287	ACH-000847	907055	STAD	Stomach Adenocarcinoma	Esophagogastric Adenocarcinoma	Esophagus/Stomach	NITROCARAMIPHEN	1.19626	CHOLINERGIC RECEPTOR ANTAGONIST	CHRM1
85278	ACH-000176	1298226	LUSC	Lung Squamous Cell Carcinoma	Non-Small Cell Lung Cancer	Lung	GS-39783	1.19622	GABA RECEPTOR MODULATOR	GABBR1
519741	ACH-000847	907055	STAD	Stomach Adenocarcinoma	Esophagogastric Adenocarcinoma	Esophagus/Stomach	PELANSERIN	1.1961	SEROTONIN RECEPTOR ANTAGONIST	HTR2A
105553	ACH-000217	1240159	HCC	Hepatocellular Carcinoma	Hepatocellular Carcinoma	Liver	FENIGAM	1.19578	BENZODIAZEPINE RECEPTOR AGONIST	GABBR1, GABBR2
372318	ACH-000637	753575	ESCC	Esophageal Squamous Cell Carcinoma	Esophageal Squamous Cell Carcinoma	Esophagus/Stomach	NGD-98-2	1.19564	CORTICOTROPIN RELEASING FACTOR RECEPTOR ANTAGONIST	CRHR1
57657	ACH-000117	1290798	BRCA	Invasive Breast Carcinoma	Invasive Breast Carcinoma	Breast	TRAVOPROST	1.19562	PROSTANOID RECEPTOR AGONIST	PTGFR
248544	ACH-000450	908124	MEL	Melanoma	Melanoma	Skin	ONO-8130	1.19529	PROSTANOID RECEPTOR ANTAGONIST	PTGER1
153014	ACH-000294	1323913	AML	Acute Myeloid Leukemia	Acute Myeloid Leukemia	Myeloid	GNTI	1.19518	OPIOID RECEPTOR ANTAGONIST	OPRK1, OPRM1
527089	ACH-000856	910927	BRCA	Invasive Breast Carcinoma	Invasive Breast Carcinoma	Breast	VU10010	1.19503	ACETYLCHOLINE RECEPTOR ALLOSTERIC MODULATOR	CHRM4
230802	ACH-000427	908461	TSTAD	Tubular Stomach Adenocarcinoma	Esophagogastric Adenocarcinoma	Esophagus/Stomach	5'-CHLORO-5'-DEOXY-ENBA-(+/-)	1.19467	ADENOSINE RECEPTOR AGONIST	ADORA1
230773	ACH-000427	908461	TSTAD	Tubular Stomach Adenocarcinoma	Esophagogastric Adenocarcinoma	Esophagus/Stomach	METHSCOPOLAMINE	1.19435	ACETYLCHOLINE RECEPTOR ANTAGONIST	CHRM1, CHRM2, CHRM3
46115	ACH-000092	908462	PLBMESO	Pleural Mesothelioma, Biphasic Type	Pleural Mesothelioma	Pleura	GABAPENTIN	1.19433	CALCIUM CHANNEL BLOCKER	ADORA1, CACNA1A, CACNA1B, CACNA1C, CACNA1D, CACNA1E, CACNA1F, CACNA1G, CACNA1H, CACNA1I, CACNA1S, CACNA2D1, CACNA2D2, CACNA2D3, CACNA2D4, CACNB1, CACNB2, CACNB3, CACNB4, CACNG1, CACNG2, CACNG3, CACNG4, CACNG5, CACNG6, CACNG7, CACNG8, GRIN1, GRIN2A, GRIN2B, GRIN2C, GRIN2D, GRIN3A, GRIN3B
233451	ACH-000429	910920	RCC	Renal Cell Carcinoma	Renal Cell Carcinoma	Kidney	DAU-5884	1.19421	ACETYLCHOLINE RECEPTOR ANTAGONIST	CHRM3
527366	ACH-000858	753569	LUSC	Lung Squamous Cell Carcinoma	Non-Small Cell Lung Cancer	Lung	TALINOLOL	1.19408	ADRENERGIC RECEPTOR ANTAGONIST	ADRB1
490425	ACH-000810	909726	SKCM	Cutaneous Melanoma	Melanoma	Skin	KI-16425	1.19407	LYSOPHOSPHATIDIC ACID RECEPTOR ANTAGONIST	LPAR1, LPAR3
114604	ACH-000231	907271	GB	Glioblastoma	Diffuse Glioma	CNS/Brain	CJ-033466	1.19405	SEROTONIN RECEPTOR AGONIST	HTR4
572900	ACH-000916	908472	LUAD	Lung Adenocarcinoma	Non-Small Cell Lung Cancer	Lung	CONIVAPTAN	1.19386	VASOPRESSIN RECEPTOR ANTAGONIST	AVPR1A, AVPR2
428041	ACH-000720	687459	BLCA	Bladder Urothelial Carcinoma	Bladder Urothelial Carcinoma	Bladder/Urinary Tract	LY255283	1.19374	LEUKOTRIENE RECEPTOR ANTAGONIST	LTB4R, LTB4R2
119770	ACH-000242	687455	BLCA	Bladder Urothelial Carcinoma	Bladder Urothelial Carcinoma	Bladder/Urinary Tract	SDZ-WAG-994	1.19365	ADENOSINE RECEPTOR AGONIST	ADORA1
84601	ACH-000176	1298226	LUSC	Lung Squamous Cell Carcinoma	Non-Small Cell Lung Cancer	Lung	BETAXOLOL	1.19364	ACETYLCHOLINE RECEPTOR ANTAGONIST, ADRENERGIC RECEPTOR ANTAGONIST	ADRB1, ADRB2, CHRNA2
580392	ACH-000927	946359	IDC	Breast Invasive Ductal Carcinoma	Invasive Breast Carcinoma	Breast	CHLORPROTHIXENE	1.19352	DOPAMINE RECEPTOR ANTAGONIST	CHRM1, CHRM2, CHRM3, CHRM4, CHRM5, DRD1, DRD2, DRD3, HRH1, HTR2A, HTR2B, HTR2C
564778	ACH-000903	906864	THFO	Follicular Thyroid Cancer	Well-Differentiated Thyroid Cancer	Thyroid	ACDPP	1.19337	GLUTAMATE RECEPTOR ANTAGONIST	GRM5
619675	ACH-000978	1240127	UCEC	Endometrial Carcinoma	Endometrial Carcinoma	Uterus	ACT-132577	1.19333	ENDOTHELIN RECEPTOR ANTAGONIST	EDNRA, EDNRB
151164	ACH-000291	1240197	SOC	Serous Ovarian Cancer	Ovarian Epithelial Tumor	Ovary/Fallopian Tube	DONITRIPTAN	1.19332	SEROTONIN RECEPTOR AGONIST	HTR1A, HTR1B, HTR1D, HTR1E, HTR1F, HTR2A, HTR5A, HTR6
564162	ACH-000903	906864	THFO	Follicular Thyroid Cancer	Well-Differentiated Thyroid Cancer	Thyroid	BOPINDOLOL	1.19331	ADRENERGIC RECEPTOR ANTAGONIST	ADRB1, ADRB2, ADRB3, HTR1A, HTR1B
108409	ACH-000221	1240217	HCC	Hepatocellular Carcinoma	Hepatocellular Carcinoma	Liver	ZOLMITRIPTAN	1.19319	SEROTONIN RECEPTOR AGONIST	HTR1A, HTR1B, HTR1D, HTR1E, HTR1F
527885	ACH-000858	753569	LUSC	Lung Squamous Cell Carcinoma	Non-Small Cell Lung Cancer	Lung	RO-10-5824	1.19315	DOPAMINE RECEPTOR AGONIST	DRD4
57380	ACH-000117	1290798	BRCA	Invasive Breast Carcinoma	Invasive Breast Carcinoma	Breast	MIANSERIN	1.19305	SEROTONIN RECEPTOR ANTAGONIST	ADRA1A, ADRA1B, ADRA1D, ADRA2A, ADRA2B, ADRA2C, DRD1, DRD2, DRD3, DRD5, HRH1, HRH2, HRH4, HTR1A, HTR1F, HTR2A, HTR2B, HTR2C, HTR6, HTR7, OPRK1, SLC6A2, SLC6A3, SLC6A4
430912	ACH-000724	907066	BLCA	Bladder Urothelial Carcinoma	Bladder Urothelial Carcinoma	Bladder/Urinary Tract	NTNCB	1.19291	NEUROPEPTIDE RECEPTOR ANTAGONIST	NPY5R
138277	ACH-000270	1298136	PAAD	Pancreatic Adenocarcinoma	Pancreatic Adenocarcinoma	Pancreas	VORTIOXETINE	1.19221	SEROTONIN RECEPTOR AGONIST, SEROTONIN RECEPTOR ANTAGONIST	HTR1A, HTR1B, HTR2A, HTR2C, HTR3A, HTR5A, HTR6, HTR7, SLC6A4
261566	ACH-000469	909905	GB	Glioblastoma	Diffuse Glioma	CNS/Brain	LEVOMEQUITAZINE	1.1921	HISTAMINE RECEPTOR ANTAGONIST	HRH1
519018	ACH-000847	907055	STAD	Stomach Adenocarcinoma	Esophagogastric Adenocarcinoma	Esophagus/Stomach	BRL-52537	1.19199	OPIOID RECEPTOR AGONIST	OPRK1
315104	ACH-000548	753535	OCSC	Oral Cavity Squamous Cell Carcinoma	Head and Neck Squamous Cell Carcinoma	Head and Neck	PIRENPERONE	1.19181	SEROTONIN RECEPTOR ANTAGONIST	HTR2A, HTR7
119423	ACH-000242	687455	BLCA	Bladder Urothelial Carcinoma	Bladder Urothelial Carcinoma	Bladder/Urinary Tract	SPHINGOSYLPHOSPHORYLCHOLINE	1.19143	GENE EXPRESSION STIMULANT	GPR12
84853	ACH-000176	1298226	LUSC	Lung Squamous Cell Carcinoma	Non-Small Cell Lung Cancer	Lung	ZD-7155	1.19142	ANGIOTENSIN RECEPTOR ANTAGONIST	AGTR1
234200	ACH-000429	910920	RCC	Renal Cell Carcinoma	Renal Cell Carcinoma	Kidney	LY288513	1.19133	CCK RECEPTOR ANTAGONIST	CCKBR
669265	ACH-001374	909255	OMGCT	Mixed Germ Cell Tumor	Ovarian Germ Cell Tumor	Ovary/Fallopian Tube	VU152100	1.19129	ACETYLCHOLINE RECEPTOR ALLOSTERIC MODULATOR	CHRM4
669184	ACH-001374	909255	OMGCT	Mixed Germ Cell Tumor	Ovarian Germ Cell Tumor	Ovary/Fallopian Tube	BQ-788	1.19115	ENDOTHELIN RECEPTOR ANTAGONIST	EDNRB
302544	ACH-000528	906791	LUAD	Lung Adenocarcinoma	Non-Small Cell Lung Cancer	Lung	SDZ-WAG-994	1.19107	ADENOSINE RECEPTOR AGONIST	ADORA1
37742	ACH-000078	908135	NBL	Neuroblastoma	Neuroblastoma	Peripheral Nervous System	PRASUGREL	1.191	PURINERGIC RECEPTOR ANTAGONIST	P2RY12
273692	ACH-000481	687815	LUSC	Lung Squamous Cell Carcinoma	Non-Small Cell Lung Cancer	Lung	LY344864	1.19091	SEROTONIN RECEPTOR AGONIST	HTR1A, HTR1B, HTR1D, HTR1E, HTR1F, HTR2A, HTR2B, HTR2C, HTR7
490828	ACH-000810	909726	SKCM	Cutaneous Melanoma	Melanoma	Skin	BETULINIC-ACID	1.19079	APOPTOSIS STIMULANT, NFKB PATHWAY INHIBITOR	GPBAR1
418410	ACH-000704	910548	SOC	Serous Ovarian Cancer	Ovarian Epithelial Tumor	Ovary/Fallopian Tube	ARIPIPRAZOLE	1.19062	SEROTONIN RECEPTOR AGONIST, SEROTONIN RECEPTOR ANTAGONIST	ADRA1A, ADRA1B, ADRA2A, ADRA2B, ADRA2C, CHRM1, CHRM2, CHRM3, CHRM4, CHRM5, DRD1, DRD2, DRD3, DRD4, DRD5, HRH1, HTR1A, HTR1B, HTR1D, HTR1E, HTR2A, HTR2C, HTR3A, HTR6, HTR7
519311	ACH-000847	907055	STAD	Stomach Adenocarcinoma	Esophagogastric Adenocarcinoma	Esophagus/Stomach	DEOXYEPINEPHRINE	1.1906	ADRENERGIC RECEPTOR AGONIST, DOPAMINE RECEPTOR AGONIST	ADRA1A, DRD1, DRD2
634647	ACH-000998	910554	COAD	Colon Adenocarcinoma	Colorectal Adenocarcinoma	Bowel	TIMOLOL	1.19049	ADRENERGIC RECEPTOR ANTAGONIST	ADRB1, ADRB2
679124	ACH-001715	906827	OS	Osteosarcoma	Osteosarcoma	Bone	SB-297006	1.19026	CC CHEMOKINE RECEPTOR ANTAGONIST	CCR3
273033	ACH-000481	687815	LUSC	Lung Squamous Cell Carcinoma	Non-Small Cell Lung Cancer	Lung	CANDESARTAN-CILEXETIL	1.19017	ANGIOTENSIN RECEPTOR ANTAGONIST	AGTR1, AGTR2
273034	ACH-000481	687815	LUSC	Lung Squamous Cell Carcinoma	Non-Small Cell Lung Cancer	Lung	CANDESARTAN-CILEXTIL	1.19017	ANGIOTENSIN RECEPTOR ANTAGONIST	AGTR1, AGTR2
96399	ACH-000201	910784	ERMS	Embryonal Rhabdomyosarcoma	Rhabdomyosarcoma	Soft Tissue	BML-190	1.19014	CANNABINOID RECEPTOR INVERSE AGONIST	CNR2
124007	ACH-000249	1290769	COAD	Colon Adenocarcinoma	Colorectal Adenocarcinoma	Bowel	CALHEX-231	1.19001	CALCIUM SENSING RECEPTOR NEGATIVE ALLOSTERIC MODULATOR	CASR
106057	ACH-000217	1240159	HCC	Hepatocellular Carcinoma	Hepatocellular Carcinoma	Liver	VU0364439	1.18992	GLUTAMATE RECEPTOR POSITIVE ALLOSTERIC MODULATOR	GRM4
111624	ACH-000227	907314	NBL	Neuroblastoma	Neuroblastoma	Peripheral Nervous System	HISTAMINE	1.18992	HISTAMINE RECEPTOR AGONIST	HRH1, HRH2, HRH3, HRH4
375278	ACH-000644	687448	SKCM	Cutaneous Melanoma	Melanoma	Skin	IRBESARTAN	1.18992	ANGIOTENSIN RECEPTOR ANTAGONIST	AGTR1, JUN, SLC10A1
191248	ACH-000364	909776	OS	Osteosarcoma	Osteosarcoma	Bone	SCH-58261	1.18977	ADENOSINE RECEPTOR ANTAGONIST	ADORA1, ADORA2A, ADORA2B, ADORA3
267555	ACH-000475	1298146	HCC	Hepatocellular Carcinoma	Hepatocellular Carcinoma	Liver	MIZOLASTINE	1.18949	HISTAMINE RECEPTOR ANTAGONIST	HRH1
600703	ACH-000958	909751	COAD	Colon Adenocarcinoma	Colorectal Adenocarcinoma	Bowel	L-CYSTEINESULFINIC-ACID	1.18943	GLUTAMATE RECEPTOR AGONIST	GRM1, GRM5, GSR, HMGCS2, PAPOLA, PRDX2
72162	ACH-000149	717431	NBL	Neuroblastoma	Neuroblastoma	Peripheral Nervous System	WAY-629	1.18938	SEROTONIN RECEPTOR AGONIST	HTR2C
111429	ACH-000227	907314	NBL	Neuroblastoma	Neuroblastoma	Peripheral Nervous System	ICI-89406	1.18886	ADRENERGIC RECEPTOR ANTAGONIST	ADRB1, ADRB2
203140	ACH-000389	907042	ASTR	Astrocytoma	Diffuse Glioma	CNS/Brain	TRIMEBUTINE	1.18841	OPIOID RECEPTOR AGONIST	OPRD1, OPRK1, OPRM1
240100	ACH-000437	909745	ASTR	Astrocytoma	Diffuse Glioma	CNS/Brain	PNU-177864	1.18822	DOPAMINE RECEPTOR ANTAGONIST	DRD3
527328	ACH-000858	753569	LUSC	Lung Squamous Cell Carcinoma	Non-Small Cell Lung Cancer	Lung	FENIGAM	1.18815	BENZODIAZEPINE RECEPTOR AGONIST	GABBR1, GABBR2
64870	ACH-000137	687562	GB	Glioblastoma	Diffuse Glioma	CNS/Brain	ZOLMITRIPTAN	1.18815	SEROTONIN RECEPTOR AGONIST	HTR1A, HTR1B, HTR1D, HTR1E, HTR1F
630309	ACH-000991	1660036	COAD	Colon Adenocarcinoma	Colorectal Adenocarcinoma	Bowel	TABIMORELIN	1.18786	GROWTH HORMONE SECRETAGOGUE RECEPTOR AGONIST	GHSR
178719	ACH-000343	905944	LUAD	Lung Adenocarcinoma	Non-Small Cell Lung Cancer	Lung	ABT-724	1.18777	DOPAMINE RECEPTOR AGONIST	DRD4
8540	ACH-000015	908471	LCLC	Large Cell Lung Carcinoma	Non-Small Cell Lung Cancer	Lung	METHACHOLINE	1.18746	ACETYLCHOLINE RECEPTOR AGONIST	CHRM2, CHRM3, CHRM4
519483	ACH-000847	907055	STAD	Stomach Adenocarcinoma	Esophagogastric Adenocarcinoma	Esophagus/Stomach	GENIPOSIDE	1.18716	GLP RECEPTOR AGONIST	GLP1R
234907	ACH-000430	909774	HGSOC	High-Grade Serous Ovarian Cancer	Ovarian Epithelial Tumor	Ovary/Fallopian Tube	2-CHLORO-N6-CYCLOPENTYLADENOSINE	1.18686	ADENOSINE RECEPTOR AGONIST	ADORA1, ADORA2A, ADORA2B, ADORA3
36010	ACH-000070	906800	BLL	B-Lymphoblastic Leukemia/Lymphoma	B-Lymphoblastic Leukemia/Lymphoma	Lymphoid	METHYSERGIDE	1.18655	SEROTONIN RECEPTOR ANTAGONIST	HTR1B, HTR1D, HTR1E, HTR1F, HTR2A, HTR2B, HTR2C, HTR5A, HTR6, HTR7
329659	ACH-000570	687592	GB	Glioblastoma	Diffuse Glioma	CNS/Brain	VU0361737	1.18625	GLUTAMATE RECEPTOR POSITIVE ALLOSTERIC MODULATOR	GRM4
284276	ACH-000496	724868	LUAD	Lung Adenocarcinoma	Non-Small Cell Lung Cancer	Lung	SPIROXATRINE	1.18606	SEROTONIN RECEPTOR ANTAGONIST	ADRA1A, ADRA1B, ADRA1D, ADRA2A, ADRA2B, ADRA2C, HTR1A, HTR2B
484880	ACH-000803	910692	SCLC	Small Cell Lung Cancer	Lung Neuroendocrine Tumor	Lung	WIN-64338	1.18577	BRADYKININ RECEPTOR ANTAGONIST	BDKRB2
519379	ACH-000847	907055	STAD	Stomach Adenocarcinoma	Esophagogastric Adenocarcinoma	Esophagus/Stomach	ALFAXALONE	1.18572	BENZODIAZEPINE RECEPTOR AGONIST, CHLORIDE CHANNEL AGONIST	GABBR1
38707	ACH-000082	1290807	OS	Osteosarcoma	Osteosarcoma	Bone	MOZAVAPTAN	1.18566	VASOPRESSIN RECEPTOR ANTAGONIST	AVPR1A, AVPR1B, AVPR2
444959	ACH-000744	687798	LUAD	Lung Adenocarcinoma	Non-Small Cell Lung Cancer	Lung	NEBIVOLOL	1.18559	ADRENERGIC RECEPTOR ANTAGONIST	ADRB1, ADRB2
303360	ACH-000530	687983	SCLC	Small Cell Lung Cancer	Lung Neuroendocrine Tumor	Lung	SACLOFEN	1.18534	GABA RECEPTOR ANTAGONIST	GABBR1, GABBR2, KCTD12, KCTD16, KCTD8
137178	ACH-000269	910933	GB	Glioblastoma	Diffuse Glioma	CNS/Brain	DIADENOSINE-TETRAPHOSPHATE	1.18528	ADENOSINE KINASE INHIBITOR	P2RY13, P2RY2
396570	ACH-000672	910779	LCLC	Large Cell Lung Carcinoma	Non-Small Cell Lung Cancer	Lung	PD-128907	1.1851	DOPAMINE RECEPTOR AGONIST	DRD2, DRD3
36683	ACH-000075	687590	GB	Glioblastoma	Diffuse Glioma	CNS/Brain	BUFLOMEDIL	1.1849	ADRENERGIC RECEPTOR ANTAGONIST, CALCIUM CHANNEL BLOCKER	ADRA1A
353251	ACH-000613	907060	OS	Osteosarcoma	Osteosarcoma	Bone	ZM-241385	1.18443	ADENOSINE RECEPTOR ANTAGONIST	ADORA1, ADORA2A, ADORA2B, ADORA3
140062	ACH-000273	905984	GSARC	Gliosarcoma	Diffuse Glioma	CNS/Brain	DIHYDREXIDINE	1.18434	DOPAMINE RECEPTOR AGONIST	DRD1, DRD2, DRD3, DRD4, DRD5
427909	ACH-000720	687459	BLCA	Bladder Urothelial Carcinoma	Bladder Urothelial Carcinoma	Bladder/Urinary Tract	ZAFIRLUKAST	1.18412	LEUKOTRIENE RECEPTOR ANTAGONIST	CYSLTR1, CYSLTR2
679018	ACH-001711	683667	PNET	Primitive Neuroectodermal Tumor	Embryonal Tumor	CNS/Brain	NASTORAZEPIDE	1.18409	CCK RECEPTOR ANTAGONIST	CCKBR
306796	ACH-000535	906693	PAAD	Pancreatic Adenocarcinoma	Pancreatic Adenocarcinoma	Pancreas	CLENBUTEROL	1.18394	ADRENERGIC RECEPTOR AGONIST	ADRB1, ADRB2, ADRB3, NGF, TNF
233510	ACH-000429	910920	RCC	Renal Cell Carcinoma	Renal Cell Carcinoma	Kidney	ADL5859	1.18359	OPIOID RECEPTOR AGONIST	OPRD1
575240	ACH-000919	1240155	STAD	Stomach Adenocarcinoma	Esophagogastric Adenocarcinoma	Esophagus/Stomach	L-168049	1.18352	GLUCAGON RECEPTOR ANTAGONIST	GCGR
519718	ACH-000847	907055	STAD	Stomach Adenocarcinoma	Esophagogastric Adenocarcinoma	Esophagus/Stomach	LY255283	1.18351	LEUKOTRIENE RECEPTOR ANTAGONIST	LTB4R, LTB4R2
519562	ACH-000847	907055	STAD	Stomach Adenocarcinoma	Esophagogastric Adenocarcinoma	Esophagus/Stomach	SPAGLUMIC-ACID	1.18314	GLUTAMATE RECEPTOR ANTAGONIST	GRM3
501948	ACH-000826	753540	NSCLC	Non-Small Cell Lung Cancer	Non-Small Cell Lung Cancer	Lung	OLDA	1.18274	TRPV AGONIST	GPR119
201869	ACH-000384	687457	BLCA	Bladder Urothelial Carcinoma	Bladder Urothelial Carcinoma	Bladder/Urinary Tract	AM095	1.18263	LYSOPHOSPHATIDIC ACID RECEPTOR ANTAGONIST	LPAR1
201870	ACH-000384	687457	BLCA	Bladder Urothelial Carcinoma	Bladder Urothelial Carcinoma	Bladder/Urinary Tract	BMS-986020	1.18263	LYSOPHOSPHATIDIC ACID RECEPTOR ANTAGONIST	LPAR1
396625	ACH-000672	910779	LCLC	Large Cell Lung Carcinoma	Non-Small Cell Lung Cancer	Lung	TROSPIUM	1.18242	ACETYLCHOLINE RECEPTOR ANTAGONIST	CHRM1
138407	ACH-000270	1298136	PAAD	Pancreatic Adenocarcinoma	Pancreatic Adenocarcinoma	Pancreas	BROMOPRIDE	1.18218	DOPAMINE RECEPTOR ANTAGONIST	DRD2
112118	ACH-000227	907314	NBL	Neuroblastoma	Neuroblastoma	Peripheral Nervous System	OLEANOLIC-ACID	1.18194	G PROTEIN-COUPLED RECEPTOR AGONIST	GPBAR1
516481	ACH-000843	1240142	LUSC	Lung Squamous Cell Carcinoma	Non-Small Cell Lung Cancer	Lung	GW-1100	1.1818	G PROTEIN-COUPLED RECEPTOR AGONIST	FFAR1
556848	ACH-000895	1290771	COAD	Colon Adenocarcinoma	Colorectal Adenocarcinoma	Bowel	BAY-60-6583	1.18166	ADENOSINE RECEPTOR AGONIST	ADORA1, ADORA2A, ADORA2B, ADORA3
32347	ACH-000060	925348	PAAD	Pancreatic Adenocarcinoma	Pancreatic Adenocarcinoma	Pancreas	CGP-71683	1.18159	NEUROPEPTIDE RECEPTOR ANTAGONIST	NPY5R
178580	ACH-000343	905944	LUAD	Lung Adenocarcinoma	Non-Small Cell Lung Cancer	Lung	CHLOROXINE	1.18158	OPIOID RECEPTOR ANTAGONIST	OPRK1
669232	ACH-001374	909255	OMGCT	Mixed Germ Cell Tumor	Ovarian Germ Cell Tumor	Ovary/Fallopian Tube	JNJ-27141491	1.18145	CC CHEMOKINE RECEPTOR ANTAGONIST	CCR2
181362	ACH-000347	1298534	PANET	Pancreatic Neuroendocrine Tumor	Pancreatic Neuroendocrine Tumor	Pancreas	TRIPTORELIN	1.18121	GONADOTROPIN RELEASING FACTOR HORMONE RECEPTOR AGONIST	GNRHR
574836	ACH-000918	908147	TLL	T-Lymphoblastic Leukemia/Lymphoma	T-Lymphoblastic Leukemia/Lymphoma	Lymphoid	3-MATIDA	1.18112	GLUTAMATE RECEPTOR ANTAGONIST	GRM1
402264	ACH-000680	909757	COAD	Colon Adenocarcinoma	Colorectal Adenocarcinoma	Bowel	IMMEPIP	1.18101	HISTAMINE RECEPTOR AGONIST	HRH3, HRH4
572749	ACH-000916	908472	LUAD	Lung Adenocarcinoma	Non-Small Cell Lung Cancer	Lung	QUINELORANE	1.18093	DOPAMINE RECEPTOR AGONIST	DRD2, DRD3
581195	ACH-000929	1298351	NSCLC	Non-Small Cell Lung Cancer	Non-Small Cell Lung Cancer	Lung	ATROPINE	1.18081	ACETYLCHOLINE RECEPTOR ANTAGONIST	CHRM1, CHRM2, CHRM3, CHRM4, CHRM5
227883	ACH-000421	909755	READ	Rectal Adenocarcinoma	Colorectal Adenocarcinoma	Bowel	MELPERONE	1.18068	DOPAMINE RECEPTOR ANTAGONIST, SEROTONIN RECEPTOR ANTAGONIST	DRD2, HTR2A
233176	ACH-000429	910920	RCC	Renal Cell Carcinoma	Renal Cell Carcinoma	Kidney	OXPRENOLOL	1.18057	ADRENERGIC RECEPTOR ANTAGONIST	ADRB1, ADRB2
574891	ACH-000918	908147	TLL	T-Lymphoblastic Leukemia/Lymphoma	T-Lymphoblastic Leukemia/Lymphoma	Lymphoid	CP-94253	1.18055	SEROTONIN RECEPTOR AGONIST	HTR1B
66923	ACH-000139	925346	PAAD	Pancreatic Adenocarcinoma	Pancreatic Adenocarcinoma	Pancreas	TEBIPENEM	1.18053	BACTERIAL CELL WALL SYNTHESIS INHIBITOR	CNR1
211421	ACH-000399	908481	SCLC	Small Cell Lung Cancer	Lung Neuroendocrine Tumor	Lung	SARPOGRELATE	1.18048	SEROTONIN RECEPTOR ANTAGONIST	HTR2A, HTR2B, HTR2C
472462	ACH-000783	946382	ILC	Breast Invasive Lobular Carcinoma	Invasive Breast Carcinoma	Breast	TY-52156	1.1804	SPHINGOSINE 1-PHOSPHATE RECEPTOR ANTAGONIST	S1PR3
401850	ACH-000679	910079	ESCC	Esophageal Squamous Cell Carcinoma	Esophageal Squamous Cell Carcinoma	Esophagus/Stomach	CALHEX-231	1.18034	CALCIUM SENSING RECEPTOR NEGATIVE ALLOSTERIC MODULATOR	CASR
305362	ACH-000532	1660035	READ	Rectal Adenocarcinoma	Colorectal Adenocarcinoma	Bowel	DC-260126	1.18008	FREE FATTY ACID RECEPTOR ANTAGONIST	FFAR1
59918	ACH-000120	906820	NBL	Neuroblastoma	Neuroblastoma	Peripheral Nervous System	PD-160170	1.18006	NEUROPEPTIDE RECEPTOR ANTAGONIST	NPY1R
519080	ACH-000847	907055	STAD	Stomach Adenocarcinoma	Esophagogastric Adenocarcinoma	Esophagus/Stomach	CANDESARTAN-CILEXETIL	1.1799	ANGIOTENSIN RECEPTOR ANTAGONIST	AGTR1, AGTR2
519081	ACH-000847	907055	STAD	Stomach Adenocarcinoma	Esophagogastric Adenocarcinoma	Esophagus/Stomach	CANDESARTAN-CILEXTIL	1.1799	ANGIOTENSIN RECEPTOR ANTAGONIST	AGTR1, AGTR2
70448	ACH-000146	909771	AML	Acute Myeloid Leukemia	Acute Myeloid Leukemia	Myeloid	TREPROSTINIL	1.17933	PROSTANOID RECEPTOR AGONIST	P2RY12, PPARD, PTGIR
80139	ACH-000169	909264	ERMS	Embryonal Rhabdomyosarcoma	Rhabdomyosarcoma	Soft Tissue	JTC-801	1.17924	OPIOID RECEPTOR ANTAGONIST	OPRL1
30546	ACH-000054	907064	FIBS	Fibrosarcoma	Fibrosarcoma	Soft Tissue	BIPERIDEN	1.17901	ACETYLCHOLINE RECEPTOR ANTAGONIST	CHRM1, CHRM2, CHRM3, CHRM4, CHRM5, CHRNA2
22061	ACH-000040	687588	ASTR	Astrocytoma	Diffuse Glioma	CNS/Brain	DPCPX	1.17882	ADENOSINE RECEPTOR ANTAGONIST	ADORA1, ADORA2A, ADORA2B, ADORA3
600851	ACH-000958	909751	COAD	Colon Adenocarcinoma	Colorectal Adenocarcinoma	Bowel	NEFIRACETAM	1.17879	ACETYLCHOLINE RECEPTOR AGONIST, BENZODIAZEPINE RECEPTOR AGONIST	CHRM1
1312	ACH-000006	908148	AMOL	Acute Monoblastic/Monocytic Leukemia	Acute Myeloid Leukemia	Myeloid	W-54011	1.17876	ANAPHYLATOXIN CHEMOTACTIC RECEPTOR ANTAGONIST	C5AR1
178382	ACH-000343	905944	LUAD	Lung Adenocarcinoma	Non-Small Cell Lung Cancer	Lung	METIXENE	1.1787	ACETYLCHOLINE RECEPTOR ANTAGONIST	CHRM1, CHRM2, CHRM3, CHRM4, CHRM5
427754	ACH-000720	687459	BLCA	Bladder Urothelial Carcinoma	Bladder Urothelial Carcinoma	Bladder/Urinary Tract	PSB-1115	1.17853	ADENOSINE RECEPTOR ANTAGONIST	ADORA1, ADORA2B, ADORA3
198439	ACH-000376	905985	GB	Glioblastoma	Diffuse Glioma	CNS/Brain	SB-225002	1.1784	CC CHEMOKINE RECEPTOR ANTAGONIST	CXCR2
137494	ACH-000269	910933	GB	Glioblastoma	Diffuse Glioma	CNS/Brain	DROPERIDOL	1.17823	DOPAMINE RECEPTOR ANTAGONIST	ADRA1A, DRD2, DRD3, DRD4, HTR2A
629858	ACH-000991	1660036	COAD	Colon Adenocarcinoma	Colorectal Adenocarcinoma	Bowel	3-CARBOXY-4-HYDROXYPHENYLGLYCINE-(S)	1.17821	GLUTAMATE RECEPTOR ANTAGONIST	GRM1, GRM5
315310	ACH-000548	753535	OCSC	Oral Cavity Squamous Cell Carcinoma	Head and Neck Squamous Cell Carcinoma	Head and Neck	ZOLMITRIPTAN	1.1782	SEROTONIN RECEPTOR AGONIST	HTR1A, HTR1B, HTR1D, HTR1E, HTR1F
545766	ACH-000883	909750	AASTR	Anaplastic Astrocytoma	Diffuse Glioma	CNS/Brain	CEBRANOPADOL	1.17815	OPIOID RECEPTOR AGONIST	OPRL1, OPRM1
9097	ACH-000015	908471	LCLC	Large Cell Lung Carcinoma	Non-Small Cell Lung Cancer	Lung	ZOTEPINE	1.17798	DOPAMINE RECEPTOR ANTAGONIST, SEROTONIN RECEPTOR ANTAGONIST	ADRA2B, DRD2, DRD3, DRD4, HRH1, HTR1A, HTR1B, HTR1D, HTR1E, HTR2A, HTR2C, HTR6, HTR7, SLC6A2, SLC6A4
57405	ACH-000117	1290798	BRCA	Invasive Breast Carcinoma	Invasive Breast Carcinoma	Breast	NOMIFENSINE	1.17793	DOPAMINE REUPTAKE INHIBITOR, DOPAMINE UPTAKE INHIBITOR, NORADRENALINE UPTAKE INHIBITOR	DRD2, MAOA, MAOB, MPO, SLC6A2, SLC6A3
485662	ACH-000803	910692	SCLC	Small Cell Lung Cancer	Lung Neuroendocrine Tumor	Lung	SB-612111	1.17788	NOCICEPTIN/ORPHANIN FQ RECEPTOR ANTAGONIST	OPRL1
491180	ACH-000810	909726	SKCM	Cutaneous Melanoma	Melanoma	Skin	DIHYDROERGOCRISTINE	1.17784	ADRENERGIC RECEPTOR ANTAGONIST, PROLACTIN INHIBITOR	ADRA1A, ADRB1, DRD1, DRD2, DRD3, DRD4, DRD5, HTR1A, HTR2A, HTR3A, HTR4, HTR5A, HTR6, HTR7
324584	ACH-000563	753554	LUSC	Lung Squamous Cell Carcinoma	Non-Small Cell Lung Cancer	Lung	PD-160170	1.17776	NEUROPEPTIDE RECEPTOR ANTAGONIST	NPY1R
527725	ACH-000858	753569	LUSC	Lung Squamous Cell Carcinoma	Non-Small Cell Lung Cancer	Lung	TRIPELENNAMINE	1.17773	HISTAMINE RECEPTOR ANTAGONIST	HRH1
36341	ACH-000074	907311	CML	Chronic Myelogenous Leukemia	Myeloproliferative Neoplasms	Myeloid	BMS-182874	1.17764	ENDOTHELIN RECEPTOR ANTAGONIST	EDNRA
268041	ACH-000475	1298146	HCC	Hepatocellular Carcinoma	Hepatocellular Carcinoma	Liver	OLDA	1.17764	TRPV AGONIST	GPR119
519459	ACH-000847	907055	STAD	Stomach Adenocarcinoma	Esophagogastric Adenocarcinoma	Esophagus/Stomach	AFALANINE	1.1776	DOPAMINE RECEPTOR AGONIST	DRD2
533674	ACH-000866	687995	SCLC	Small Cell Lung Cancer	Lung Neuroendocrine Tumor	Lung	PROXYFAN	1.17751	HISTAMINE RECEPTOR MODULATOR	HRH3
138291	ACH-000270	1298136	PAAD	Pancreatic Adenocarcinoma	Pancreatic Adenocarcinoma	Pancreas	PENBUTOLOL	1.17726	ADRENERGIC RECEPTOR ANTAGONIST	ADRB1, ADRB2, HTR1A, HTR1B
67169	ACH-000139	925346	PAAD	Pancreatic Adenocarcinoma	Pancreatic Adenocarcinoma	Pancreas	PANCURONIUM	1.17724	ACETYLCHOLINE RECEPTOR ANTAGONIST	CHRM2, CHRM3, CHRNA1, CHRNA2
314403	ACH-000547	907065	BLCA	Bladder Urothelial Carcinoma	Bladder Urothelial Carcinoma	Bladder/Urinary Tract	SB-742457	1.17723	SEROTONIN RECEPTOR ANTAGONIST	HTR6
230765	ACH-000427	908461	TSTAD	Tubular Stomach Adenocarcinoma	Esophagogastric Adenocarcinoma	Esophagus/Stomach	ALPRENOLOL	1.17706	ADRENERGIC RECEPTOR ANTAGONIST	ADRB1, ADRB2, HTR1A
426228	ACH-000719	909699	CCOV	Clear Cell Ovarian Cancer	Ovarian Epithelial Tumor	Ovary/Fallopian Tube	FENIGAM	1.17688	BENZODIAZEPINE RECEPTOR AGONIST	GABBR1, GABBR2
518999	ACH-000847	907055	STAD	Stomach Adenocarcinoma	Esophagogastric Adenocarcinoma	Esophagus/Stomach	2-HYDROXYSACLOFEN	1.17687	GABA RECEPTOR ANTAGONIST	GABBR1, GABBR2
184207	ACH-000351	908138	STAS	Adenosquamous Carcinoma of the Stomach	Esophagogastric Adenocarcinoma	Esophagus/Stomach	BRUCINE	1.17684	GLYCINE RECEPTOR ANTAGONIST	CHRM1, CHRM2, CHRM3, CHRM4, CHRM5
50607	ACH-000098	906868	GB	Glioblastoma	Diffuse Glioma	CNS/Brain	CALHEX-231	1.17684	CALCIUM SENSING RECEPTOR NEGATIVE ALLOSTERIC MODULATOR	CASR
212402	ACH-000400	909718	COAD	Colon Adenocarcinoma	Colorectal Adenocarcinoma	Bowel	OLEANOLIC-ACID	1.17674	G PROTEIN-COUPLED RECEPTOR AGONIST	GPBAR1
88450	ACH-000186	1298356	NSCLC	Non-Small Cell Lung Cancer	Non-Small Cell Lung Cancer	Lung	PRASUGREL	1.17671	PURINERGIC RECEPTOR ANTAGONIST	P2RY12
95464	ACH-000200	908449	GB	Glioblastoma	Diffuse Glioma	CNS/Brain	BECLOMETHASONE-DIPROPIONATE	1.17648	GLUCOCORTICOID RECEPTOR AGONIST	GPR97, NR3C1
519359	ACH-000847	907055	STAD	Stomach Adenocarcinoma	Esophagogastric Adenocarcinoma	Esophagus/Stomach	IMIPRAMINE	1.1762	NOREPINEPHRINE REPUTAKE INHIBITOR, SEROTONIN REUPTAKE INHIBITOR	ADRA1A, ADRA1B, ADRA1D, CHRM1, CHRM2, CHRM3, CHRM4, CHRM5, DRD1, DRD2, DRD5, HRH1, HTR1A, HTR2A, HTR2C, HTR6, HTR7, KCND2, KCND3, KCNH1, KCNH2, SLC6A2, SLC6A3, SLC6A4
431058	ACH-000724	907066	BLCA	Bladder Urothelial Carcinoma	Bladder Urothelial Carcinoma	Bladder/Urinary Tract	RS-100329	1.17609	ADRENERGIC RECEPTOR ANTAGONIST	ADRA1A, ADRA1D
22262	ACH-000040	687588	ASTR	Astrocytoma	Diffuse Glioma	CNS/Brain	DIOSCIN	1.17608	APOPTOSIS STIMULANT	CXCR3
320339	ACH-000555	905948	RCC	Renal Cell Carcinoma	Renal Cell Carcinoma	Kidney	RO-10-5824	1.1759	DOPAMINE RECEPTOR AGONIST	DRD4
518973	ACH-000847	907055	STAD	Stomach Adenocarcinoma	Esophagogastric Adenocarcinoma	Esophagus/Stomach	BW-723C86	1.17588	SEROTONIN RECEPTOR AGONIST	HTR2A, HTR2B, HTR2C
298190	ACH-000518	753541	OCSC	Oral Cavity Squamous Cell Carcinoma	Head and Neck Squamous Cell Carcinoma	Head and Neck	BECLOMETHASONE-DIPROPIONATE	1.17586	GLUCOCORTICOID RECEPTOR AGONIST	GPR97, NR3C1
298078	ACH-000518	753541	OCSC	Oral Cavity Squamous Cell Carcinoma	Head and Neck Squamous Cell Carcinoma	Head and Neck	ZOMEPIRAC	1.17577	PROSTAGLANDIN SYNTHESIS INHIBITOR	PTGDR2
1354	ACH-000006	908148	AMOL	Acute Monoblastic/Monocytic Leukemia	Acute Myeloid Leukemia	Myeloid	CALHEX-231	1.17568	CALCIUM SENSING RECEPTOR NEGATIVE ALLOSTERIC MODULATOR	CASR
573201	ACH-000916	908472	LUAD	Lung Adenocarcinoma	Non-Small Cell Lung Cancer	Lung	ETOFYLLINE	1.17565	ADENOSINE RECEPTOR ANTAGONIST	ADORA1
570832	ACH-000913	907000	ESS	Endometrial Stromal Sarcoma	Uterine Sarcoma/Mesenchymal	Uterus	ASENAPINE	1.17556	DOPAMINE RECEPTOR ANTAGONIST, SEROTONIN RECEPTOR ANTAGONIST	ADRA1A, ADRA2A, ADRA2B, ADRA2C, ADRB1, ADRB2, DRD1, DRD2, DRD3, DRD4, HRH1, HRH2, HTR1A, HTR1B, HTR1D, HTR1E, HTR2A, HTR2B, HTR2C, HTR5A, HTR6, HTR7
190692	ACH-000364	909776	OS	Osteosarcoma	Osteosarcoma	Bone	AMINOPENTAMIDE	1.17546	ACETYLCHOLINE RECEPTOR ANTAGONIST	CHRM1
203753	ACH-000389	907042	ASTR	Astrocytoma	Diffuse Glioma	CNS/Brain	DARIFENACIN	1.17536	ACETYLCHOLINE RECEPTOR ANTAGONIST	CHRM1, CHRM2, CHRM3, CHRM4, CHRM5
49769	ACH-000098	906868	GB	Glioblastoma	Diffuse Glioma	CNS/Brain	METOCURINE	1.1753	ACETYLCHOLINE RECEPTOR ANTAGONIST	CHRM2, CHRNA2
357180	ACH-000617	905990	HGSOC	High-Grade Serous Ovarian Cancer	Ovarian Epithelial Tumor	Ovary/Fallopian Tube	IRL-2500	1.17523	ENDOTHELIN RECEPTOR ANTAGONIST	EDNRB
485672	ACH-000803	910692	SCLC	Small Cell Lung Cancer	Lung Neuroendocrine Tumor	Lung	DEXMEDETOMIDINE	1.17519	ADRENERGIC RECEPTOR AGONIST	ADRA2A, ADRA2B, ADRA2C
100731	ACH-000210	753539	ES	Ewing Sarcoma	Ewing Sarcoma	Bone	LORGLUMIDE	1.17481	CCK RECEPTOR ANTAGONIST	CCKAR, CCKBR
60384	ACH-000120	906820	NBL	Neuroblastoma	Neuroblastoma	Peripheral Nervous System	SCH-202676	1.1747	G PROTEIN-COUPLED RECEPTOR MODULATOR	CHRM1, CHRM2, DRD1, DRD2
110710	ACH-000223	749714	IDC	Breast Invasive Ductal Carcinoma	Invasive Breast Carcinoma	Breast	3'-FLUOROBENZYLSPIPERONE	1.17446	DOPAMINE RECEPTOR LIGAND	DRD2
581182	ACH-000929	1298351	NSCLC	Non-Small Cell Lung Cancer	Non-Small Cell Lung Cancer	Lung	MEDETOMIDINE	1.17442	ADRENERGIC RECEPTOR AGONIST	ADRA1A, ADRA1B, ADRA1D, ADRA2A, ADRA2B, ADRA2C
313093	ACH-000545	909780	BLCA	Bladder Urothelial Carcinoma	Bladder Urothelial Carcinoma	Bladder/Urinary Tract	PD-128907	1.17425	DOPAMINE RECEPTOR AGONIST	DRD2, DRD3
104595	ACH-000213	907286	PAAD	Pancreatic Adenocarcinoma	Pancreatic Adenocarcinoma	Pancreas	GUANFACINE	1.1742	ADRENERGIC RECEPTOR AGONIST	ADRA2A, ADRA2B, ADRA2C
519555	ACH-000847	907055	STAD	Stomach Adenocarcinoma	Esophagogastric Adenocarcinoma	Esophagus/Stomach	HALOPERIDOL	1.17413	DOPAMINE RECEPTOR ANTAGONIST	DRD1, DRD2, DRD3, DRD4, DRD5, GRIN2B, HRH1, HTR1A, HTR1D, HTR2A, HTR2B, HTR7, KCNH1
105050	ACH-000213	907286	PAAD	Pancreatic Adenocarcinoma	Pancreatic Adenocarcinoma	Pancreas	IRL-2500	1.17411	ENDOTHELIN RECEPTOR ANTAGONIST	EDNRB
149500	ACH-000288	905951	BRCNOS	Breast Invasive Carcinoma, NOS	Invasive Breast Carcinoma	Breast	3-MATIDA	1.17373	GLUTAMATE RECEPTOR ANTAGONIST	GRM1
151371	ACH-000291	1240197	SOC	Serous Ovarian Cancer	Ovarian Epithelial Tumor	Ovary/Fallopian Tube	NARATRIPTAN	1.17359	SEROTONIN RECEPTOR AGONIST	HTR1A, HTR1B, HTR1D, HTR1E, HTR1F
94689	ACH-000200	908449	GB	Glioblastoma	Diffuse Glioma	CNS/Brain	ATENOLOL-(+/-)	1.17342	ADRENERGIC RECEPTOR ANTAGONIST	ADRB1, ADRB2, LTF, PLA2G2E
80678	ACH-000169	909264	ERMS	Embryonal Rhabdomyosarcoma	Rhabdomyosarcoma	Soft Tissue	BECLOMETHASONE-DIPROPIONATE	1.17337	GLUCOCORTICOID RECEPTOR AGONIST	GPR97, NR3C1
272941	ACH-000481	687815	LUSC	Lung Squamous Cell Carcinoma	Non-Small Cell Lung Cancer	Lung	HOMOCHLORCYCLIZINE	1.17335	ANTIHISTAMINE	HRH1
181155	ACH-000347	1298534	PANET	Pancreatic Neuroendocrine Tumor	Pancreatic Neuroendocrine Tumor	Pancreas	GUANFACINE	1.17324	ADRENERGIC RECEPTOR AGONIST	ADRA2A, ADRA2B, ADRA2C
574102	ACH-000917	1503371	ESCC	Esophageal Squamous Cell Carcinoma	Esophageal Squamous Cell Carcinoma	Esophagus/Stomach	BUTORPHANOL-(+)-TARTRATE	1.17312	OPIOID RECEPTOR AGONIST, OPIOID RECEPTOR ANTAGONIST	OPRD1, OPRK1, OPRM1
142340	ACH-000276	749717	IDC	Breast Invasive Ductal Carcinoma	Invasive Breast Carcinoma	Breast	CYM-5541	1.17298	SPHINGOSINE 1-PHOSPHATE RECEPTOR AGONIST	S1PR3
409596	ACH-000688	1480360	MXOV	Mixed Ovarian Carcinoma	Ovarian Epithelial Tumor	Ovary/Fallopian Tube	BECLOMETHASONE-DIPROPIONATE	1.17275	GLUCOCORTICOID RECEPTOR AGONIST	GPR97, NR3C1
151718	ACH-000291	1240197	SOC	Serous Ovarian Cancer	Ovarian Epithelial Tumor	Ovary/Fallopian Tube	CARBETOCIN	1.17272	OXYTOCIN RECEPTOR AGONIST	OXTR
29404	ACH-000052	684052	ES	Ewing Sarcoma	Ewing Sarcoma	Bone	CANDESARTAN-CILEXETIL	1.17265	ANGIOTENSIN RECEPTOR ANTAGONIST	AGTR1, AGTR2
29405	ACH-000052	684052	ES	Ewing Sarcoma	Ewing Sarcoma	Bone	CANDESARTAN-CILEXTIL	1.17265	ANGIOTENSIN RECEPTOR ANTAGONIST	AGTR1, AGTR2
311996	ACH-000544	1298359	ESCC	Esophageal Squamous Cell Carcinoma	Esophageal Squamous Cell Carcinoma	Esophagus/Stomach	GS-39783	1.17264	GABA RECEPTOR MODULATOR	GABBR1
[truncated: 469,649+ more rows]
