# Supplementary material for: The landscape of cancer-rewired GPCR signaling axes
Source: Cell Genom. 2024 May 8;4(5):100557. doi: 10.1016/j.xgen.2024.100557 (PMC11099383; doi:10.1016/j.xgen.2024.100557)
Supplement: Table S14. Related to STAR Methods: Literature evidence for GPCR axes [file mmc15.xlsx]

## Sheet: Sheet1
Table S14: Literature evidence for GPCR axes
Query	Axis	PubMed ID	Journal Name	Publication Year	Title	Abstract
Receptor AND Ligand AND cancer	OXTR_AVP	27920663	Front Neurosci	2016	ASD and Genetic Associations with Receptors for Oxytocin and Vasopressin-AVPR1A, AVPR1B, and OXTR.	Background: There are limited treatments available for autism spectrum disorder (ASD). Studies have reported significant associations between the receptor genes of oxytocin (OT) and vasopressin (AVP) and ASD diagnosis, as well as ASD-related phenotypes. Researchers have also found the manipulation of these systems affects social and repetitive behaviors, core characteristics of ASD. Consequently,…
Receptor AND Ligand AND cancer	OXTR_AVP	20663860	Mol Cancer Res	2010 Aug	Oxytocin induces the migration of prostate cancer cells: involvement of the Gi-coupled signaling pathway.	Expression of genes that encode oxytocin (OXT) and vasopressin (AVP) and their cognate receptors in normal and diseased prostates are only partially characterized. Reverse transcription and PCR were used to examine the expression of these genes in normal prostate epithelial and stromal cell lines, k-ras-transformed prostate epithelial cell lines, and in four prostate cancer cell lines. Secreted a…
Receptor AND Ligand AND cancer	LGR5_RSPO3	36255654	Clin Transl Oncol	2023 Feb	Cartilage oligomeric matrix protein acts as a molecular biomarker in multiple cancer types.	PURPOSE: The main function of cartilage oligomeric matrix protein (COMP) is to maintain the synthesis and stability of the extracellular matrix by interacting with collagen. At present, there are relatively few studies on the role of this protein in tumors. This study aimed to explore the relationship between COMP and pan-cancer, and analyzed its diagnostic and prognostic value. METHODS: The Canc…
Receptor AND Ligand AND cancer	LGR5_RSPO3	36099053	JCI Insight	2022 Oct 10	Secondary bile acids mediate high-fat diet-induced upregulation of R-spondin 3 and intestinal epithelial proliferation.	A high-fat diet (HFD) contributes to the increased incidence of colorectal cancer, but the mechanisms are unclear. We found that R-spondin 3 (Rspo3), a ligand for leucine-rich, repeat-containing GPCR 4 and 5 (LGR4 and LGR5), was the main subtype of R-spondins and was produced by myofibroblasts beneath the crypts in the intestine. HFD upregulated colonic Rspo3, LGR4, LGR5, and beta-catenin gene ex…
Receptor AND Ligand AND cancer	LGR5_RSPO3	36099044	J Clin Invest	2022 Nov 1	R-spondin/YAP axis promotes gastric oxyntic gland regeneration and Helicobacter pylori-associated metaplasia in mice.	The stomach corpus epithelium is organized into anatomical units that consist of glands and pits. Mechanisms that control the cellular organization of corpus glands and enable their recovery upon injury are not well understood. R-spondin 3 (RSPO3) is a WNT-signaling enhancer that regulates stem cell behavior in different organs. Here, we investigated the function of RSPO3 in the corpus during hom…
Receptor AND Ligand AND cancer	LGR5_RSPO3	35931033	Cell Stem Cell	2022 Aug 4	Lymphatics and fibroblasts support intestinal stem cells in homeostasis and injury.	Lgr5(+) intestinal stem cells (ISCs) depend on niche factors for their proper function. However, the source of these ISC niche factors and how they support ISCs in vivo remain controversial. Here, we report that ISCs depend on lymphatic endothelial cells (LECs) and RSPO3(+)GREM1(+) fibroblasts (RGFs). In the intestine and colon, LECs are surrounded by RGFs and are located near ISCs at the crypt b…
Receptor AND Ligand AND cancer	LGR5_RSPO3	32324134	Elife	2020 May 1	R-spondin signalling is essential for the maintenance and differentiation of mouse nephron progenitors.	During kidney development, WNT/beta-catenin signalling has to be tightly controlled to ensure proliferation and differentiation of nephron progenitor cells. Here, we show in mice that the signalling molecules RSPO1 and RSPO3 act in a functionally redundant manner to permit WNT/beta-catenin signalling and their genetic deletion leads to a rapid decline of nephron progenitors. By contrast, tissue s…
Receptor AND Ligand AND cancer	LGR5_RSPO3	31622618	Gastroenterology	2020 Feb	Chromosome Engineering of Human Colon-Derived Organoids to Develop a Model of Traditional Serrated Adenoma.	BACKGROUND & AIMS: Traditional serrated adenomas (TSAs) are rare colorectal polyps with unique histologic features. Fusions in R-spondin genes have been found in TSAs, but it is not clear whether these are sufficient for TSA development, due to the lack of a chromosome engineering platform for human tissues. We studied the effects of fusions in R-spondin genes and other genetic alterations found …
Receptor AND Ligand AND cancer	LGR5_RSPO3	31235935	Nat Cell Biol	2019 Jul	R-spondin-3 induces secretory, antimicrobial Lgr5(+) cells in the stomach.	Wnt signalling stimulated by binding of R-spondin (Rspo) to Lgr-family members is crucial for gastrointestinal stem cell renewal. Infection of the stomach with Helicobacter pylori stimulates increased secretion of Rspo by myofibroblasts, leading to an increase in proliferation of Wnt-responsive Axin2(+)Lgr5(-) stem cells in the isthmus of the gastric gland and finally gastric gland hyperplasia. B…
Receptor AND Ligand AND cancer	LGR5_RSPO3	29769720	Nature	2018 May	RSPO2 inhibition of RNF43 and ZNRF3 governs limb development independently of LGR4/5/6.	The four R-spondin secreted ligands (RSPO1-RSPO4) act via their cognate LGR4, LGR5 and LGR6 receptors to amplify WNT signalling(1-3). Here we report an allelic series of recessive RSPO2 mutations in humans that cause tetra-amelia syndrome, which is characterized by lung aplasia and a total absence of the four limbs. Functional studies revealed impaired binding to the LGR4/5/6 receptors and the RN…
Receptor AND Ligand AND cancer	LGR5_RSPO3	29752411	J Biol Chem	2018 Jun 22	Differential activities and mechanisms of the four R-spondins in potentiating Wnt/beta-catenin signaling.	The four R-spondins (RSPO1-4) strongly potentiate Wnt signaling and play critical roles in normal development, adult stem cell survival, and cancer development and aggressiveness. All four RSPOs have been suggested to potentiate Wnt signaling by binding to three related receptors, i.e. leucine-rich repeat-containing, G protein-coupled receptors 4, 5, and 6 (LGR4/5/6), and then inducing the cleara…
Receptor AND Ligand AND cancer	LGR5_RSPO3	29559533	Proc Natl Acad Sci U S A	2018 Apr 3	PDGFRalpha(+) pericryptal stromal cells are the critical source of Wnts and RSPO3 for murine intestinal stem cells in vivo.	Wnts and R-spondins (RSPOs) support intestinal homeostasis by regulating crypt cell proliferation and differentiation. Ex vivo, Wnts secreted by Paneth cells in organoids can regulate the proliferation and differentiation of Lgr5-expressing intestinal stem cells. However, in vivo, Paneth cell and indeed all epithelial Wnt production is completely dispensable, and the cellular source of Wnts and R…
Receptor AND Ligand AND cancer	LGR5_RSPO3	29048660	Int J Oncol	2017 Nov	Canonical and non-canonical WNT signaling in cancer stem cells and their niches: Cellular heterogeneity, omics reprogramming, targeted therapy and tumor plasticity (Review).	Cancer stem cells (CSCs), which have the potential for self-renewal, differentiation and de-differentiation, undergo epigenetic, epithelial-mesenchymal, immunological and metabolic reprogramming to adapt to the tumor microenvironment and survive host defense or therapeutic insults. Intra-tumor heterogeneity and cancer-cell plasticity give rise to therapeutic resistance and recurrence through clon…
Receptor AND Ligand AND cancer	LGR5_RSPO3	28472820	Br J Cancer	2017 Jun 6	Clinical value of R-spondins in triple-negative and metaplastic breast cancers.	BACKGROUND: RSPO ligands, activators of the Wnt/beta-catenin pathway, are overexpressed in different cancers. The objective of this study was to investigate the role of RSPOs in breast cancer (BC). METHODS: Expression of RSPO and markers of various cancer pathways were measured in breast tumours and cell lines by qRT-PCR. The effect of RSPO on the Wnt/beta-catenin pathway activity was determined …
Receptor AND Ligand AND cancer	LGR5_RSPO3	27511199	Gut	2017 Jun	RSPO3 expands intestinal stem cell and niche compartments and drives tumorigenesis.	OBJECTIVE: The gross majority of colorectal cancer cases results from aberrant Wnt/beta-catenin signalling through adenomatous polyposis coli (APC) or CTNNB1 mutations. However, a subset of human colon tumours harbour, mutually exclusive with APC and CTNNB1 mutations, gene fusions in RSPO2 or RSPO3, leading to enhanced expression of these R-spondin genes. This suggested that RSPO activation can s…
Receptor AND Ligand AND cancer	LGR5_RSPO3	25915569	J Clin Endocrinol Metab	2015 Jun	LGR5 Activates Noncanonical Wnt Signaling and Inhibits Aldosterone Production in the Human Adrenal.	CONTEXT: Aldosterone synthesis and cellularity in the human adrenal zona glomerulosa (ZG) is sparse and patchy, presumably due to salt excess. The frequency of somatic mutations causing aldosterone-producing adenomas (APAs) may be a consequence of protection from cell loss by constitutive aldosterone production. OBJECTIVE: The objective of the study was to delineate a process in human ZG, which m…
Receptor AND Ligand AND cancer	HCRTR2_HCRT	31983458	Gastroenterol Hepatol	2020 May	Orexin A associates with inflammation by interacting with OX1R/OX2R receptor and activating prepro-Orexin in cancer tissues of gastric cancer patients.	OBJECTIVE: Gastric cancer (GC) has been become the second leading cause for cancer-associated death. This study aimed to investigate Orexin A levels and associated receptors in tumor tissues of GC patients. PATIENTS AND METHODS: Forty-six consecutive gastric cancer patients (GC, n=46) and 13 chronic atrophic gastritis patients (CAG, n=13) were recruited. Meanwhile, 18 health individuals visiting …
Receptor AND Ligand AND cancer	HCRTR2_HCRT	21186399	Int J Mol Med	2011 Mar	Elevated expression of orexin receptor 2 (HCRTR2) in benign prostatic hyperplasia is accompanied by lowered serum orexin A concentrations.	In search for the new polypeptides responsible for energy homeostasis which are also involved in regulating the growth and function of the human prostate, we assessed the expression of orexins (OXs) and of orexin receptors (OXRs) in human normal prostate and in benign prostatic hyperplasia (BPH). Conventional RT-PCR revealed the expression of OXR2 in all studied samples obtained either from norma…
Receptor AND Ligand AND cancer	GHRHR_GHRH	34856572	Int J Gynecol Pathol	2022 Nov 1	The Potential Prognostic and Therapeutic Implications of Prolactin Receptor and Growth Hormone-releasing Hormone Receptor Expression in Uterine Leiomyosarcomas.	The management of uterine leiomyosarcomas (uLMS) remains challenging. The rate of recurrence and metastasis is high, with 5-yr survival reaching only 40% to 50% in patients with tumor confined to the uterus (FIGO stage I or II). Prolactin receptor (PRLR) and growth hormone-releasing hormone receptor (GHRHR) have been implicated in the carcinogenesis of malignant tumors of the breast, endometrium,…
Receptor AND Ligand AND cancer	GHRHR_GHRH	35322894	Prostate	2022 Jun	Tumorigenic transformation of human prostatic epithelial cell line RWPE-1 by growth hormone-releasing hormone (GHRH).	BACKGROUND: Growth hormone-releasing hormone (GHRH) and its receptors have been implicated in the progression of various tumors. In this study, we analyzed the carcinogenetic potential of exposure to GHRH of a nontumor human prostate epithelial cell line (RWPE-1) as well as its transforming effect in a xenograft model. METHODS: We performed cell viability, cell proliferation, adhesion and migrati…
Receptor AND Ligand AND cancer	GHRHR_GHRH	36582060	Curr Cancer Drug Targets	2022 Dec 28	Growth-hormone-releasing Hormone as a Prognostic Biomarker and Therapeutic Target in Gastrointestinal Cancer.	Gastrointestinal cancers are prevalent cancers in the world with a poor prognosis, causing about one-half of all cancer deaths in the world. Unfortunately, there is no effective treatment for GI cancers. GHRH and GHRH receptors (GHRH-R) are expressed in various tumoral tissues and cell lines. The inhibition of GHRH-R is a new area of research because it provides a possible means of treating sever…
Receptor AND Ligand AND cancer	GHRHR_GHRH	35566020	Molecules	2022 Apr 21	Expression of Growth Hormone-Releasing Hormone and Its Receptor Splice Variants in Primary Human Endometrial Carcinomas: Novel Therapeutic Approaches.	Antagonists of growth hormone-releasing hormone (GHRH) inhibit the growth of various tumors, including endometrial carcinomas (EC). However, tumoral receptors that mediate the antiproliferative effects of GHRH antagonists in human ECs have not been fully characterized. In this study, we investigated the expression of mRNA for GHRH and splice variants (SVs) of GHRH receptors (GHRH-R) in 39 human E…
Receptor AND Ligand AND cancer	GHRHR_GHRH	35061691	PLoS One	2022	Synthesis and characterization of novel ssDNA X-aptamers targeting Growth Hormone Releasing Hormone (GHRH).	BACKGROUND: Growth Hormone Releasing Hormone (GHRH), 44 amino acids containing hypothalamic hormone, retains the biological activity by its first 29 amino acids. GHRH (NH2 1-29) peptide antagonists inhibit the growth of prostate, breast, ovarian, renal, gastric, pancreatic cancer in vitro and in vivo. Aptamers, single-strand RNA, or DNA oligonucleotides are capable of binding to target molecules …
Receptor AND Ligand AND cancer	GHRHR_GHRH	34599099	Proc Natl Acad Sci U S A	2021 Oct 5	Constitutive signal bias mediated by the human GHRHR splice variant 1.	Alternative splicing of G protein-coupled receptors has been observed, but their functions are largely unknown. Here, we report that a splice variant (SV1) of the human growth hormone-releasing hormone receptor (GHRHR) is capable of transducing biased signal. Differing only at the receptor N terminus, GHRHR predominantly activates G(s) while SV1 selectively couples to beta-arrestins. Based on the…
Receptor AND Ligand AND cancer	GHRHR_GHRH	34244423	Proc Natl Acad Sci U S A	2021 Jul 13	Agonist of growth hormone-releasing hormone enhances retinal ganglion cell protection induced by macrophages after optic nerve injury.	Optic neuropathies are leading causes of irreversible visual impairment and blindness, currently affecting more than 100 million people worldwide. Glaucoma is a group of optic neuropathies attributed to progressive degeneration of retinal ganglion cells (RGCs). We have previously demonstrated an increase in survival of RGCs by the activation of macrophages, whereas the inhibition of macrophages w…
Receptor AND Ligand AND cancer	GHRHR_GHRH	34439107	Cancers (Basel)	2021 Aug 5	Antagonists of Growth Hormone-Releasing Hormone Inhibit the Growth of Pituitary Adenoma Cells by Hampering Oncogenic Pathways and Promoting Apoptotic Signaling.	Pituitary adenomas (PAs) are intracranial tumors, often associated with excessive hormonal secretion and severe comorbidities. Some patients are resistant to medical therapies; therefore, novel treatment options are needed. Antagonists of growth hormone-releasing hormone (GHRH) exert potent anticancer effects, and early GHRH antagonists were found to inhibit GHRH-induced secretion of pituitary GH…
Receptor AND Ligand AND cancer	GHRHR_GHRH	34257968	Clin Transl Immunology	2021	Activity of the growth hormone-releasing hormone antagonist MIA602 and its underlying mechanisms of action in sarcoidosis-like granuloma.	OBJECTIVES: Growth hormone-releasing hormone (GHRH) is a potent stimulator of growth hormone (GH) secretion from the pituitary gland. Although GHRH is essential for the growth of immune cells, the regulatory effects of its antagonist in granulomatous disease remain unknown. METHODS: Here, we report expression of GHRH receptor (R) in human tissue with sarcoidosis granuloma and demonstrate the anti…
Receptor AND Ligand AND cancer	GHRHR_GHRH	33096674	Cells	2020 Oct 21	Growth Hormone-Releasing Hormone in Lung Physiology and Pulmonary Disease.	Growth hormone-releasing hormone (GHRH) is secreted primarily from the hypothalamus, but other tissues, including the lungs, produce it locally. GHRH stimulates the release and secretion of growth hormone (GH) by the pituitary and regulates the production of GH and hepatic insulin-like growth factor-1 (IGF-1). Pituitary-type GHRH-receptors (GHRH-R) are expressed in human lungs, indicating that GH…
Receptor AND Ligand AND cancer	GHRHR_GHRH	33060564	Nat Commun	2020 Oct 15	Structural basis for activation of the growth hormone-releasing hormone receptor.	Growth hormone-releasing hormone (GHRH) regulates the secretion of growth hormone that virtually controls metabolism and growth of every tissue through its binding to the cognate receptor (GHRHR). Malfunction in GHRHR signaling is associated with abnormal growth, making GHRHR an attractive therapeutic target against dwarfism (e.g., isolated growth hormone deficiency, IGHD), gigantism, lipodystrop…
Receptor AND Ligand AND cancer	GHRHR_GHRH	32156725	Proc Natl Acad Sci U S A	2020 Mar 24	Splice variant of growth hormone-releasing hormone receptor drives esophageal squamous cell carcinoma conferring a therapeutic target.	The extrahypothalamic growth hormone-releasing hormone (GHRH) and its cognate receptors (GHRH-Rs) and splice variants are expressed in a variety of cancers. It has been shown that the pituitary type of GHRH-R (pGHRH-R) mediates the inhibition of tumor growth induced by GHRH-R antagonists. However, GHRH-R antagonists can also suppress some cancers that do not express pGHRH-R, yet the underlying me…
Receptor AND Ligand AND cancer	GHRHR_GHRH	32123064	Proc Natl Acad Sci U S A	2020 Mar 17	Signaling mechanisms of growth hormone-releasing hormone receptor in LPS-induced acute ocular inflammation.	Ocular inflammation is a major cause of visual impairment attributed to dysregulation of the immune system. Previously, we have shown that the receptor for growth-hormone-releasing hormone (GHRH-R) affects multiple inflammatory processes. To clarify the pathological roles of GHRH-R in acute ocular inflammation, we investigated the inflammatory cascades mediated by this receptor. In human ciliary …
Receptor AND Ligand AND cancer	GHRHR_GHRH	31392398	Lung	2019 Oct	Growth Hormone-Releasing Hormone Receptor Antagonist Modulates Lung Inflammation and Fibrosis due to Bleomycin.	PURPOSE: Growth hormone-releasing hormone (GHRH) is a 44-amino acid peptide that regulates growth hormone (GH) secretion. We hypothesized that a GHRH receptor (GHRH-R) antagonist, MIA-602, would inhibit bleomycin-induced lung inflammation and/or fibrosis in C57Bl/6J mice. METHODS: We tested whether MIA-602 (5 mug or vehicle given subcutaneously [SC] on days 1-21) would decrease lung inflammation …
Receptor AND Ligand AND cancer	GHRHR_GHRH	29103201	Pathol Oncol Res	2019 Jan	Possible Predictive Markers of Response to Therapy in Esophageal Squamous Cell Cancer.	The aim of the present study was to investigate the relationship between the intensity of biomarker expression and the response to radiochemotherapy in patients with advanced esophageal squamous cell cancer (ESCC). Ninety-two patients with locally advanced ESCC were examined retrospectively. Pre-treatment tumor samples were stained for proteins SOUL, Hsp 16.2, Growth Hormone-Releasing Hormone Rec…
Receptor AND Ligand AND cancer	GHRHR_GHRH	30659154	Proc Natl Acad Sci U S A	2019 Feb 5	Antagonists of growth hormone-releasing hormone (GHRH) inhibit the growth of human malignant pleural mesothelioma.	Malignant pleural mesothelioma (MPM) is an aggressive malignancy associated with exposure to asbestos, with poor prognosis and no effective therapies. The strong inhibitory activities of growth hormone-releasing hormone (GHRH) antagonists have been demonstrated in different experimental human cancers, including lung cancer; however, their role in MPM remains unknown. We assessed the effects of th…
Receptor AND Ligand AND cancer	GHRHR_GHRH	30831084	Exp Eye Res	2019 Apr	Growth hormone-releasing hormone receptor mediates cytokine production in ciliary and iris epithelial cells during LPS-induced ocular inflammation.	The receptor for growth hormone-releasing hormone (GHRH-R) has been shown to upregulate specifically in the ciliary and iris epithelial cells and infiltrating cells in the aqueous humor in a rat model of acute anterior uveitis. Treatment with GHRHR-R antagonist alleviates significantly these inflammatory responses. Herein we investigated whether the ciliary and iris epithelial cells can respond d…
Receptor AND Ligand AND cancer	GHRHR_GHRH	29748961	Prostate	2018 Sep	Growth hormone-releasing hormone receptor antagonists modify molecular machinery in the progression of prostate cancer.	BACKGROUND: Therapeutic strategies should be designed to transform aggressive prostate cancer phenotypes to a chronic situation. To evaluate the effects of the new growth hormone-releasing hormone receptor (GHRH-R) antagonists: MIA-602, MIA-606, and MIA-690 on processes associated with cancer progression as cell proliferation, adhesion, migration, and angiogenesis. METHODS: We used three human pr…
Receptor AND Ligand AND cancer	GHRHR_GHRH	29663325	Br J Haematol	2018 May	A new approach to the treatment of acute myeloid leukaemia targeting the receptor for growth hormone-releasing hormone.	Growth hormone-releasing hormone (GHRH) is secreted by the hypothalamus and acts on the pituitary gland to stimulate the release of growth hormone (GH). GHRH can also be produced by human cancers, in which it functions as an autocrine/paracrine growth factor. We have previously shown that synthetic antagonistic analogues of GHRH are able to successfully suppress the growth of 60 different human c…
Receptor AND Ligand AND cancer	GHRHR_GHRH	29983893	Oncotarget	2018 Jun 19	Growth hormone-releasing hormone (GHRH) and its agonists inhibit hepatic and tumoral secretion of IGF-1.	The role of hypothalamic growth hormone-releasing hormone (GHRH) in the release of growth hormone (GH) from the pituitary is well established. However, direct effects of GHRH and its agonistic analogs on extra-pituitary cells and tissues have not been completely elucidated. In the present study, we first demonstrated that human and rat hepatocytes express receptors for GHRH. We then showed that G…
Receptor AND Ligand AND cancer	GHRHR_GHRH	29435973	Int J Cancer	2018 Jun 1	Inhibition of experimental small-cell and non-small-cell lung cancers by novel antagonists of growth hormone-releasing hormone.	We investigated the effects of novel antagonists of growth hormone releasing hormone (GHRH)-MIA602 and MIA690-on three human small cell lung cancer (SCLC) lines (H446, DMS53 and H69) and two non-SCLC (NSCLC) lines (HCC827 and H460). In vitro exposure of cancer cells to these GHRH antagonists significantly inhibited cell viability, increased cell apoptosis, decrease cellular levels of cAMP and red…
Receptor AND Ligand AND cancer	GHRHR_GHRH	29206714	Appl Immunohistochem Mol Morphol	2018 Jan	Expression of GHRH-R, a Potentially Targetable Biomarker, in Triple-negative Breast Cancer.	PURPOSE: Growth hormone-releasing hormone (GHRH) has been shown to modify the growth behavior of many cancers, including breast. GHRH is produced by tumor cells, acts in an autocrine/paracrine manner, and requires the presence of GHRH receptor (GHRH-R) on the tumor cells to exert its effects. GHRH activity can be effectively blocked by synthetic antagonists of its receptor and hence, the expressi…
Receptor AND Ligand AND cancer	GHRHR_GHRH	29895126	Pol J Pathol	2018	Expression of growth hormone-releasing hormone receptors in apocrine adnexal tumours and apocrine glands of the skin.	Encouraged by our previous finding of growth hormone-releasing hormone receptor (GHRH-R) expression in metaplastic and neoplastic apocrine breast epithelium, we examined a small series of skin adnexal tumours with various degrees of apocrine (oxyphilic) differentiation, as well as normal axillary and anogenital apocrine sweat glands, for the expression of GHRH-R. Sections of formalin-fixed paraff…
Receptor AND Ligand AND cancer	GHRHR_GHRH	30519280	Infect Agent Cancer	2018	Prognostic role of HPV infection in esophageal squamous cell carcinoma.	BACKGROUND: The aims of this study were to evaluate whether HPV infection has a prognostic role in patients with esophageal squamous cell carcinoma who underwent oncological treatment and also to compare the heat shock proteins (Hsp) 90, 27 and 16.2 and growth hormone-releasing hormone receptor (GHRH-R) expression patterns of the pre-treatment tumor biopsies with the HPV status and with the oncol…
Receptor AND Ligand AND cancer	GHRHR_GHRH	28977997	Oncotarget	2017 Sep 15	Expression of hypothalamic neurohormones and their receptors in the human eye.	Extrapituitary roles for hypothalamic neurohormones have recently become apparent and clinically relevant, based on the use of synthetic peptide analogs for the treatment of multiple conditions including cancers, pulmonary edema and myocardial infarction. In the eye, it has been suggested that some of these hormones and their receptors may be present in the ciliary body, iris, trabecular meshwork…
Receptor AND Ligand AND cancer	GHRHR_GHRH	28561845	Mol Biosyst	2017 Jun 27	Dynamic properties of the growth hormone releasing hormone receptor (GHRHR) and molecular determinants of GHRH binding.	The growth hormone-releasing hormone receptor (GHRHR) is a member of the class B GPCR subfamily. GHRH, a 44-residue neuropeptide produced in the hypothalamus, regulates the secretion of growth hormone through its binding to GHRHR. It has recently been associated with several types of cancer such as prostate, breast, pancreatic and ovarian cancer. Family B GPCR peptides bind in a two-step model, w…
Receptor AND Ligand AND cancer	GHRHR_GHRH	28438614	Hum Pathol	2017 Jun	The expression of GHRH and its receptors in breast carcinomas with apocrine differentiation-further evidence of the presence of a GHRH pathway in these tumors.	Apocrine breast carcinomas were evaluated for the expression of components of the growth hormone-releasing hormone (GHRH) autocrine/paracrine pathway: GHRH and its receptors (GHRH-R), as mammary apocrine carcinomas and epithelium seemed to be uniformly positive for GHRH-R in a pilot study. The apocrine phenotype was determined on the basis of hematoxylin-eosin morphology and a congruent immunohis…
Receptor AND Ligand AND cancer	GHRHR_GHRH	28924876	Horm Cancer	2017 Dec	Inhibitory Effects of Antagonists of Growth Hormone-Releasing Hormone (GHRH) in Thyroid Cancer.	Growth hormone-releasing hormone (GHRH) is a peptide hormone secreted by the hypothalamus that regulates the synthesis and secretion of growth hormone (GH) in the pituitary. The extra-hypothalamic GHRH and its cognate receptors (GHRHR and splice variants) play a mitogenic role by stimulating cell proliferation and preventing apoptotic cell death. It is well established that GHRH antagonists inhib…
Receptor AND Ligand AND cancer	GHRHR_GHRH	26535981	Int J Gynecol Pathol	2016 Mar	GHRH Receptor Expression in Malignant Mixed Mullerian Tumors: A Potentially Targetable Biopredictor.	Malignant mixed Mullerian tumors (MMMTs) are aggressive malignant neoplasms with a high recurrence rate and poor prognosis. Despite advances in adjuvant therapies in recent years, the prognosis of these tumors has not improved. Growth hormone-releasing hormone (GHRH) is produced by a variety of malignant tumors and acts as a growth factor in an autocrine/paracrine manner. Its function requires th…
Receptor AND Ligand AND cancer	GHRHR_GHRH	26891937	J Endocrinol Invest	2016 Jul	Peripheral activities of growth hormone-releasing hormone.	Growth hormone (GH)-releasing hormone (GHRH) is produced by the hypothalamus and stimulates GH synthesis and release in the anterior pituitary gland. In addition to its endocrine role, GHRH exerts a wide range of extrapituitary effects which include stimulation of cell proliferation, survival and differentiation, and inhibition of apoptosis. Accordingly, expression of GHRH, as well as the recepto…
Receptor AND Ligand AND cancer	GHRHR_GHRH	27930339	Proc Natl Acad Sci U S A	2016 Dec 20	Growth hormone-releasing hormone receptor antagonists inhibit human gastric cancer through downregulation of PAK1-STAT3/NF-kappaB signaling.	Gastric cancer (GC) ranks as the fourth most frequent in incidence and second in mortality among all cancers worldwide. The development of effective treatment approaches is an urgent requirement. Growth hormone-releasing hormone (GHRH) and GHRH receptor (GHRH-R) have been found to be present in a variety of tumoral tissues and cell lines. Therefore the inhibition of GHRH-R was proposed as a promi…
Receptor AND Ligand AND cancer	GHRHR_GHRH	27911838	Proc Natl Acad Sci U S A	2016 Dec 13	Antagonists of growth hormone-releasing hormone receptor induce apoptosis specifically in retinoblastoma cells.	Retinoblastoma (RB) is the most common intraocular cancer in children worldwide. Current treatments mainly involve combinations of chemotherapies, cryotherapies, and laser-based therapies. Severe or late-stage disease may require enucleation or lead to fatality. Recently, RB has been shown to arise from cone precursor cells, which have high MDM2 levels to suppress p53-mediated apoptosis. This fin…
Receptor AND Ligand AND cancer	GHRHR_GHRH	27816751	Peptides	2016 Dec	Growth hormone-releasing hormone induced transactivation of epidermal growth factor receptor in human triple-negative breast cancer cells.	Triple-negative breast cancer (TNBC) is a subset of breast cancers which is negative for expression of estrogen and progesterone receptors and human epidermal growth factor receptor-2 (HER2). Chemotherapy is currently the only form of treatment for women with TNBC. Growth hormone-releasing hormone (GHRH) and epidermal growth factor (EGF) are autocrine/paracrine growth factors in breast cancer and…
Receptor AND Ligand AND cancer	GHRHR_GHRH	27777568	Front Endocrinol (Lausanne)	2016	Growth Hormone-Releasing Hormone in Diabetes.	Growth hormone-releasing hormone (GHRH) is produced by the hypothalamus and stimulates growth hormone synthesis and release in the anterior pituitary gland. In addition, GHRH is an important regulator of cellular functions in many cells and organs. Expression of GHRH G-Protein Coupled Receptor (GHRHR) has been demonstrated in different peripheral tissues and cell types, including pancreatic islet…
Receptor AND Ligand AND cancer	GHRHR_GHRH	24479854	APMIS	2014 Sep	Differential immunostaining of various types of breast carcinomas for growth hormone-releasing hormone receptor - Apocrine epithelium and carcinomas emerging as uniformly positive.	Different classes of breast cancers were explored for their positivity for growth hormone-releasing hormone receptors (GHRH-R) in this pilot study, as no systematic evaluation of such tumors has been performed to date. Seventy-two small primary breast carcinomas were evaluated for GHRH-R expression by immunohistochemistry using a polyclonal antibody and a cutoff value of 10% staining. GHRH-R posi…
Receptor AND Ligand AND cancer	GHRHR_GHRH	25000999	Invest New Drugs	2014 Oct	Growth hormone-releasing hormone antagonists abolish the transactivation of human epidermal growth factor receptors in advanced prostate cancer models.	Growth hormone-releasing hormone (GHRH) and its receptors have been implicated in a variety of cellular phenotypes related with tumorigenesis process. Human epidermal growth factor receptor family members (HER) such as EGFR and HER2 are involved in mitogenic signaling pathways implicated in the progression of prostate cancer. We analyzed the cross-talk between GHRH and EGF receptors in prostate c…
Receptor AND Ligand AND cancer	GHRHR_GHRH	24395797	Proc Natl Acad Sci U S A	2014 Jan 21	Preclinical efficacy of growth hormone-releasing hormone antagonists for androgen-dependent and castration-resistant human prostate cancer.	Advanced hormone-sensitive prostate cancer responds to androgen-deprivation therapy (ADT); however, therapeutic options for recurrent castration-resistant disease are limited. Because growth hormone-releasing hormone (GHRH) and GHRH receptor (GHRH-R) are regulated in an autocrine fashion in prostate cancer, inhibition of GHRH-R represents a compelling approach to treatment. We investigated the ef…
Receptor AND Ligand AND cancer	GHRHR_GHRH	25489106	Proc Natl Acad Sci U S A	2014 Dec 23	Antagonist of GH-releasing hormone receptors alleviates experimental ocular inflammation.	Disruptions in immunity and occurrence of inflammation cause many eye diseases. The growth hormone-releasing hormone-growth hormone-insulin-like growth factor-1 (GHRH-GH-IGF1) axis exerts regulatory effects on the immune system. Its involvement in ocular inflammation remains to be investigated. Here we studied this signaling in endotoxin-induced uveitis (EIU) generated by LPS. The increase in GHR…
Receptor AND Ligand AND cancer	GHRHR_GHRH	25404316	Proc Natl Acad Sci U S A	2014 Dec 2	Agonists of growth hormone-releasing hormone stimulate self-renewal of cardiac stem cells and promote their survival.	The beneficial effects of agonists of growth hormone-releasing hormone receptor (GHRH-R) in heart failure models are associated with an increase in the number of ckit(+) cardiac stem cells (CSCs). The goal of the present study was to determine the presence of GHRH-R in CSCs, the effect of GHRH-R agonists on their proliferation and survival, and the mechanisms involved. We investigated the express…
Receptor AND Ligand AND cancer	GHRHR_GHRH	25076911	Front Physiol	2014	Protective effect of Growth Hormone-Releasing Hormone agonist in bacterial toxin-induced pulmonary barrier dysfunction.	RATIONALE: Antibiotic treatment of patients infected with G(-) or G(+) bacteria promotes release of the toxins lipopolysaccharide (LPS) and pneumolysin (PLY) in their lungs. Growth Hormone-releasing Hormone (GHRH) agonist JI-34 protects human lung microvascular endothelial cells (HL-MVEC), expressing splice variant 1 (SV-1) of the receptor, from PLY-induced barrier dysfunction. We investigated wh…
Receptor AND Ligand AND cancer	GHRHR_GHRH	22941871	Oncotarget	2012 Sep	Antagonists of growth hormone-releasing hormone suppress in vivo tumor growth and gene expression in triple negative breast cancers.	This study evaluated the effects of a modern antagonistic analog of GHRH on tumor growth and on expression of inflammatory cytokine genes in two models of human triple negative breast cancers (TNBC). The TNBC subtype is refractory to the treatment options available for other hormone-independent breast cancers. Inflammatory cytokines play a major role in the cellular signaling associated with brea…
Receptor AND Ligand AND cancer	GHRHR_GHRH	22160161	J Cancer Res Clin Oncol	2012 Mar	Possible predictors of histopathological response to neoadjuvant chemoradiotherapy for rectal cancer.	PURPOSE: The response to neoadjuvant chemoradiotherapy (CRT) varies greatly in patients suffering from locally advanced rectal cancer. Our aim was to correlate the response to CRT with the pre-treatment expression of heat shock protein 90 (Hsp90), small heat shock protein 16.2 (sHsp 16.2), phospho-Akt (p-Akt), growth hormone-releasing hormone receptor (GHRH-R) and heme-binding protein 2 (SOUL) in…
Receptor AND Ligand AND cancer	GHRHR_GHRH	20012909	Cell Mol Life Sci	2010 Mar	Activation of Janus kinase/signal transducer and activator of transcription 3 pathway by growth hormone-releasing hormone.	Growth hormone-releasing hormone (GHRH) can act as a potent growth factor in various cancers. The mitogenic activity of this neuropeptide is exerted through binding to the pituitary type receptors (GHRH-R) or their splice variants (SV). In the present work, we studied whether this hormone can activate the JAK2/STAT3 pathway which plays a crucial role in cancer cell proliferation and is also linke…
Receptor AND Ligand AND cancer	GHRHR_GHRH	19897610	J Mol Endocrinol	2010 Feb	Activation of mitogen-activated protein kinases by a splice variant of GHRH receptor.	Hypothalamic GHRH controls the release of GH from the pituitary gland and also acts as a growth factor in a variety of cancers. The mitogenetic activity of GHRH is exerted through the binding to the pituitary type receptor (pGHRH-R) and its splice variants, mainly SV1. The intracellular signaling pathways that are activated upon the binding of GHRH to the SV1 receptor have not been elucidated. He…
Receptor AND Ligand AND cancer	GHRHR_GHRH	20630651	Cancer Lett	2010 Dec 1	Growth hormone-releasing hormone antagonist induces apoptosis of human endometrial cancer cells through PKCdelta-mediated activation of p53/p21.	The growth hormone-releasing hormone (GHRH) antagonists have been shown to inhibit growth of human cancer cells, but the underlying molecular mechanisms and their actions have not been fully investigated. In this study, we first showed that GHRH-R splice variant 1 (SV1) was expressed in two human endometrial cancer cell lines, Ishikawa and ECC-1. By using MTT assay, immunoblotting for cleaved cas…
Receptor AND Ligand AND cancer	GHRHR_GHRH	19593408	Mol Med	2009 Jul-Aug	The immunohistochemical expression of growth hormone-releasing hormone receptor splice variant 1 is a favorable prognostic marker in colorectal cancer.	Hypothalamic growth hormone (GH)-releasing hormone (GHRH) regulates the release of GH from the pituitary gland. The receptors for GHRH (GHRH-R) are expressed predominantly in the pituitary. Recent evidence demonstrates that splice variants of the GHRH receptor are also expressed in several nonpituitary tissues, both normal and tumoral, as well as in cancer cell lines. The aim of this study was to…
Receptor AND Ligand AND cancer	GHRHR_GHRH	19293247	Cardiovasc Res	2009 Jul 15	Growth hormone-releasing hormone promotes survival of cardiac myocytes in vitro and protects against ischaemia-reperfusion injury in rat heart.	AIMS: The hypothalamic neuropeptide growth hormone-releasing hormone (GHRH) stimulates GH synthesis and release in the pituitary. GHRH also exerts proliferative effects in extrapituitary cells, whereas GHRH antagonists have been shown to suppress cancer cell proliferation. We investigated GHRH effects on cardiac myocyte cell survival and the underlying signalling mechanisms. METHODS AND RESULTS: …
Receptor AND Ligand AND cancer	GHRHR_GHRH	18575759	Int J Oncol	2008 Jul	Differential expression of GHRH receptor and its splice variant 1 in human normal and malignant mucosa of the oesophagus and colon.	Recent evidence indicates that growth hormone-releasing hormone (GHRH) functions as a growth factor for gastrointestinal (GI) tumours. The tumourigenic effects of GHRH appear to be mediated by the splice variant 1 (SV-1) of GHRH receptor as well as the full length pituitary type receptor for GHRH (GHRH-R). We examined the protein and mRNA expression of GHRH-R and SV-1 in normal human tissues and …
Receptor AND Ligand AND cancer	GHRHR_GHRH	18729085	Prostate	2008 Dec 1	Dose-dependent growth inhibition in vivo of PC-3 prostate cancer with a reduction in tumoral growth factors after therapy with GHRH antagonist MZ-J-7-138.	BACKGROUND: Antagonists of growth hormone-releasing hormone (GHRH) inhibit the growth of various cancers and affect tumoral growth factors. METHODS: We investigated the effect of a new GHRH antagonist MZ-J-7-138 at doses of 1.25, 2.5, 5 and 10 microg/day s.c. on the growth of PC-3 human androgen independent prostate cancers xenografted s.c. into nude mice. Binding assays were used to investigate …
Receptor AND Ligand AND cancer	GHRHR_GHRH	19029774	Neurol Med Chir (Tokyo)	2008	Elevation of growth hormone-releasing hormone receptor messenger ribonucleic acid expression in growth hormone-secreting pituitary adenoma with Gsalpha protein mutation.	Growth hormone-releasing hormone (GHRH) stimulates not only the synthesis and secretion of GH but also the proliferation of normal somatotrophs. The expression of GHRH receptor (GHRHR) is regulated by GHRH, both of which are known to be expressed in human GH-secreting pituitary adenoma cells. Somatic mutations in the subunit of Gsalpha protein (gsp), lead to the constitutive activation of adenyly…
Receptor AND Ligand AND cancer	GHRHR_GHRH	17372203	Proc Natl Acad Sci U S A	2007 Mar 27	Stimulation of proliferation of MCF-7 breast cancer cells by a transfected splice variant of growth hormone-releasing hormone receptor.	Recent evidence indicates that growth hormone-releasing hormone (GHRH) functions as an autocrine/paracrine growth factor for various human cancers. A splice variant (SV) of the full-length receptor for GHRH (GHRHR) is widely expressed in various primary human cancers and established cancer cell lines and appears to mediate the proliferative effects of GHRH. To investigate in greater detail the ro…
Receptor AND Ligand AND cancer	GHRHR_GHRH	16606630	Carcinogenesis	2006 Sep	Polymorphisms in genes involved in GH1 release and their association with breast cancer risk.	The regulation of growth hormone 1 (GH1) and insulin-like-growth factor-1 (IGF-1) release is under the influence of three pituitary hormones [growth hormone releasing hormone (GHRH), ghrelin (GHRL) and somatostatin (SST)], which act in an autocrine/paracrine fashion in the breast. By binding to their respective receptors, they control cell proliferation, differentiation and apoptosis in a GH1/IGF…
Receptor AND Ligand AND cancer	GHRHR_GHRH	16214911	Cancer Epidemiol Biomarkers Prev	2005 Oct	Genetic variation in the growth hormone synthesis pathway in relation to circulating insulin-like growth factor-I, insulin-like growth factor binding protein-3, and breast cancer risk: results from the European prospective investigation into cancer and nutrition study.	Insulin-like growth factor-I (IGF-I) stimulates cell proliferation and can enhance the development of tumors in different organs. Epidemiologic studies have shown that an elevated level of circulating IGF-I is associated to increased risk of breast cancer as well as other cancers. Genetic variants affecting the release or biological action of growth hormone (GH), the main stimulator of IGF-I prod…
Receptor AND Ligand AND cancer	GHRHR_GHRH	16299104	Proc Natl Acad Sci U S A	2005 Nov 29	The expression of the pituitary growth hormone-releasing hormone receptor and its splice variants in normal and neoplastic human tissues.	Various attempts to detect human pituitary growth hormone-releasing hormone receptor (pGHRH-R) in neoplastic extrapituitary tissues have thus far failed. Recently, four splice variants (SVs) of GHRH-R have been described, of which SV1 has the highest structural homology to pGHRH-R and likely plays a role in tumor growth. The aim of this study was to reinvestigate whether human tumors and normal h…
Receptor AND Ligand AND cancer	GHRHR_GHRH	15853821	Clin Endocrinol (Oxf)	2005 May	Expression of growth hormone-releasing hormone receptor splicing variants in human primary adrenocortical tumours.	OBJECTIVE: Several splice variants (SVs) of GHRH receptor (GHRH-R) have been identified in various human cancers through which GHRH antagonists may exert their IGF-II-mediated antiproliferative action. Because the overexpression of the IGF-II gene is a frequent feature of adrenal carcinoma, we searched for the presence of GHRH-R SVs in these tumours. METHODS AND RESULTS: The expression of GHRH-R …
Receptor AND Ligand AND cancer	GHRHR_GHRH	15870705	Oncogene	2005 Jul 7	A germ line mutation that delays prostate cancer progression and prolongs survival in a murine prostate cancer model.	Circulating insulin-like growth factor-I (IGF-I) levels have been shown to be related to risk of prostate cancer in epidemiologic studies. While specific genetic loci responsible for interindividual variation in circulating IGF-I levels in normal men have not been identified, candidate genes include those involved in the growth hormone (GH)-IGF-I axis such as the hypothalamic factors GH releasing…
Receptor AND Ligand AND cancer	GHRHR_GHRH	15944917	Histol Histopathol	2005 Jul	Cellular distribution of growth hormone-releasing hormone receptor in human reproductive system and breast and prostate cancers.	Growth hormone releasing hormone receptor (GHRH-R) mRNA and protein was first localized to the anterior pituitary gland, consequent with the action of its ligand on GH synthesis and release. Subsequent studies found GHRH-R also expressed in the hypothalamus and in systemic tissues including those of the reproductive system. In the present work, we studied the distribution of GHRH-R in human repro…
Receptor AND Ligand AND cancer	GHRHR_GHRH	12165656	Endocr Pathol	2002 Summer	Expression of Pit-1 and growth hormone-releasing hormone receptor mRNA in human pituitary adenomas: difference among functioning, silent, and other nonfunctioning adenomas.	We analyzed the expression of Pit-1 and growth hormone-releasing hormone receptor (GHRH-R) mRNA in various types of functioning and nonfunctioning adenomas using a quantitative reverse transcriptase polymerase chain reaction (RT-PCR) method. Among clinically nonfunctioning adenomas, tumors considered as silent adenomas were reclassified on a pathologic basis. Competitive RT-PCR showed that the le…
Receptor AND Ligand AND cancer	GHRHR_GHRH	12429040	J Endocrinol	2002 Nov	Inhibitory effects of antagonistic analogs of GHRH on GH3 pituitary cells overexpressing the human GHRH receptor.	GH3 rat pituitary tumor cells produce GH and prolactin (PRL), but lack the GHRH receptor (GHRH-R). We expressed human GHRH-R (hGHRH-R) in GH3 cells using recombinant adenoviral vectors and studied the effects of GHRH antagonists. The mRNA expression of the GHRH-R gene in the cells was demonstrated by RT-PCR. An exposure of the GH3 cells infected with hGHRH-R to 10(-10), 10(-9) and 10(-8) m hGHRH …
Receptor AND Ligand AND cancer	GHRHR_GHRH	11582590	Prostate	2001 Oct 1	A potential autocrine pathway for growth hormone releasing hormone (GHRH) and its receptor in human prostate cancer cell lines.	BACKGROUND: Recent studies have shown that GHRH antagonists inhibit prostate tumour growth and IGF-II production both in vivo and in vitro. The mechanism underlying these observations is unknown, but may involve an interaction with a prostatic GHRH receptor (GHRH-R), raising the possibility of an autocrine pathway for the GHRH axis in the prostate. METHODS: GHRH and GHRH-R mRNA expression was exa…
Receptor AND Ligand AND cancer	GHRHR_GHRH	11298081	Clin Endocrinol (Oxf)	2001 Mar	Absence of mutations in the growth hormone (GH)-releasing hormone receptor gene in GH-secreting pituitary adenomas.	OBJECTIVE: GH-releasing hormone (GHRH) is a potent stimulator of somatotroph cell proliferation and GH secretion. GHRH acts via binding to a G-protein coupled receptor (GPCR) (GHRH-R), that activates adenylyl cyclase (AC) and increases growth and function of somatotroph cells. Indeed, a subset (30--40%) of somatotrophic adenomas contain somatic mutations of the GNAS1 gene that encodes the alpha s…
Receptor AND Ligand AND cancer	GHRHR_GHRH	11453963	Clin Endocrinol (Oxf)	2001 Jul	Growth hormone-releasing hormone (GHRH) and GHRH receptor (GHRH-R) isoform expression in ectopic acromegaly.	Bronchial endocrine neoplasms causing acromegaly due to ectopic production of growth hormone (GH)-releasing hormone (GHRH) have been reported. We describe the case of a 39-year-old man with clinical and biochemical acromegaly. Magnetic resonance imaging revealed an enlarged pituitary, which was confirmed histologically to harbour somatotroph hyperplasia. Further investigations identified a circum…
Receptor AND Ligand AND cancer	GHRHR_GHRH	11158006	J Clin Endocrinol Metab	2001 Feb	Study of the multiple endocrine neoplasia type 1, growth hormone-releasing hormone receptor, Gs alpha, and Gi2 alpha genes in isolated familial acromegaly.	Familial acromegaly may occur as an isolated pituitary disorder or as a feature of hereditary syndromes, such as multiple endocrine neoplasia type 1 (MEN1) or the Carney complex. Herein, we characterized a newly identified kindred with isolated acromegaly and searched for germline mutation in genes that have been associated with endocrine tumors [i.e. MEN1, Gs alpha (GNAS1), and Gi2 alpha (GNAI2)…
Receptor AND Ligand AND cancer	GHRHR_GHRH	10962031	Proc Natl Acad Sci U S A	2000 Sep 12	Isolation and sequencing of cDNAs for splice variants of growth hormone-releasing hormone receptors from human cancers.	The proliferation of various tumors is inhibited by the antagonists of growth hormone-releasing hormone (GHRH) in vitro and in vivo, but the receptors mediating the effects of GHRH antagonists have not been identified so far. Using an approach based on PCR, we detected two major splice variants (SVs) of mRNA for human GHRH receptor (GHRH-R) in human cancer cell lines, including LNCaP prostatic, M…
Receptor AND Ligand AND cancer	GHRHR_GHRH	10342867	Endocrinology	1999 Jun	Regulation of growth hormone-releasing hormone receptor messenger ribonucleic acid expression by glucocorticoids in MtT-S cells and in the pituitary gland of fetal rats.	Regulation of GH-releasing hormone receptor (GHRH-R) messenger RNA (mRNA) expression was studied, with the ribonuclease protection assay, in the fetal rat pituitary gland and in MtT-S clonal cells. GHRH-R mRNA was first detected on embryonic day (E)19 and increased rapidly thereafter, to reach a maximum at E21. Incubation of E17 or E18 pituitaries with 50 nM dexamethasone (DEX), a synthetic gluco…
Receptor AND Ligand AND cancer	GHRHR_GHRH	10359139	J Neurooncol	1999 Feb	Significance of growth hormone-releasing hormone receptor mRNA in non-neoplastic pituitary and pituitary adenomas: a study by RT-PCR and in situ hybridization.	This study examined the expression of human growth hormone-releasing hormone receptor (GHRH-R) mRNA in both non-neoplastic pituitary tissues and pituitary adenomas by reverse transcriptase-polymerase chain reaction (RT-PCR) and in situ hybridization (ISH). RT-PCR analysis showed that all of the non-neoplastic pituitaries and all GH-producing adenomas, one prolactinoma and one third of the non-fun…
Receptor AND Ligand AND cancer	GHRHR_GHRH	9667225	Metabolism	1998 Jul	Inhibition of signal transduction by a splice variant of the growth hormone-releasing hormone receptor expressed in human pituitary adenomas.	We have previously shown that some of human growth hormone (GH)-producing pituitary adenomas preferentially express a larger transcript of GH-releasing hormone (GHRH) receptor (GHRH-R). This transcriptional variant is presumed to be produced by alternative messenger RNA splicing and contains premature stop codon in frame, predicted to yield a truncated GHRH-R. Functional expression study indicate…
Receptor AND Ligand AND cancer	GHRHR_GHRH	9176381	Am J Pathol	1997 Jun	Growth hormone-releasing hormone receptor mRNA in acromegalic pituitary tumors.	The growth hormone (GH)-releasing hormone receptor (GHRH-R) has been recently cloned and found to be a member of a new family of seven transmembrane receptors that includes secretin, vasoactive intestinal peptide, calcitonin, and corticotropin-releasing factor. GHRH-R mRNA has been demonstrated by Northern blot analyses to be present specifically in the anterior pituitary gland. To determine the …
Receptor AND Ligand AND cancer	GHRHR_GHRH	7559877	J Clin Endocrinol Metab	1995 Oct	Identification of alternatively spliced messenger ribonucleic acid encoding truncated growth hormone-releasing hormone receptor in human pituitary adenomas.	The expression of GHRH receptor (GHRH-R) messenger ribonucleic acid (mRNA) was studied in 22 pituitary adenomas and 2 normal anterior pituitaries. Northern blot analysis revealed that GHRH-R mRNA were expressed in all 14 GH-producing adenomas, 1 of 3 ACTH-producing adenomas, the 1 PRL-producing adenoma, 2 of 4 nonfunctioning adenomas, and the 2 normal anterior pituitaries. Their expression levels…
Receptor AND Ligand AND cancer	GHRHR_GHRH	7680413	Mol Endocrinol	1993 Jan	Molecular cloning and expression of a human anterior pituitary receptor for growth hormone-releasing hormone.	GH-releasing hormone (GHRH), acting through the GHRH receptor (GHRH-R), plays a pivotal role in the regulation of GH synthesis and secretion in the pituitary. It is possible that GHRH may serve other roles in other tissues. Here we report the cloning of a cDNA encoding a human GHRH-R from an acromegalic pituitary cDNA library. The isolated cDNA encodes a 423-amino acid protein that has seven puta…
Receptor AND Ligand AND cancer	PTH1R_PTH2	36676129	Life (Basel)	2023 Jan 8	Primary and Metastatic Cutaneous Melanomas Discriminately Enrich Several Ligand-Receptor Interactions.	INTRODUCTION: Cutaneous melanoma remains a leading cancer with sobering post-metastasis mortality rates. To date, the ligand-receptor interactome of melanomas remains weakly studied despite applicability to anti-cancer drug discovery. Here we leverage established crosstalk methodologies to characterize important ligand-receptor pairs in primary and metastatic cutaneous melanoma. METHODS: Bulk tra…
Receptor AND Ligand AND cancer	CCKAR_CCK	36262666	JID Innov	2022 Nov	Cholecystokinin Receptor Antagonist Suppresses Melanoma Growth by Inducing Apoptosis of Tumor Cells.	Melanoma is a malignant skin tumor with high metastatic activity. Although melanoma has been well-studied, its cellular kinetics remain elusive. The cholecystokinin (CCK) receptor is expressed in various types of tumors because CCK promotes the survival and proliferation of tumor cells. Thus, we hypothesized that the growth of melanoma was positively regulated by signals from the CCK receptor and…
Receptor AND Ligand AND cancer	CCKAR_CCK	33115780	Cancer Prev Res (Phila)	2021 Jan	Targeting the Cholecystokinin Receptor: A Novel Approach for Treatment and Prevention of Hepatocellular Cancer.	Hepatocellular carcinoma (HCC) is the fastest growing cancer worldwide in part due to the obesity epidemic and fatty liver disease, particularly nonalcoholic steatohepatitis (NASH). Chronic inflammation with the release of cytokines and chemokines with activation of hepatic stellate cells results in changes of the liver extracellular matrix (ECM) that predisposes to the development of HCC. Blood …
Receptor AND Ligand AND cancer	CCKAR_CCK	29163209	Front Physiol	2017	The Role of Cholecystokinin in Peripheral Taste Signaling in Mice.	Cholecystokinin (CCK) is a gut hormone released from enteroendocrine cells. CCK functions as an anorexigenic factor by acting on CCK receptors expressed on the vagal afferent nerve and hypothalamus with a synergistic interaction between leptin. In the gut, tastants such as amino acids and bitter compounds stimulate CCK release from enteroendocrine cells via activation of taste transduction pathwa…
Receptor AND Ligand AND cancer	CCKAR_CCK	27072272	J Cancer Res Ther	2016 Jan-Mar	Heterogeneous expression of cholecystokinin and gastrin receptor in stomach and pancreatic cancer: An immunohistochemical study.	AIM: Cholecystokinin (CCK) and gastrin (Gs) are a well known trophic factor for the gastrointestinal tract and their trophic effects are shown mainly toward pancreas and stomach, respectively. Though, the exact characterization of CCK and Gs receptors subtype (cholecystokinin type A receptor [CCKAR] and cholecystokinin type B receptor/gastrin receptor [CCKBR/GR]) in stomach cancer (SC) and pancre…
Receptor AND Ligand AND cancer	CCKAR_CCK	23701593	J Gastroenterol Hepatol	2013 Sep	Variants in CCK and CCKAR genes to susceptibility to biliary tract cancers and stones: a population-based study in Shanghai, China.	BACKGROUND AND AIM: Altered motility of the gallbladder is associated with an increased risk of gallstones and can result in biliary tract cancers. Cholecystokinin (CCK) is an important modulator of gallbladder motility which functions by activating CCK type-A receptor (CCKAR). The aim of this study was to determine whether genetic variants in CCK and CCKAR are associated with the risk of biliary…
Receptor AND Ligand AND cancer	CCKAR_CCK	21813391	Hepatobiliary Pancreat Dis Int	2011 Aug	Expression profile of cholecystokinin type-A receptor in gallbladder cancer and gallstone disease.	BACKGROUND: Regulatory peptide receptors have attracted the interest of oncologists as a new promising approach for cancer pathology, imaging and therapy. Although cholecystokinin (CCK) is a potent modulator of gallbladder contractility and plays a potential role in pancreatic carcinogenesis through CCK type-A receptor (CCKAR), its role in gallbladder cancer (GBC) is still unknown and immunohisto…
Receptor AND Ligand AND cancer	CCKAR_CCK	17944886	J Gastroenterol Hepatol	2008 Jun	Cholecystokinin receptor A gene polymorphism in gallstone disease and gallbladder cancer.	BACKGROUND AND AIM: Gallbladder carcinoma (GBC) usually arises in the background of gallstone disease which may be causatively related to decreased gallbladder contractility. Cholecystokinin receptor A (CCK-AR) mediates signals resulting in gallbladder contraction. Deteriorating gallbladder contraction promotes gallstone formation. A common genetic polymorphism of CCK-AR may be causatively associ…
Receptor AND Ligand AND cancer	CCKAR_CCK	15953675	Cancer Lett	2006 May 8	Suppression of pancreatic tumor progression by systemic delivery of a pancreatic-cancer-specific promoter driven Bik mutant.	Pancreatic cancer is highly aggressive with extremely poor prognosis. Developing a pancreatic cancer specific promoter (PCSP) is one approach for pancreatic cancer gene therapy. We have modified the promoter of cholecystokinin type A receptor (CCKAR), named CCK/Mpd, which possesses a relatively high activity in pancreatic cancer cells as compared with normal cells. The CCK/Mpd promoter-driven luc…
Receptor AND Ligand AND cancer	CCKAR_CCK	15448615	Med Sci Monit	2004 Oct	What are the pancreatic target cells for gastrin and its CCKB receptor? Is this a couple for cancerous cells?	The objectives of this review are to summarize, analyse and discuss the roles played by the CCK receptor subtypes and their agonists on pancreatic enzyme secretion, pancreas growth and regeneration, define the receptors specific target cells and evaluate the role of gastrin in pancreatic pathologies including cancer. In rodents, it is clear that the CCKARs present on pancreatic acinar cells play …
Receptor AND Ligand AND cancer	CCKAR_CCK	20641941		2004	(99m)Tc-Tricarbonyl-K-H-K-H-cholecystokinin 8.	Cholecystokinin (CCK) is a peptide hormone that has an important role in the digestion of food because it stimulates contraction of the gallbladder and pancreatic enzyme secretion, and in the presence of secretin it enhances blood flow and bicarbonate secretion from the pancreas (1). CCK is produced and released by cells of the duodenum and the jejunum in response to a variety of peptides, amino …
Receptor AND Ligand AND cancer	CCKAR_CCK	12572876	J Gastroenterol	2002 Nov	Association of cholecystokinin A receptor gene polymorphism with cholelithiasis and the molecular mechanisms of this polymorphism.	BACKGROUND: The etiology of gallstone formation is multifactorial, and genetic factors are involved. The genetic variations of cholecystokinin A receptor (CCK-AR) in patients having gallstones and the molecular mechanisms of this polymorhpism were examined. The involvement of CCK-AR in gallstone formation was confirmed using CCK-AR gene knockout mice. METHODS: CCK-AR gene expression was determine…
Receptor AND Ligand AND cancer	CCKAR_CCK	12688377	Pharmacol Toxicol	2002 Dec	Involvement of cholecystokinin/gastrin-related peptides and their receptors in clinical gastrointestinal disorders.	In this paper the possible roles of cholecystokinin (CCK), gastrin, or gastrin-related peptides and their receptors in human gastrointestinal diseases are reviewed. For CCK/CCK(A) receptors (CCK(A)-R), the evidence for their proposed involvement in diseases caused by impaired CCK release or CCK(A)-R mutations, pancreatic disorders (acute/chronic pancreatitis), gastrointestinal motility disorders …
Receptor AND Ligand AND cancer	CCKAR_CCK	11893936	Pancreas	2002 Apr	Role of CCK-A receptor for pancreatic function in mice: a study in CCK-A receptor knockout mice.	INTRODUCTION: The cholecystokinin (CCK) family of peptides and receptors is present throughout the brain and gastrointestinal tract. The CCK receptors can be pharmacologically subdivided into two subtypes: CCK-A and CCK-B. CCK-A receptor is enriched in the pancreas of mice. AIMS: To determine pancreatic functions in a CCK-A receptor deficient mouse mutant generated by gene targeting in embryonic …
Receptor AND Ligand AND cancer	CCKAR_CCK	12424565	J Gastroenterol	2002	Promoter analysis of human cholecystokinin type-A receptor gene.	Background. We have previously shown that polymorphism in the promoter region of the human cholecystokinin type-A receptor ( CCKAR) gene is a genetic factor affecting obesity. However, there have not yet been any reports of analysis of the promoter activity of CCKAR genes, and thus almost nothing is known about CCKAR transcriptional regulation. Methods. Using STC-1 cells, an enteroendocrine tumor…
Receptor AND Ligand AND cancer	CCKAR_CCK	11444473	Scand J Gastroenterol	2001 Jul	Differential expression of gastrin, cholecystokinin-A and cholecystokinin-B receptor mRNA in human pancreatic cancer cell lines.	BACKGROUND: It has been assumed that gastrin stimulates the growth of pancreatic cancer in an autocrine way through co-expression of gastrin and the cholecystokinin-B receptor (CCK-BR). However, pancreatic cancer cell lines established directly from patients have revealed a great heterogeneity in cell proliferation when exposed to CCK, gastrin and their receptor antagonists. The aim of this study…
Receptor AND Ligand AND cancer	CCKAR_CCK	9099891	Gene	1997 Mar 18	Mouse cholecystokinin type-A receptor gene and its structural analysis.	The mouse cholecystokinin type-A receptor (CCK(A)R) gene was cloned and sequenced, and the exon/intron boundaries were determined by cDNA cloning. The gene, approximately 10 kb in length, contains the entire coding region, and consists of five exons. The deduced amino acid sequence was homologous with that of other species, with the exception of an additional DNA sequence encoding 7 amino acids i…
Receptor AND Ligand AND cancer	CCKAR_CCK	9169450	J Biol Chem	1997 Jun 6	Visualization of G protein-coupled receptor trafficking with the aid of the green fluorescent protein. Endocytosis and recycling of cholecystokinin receptor type A.	A chimeric protein consisting of the cholecystokinin receptor type A (CCKAR) and the green fluorescent protein (GFP) was used for studying receptor localization, internalization, and recycling in live cells in real time in four different cell lines. Fusion of the C terminus of the CCKAR to the N terminus of the GFP did not alter receptor ligand binding affinity, signal transduction, or the patter…
Receptor AND Ligand AND cancer	CCKAR_CCK	8920681	Nihon Rinsho	1996 Apr	[Cholecystokinin and cholecystokinin receptor].	Cholecystokinin (CCK) act as hormones and neuropeptides on central and peripheral CCK receptors. The application of modern molecular biological techniques has identified two CCK receptors, CCK-A receptor (CCKAR) and CCK-B/gastrin receptor (CCKBR). The genes of CCKAR and CCKBR consist of five exons interrupted by four introns. We have reported that OLETF rats, which have been established as an ani…
Receptor AND Ligand AND cancer	CCKAR_CCK	19912917	Mol Cell Neurosci	1993 Apr	Differential Gene Expression of CCK(A) and CCK(B) Receptors in the Rat Brain.	Cholecystokinin (CCK) is one of the most abundant peptides in the central nervous system (CNS). Radioligand-binding studies have identified and localized both central (CCK(B)-R) and peripheral (CCK(A)-R) receptor subtypes in the CNS. However, these studies have been limited by the relative specificities of agonists and antagonists for receptor subtypes and their inability to distinguish cell bodi…
Receptor AND Ligand AND cancer	LGR5_RSPO2	36255654	Clin Transl Oncol	2023 Feb	Cartilage oligomeric matrix protein acts as a molecular biomarker in multiple cancer types.	PURPOSE: The main function of cartilage oligomeric matrix protein (COMP) is to maintain the synthesis and stability of the extracellular matrix by interacting with collagen. At present, there are relatively few studies on the role of this protein in tumors. This study aimed to explore the relationship between COMP and pan-cancer, and analyzed its diagnostic and prognostic value. METHODS: The Canc…
Receptor AND Ligand AND cancer	LGR5_RSPO2	33723406	Cancer Gene Ther	2022 Mar	The molecular underpinning of geminin-overexpressing triple-negative breast cancer cells homing specifically to lungs.	Triple-negative breast cancer (TNBCs) display lung metastasis tropism. However, the mechanisms underlying this organ-specific pattern remains to be elucidated. We sought to evaluate the utility of blocking extravasation to prevent lung metastasis. To identify potential geminin overexpression-controlled genetic drivers that promote TNBC tumor homing to lungs, we used the differential/suppression s…
Receptor AND Ligand AND cancer	LGR5_RSPO2	33450435	Pathol Res Pract	2021 Feb	Expression profile of intestinal stem cell and cancer stem cell markers in gastric cancers with submucosal invasion.	Cancer stem cells (CSCs) are believed to be responsible for tumor growth, invasion, and metastasis. Submucosal invasion, which greatly enhances metastasis risk, is a critical step in gastric cancer (GC) progression. To identify stem cell-related markers associated with submucosal invasion and lymph node (LN) metastasis in GCs, we investigated the expression of candidate CSC markers (CD133, CD44, …
Receptor AND Ligand AND cancer	LGR5_RSPO2	33109540	Anticancer Res	2020 Nov	WNT Signaling Driven by R-spondin 1 and LGR6 in High-grade Serous Ovarian Cancer.	BACKGROUND/AIM: R-spondins control WNT signaling and RSPO1 and LGR6, two of its receptors, are uniquely expressed at high levels in high-grade serous ovarian cancer (HGSOC). The aim of this study was to assess the interrelations between the expression of the RSPOs and LGRs in HGSOC and in the ovarian surface (OSE) and fallopian tube surface epithelium (FTSE) from which HGSOC arises. MATERIALS AND…
Receptor AND Ligand AND cancer	LGR5_RSPO2	31622618	Gastroenterology	2020 Feb	Chromosome Engineering of Human Colon-Derived Organoids to Develop a Model of Traditional Serrated Adenoma.	BACKGROUND & AIMS: Traditional serrated adenomas (TSAs) are rare colorectal polyps with unique histologic features. Fusions in R-spondin genes have been found in TSAs, but it is not clear whether these are sufficient for TSA development, due to the lack of a chromosome engineering platform for human tissues. We studied the effects of fusions in R-spondin genes and other genetic alterations found …
Receptor AND Ligand AND cancer	LGR5_RSPO2	30808932	Sci Rep	2019 Feb 26	Mianserin suppresses R-spondin 2-induced activation of Wnt/beta-catenin signaling in chondrocytes and prevents cartilage degradation in a rat model of osteoarthritis.	Aberrant activation of the Wnt/beta-catenin signaling pathway promotes the progression of osteoarthritis (OA). We previously reported that R-spondin 2 (Rspo2), an activator of the Wnt/beta-catenin signaling, facilitates differentiation of proliferating chondrocytes into hypertrophic chondrocytes by enhancing Wnt/beta-catenin signaling in endochondral ossification. However, the role of Rspo2 in OA…
Receptor AND Ligand AND cancer	LGR5_RSPO2	30362605	J Cell Biochem	2019 Apr	RSPO2 enhances cell invasion and migration via the WNT/beta-catenin pathway in human gastric cancer.	R-spondins comprise a group of secreted WNT agonists. R-spondin2 (RSPO2) plays a crucial role in the activation of the WNT/beta-catenin pathway and oncogenesis, though its specific role in human gastric cancer (GC) remains unclear. In the current study, RSPO2 expression levels were upregulated in cancer specimens and cell lines (AGS and BGC-823). Inhibition of RSPO2 expression levels had distinct…
Receptor AND Ligand AND cancer	LGR5_RSPO2	30206360	Sci Rep	2018 Sep 11	Differential effects of spinal motor neuron-derived and skeletal muscle-derived Rspo2 on acetylcholine receptor clustering at the neuromuscular junction.	We recently reported that R-spondin 2 (Rspo2), a secreted activator of Wnt/beta-catenin signaling, promotes acetylcholine receptor (AChR) clustering and neuromuscular junction (NMJ) formation via its receptor, Lgr5. Rspo2 is expressed highly in spinal motor neurons (SMNs) and marginally in the skeletal muscle, but the origin of Rspo2 at the NMJ remains elusive. We rescued Rspo2-deficient (Rspo2(-…
Receptor AND Ligand AND cancer	LGR5_RSPO2	29769720	Nature	2018 May	RSPO2 inhibition of RNF43 and ZNRF3 governs limb development independently of LGR4/5/6.	The four R-spondin secreted ligands (RSPO1-RSPO4) act via their cognate LGR4, LGR5 and LGR6 receptors to amplify WNT signalling(1-3). Here we report an allelic series of recessive RSPO2 mutations in humans that cause tetra-amelia syndrome, which is characterized by lung aplasia and a total absence of the four limbs. Functional studies revealed impaired binding to the LGR4/5/6 receptors and the RN…
Receptor AND Ligand AND cancer	LGR5_RSPO2	29752411	J Biol Chem	2018 Jun 22	Differential activities and mechanisms of the four R-spondins in potentiating Wnt/beta-catenin signaling.	The four R-spondins (RSPO1-4) strongly potentiate Wnt signaling and play critical roles in normal development, adult stem cell survival, and cancer development and aggressiveness. All four RSPOs have been suggested to potentiate Wnt signaling by binding to three related receptors, i.e. leucine-rich repeat-containing, G protein-coupled receptors 4, 5, and 6 (LGR4/5/6), and then inducing the cleara…
Receptor AND Ligand AND cancer	LGR5_RSPO2	28472820	Br J Cancer	2017 Jun 6	Clinical value of R-spondins in triple-negative and metaplastic breast cancers.	BACKGROUND: RSPO ligands, activators of the Wnt/beta-catenin pathway, are overexpressed in different cancers. The objective of this study was to investigate the role of RSPOs in breast cancer (BC). METHODS: Expression of RSPO and markers of various cancer pathways were measured in breast tumours and cell lines by qRT-PCR. The effect of RSPO on the Wnt/beta-catenin pathway activity was determined …
Receptor AND Ligand AND cancer	LGR5_RSPO2	28219935	Mol Cancer Res	2017 Jun	Novel Insights into Gastric Cancer: Methylation of R-spondins and Regulation of LGR5 by SP1.	Recently, it was shown that leucine-rich repeat-containing receptor 5 (LGR5)-expressing stem cells are the cellular origin of intestinal-type gastric cancer. The aim of our study was to uncover regulatory mechanisms of LGR5 expression in gastric mucosa and their implications for cancer development. Reporter assays identified an LGR5 promoter fragment, which is highly relevant for active LGR5 expr…
Receptor AND Ligand AND cancer	LGR5_RSPO2	27511199	Gut	2017 Jun	RSPO3 expands intestinal stem cell and niche compartments and drives tumorigenesis.	OBJECTIVE: The gross majority of colorectal cancer cases results from aberrant Wnt/beta-catenin signalling through adenomatous polyposis coli (APC) or CTNNB1 mutations. However, a subset of human colon tumours harbour, mutually exclusive with APC and CTNNB1 mutations, gene fusions in RSPO2 or RSPO3, leading to enhanced expression of these R-spondin genes. This suggested that RSPO activation can s…
Receptor AND Ligand AND cancer	LGR5_RSPO2	28404917	Oncotarget	2017 Apr 18	Expression and functional regulation of stemness gene Lgr5 in esophageal squamous cell carcinoma.	Cancer stem cells (CSCs) are defined as a rare subpopulation of undifferentiated cells with biological characteristics that include the capacity for self-renewal, differentiation into various lineages, and tumor initiation. To explore the mechanism of CSCs in esophageal squamous cell carcinoma (ESCC), we focused on Leucine-rich repeat containing G protein-coupled receptor 5 (Lgr5), a target gene …
Receptor AND Ligand AND cancer	LGR5_RSPO2	27328992	Sci Rep	2016 Jun 22	R-spondin 2 promotes acetylcholine receptor clustering at the neuromuscular junction via Lgr5.	At the neuromuscular junction (NMJ), acetylcholine receptor (AChR) clustering is mediated by spinal motor neuron (SMN)-derived agrin and its receptors on the muscle, the low-density lipoprotein receptor-related protein 4 (LRP4) and muscle-specific receptor tyrosine kinase (MuSK). Additionally, AChR clustering is mediated by the components of the Wnt pathway. Laser capture microdissection of SMNs …
Receptor AND Ligand AND cancer	LGR5_RSPO2	27012200	Biochem Biophys Res Commun	2016 Apr 22	R-spondin 2 facilitates differentiation of proliferating chondrocytes into hypertrophic chondrocytes by enhancing Wnt/beta-catenin signaling in endochondral ossification.	Endochondral ossification is a crucial process for longitudinal growth of bones. Differentiating chondrocytes in growth cartilage form four sequential zones of proliferation, alignment into column, hypertrophy, and substitution of chondrocytes with osteoblasts. Wnt/beta-catenin signaling is essential for differentiation of proliferating chondrocytes into hypertrophic chondrocytes in growth cartil…
Receptor AND Ligand AND cancer	LGR5_RSPO2	27158331	Am J Transl Res	2016	RSPO2 enriches LGR5(+) spheroid colon cancer stem cells and promotes its metastasis by epithelial-mesenchymal transition.	Colon cancer stem cells (CCSCs) account for the tumorigenicity of colon cancer and promote its progression and metastasis. RSPO2, the agonist of canonical Wnt/beta-catenin pathway and serves as the growth factor of intestinal stem cells (ISCs), is considered playing an important role in CCSCs. However, the specific function of RSPO2 in CCSCs remains unclear. In this study, we demonstrated that RS…
Receptor AND Ligand AND cancer	LGR5_RSPO2	26416247	Oncotarget	2015 Oct 27	LGR5 is associated with tumor aggressiveness in papillary thyroid cancer.	PURPOSE: Leucine-rich repeat-containing G-protein-coupled receptor 5 (LGR5) is a cancer stem cell marker and a down-stream target in Wnt/beta-catenin signaling. In human papillary thyroid cancer (PTC), over activation of Wnt/beta-catenin has been associated with tumor aggressiveness. PATIENTS AND METHODS: Using established human cell lines (TPC-1, KTC-1, Nthy-ori-3-1), we report LGR5 and R-spondi…
Receptor AND Ligand AND cancer	LGR5_RSPO2	26123262	J Struct Biol	2015 Aug	Crystal structure of R-spondin 2 in complex with the ectodomains of its receptors LGR5 and ZNRF3.	The four secreted R-spondin (Rspo1-4) proteins of vertebrates function as stem cell growth factors and potentiate canonical Wnt signalling. Rspo proteins act by cross-linking members of two cell surface receptor families, complexing the stem cell markers LGR4-6 with the Frizzled-specific E3 ubiquitin ligases ZNRF3/RNF43. The consequent internalisation of the ternary LGR-Rspo-E3 complex removes th…
Receptor AND Ligand AND cancer	LGR5_RSPO2	24476626	Nat Commun	2014	RSPO2-LGR5 signaling has tumour-suppressive activity in colorectal cancer.	R-spondins are a family of secreted Wnt agonists. One of the family members, R-spondin 2 (RSPO2), has an important role in embryonic development, bone formation and myogenic differentiation; however, its role in human cancers remains largely unknown. Here we show that RSPO2 expression is downregulated in human colorectal cancers (CRCs) due to promoter hypermethylation, and that the RSPO2 reductio…
Receptor AND Ligand AND cancer	MC1R_POMC	35475603	Bioconjug Chem	2022 May 18	Novel Al(18)F-NOTA-Conjugated Lactam-Cyclized alpha-Melanocyte-Stimulating Hormone Peptides with Enhanced Melanoma Uptake.	The purpose of this study was to evaluate the effect of linker on tumor targeting and biodistribution of Al(18)F-NOTA-PEG(2)Nle-CycMSH(hex) Al(18)F-1,4,7-triazacyclononane-1,4,7-triyl-triacetic acid-poly(ethylene glycol)-Nle-c[Asp-His-DPhe-Arg-Trp-Lys]-CONH(2) and Al(18)F-NOTA-AocNle-CycMSH(hex) Al(18)F-NOTA-8-aminooctanoic acid-Nle-CycMSH(hex) on melanoma-bearing mice. NOTA-PEG(2)Nle-CycMSH(hex)…
Receptor AND Ligand AND cancer	MC1R_POMC	35239331	Bioconjug Chem	2022 Mar 16	[(213)Bi]Bi(3+)/[(111)In]In(3+)-neunpa-cycMSH: Theranostic Radiopharmaceutical Targeting Melanoma horizontal line Structural, Radiochemical, and Biological Evaluation.	With the emergence of [(225)Ac]Ac(3+) as a therapeutic radionuclide for targeted alpha therapy (TAT), access to clinical quantities of the potent, short-lived alpha-emitter [(213)Bi]Bi(3+) (t(1/2) = 45.6 min) will increase over the next decade. With this in mind, the nonadentate chelator, H(4)neunpa-NH(2), has been investigated as a ligand for chelation of [(213)Bi]Bi(3+) in combination with [(11…
Receptor AND Ligand AND cancer	MC1R_POMC	35486894	Mol Pharm	2022 Jul 4	Novel (64)Cu-Labeled NOTA-Conjugated Lactam-Cyclized Alpha-Melanocyte-Stimulating Hormone Peptides with Enhanced Tumor to Kidney Uptake Ratios.	The aim of this study was to evaluate the effect of linker on tumor targeting and biodistribution of (64)Cu-NOTA-PEG(2)Nle-CycMSH(hex) (64)Cu-1,4,7-triazacyclononane-1,4,7-triyl-triacetic acid-polyethylene glycol-Nle-c[Asp-His-DPhe-Arg-Trp-Lys]-CONH(2) and (64)Cu-NOTA-AocNle-CycMSH(hex) (64)Cu-NOTA-8-aminooctanoic acid-Nle-CycMSH(hex) on melanoma-bearing mice. NOTA-PEG(2)Nle-CycMSH(hex) and NOTA-…
Receptor AND Ligand AND cancer	MC1R_POMC	34762521	Cancer Biother Radiopharm	2022 Feb	The Effect of Albumin-Binding Moiety on Tumor Targeting and Biodistribution Properties of (67)Ga-Labeled Albumin Binder-Conjugated Alpha-Melanocyte-Stimulating Hormone Peptides.	Background: The purpose of this study was to examine the effect of 4-p-(tolyl)butyric acid as an albumin-binding (ALB) moiety on tumor targeting and biodistribution properties of (67)Ga-labeled albumin binder-conjugated alpha-melanocyte-stimulating hormone peptides. Materials and Methods: DOTA-Lys(ALB)-G/GG/GGG-Nle-CycMSH(hex) 1,4,7,10-tetraazacyclododecane-1,4,7,10-tetraacetic acid-Lys(ALB)-Gly/…
Receptor AND Ligand AND cancer	MC1R_POMC	34314818	Free Radic Biol Med	2021 Sep	The anti-melanogenic effects of 3-O-ethyl ascorbic acid via Nrf2-mediated alpha-MSH inhibition in UVA-irradiated keratinocytes and autophagy induction in melanocytes.	3-O-ethyl ascorbic acid (EAA) is an ether-derivative of ascorbic acid, known to inhibit tyrosinase activity, and is widely used in skincare formulations. Nevertheless, the molecular mechanisms underlying the EAA's effects are poorly understood. Here, the anti-melanogenic activity of EAA was demonstrated through Nrf2-mediated alpha-MSH inhibition in UVA-irradiated keratinocytes (HaCaT) and autopha…
Receptor AND Ligand AND cancer	MC1R_POMC	34453129	Cell Res	2021 Oct	Structural mechanism of calcium-mediated hormone recognition and Gbeta interaction by the human melanocortin-1 receptor.	Melanocortins are peptide hormones critical for the regulation of stress response, energy homeostasis, inflammation, and skin pigmentation. Their functions are mediated by five G protein-coupled receptors (MC1R-MC5R), predominately through the stimulatory G protein (Gs). MC1R, the founding member of melanocortin receptors, is mainly expressed in melanocytes and is involved in melanogenesis. Dysfu…
Receptor AND Ligand AND cancer	MC1R_POMC	33609553	J Invest Dermatol	2021 Jul	Development of hMC1R Selective Small Agonists for Sunless Tanning and Prevention of Genotoxicity of UV in Melanocytes.	Activation of the human melanocortin 1 receptor (hMC1R) expressed on melanocytes by alpha-melanocortin plays a central role in regulating human pigmentation and reducing the genotoxicity of UV by activating DNA repair and antioxidant defenses. For the development of a hMC1R-targeted photoprotection strategy, we designed tetra- and tripeptide agonists with modifications that provide the necessary …
Receptor AND Ligand AND cancer	MC1R_POMC	33884776	Pigment Cell Melanoma Res	2021 Jul	The alpha-melanocyte-stimulating hormone/melanocortin-1 receptor interaction: A driver of pleiotropic effects beyond pigmentation.	Melanocortin-1 Receptor (MC1R), when stimulated by alpha-melanocyte-stimulating hormone (alpha-MSH), is a driver of eumelanogenesis. Brown/black eumelanin is an effective filter against ultraviolet radiation (UVR) and is a scavenger of free radicals. Several polymorphic variants of MC1R are frequent in red-head people. These polymorphisms reduce the ability of MC1R to promote eumelanogenesis afte…
Receptor AND Ligand AND cancer	MC1R_POMC	32608114	Pigment Cell Melanoma Res	2021 Jan	The PI3K pathway induced by alphaMSH exerts a negative feedback on melanogenesis and contributes to the release of pigment.	The melanocortin-1 receptor (MC1R) belongs to the family of the G protein-coupled receptor (GPCR). Activated GPCRs can promote the phosphoinositide 3-kinase (PI3K) pathway. Few studies deal with the role of the PI3K pathway activation in response to alphaMSH. On B16-F10 cell line, we investigated the alphaMSH-dependent modulation of pAKT/AKT, as a key element of the PI3K pathway after rapid and p…
Receptor AND Ligand AND cancer	MC1R_POMC	33672928	Int J Mol Sci	2021 Feb 14	Low-Temperature Argon Plasma Regulates Skin Moisturizing and Melanogenesis-Regulating Markers through Yes-Associated Protein.	Extensive water loss and melanin hyperproduction can cause various skin disorders. Low-temperature argon plasma (LTAP) has shown the possibility of being used for the treatment of various skin diseases, such as atopic dermatitis and skin cancer. However, the role of LTAP in regulating skin moisturizing and melanogenesis has not been investigated. In this study, we aimed to determine the effect of…
Receptor AND Ligand AND cancer	MC1R_POMC	33721252	Photochem Photobiol Sci	2021 Feb	Clinical and dermoscopic changes of acquired melanocytic nevi of patients treated with afamelanotide.	BACKGROUND: Afamelanotide (AFA) is a synthetic analogue of alpha-melanocyte-stimulating hormone that is approved for the treatment of patients affected by erythropoietic protoporphyria (EPP). AFA induces a "sun free" tanning and changes of acquired melanocytic nevi (AMN) that are generically described as "darkening". OBJECTIVES: To assess clinical and dermoscopic AMN changes during AFA treatment.…
Receptor AND Ligand AND cancer	MC1R_POMC	33811065	Sci Adv	2021 Apr	Reduced MC4R signaling alters nociceptive thresholds associated with red hair.	Humans and mice with natural red hair have elevated basal pain thresholds and an increased sensitivity to opioid analgesics. We investigated the mechanisms responsible for higher nociceptive thresholds in red-haired mice resulting from a loss of melanocortin 1 receptor (MC1R) function and found that the increased thresholds are melanocyte dependent but melanin independent. MC1R loss of function d…
Receptor AND Ligand AND cancer	MC1R_POMC	32663011	Mol Pharm	2020 Sep 8	Novel [(99m)Tc]-Tricarbonyl-NOTA-Conjugated Lactam-Cyclized Alpha-MSH Peptide with Enhanced Melanoma Uptake and Reduced Renal Uptake.	The purpose of this study was to examine the melanoma targeting and imaging properties of (99m)Tc(CO)(3)-NOTA-GGNle-CycMSH(hex) 1,4,7-triazacyclononane-1,4,7-triyl-triacetic acid-GlyGlyNle-c[Asp-His-DPhe-Arg-Trp-Lys]-CONH(2) and (99m)Tc(CO)(3)-NODAGA-GGNle-CycMSH(hex) 1,4,7-triazacyclononane,1-gluteric acid-4,7-acetic acid-GlyGlyNle-c[Asp-His-DPhe-Arg-Trp-Lys]-CONH(2) on B16/F10 melanoma-bearing …
Receptor AND Ligand AND cancer	MC1R_POMC	32588455	Chemistry	2020 Sep 4	Synthesis and Evaluation of a Macrocyclic Actinium-225 Chelator, Quality Control and In Vivo Evaluation of (225) Ac-crown-alphaMSH Peptide.	Targeted alpha-therapy (TAT) has great potential for treating a broad range of late-stage cancers by delivering a focused and lethal radiation dose to tumors. Actinium-225 ((225) Ac) is an emerging alpha emitter suitable for TAT; however, the availability of chelators for Ac remains limited to a small number of examples (DOTA and macropa). Herein, we report a new Ac macrocyclic chelator named 'cr…
Receptor AND Ligand AND cancer	MC1R_POMC	32960613	Mol Pharm	2020 Nov 2	Biodistribution and Multicompartment Pharmacokinetic Analysis of a Targeted alpha Particle Therapy.	Targeted alpha particle therapy (TAT) is ideal for treating disease while minimizing damage to surrounding nontargeted tissues due to short path length and high linear energy transfer (LET). We developed a TAT for metastatic uveal melanoma, targeting the melanocortin-1 receptor (MC1R), which is expressed in 94% of uveal melanomas. Two versions of the therapy are being investigated: (225)Ac-DOTA-A…
Receptor AND Ligand AND cancer	MC1R_POMC	32120314	Biomaterials	2020 May	Targeted melanoma radiotherapy using ultrasmall (177)Lu-labeled alpha-melanocyte stimulating hormone-functionalized core-shell silica nanoparticles.	Lutetium-177 ((177)Lu) radiolabeled ultrasmall (~6 nm dia.) fluorescent core-shell silica nanoparticles (Cornell prime dots or C' dots) were developed for improving efficacy of targeted radiotherapy in melanoma models. PEGylated C' dots were surface engineered to display 10-15 alpha melanocyte stimulating hormone (alphaMSH) cyclic peptide analogs for targeting the melanocortin-1 receptor (MC1-R) …
Receptor AND Ligand AND cancer	MC1R_POMC	32483162	Sci Rep	2020 Jun 1	A computational drug repositioning method applied to rare diseases: Adrenocortical carcinoma.	Rare or orphan diseases affect only small populations, thereby limiting the economic incentive for the drug development process, often resulting in a lack of progress towards treatment. Drug repositioning is a promising approach in these cases, due to its low cost. In this approach, one attempts to identify new purposes for existing drugs that have already been developed and approved for use. By …
Receptor AND Ligand AND cancer	MC1R_POMC	31968661	Int J Mol Sci	2020 Jan 20	Topical MTII Therapy Suppresses Melanoma Through PTEN Upregulation and Cyclooxygenase II Inhibition.	Melanotan II (MTII), a synthetic analogue of the alpha-melanocyte stimulating hormone (alpha-MSH), has been applied for skin tanning in humans. However, the carcinogenic consequence of topical MTII has been equivocal. This study aims to delineate the anti-neoplastic efficacy and mechanism of MTII using the B16-F10 melanoma model in vitro and in vivo. It was found that, despite a lack of influence…
Receptor AND Ligand AND cancer	MC1R_POMC	32029712	Nat Commun	2020 Feb 6	Therapeutic senescence via GPCR activation in synovial fibroblasts facilitates resolution of arthritis.	Rheumatoid arthritis affects individuals commonly during the most productive years of adulthood. Poor response rates and high costs associated with treatment mandate the search for new therapies. Here we show that targeting a specific G-protein coupled receptor promotes senescence in synovial fibroblasts, enabling amelioration of joint inflammation. Following activation of the melanocortin type 1…
Receptor AND Ligand AND cancer	MC1R_POMC	33141072	Bioorg Med Chem Lett	2020 Dec 15	Facile preparation of a novel Ga-67-labeled NODAGA-conjugated lactam-cyclized alpha-MSH peptide at room temperature for melanoma targeting.	In this study, the melanoma targeting property of (67)Ga-NODAGA-GGNle-CycMSH(hex) 1,4,7-triazacyclononane,1-gluteric acid-4,7-acetic acid-GlyGlyNle-c[Asp-His-D-Phe-Arg-Trp-Lys]-CONH(2) was determined on B16/F10 melanoma-bearing C57 mice to demonstrate the feasibility of NODAGA as a radiometal chelator for facile room temperature radiolabeling of NODAGA-GGNle-CycMSH(hex). The IC(50) value of NODAG…
Receptor AND Ligand AND cancer	MC1R_POMC	32350353	Sci Rep	2020 Apr 29	Anti-inflammatory effects of alpha-MSH through p-CREB expression in sarcoidosis like granuloma model.	Lung inflammation due to sarcoidosis is characterized by a complex cascade of immunopathologic events, including leukocyte recruitment and granuloma formation. alpha-melanocyte stimulating hormone (alpha-MSH) is a melanocortin signaling peptide with anti-inflammatory properties. We aimed to evaluate the effects of alpha-MSH in a novel in vitro sarcoidosis model. An in vitro sarcoidosis-like granu…
Receptor AND Ligand AND cancer	MC1R_POMC	32718282	Curr Pharm Des	2020	Alpha-MSH Targeted Liposomal Nanoparticle for Imaging in Inflammatory Bowel Disease (IBD).	BACKGROUND: The purpose of our study was to find a novel targeted imaging and drug delivery vehicle for inflammatory bowel disease (IBD). IBD is a common and troublesome disease that still lacks effective therapy and imaging options. As an attempt to improve the disease treatment, we tested alphaMSH for the targeting of nanoliposomes to IBD sites. alphaMSH, an endogenous tridecapeptide, binds to …
Receptor AND Ligand AND cancer	MC1R_POMC	31537869	Sci Rep	2019 Sep 19	(18)F-Labeled Cyclized alpha-Melanocyte-Stimulating Hormone Derivatives for Imaging Human Melanoma Xenograft with Positron Emission Tomography.	Since metastatic melanoma is deadly, early diagnosis thereof is crucial for managing the disease. We recently developed alpha-melanocyte-stimulating hormone (alphaMSH) derivatives, [(68)Ga]Ga-CCZ01048 and [(18)F]CCZ01064, that target the melanocortin 1 receptor (MC1R) for mouse melanoma imaging. In this study, we aim to evaluate [(18)F]CCZ01064 as well as a novel dual-ammoniomethyl-trifluoroborat…
Receptor AND Ligand AND cancer	MC1R_POMC	31472961	Biochem Biophys Res Commun	2019 Oct 22	The melanocortin-1 receptor reversely regulates the melanin synthesis and migration of melanoma cells via dimerization-induced conformational changes.	We previously reported that the melanocortin-1 receptor (MC1R), a key regulator of melanogenesis, regulates cell migration; however, the detailed mechanism remained unknown. Since the homo-dimerization of MC1R by four inter-subunit disulfide bonds is known to be functionally important for melanogenesis, we investigated the importance of MC1R dimerization for cell migration. Unlike the wild-type M…
Receptor AND Ligand AND cancer	MC1R_POMC	31644317	Cancer Biother Radiopharm	2019 Nov	Melanoma-Targeting Property of Y-90-Labeled Lactam-Cyclized alpha-Melanocyte-Stimulating Hormone Peptide.	Purpose: The purpose of this study was to evaluate melanoma-targeting property of (90)Y-DOTA-GGNle-CycMSH(hex) to facilitate its potential therapeutic application. Materials and Methods: DOTA-GGNle-CycMSH(hex) was synthesized and readily labeled with (90)Y in 0.25 M NH(4)Ac-buffered solution to generate (90)Y-DOTA-GGNle-CycMSH(hex). The specific receptor binding, internalization, and efflux of (9…
Receptor AND Ligand AND cancer	MC1R_POMC	30912594	J Labelled Comp Radiopharm	2019 Jun 30	Radiochemical and radiopharmacological characterization of a (64) Cu-labeled alpha-MSH analog conjugated with different chelators.	Radiolabeled alpha-melanocyte-stimulating hormone (alpha-MSH) derivatives have a high potential for diagnosis and treatment of melanoma, because of high specificity and binding affinity to the melanocortin-1 receptor (MC1R). Hence, the alpha-MSH-derived peptide NAP-NS1 with a beta-Ala linker (epsilon-Ahx-beta-Ala-Nle-Asp-His-D-Phe-Arg-Trp-Gly-NH(2) ) was conjugated to different chelators: either …
Receptor AND Ligand AND cancer	MC1R_POMC	31272482	J Immunother Cancer	2019 Jul 4	Hypothesis: does adrenalitis caused by immune checkpoint-inhibitors put melanoma patients at an elevated risk for recurrence?	Primary adrenal failure (Addison's disease) is a rare complication of immune checkpoint inhibitor (ICI) therapy. Untreated - and also sometimes under adequate hydrocortisone replacement therapy - the levels of ACTH (Adrenocorticotropic hormone) and MSH (Melanocyte stimulating hormone) are elevated. This may be a reason for concern in patients with malignant melanoma (MM): Melanocortin receptors b…
Receptor AND Ligand AND cancer	MC1R_POMC	30695994	Int J Mol Sci	2019 Jan 28	Leathesia difformis Extract Inhibits alpha-MSH-Induced Melanogenesis in B16F10 Cells via Down-Regulation of CREB Signaling Pathway.	Leathesia difformis (L.) Areschoug (L. difformis) is a species of littoral brown algae of the class Phaeophyceae. Only a few studies on the apoptotic, antiviral, and antioxidant properties of L. difformis have been reported, and its inhibitory effect on melanin synthesis has not been studied. The aim of this study was to investigate the anti-melanogenic effect of L. difformis extract on alpha-mel…
Receptor AND Ligand AND cancer	MC1R_POMC	31332018	Proc Natl Acad Sci U S A	2019 Aug 6	A tumor-targeted immune checkpoint blocker.	To direct checkpoint inhibition to the tumor microenvironment, while avoiding systemic immune activation, we have synthesized a bispecific antibody [norleucine4, d-Phe7]-melanocyte stimulating hormone (NDP-MSH)-antiprogrammed cell death-ligand 1 antibody (alphaPD-L1) by conjugating a melanocyte stimulating hormone (alpha-MSH) analog to the antiprogrammed cell death-ligand 1 to (alphaPD-L1) antibo…
Receptor AND Ligand AND cancer	MC1R_POMC	30763112	Mol Pharm	2019 Apr 1	Evaluation of a Novel Pb-203-Labeled Lactam-Cyclized Alpha-Melanocyte-Stimulating Hormone Peptide for Melanoma Targeting.	The purpose of this study is to examine the melanocortin-1 receptor (MC1R) targeting and specificity of (203)Pb-DOTA-GGNle-CycMSH(hex) in melanoma cells and tumors to facilitate its potential therapeutic application when labeled with (212)Pb. The MC1R-specific targeting and imaging properties of (203)Pb-DOTA-GGNle-CycMSH(hex) were determined on B16/F1 and B16/F10 murine melanoma cells and in B16/…
Receptor AND Ligand AND cancer	MC1R_POMC	31163066	PLoS One	2019	Increasing molar activity by HPLC purification improves 68Ga-DOTA-NAPamide tumor accumulation in a B16/F1 melanoma xenograft model.	PURPOSE: Melanocortin receptor 1 (MC1R) is overexpressed in melanoma and may be a molecular target for imaging and peptide receptor radionuclide therapy. 68Gallium (68Ga) labeling of DOTA-conjugated peptides is an established procedure in the clinic for use in positron emission tomography (PET) imaging. Aim of this study was to compare a standard labeling protocol against the 68Ga-DOTA peptide pu…
Receptor AND Ligand AND cancer	MC1R_POMC	30901323	PLoS One	2019	The pharmacological properties of 3-arm or 4-arm DOTA constructs for conjugation to alpha-melanocyte-stimulating hormone analogues for melanoma imaging.	BACKGROUND: Although a 3-arm DOTA construct, which has three carboxylic acids, h has been applied for conjugation to many peptides, we investigated if a 4-arm DOTA construct conjugated to peptides improves chemical properties for melanoma imaging of the melanocortin 1 receptor compared to 3-arm DOTA-conjugated peptides. METHODS: Specific activities, radiolabeling efficiencies, and partition coeff…
Receptor AND Ligand AND cancer	MC1R_POMC	30205559	Int J Mol Sci	2018 Sep 8	MC1R: Front and Center in the Bright Side of Dark Eumelanin and DNA Repair.	Melanin, the pigment produced by specialized cells, melanocytes, is responsible for skin and hair color. Skin pigmentation is an important protective mechanism against the DNA damaging and mutagenic effects of solar ultraviolet radiation (UV). It is acknowledged that exposure to UV is the main etiological environmental factor for all forms of skin cancer, including melanoma. DNA repair capacity i…
Receptor AND Ligand AND cancer	MC1R_POMC	29679901	Eur J Med Chem	2018 May 10	Replacement of Arg with Nle and modified D-Phe in the core sequence of MSHs, Ac-His-D-Phe-Arg-Trp-NH(2), leads to hMC1R selectivity and pigmentation.	Melanoma skin cancer is the fastest growing cancer in the US [1]. A great need exists for improved formulations and mechanisms to prevent and protect human skin from cancers and other skin damage caused by sunlight exposure. Current efforts to prevent UV damage to human skin, which in many cases leads to melanoma and other skin cancers. The primordial melanocortin-1 receptor (MC1R) is involved in…
Receptor AND Ligand AND cancer	MC1R_POMC	29659163	ChemMedChem	2018 Jun 6	Synthesis, Characterization, and Initial Biological Evaluation of [(99m) Tc]Tc-Tricarbonyl-labeled DPA-alpha-MSH Peptide Derivatives for Potential Melanoma Imaging.	alpha-Melanocyte stimulating hormone (alpha-MSH) derivatives target the melanocortin-1 receptor (MC1R) specifically and selectively. In this study, the alpha-MSH-derived peptide NAP-NS1 (Nle-Asp-His-d-Phe-Arg-Trp-Gly-NH(2) ) with and without linkers was conjugated with 5-(bis(pyridin-2-ylmethyl)amino)pentanoic acid (DPA-COOH) and labeled with [(99m) Tc]Tc-tricarbonyl by two methods. With the one-…
Receptor AND Ligand AND cancer	MC1R_POMC	29714486	Mol Pharm	2018 Jun 4	Melanoma Imaging Using (18)F-Labeled alpha-Melanocyte-Stimulating Hormone Derivatives with Positron Emission Tomography.	Melanocortin 1 receptor (MC1R) is specifically expressed in the majority of melanomas, a leading cause of death related to skin cancers. Accurate staging and early detection is crucial in managing melanoma. Based on the alpha-melanocyte-stimulating hormone (alphaMSH) sequence, MC1R-targeted peptides have been studied for melanoma imaging, predominately for use with single-photon emission computed…
Receptor AND Ligand AND cancer	MC1R_POMC	29873290	Mol Imaging	2018 Jan-Dec	Melanocortin 1 Receptor Targeted Imaging of Melanoma With Gold Nanocages and Positron Emission Tomography.	PURPOSE: Melanoma is a lethal skin cancer with unmet clinical needs for targeted imaging and therapy. Nanoscale materials conjugated with targeting components have shown great potential to improve tumor delivery efficiency while minimizing undesirable side effects in vivo. Herein, we proposed to develop targeted nanoparticles for melanoma theranostics. METHOD: In this work, gold nanocages (AuNCs)…
Receptor AND Ligand AND cancer	MC1R_POMC	29058865	ACS Appl Mater Interfaces	2018 Feb 7	Melanocortin-1 Receptor-Targeting Ultrasmall Silica Nanoparticles for Dual-Modality Human Melanoma Imaging.	The poor prognosis associated with malignant melanoma has not changed substantially over the past 30 years. Targeted molecular therapies, such as immunotherapy, have shown promise but suffer from resistance and off-target toxicities, underscoring the need for alternative therapeutic strategies that can be used in combination with existing protocols. Moreover, peptides targeting melanoma-specific …
Receptor AND Ligand AND cancer	MC1R_POMC	28916831	Sci Rep	2017 Sep 15	The melanocortin signaling cAMP axis accelerates repair and reduces mutagenesis of platinum-induced DNA damage.	Using primary melanocytes and HEK293 cells, we found that cAMP signaling accelerates repair of bi- and mono-functional platinum-induced DNA damage. Elevating cAMP signaling either by the agonistic MC1R ligand melanocyte stimulating hormone (MSH) or by pharmacologic cAMP induction by forskolin enhanced clearance of intrastrand cisplatin-adducts in melanocytes or MC1R-transfected HEK293 cells. MC1R…
Receptor AND Ligand AND cancer	MC1R_POMC	29020973	J Exp Clin Cancer Res	2017 Oct 11	The alpha-melanocyte stimulating hormone/peroxisome proliferator activated receptor-gamma pathway down-regulates proliferation in melanoma cell lines.	BACKGROUND: The alpha-Melanocyte Stimulating Hormone (alphaMSH)/Melanocortin-1 receptor (MC1R) interaction promotes melanogenesis through the cAMP/PKA pathway. The direct induction of this pathway by Forskolin (FSK) is also known to enhance melanocyte proliferation. alphaMSH acts as a mitogenic agent in melanocytes and its effect on proliferation of melanoma cells is less known. We previously ide…
Receptor AND Ligand AND cancer	MC1R_POMC	29094944	J Med Chem	2017 Nov 22	Design of MC1R Selective gamma-MSH Analogues with Canonical Amino Acids Leads to Potency and Pigmentation.	Melanoma is a lethal form of skin cancer. Skin pigmentation, which is regulated by the melanocortin 1 receptor (MC1R), is an effective protection against melanoma. However, the endogenous MC1R agonists lack selectivity for the MC1R and thus can have side effects. The use of noncanonical amino acids in previous MC1R ligand development raises safety concerns. Here we report the development of the f…
Receptor AND Ligand AND cancer	MC1R_POMC	28625749	Eur J Pharm Sci	2017 Aug 30	Preclinical evaluation of melanocortin-1 receptor (MC1-R) specific (68)Ga- and (44)Sc-labeled DOTA-NAPamide in melanoma imaging.	PURPOSE: Alpha melanocyte stimulating hormone (alpha-MSH) enhances melanogenesis in melanoma malignum by binding to melanocortin-1 receptors (MC1-R). Earlier studies demonstrated that alpha-MSH analog NAPamide molecule specifically binds to MC1-R receptor. Radiolabeled NAPamide is a promising radiotracer for the non-invasive detection of melanin producing melanoma tumors by Positron Emission Tomo…
Receptor AND Ligand AND cancer	MC1R_POMC	28578648	Curr Med Chem	2017	Synthetic Peptide Drugs for Targeting Skin Cancer: Malignant Melanoma and Melanotic Lesions.	Peptides play decisive roles in the skin, ranging from host defense responses to various forms of neuroendocrine regulation of cell and organelle function. Synthetic peptides conjugated to radionuclides or photosensitizers may serve to identify and treat skin tumors and their metastatic forms in other organs of the body. In the introductory part of this review, the role and interplay of the diffe…
Receptor AND Ligand AND cancer	MC1R_POMC	28382155	Theranostics	2017	Preclinical Melanoma Imaging with (68)Ga-Labeled alpha-Melanocyte-Stimulating Hormone Derivatives Using PET.	It is estimated that melanoma accounted for 76,380 new cases and 10,130 deaths in the United States in 2016. The melanocortin 1 receptor (MC1R) is highly expressed in the vast majority of melanomas, which makes it an attractive target for molecular imaging and radionuclide therapy. Lactam bridge-cyclized alpha-melanocyte-stimulating hormone (Ac-Nle(4)-cyclo[Asp(5)-His-D-Phe(7)-Arg-Trp-Lys(10)]-NH…
Receptor AND Ligand AND cancer	MC1R_POMC	28138237	Int J Nanomedicine	2017	Preparation, cytotoxicity, and in vivo antitumor efficacy of (111)In-labeled modular nanotransporters.	PURPOSE: Modular nanotransporters (MNTs) are a polyfunctional platform designed to achieve receptor-specific delivery of short-range therapeutics into the cell nucleus by receptor-mediated endocytosis, endosome escape, and targeted nuclear transport. This study evaluated the potential utility of the MNT platform in tandem with Auger electron emitting (111)In for cancer therapy. METHODS: Three MNT…
Receptor AND Ligand AND cancer	MC1R_POMC	27924732	Anticancer Agents Med Chem	2017	The Effect of A Hexanoic Acid Linker Insertion on the Pharmacokinetics and Tumor Targeting Properties of the Melanoma Imaging Agent 99mTc-HYNIC-cycMSH.	BACKGROUND: Lactam cyclized alpha-melanocyte stimulating hormone (alpha-MSH) analogues exhibit high stability and affinity for the MC1-R receptors over expressed in melanoma cells. Recently, we reported a novel 99mTc-HYNIC-cycMSH4-13 analogue with the HYNIC chelator directly attached to the lactam cyclized ring. OBJECTIVE: In this study we proposed the introduction of a 6-aminohexanoic acid (Ahx)…
Receptor AND Ligand AND cancer	MC1R_POMC	26333485	J Eur Acad Dermatol Venereol	2016 Oct	Lack of protection from development of multiple melanomas by an injected melanocortin analogue in a combined high-risk MC1R/CDKN2A genotype patient.
Receptor AND Ligand AND cancer	MC1R_POMC	26643502	Amino Acids	2016 Mar	Radiopharmacological characterization of (6)(4)Cu-labeled alpha-MSH analogs for potential use in imaging of malignant melanoma.	The melanocortin-1 receptor (MC1R) plays an important role in melanoma growth, angiogenesis and metastasis, and is overexpressed in melanoma cells. alpha-Melanocyte stimulating hormone (alpha-MSH) and derivatives are known to bind with high affinity at this receptor that provides the potential for selective targeting of melanoma. In this study, one linear alpha-MSH-derived peptide Nle-Asp-His-D-P…
Receptor AND Ligand AND cancer	MC1R_POMC	27524410	Mol Cell Endocrinol	2016 Dec 5	Bioactive forms of vitamin D selectively stimulate the skin analog of the hypothalamus-pituitary-adrenal axis in human epidermal keratinocytes.	Ultraviolet radiation B stimulates both the production of vitamin D(3) in the skin and the activation of the skin analog of the hypothalamic-pituitary-adrenal axis (HPA) as well as the central HPA. Since the role of vitamin D(3) in the regulation of the HPA is largely unknown, we investigated the impact of 1,25(OH)(2)D(3) and its noncalcemic analogs, 20(OH)D(3) and 21(OH)pD, on the expression of …
Receptor AND Ligand AND cancer	MC1R_POMC	27694057	Nucl Med Biol	2016 Dec	Melanoma targeting with [(99m)Tc(N)(PNP3)]-labeled alpha-melanocyte stimulating hormone peptide analogs: Effects of cyclization on the radiopharmaceutical properties.	The purpose of this study was to evaluate the effect of cyclization on the biological profile of a [(99m)Tc(N)(PNP3)]-labeled alpha-melanocyte stimulating hormone peptide analog. A lactam bridge-cyclized H-Cys-Ahx-betaAla(3)-c[Lys(4)-Glu-His-D-Phe-Arg-Trp-Glu(10)]-Arg(11)-Pro-Val-NH(2) (NAP-NS2) and the corresponding linear H-Cys-Ahx-betaAla-Nle-Asp-His-D-Phe-Arg-Trp-Gly-NH(2) (NAP-NS1) peptide w…
Receptor AND Ligand AND cancer	MC1R_POMC	25219681	Exp Dermatol	2015 Jan	Variants of the melanocortin-1 receptor: do they matter clinically?	The melanocortin 1 receptor (MC1R) gene encodes for a seven-pass transmembrane receptor primarily expressed on melanocytes and melanoma cells. Single nucleotide polymorphisms (SNPs, also termed variants) in MC1R frequently cause red hair, fair skin and are associated with melanoma and keratinocyte-derived skin cancer development. Activation of wild-type (WT) MC1R in skin assists cutaneous photopr…
Receptor AND Ligand AND cancer	MC1R_POMC	25396269	Endocrinology	2015 Jan	A closer look at evolution: Variants (SNPs) of genes involved in skin pigmentation, including EXOC2, TYR, TYRP1, and DCT, are associated with 25(OH)D serum concentration.	Vitamin D deficiency is common in the Caucasian population and is associated with increased incidence and unfavorable outcome of many diseases, including various types of cancer, infectious, cardiovascular, and autoimmune diseases. Individual factors that predispose for a person's vitamin D status, such as skin type, have been identified, but limited data exist on genetic determinants of serum 25…
Receptor AND Ligand AND cancer	MC1R_POMC	24568284	Bioconjug Chem	2014 Mar 19	Clickable, hydrophilic ligand for fac-[M(I)(CO)3](+) (M = Re/(99m)Tc) applied in an S-functionalized alpha-MSH peptide.	The copper(I)-catalyzed azide-alkyne cycloaddition (CuAAC) click reaction was used to incorporate alkyne-functionalized dipicolylamine (DPA) ligands (1 and 3) for fac-[M(I)(CO)3](+) (M = Re/(99m)Tc) complexation into an alpha-melanocyte stimulating hormone (alpha-MSH) peptide analogue. A novel DPA ligand with carboxylate substitutions on the pyridyl rings (3) was designed to increase the hydrophi…
Receptor AND Ligand AND cancer	MC1R_POMC	23982913	In Vitro Cell Dev Biol Anim	2014 Jan	Establishment and characterization of a primary and a metastatic melanoma cell line from Grey horses.	The Grey horse phenotype, caused by a 4.6 kb duplication in Syntaxin 17, is strongly associated with high incidence of melanoma. In contrast to most human melanomas with an early onset of metastasis, the Grey horse melanomas have an extended period of benign growth, after which 50% or more eventually undergo progression and may metastasize. In efforts to define changes occurring during Grey horse…
Receptor AND Ligand AND cancer	MC1R_POMC	25017567	Arch Biochem Biophys	2014 Dec 1	Melanocortins and the melanocortin 1 receptor, moving translationally towards melanoma prevention.	Beginning in the last decade of the twentieth century, the fields of pigment cell research and melanoma have witnessed major breakthroughs in the understanding of the role of melanocortins in human pigmentation and the DNA damage response of human melanocytes to solar ultraviolet radiation (UV). This began with the cloning of the melanocortin 1 receptor (MC1R) gene from human melanocytes and the …
Receptor AND Ligand AND cancer	MC1R_POMC	24701351	J Skin Cancer	2014	Kaposi's Sarcoma-Associated Herpesvirus Subversion of the Anti-Inflammatory Response in Human Skin Cells Reveals Correlates of Latency and Disease Pathogenesis.	KSHV is the etiologic agent for Kaposi's sarcoma (KS), a neoplasm that manifests most aggressively as multifocal lesions on parts of human skin with a propensity for inflammatory reactivity. However, mechanisms that control evolution of KS from a benign hyperplasia to the histologically complex cutaneous lesion remain unknown. In this study, we found that KSHV induces proteomic and morphological …
Receptor AND Ligand AND cancer	MC1R_POMC	24460937	Biochemistry (Mosc)	2013 Nov	Malignant melanoma and melanocortin 1 receptor.	The conventional chemotherapeutic treatment of malignant melanoma still remains poorly efficient in most cases. Thus the use of specific features of these tumors for development of new therapeutic modalities is highly needed. Melanocortin 1 receptor (MC1R) overexpression on the cell surface of the vast majority of human melanomas, making MC1R a valuable marker of these tumors, is one of these fea…
Receptor AND Ligand AND cancer	MC1R_POMC	23414214	J Med Chem	2013 Mar 14	Influence of the bifunctional chelator on the pharmacokinetic properties of 99mTc(CO)3-labeled cyclic alpha-melanocyte stimulating hormone analog.	Aiming at the design of specific melanocortin-1 receptor (MC1R) targeted imaging probes, we report on the effect of different azolyl-ring substitution patterns (carboxylate at the 4-position and/or methyl groups at the 3,5 positions) of pyrazolyl-diamine bifunctional chelators (Pz(2)-Pz(4)) on the pharmacokinetic profile of the (99m)Tc(CO)3-labeled lactam bridge-cyclized alpha-melanocyte stimulat…
Receptor AND Ligand AND cancer	MC1R_POMC	23489693	J Biol Regul Homeost Agents	2013 Jan-Mar	Three novel human sporadic melanoma cell lines: signaling pathways controlled by MC1R, BRAF and beta-catenins.	We studied the behaviour of three novel human sporadic melanoma cell lines (hmel1, hmel9, hmel11) extracted from tumors with different degrees of malignancy, concerning the cell signalling pathways controlled by MC1R, BRAF, NRAS and beta-catenins. The novel cell lines were compared to metastatic cell lines (HBL, LND1), wild type (wt) for MC1R and BRAF genes, that have been extensively characteris…
Receptor AND Ligand AND cancer	MC1R_POMC	23973372	Mol Cell	2013 Aug 22	MC1R is a potent regulator of PTEN after UV exposure in melanocytes.	The individuals carrying melanocortin-1 receptor (MC1R) variants, especially those associated with red hair color, fair skin, and poor tanning ability (RHC trait), are more prone to melanoma; however, the underlying mechanism is poorly defined. Here, we report that UVB exposure triggers phosphatase and tensin homolog (PTEN) interaction with wild-type (WT), but not RHC-associated MC1R variants, wh…
Receptor AND Ligand AND cancer	MC1R_POMC	22918759	Recent Results Cancer Res	2013	"Click"-cyclized (68)Ga-labeled peptides for molecular imaging and therapy: synthesis and preliminary in vitro and in vivo evaluation in a melanoma model system.	Cyclization techniques are used often to impart higher in vivo stability and binding affinity to peptide targeting vectors for molecular imaging and therapy. The two most often used techniques to impart these qualities are lactam bridge construction and disulfide bond formation. While these techniques have been demonstrated to be effective, orthogonal protection/deprotection steps can limit achie…
Receptor AND Ligand AND cancer	MC1R_POMC	22831553	Cancer Biother Radiopharm	2012 Oct	Synthesis and biological evaluation of a novel (177)Lu-DOTA-[Gly(3)-cyclized(Dap(4), (d)-Phe(7), Asp(10))-Arg(11)]alpha-MSH(3-13) analogue for melanocortin-1 receptor-positive tumor targeting.	In this study, a novel alpha-melanocyte stimulating hormone (alpha-MSH) analogue 1,4,7,10-tetraazacyclododecane-1,4,7,10-tetraacetic acid (DOTA) coupled [Gly(3)-cyclized(Dap(4), (d)-Phe(7), Asp(10))-Arg(11)]alpha-MSH(3-13) (DOTA-GMSH) for melanocortin-1 receptor (MC-1R) targeting was newly synthesized, radiolabeled with (177)Lu, and in vitro and in vivo characterized. (177)Lu-labeled peptides wer…
Receptor AND Ligand AND cancer	MC1R_POMC	23110503	Bioconjug Chem	2012 Nov 21	Novel, cysteine-modified chelation strategy for the incorporation of [M(I)(CO)(3)](+) (M = Re, (99m)Tc) in an alpha-MSH peptide.	Engineering peptide-based targeting agents with residues for site-specific and stable complexation of radionuclides is a highly desirable strategy for producing diagnostic and therapeutic agents for cancer and other diseases. In this report, a model N-S-N(Py) ligand (3) and a cysteine-derived alpha-melanocyte stimulating hormone (alpha-MSH) peptide (6) were used as novel demonstrations of a widel…
Receptor AND Ligand AND cancer	MC1R_POMC	22493442	J Biol Chem	2012 Jun 1	Melanocortin 1 receptor regulates melanoma cell migration by controlling syndecan-2 expression.	The melanocortin 1 receptor (MC1R), a key regulator of melanogenesis, is known to control inflammation, acting in concert with the MC1R ligand alpha-melanocyte-stimulating hormone. Although cell migration is a key event in inflammation, few studies have addressed the function of MC1R in this context. Using highly motile melanoma cells, we found that the expression level of MC1R was associated wit…
Receptor AND Ligand AND cancer	MC1R_POMC	22622028	Mol Cancer Res	2012 Jun	Alpha-melanocyte-stimulating hormone suppresses oxidative stress through a p53-mediated signaling pathway in human melanocytes.	Epidermal melanocytes are skin cells specialized in melanin production. Activation of the melanocortin 1 receptor (MC1R) on melanocytes by alpha-melanocyte-stimulating hormone (alpha-MSH) induces synthesis of the brown/black pigment eumelanin that confers photoprotection from solar UV radiation (UVR). Contrary to keratinocytes, melanocytes are slow proliferating cells that persist in the skin for…
Receptor AND Ligand AND cancer	MC1R_POMC	22147647	J Gene Med	2012 Jan	Pro-opiomelanocortin gene delivery suppresses the growth of established Lewis lung carcinoma through a melanocortin-1 receptor-independent pathway.	BACKGROUND: Pro-opiomelanocortin (POMC) is the precursor of several neuropeptides, such as corticotropin, melanocyte-stimulating hormone and the endogenous opioid (beta-endorphin). Our previous studies have indicated that POMC gene delivery inhibited the progression and metastasis of B16-F10 melanoma via the alpha- melanocyte-stimulating hormone/melanortin-1 receptor (MC-1R) pathway. METHODS: In …
Receptor AND Ligand AND cancer	MC1R_POMC	23116461	Bioconjug Chem	2012 Dec 19	Synthesis and characterization of a melanoma-targeted fluorescence imaging probe by conjugation of a melanocortin 1 receptor (MC1R) specific ligand.	The incidence of malignant melanoma is rising more rapidly than that of any other cancer in the United States. The melanocortin 1 receptor (MC1R) is overexpressed in most human melanoma metastases, thus making it a promising target for imaging and therapy of melanomas. We have previously reported the development of a peptidomimetic ligand with high specificity and affinity for MC1R. Here, we have…
Receptor AND Ligand AND cancer	MC1R_POMC	23261059	BMB Rep	2012 Dec	The effects of Caffeoylserotonin on inhibition of melanogenesis through the downregulation of MITF via the reduction of intracellular cAMP and acceleration of ERK activation in B16 murine melanoma cells.	In this study, we evaluated the anti-melanogenesis effects of Caffeoylserotonin (CaS) in B16 melanoma cells. Treatment with CaS reduced the melanin content and tyrosinase (TYR) activity in B16 melanoma cells in a dose-dependent manner. CaS inhibited the expression of melanogenesis-related proteins, including microphthalmia- associated transcription factor (MITF), TYR, and tyrosinase-related prote…
Receptor AND Ligand AND cancer	MC1R_POMC	22286955	J Biol Inorg Chem	2012 Apr	Evaluation of novel 99mTc(I)-labeled homobivalent alpha-melanocyte-stimulating hormone analogs for melanocortin-1 receptor targeting.	Aiming to apply the multivalency concept to melanoma imaging, we have assessed the in vivo melanocortin type 1 receptor (MC1R)-targeting properties of (99m)Tc(I)-labeled homobivalent peptide conjugates which contain copies of the alpha-melanocyte-stimulating hormone (alpha-MSH) analog [Ac-Nle(4), Asp(5), D-Phe(7), Lys(11)]alpha-MSH4-11 separated by linkers of different length (L(2) nine atoms and…
Receptor AND Ligand AND cancer	MC1R_POMC	23207771	Biol Pharm Bull	2012	trans-Caffeic acid stearyl ester from Paeonia suffruticosa inhibits melanin synthesis by cAMP-mediating down-regulation of alpha-melanocyte-stimulating hormone-stimulated melanogenesis signaling pathway in B16 cells.	trans-Caffeic acid stearyl ester (TCASE) from the root cortex of Paeonia suffruticosa ANDREWS is a traditional medicinal herb that has several beneficial properties. However, the inhibitory effect of TCASE on melanogenesis has not been explored. In the cell viability assay, TCASE did not show a cytotoxic effect at a dose of 65 microM for 48 h in B16, HaCaT and Hs68 cells. TCASE considerably inhib…
Receptor AND Ligand AND cancer	MC1R_POMC	21536413	J Dermatol Sci	2011 Jul	POMC and TP53 genetic variability and risk of basal cell carcinoma of skin: Interaction between host and genetic factors.	BACKGROUND: Basal cell carcinoma (BCC) of the skin is the most common neoplasm among the Caucasian population of the western world. Ultraviolet (UV) radiation-induced p53 activation promotes cutaneous pigmentation by increasing transcriptional activity of pro-opiomelanocortin (POMC) in the skin. Induction of POMC/alpha-melanocyte-stimulating hormone (alpha-MSH) activates the melanocortin 1 recept…
Receptor AND Ligand AND cancer	MC1R_POMC	21171144	J Pept Sci	2011 Jan	A retro-inverso alpha-melanocyte stimulating hormone analog with MC1R-binding selectivity.	alpha-melanocyte stimulating hormone (alpha-MSH) is a tridecapeptide fragment of pro-opiomelanocortin (POMC) with broad effects on appetite, skin pigmentation, hormonal regulation, and potential roles in both inflammation and autoimmunity. The use of this peptide as an anti-inflammatory agent is limited by its low selectivity between the melanocortin receptors, susceptibility to proteolytic degra…
Receptor AND Ligand AND cancer	MC1R_POMC	21084381	Mol Endocrinol	2011 Jan	Signaling from the human melanocortin 1 receptor to ERK1 and ERK2 mitogen-activated protein kinases involves transactivation of cKIT.	Melanocortin 1 receptor (MC1R), a Gs protein-coupled receptor expressed in melanocytes, is a major determinant of skin pigmentation, phototype and cancer risk. Upon stimulation by alphaMSH, MC1R triggers the cAMP and ERK1/ERK2 MAPK pathways. In mouse melanocytes, ERK activation by alphaMSH binding to Mc1r depends on cAMP, and melanocytes are considered a paradigm for cAMP-dependent ERK activation…
Receptor AND Ligand AND cancer	MC1R_POMC	21073170	Bioconjug Chem	2010 Dec 15	Radiofluorinated rhenium cyclized alpha-MSH analogues for PET imaging of melanocortin receptor 1.	In order to accomplish in vivo molecular imaging of melanoma biomarker melanocortin 1 receptor (MC1R), several alpha-melanocyte-stimulating hormone (alpha-MSH) analogues have been labeled with N-succinimidyl-4-(1)(8)F-fluorobenzoate ((1)(8))F-SFB) and studied as positron emission tomography (PET) probes in our recent studies. To further pursue a radiofluorinated alpha-MSH peptide with high clinic…
Receptor AND Ligand AND cancer	MC1R_POMC	20482617	Exp Dermatol	2010 Aug	Antioxidative characteristics and inhibition of alpha-melanocyte-stimulating hormone-stimulated melanogenesis of vanillin and vanillic acid from Origanum vulgare.	The antioxidant activities of vanillin and vanillic acid isolated from Origanum vulgare are investigated. These compounds may serve as agents for antimelanogenesis. Vanillic acid is a stronger antioxidant than vanillin, in terms of free radical scavenging activity, reducing power and inhibition of lipid peroxidation. The inhibition of cellular reactive oxygen species (ROS) in H(2)O(2)-treated BNL…
Receptor AND Ligand AND cancer	MC1R_POMC	20467398	G Ital Dermatol Venereol	2010 Apr	Targeted melanoma imaging and therapy with radiolabeled alpha-melanocyte stimulating hormone peptide analogues.	Radiolabeled alpha-melanocyte stimulating hormone (a-MSH) analogues have been used to define the expression, affinity and function of the melanocortin-1 receptor (MC1-R). The MC1-R is one of a family of five G-protein linker receptors, which is primarily involved in regulation of skin pigmentation. Over-expression of the MC1-R on melanoma tumor cells has made it an attractive target for the devel…
Receptor AND Ligand AND cancer	MC1R_POMC	20067588	Pigment Cell Melanoma Res	2010 Apr	MC1R stimulation by alpha-MSH induces catalase and promotes its re-distribution to the cell periphery and dendrites.	We demonstrated a direct correlation between melanogenic and catalase activities on in vitro and ex vivo models. Here, we investigated whether the stimulation of Melanocortin-1 Receptor (MC1R) could influence catalase expression, activity and cellular localization. For this purpose, we treated B16-F0 melanoma cells with alpha-Melanocyte Stimulating Hormone (alpha-MSH) and we showed a rapid induct…
Receptor AND Ligand AND cancer	MC1R_POMC	20564045	Biopolymers	2010	Melanocortin-1 receptor-targeting with radiolabeled cyclic alpha-melanocyte-stimulating hormone analogs for melanoma imaging.	Melanoma is a type of skin cancer known for its high aggressiveness, early dissemination of metastases, and poor prognosis once metastasized. Thus, early diagnosis of melanoma is a key issue for increasing patient survival. The overexpression of melanocortin-1 receptors (MC1R) in isolated melanoma cells and melanoma tissues led to the radiolabeling of several linear and cyclic MC analogs for mela…
Receptor AND Ligand AND cancer	MC1R_POMC	20834163	Biosci Biotechnol Biochem	2010	Inhibitory effect of Elephantopus mollis H.B. and K. extract on melanogenesis in B16 murine melanoma cells by downregulating microphthalmia-associated transcription factor expression.	In this study, the inhibitory effect of Elephantopus mollis H.B. and K. extract on melanogenesis in B16 murine melanoma cells was examined and possible mechanisms were elucidated. The melanin content in B16 cells decreased when they were treated with E. mollis extract. Inhibition was accompanied by reduced expression of tyrosinase (TYR) and tyrosinase-related protein 1 (TRP1). Furthermore, the ex…
Receptor AND Ligand AND cancer	MC1R_POMC	21222266	Adv Exp Med Biol	2010	MSH radiopeptides for targeting melanoma metastases.	Radiolabeled peptides have become important tools for preclinical cancer research and in nuclear oncology they serve as diagnostic and more recently also as therapeutic agents. Whereas the development of receptor-mediated targeting for therapy has been confined to some radiolabeled antibodies and somatostatin/SRIF analogs, recent research into radiolabeled alpha-Melanocyte-stimulating hormone (al…
Receptor AND Ligand AND cancer	MC1R_POMC	21222265	Adv Exp Med Biol	2010	Development of alpha-melanocortin analogs for melanoma prevention and targeting.	Melanocortins, particularly alpha-Melanocortin (alpha-Melanocyte stimulating hormone, alpha-MSH), were first identified as the physiological regulators of pigmentation in many vertebrate species. Their role in regulating human pigmentation was unequivocally demonstrated in the 1990s, with the cloning of the human melanocortin 1 receptor (MC1R) gene from human melanocytes and the demonstration tha…
Receptor AND Ligand AND cancer	MC1R_POMC	19558415	Pigment Cell Melanoma Res	2009 Oct	alpha-MSH tripeptide analogs activate the melanocortin 1 receptor and reduce UV-induced DNA damage in human melanocytes.	One skin cancer prevention strategy that we are developing is based on synthesizing and testing melanocortin analogs that reduce and repair DNA damage resulting from exposure to solar ultraviolet (UV) radiation, in addition to stimulating pigmentation. Previously, we reported the effects of tetrapeptide analogs of alpha-melanocortin (alpha-MSH) that were more potent and stable than the physiologi…
Receptor AND Ligand AND cancer	MC1R_POMC	19388674	Bioconjug Chem	2009 May 20	Glycosylated DOTA-alpha-melanocyte-stimulating hormone analogues for melanoma targeting: influence of the site of glycosylation on in vivo biodistribution.	alpha-Melanocyte-stimulating hormone (alpha-MSH) is known to bind to the melanocortin receptor 1 (MC1R) which is overexpressed on melanotic and amelanotic melanoma cells. alpha-MSH analogues are potential candidates for specific targeting of melanoma metastases. Several linear and cyclic radiolabeled MSH peptides have been designed and tested in the past, showing both high affinity for the MC1R i…
Receptor AND Ligand AND cancer	MC1R_POMC	19423001	Nucl Med Biol	2009 May	Melanoma imaging using (111)In-, (86)Y- and (68)Ga-labeled CHX-A''-Re(Arg11)CCMSH.	INTRODUCTION: A novel alpha-melanocyte-stimulating hormone peptide analog CHX-A''-Re(Arg(11))CCMSH, which targeted the melanocortin-1 receptor (MC1-R) overexpressed on melanoma cells, was investigated for its biodistribution and tumor imaging properties. METHODS: The metal bifunctional chelator CHX-A'' was conjugated to the melanoma targeting peptide (Arg(11))CCMSH and cyclized by Re incorporatio…
Receptor AND Ligand AND cancer	MC1R_POMC	19389701	J Biol Chem	2009 Jul 10	Target gene specificity of USF-1 is directed via p38-mediated phosphorylation-dependent acetylation.	How transcription factors interpret the output from signal transduction pathways to drive distinct programs of gene expression is a key issue that underpins development and disease. The ubiquitously expressed basic-helix-loop-helix leucine zipper upstream stimulating factor-1 binds E-box regulatory elements (CANNTG) to regulate a wide number of gene networks. In particular, USF-1 is a key compone…
Receptor AND Ligand AND cancer	MC1R_POMC	19174519	Proc Natl Acad Sci U S A	2009 Feb 10	Microarray analysis sheds light on the dedifferentiating role of agouti signal protein in murine melanocytes via the Mc1r.	The melanocortin-1 receptor (MC1R) is a key regulator of pigmentation in mammals and is tightly linked to an increased risk of skin cancers, including melanoma, in humans. Physiologically activated by alpha-melanocyte stimulating hormone (alphaMSH), MC1R function can be antagonized by a secreted factor, agouti signal protein (ASP), which is responsible for the lighter phenotypes in mammals (inclu…
Receptor AND Ligand AND cancer	MC1R_POMC	19384953	Int J Cancer	2009 Aug 15	Genetic variants in pigmentation genes, pigmentary phenotypes, and risk of skin cancer in Caucasians.	Human pigmentation is a polygenic quantitative trait with high heritability. Although a large number of single nucleotide polymorphisms (SNPs) have been identified in pigmentation genes, very few SNPs have been examined in relation to human pigmentary phenotypes and skin cancer risk. We evaluated the associations between 15 SNPs in 8 candidate pigmentation genes (TYR, TYRP1, OCA2, SLC24A5, SLC45A…
Receptor AND Ligand AND cancer	MC1R_POMC	19077144	Pigment Cell Melanoma Res	2009 Apr	MC1R variation and melanoma risk in the Swedish population in relation to clinical and pathological parameters.	The genetic background of cutaneous malignant melanoma (CMM) includes both germ line aberrations in high-penetrance genes, like CDKN2A, and allelic variation in low-penetrance genes like the melanocortin-1 receptor gene, MC1R. Red-hair colour associated MC1R alleles (RHC) have been associated with red hair, fair skin and risk of CMM. We investigated MC1R and CDKN2A variation in relation to phenot…
Receptor AND Ligand AND cancer	MC1R_POMC	19026785	Mol Cell	2008 Nov 21	Inhibition of PAX3 by TGF-beta modulates melanocyte viability.	The protein encoded by paired-box homeotic gene 3 (PAX3) is a key regulator of the microphthalmia-associated transcription factor (Mitf) in the melanocyte lineage. Here, we show that PAX3 expression in skin is directly inhibited by TGF-beta/Smads. UV irradiation represses TGF-beta in keratinocytes, and the repression of TGF-beta/Smads upregulates PAX3 in melanocytes, which is associated with a UV…
Receptor AND Ligand AND cancer	MC1R_POMC	17960564	J Cell Physiol	2008 May	Melanocytes expressing MC1R polymorphisms associated with red hair color have altered MSH-ligand activated pigmentary responses in coculture with keratinocytes.	The occurrence of red hair and pale skin in individuals, which is associated with UV-radiation sensitivity and increased skin cancer risk, is mainly due to polymorphisms in the melanocortin-1 receptor (MC1R) expressed in melanocytes. We have established a serum free human melanocyte-keratinocyte coculture system to study the behavior and functional abilities of melanocytes expressing MC1R red hai…
Receptor AND Ligand AND cancer	MC1R_POMC	18183429	J Biol Inorg Chem	2008 Mar	Melanoma targeting with alpha-melanocyte stimulating hormone analogs labeled with fac-[99mTc(CO)3]+: effect of cyclization on tumor-seeking properties.	Early detection of primary melanoma tumors is essential because there is no effective treatment for metastatic melanoma. Several linear and cyclic radiolabeled alpha-melanocyte stimulating hormone (alpha-MSH) analogs have been proposed to target the melanocortin type 1 receptor (MC1R) overexpressed in melanoma. The compact structure of a rhenium-cyclized alpha-MSH analog (Re-CCMSH) significantly …
Receptor AND Ligand AND cancer	MC1R_POMC	18158948	Nucl Med Biol	2008 Jan	A (99m)Tc(CO)(3)-labeled pyrazolyl-alpha-melanocyte-stimulating hormone analog conjugate for melanoma targeting.	Melanoma primary tumors can be, in most cases, removed surgically, whereas there is no satisfactory treatment for metastatic melanoma, being almost always lethal at this stage. Therefore, early detection of primary melanoma tumors is essential. The finding that melanocortin-1 receptor (MC1R) is overexpressed in isolated melanoma cells and melanoma tissues led to the radiolabeling of several alpha…
Receptor AND Ligand AND cancer	MC1R_POMC	18510673	Br J Dermatol	2008 Aug	Interaction between p53 codon 72 polymorphism and melanocortin 1 receptor variants on suntan response and cutaneous melanoma risk.	BACKGROUND: Ultraviolet (UV) radiation-induced p53 activation promotes cutaneous pigmentation by increasing transcriptional activity of pro-opiomelanocortin (POMC) in the skin. Induction of POMC/alpha-melanocyte-stimulating hormone (alpha-MSH) activates the melanocortin 1 receptor (MC1R), resulting in skin pigmentation. The common p53 codon 72 polymorphism alters the protein's transcriptional act…
Receptor AND Ligand AND cancer	MC1R_POMC	18627531	Pigment Cell Melanoma Res	2008 Aug	Regulation of eumelanin/pheomelanin synthesis and visible pigmentation in melanocytes by ligands of the melanocortin 1 receptor.	The production of melanin in the hair and skin is tightly regulated by the melanocortin 1 receptor (MC1R) whose activation is controlled by two secreted ligands, alpha-melanocyte stimulating hormone (alphaMSH) and agouti signal protein (ASP). As melanin is extremely stable, lasting years in biological tissues, the mechanism underlying the relatively rapid decrease in visible pigmentation elicited…
Receptor AND Ligand AND cancer	MC1R_POMC	17707598	Gene	2007 Oct 15	Evolution of melanocortin receptors in teleost fish: the melanocortin type 1 receptor.	The melanocortin type 1 receptor (Mc1r) belongs to a family of G-protein-coupled receptors involved in various physiological processes in vertebrates. Melanocortins, the Mcr natural agonists, are pituitary peptide hormones including adrenocorticotropin and melanocyte-stimulating hormones. In mammals and birds, Mc1r is involved in pigmentation and expressed in melanocytes and melanoma. Activation …
Receptor AND Ligand AND cancer	MC1R_POMC	17348700	Bioconjug Chem	2007 May-Jun	64Cu-labeled alpha-melanocyte-stimulating hormone analog for microPET imaging of melanocortin 1 receptor expression.	The alpha-melanocyte-stimulating hormone (alpha-MSH) receptor (melanocortin type 1 receptor, or MC1R) plays an important role in the development and growth of melanoma cells. It was found that MC1R was overexpressed on most murine and human melanoma, making it a promising molecular target for melanoma imaging and therapy. Radiolabeled alpha-MSH peptide and its analogs that can specifically bind w…
Receptor AND Ligand AND cancer	MC1R_POMC	17325166	Invest Ophthalmol Vis Sci	2007 Mar	Melanocortin 1 receptor is expressed by uveal malignant melanoma and can be considered a new target for diagnosis and immunotherapy.	PURPOSE: Uveal melanoma is the most common primary malignant ocular cancer in adults. This tumor has a distinct expression pattern of markers compared with cutaneous melanoma. MC1R is under study as a potential target for antitumor immunity. Because of the potential immunogenicity of MC1R, it is important to evaluate its expression on uveal melanomas. METHODS: Two novel monoclonal antibodies (MP1…
Receptor AND Ligand AND cancer	MC1R_POMC	17504880	J Nucl Med	2007 Jun	Small-animal PET of melanocortin 1 receptor expression using a 18F-labeled alpha-melanocyte-stimulating hormone analog.	(18)F-Labeled small synthetic peptides have emerged as attractive probes for imaging various molecular targets with PET. The alpha-melanocyte-stimulating hormone (alpha-MSH) receptor (melanocortin type 1 receptor [MC1R]) is overexpressed in most murine and human melanomas. It is a promising molecular target for diagnosis and therapy of melanomas. However, (18)F compounds have not been successfull…
Receptor AND Ligand AND cancer	MC1R_POMC	18097939	J Recept Signal Transduct Res	2007	Dimeric DOTA-alpha-melanocyte-stimulating hormone analogs: synthesis and in vivo characteristics of radiopeptides with high in vitro activity.	Dimeric analogs of alpha-melanocyte-stimulating hormone (alpha-MSH) labeled with radiometals are potential candidates for diagnosis and therapy of melanoma by receptor-mediated tumor targeting. Both melanotic and amelanotic melanomas (over-)express the melanocortin-1 receptor (MC1-R), the target for alpha-MSH. In the past, dimerized MSH analogs have been shown to display increased receptor affini…
Receptor AND Ligand AND cancer	MC1R_POMC	16988713	Nature	2006 Sep 21	Topical drug rescue strategy and skin protection based on the role of Mc1r in UV-induced tanning.	Ultraviolet-light (UV)-induced tanning is defective in numerous 'fair-skinned' individuals, many of whom contain functional disruption of the melanocortin 1 receptor (MC1R). Although this suggested a critical role for the MC1R ligand melanocyte stimulating hormone (MSH) in this response, a genetically controlled system has been lacking in which to determine the precise role of MSH-MC1R. Here we s…
Receptor AND Ligand AND cancer	MC1R_POMC	16877522	FASEB J	2006 Sep	Regulation of constitutive and UVR-induced skin pigmentation by melanocortin 1 receptor isoforms.	Melanin synthesized by epidermal melanocytes protects the skin against UVR-induced DNA damage and skin cancer. Exposure to UVR increases the synthesis of the photoprotective eumelanin on activation of MC1R, a melanoma susceptibility gene. We studied the expression of MC1R under UVR and alpha-MSH stimulation in skin of different ethnic origins and in melanocytes of various pigmentary levels. This …
Receptor AND Ligand AND cancer	MC1R_POMC	16681590	Clin Exp Dermatol	2006 May	Proopiomelanocortin (POMC): the cutaneous roles of its melanocortin products and receptors.	The precursor protein proopiomelanocortin (POMC) produces many biologically active peptides via a series of enzymatic steps in a tissue-specific manner, yielding the melanocyte-stimulating hormones (MSHs), corticotrophin (ACTH) and beta-endorphin. The gene for alpha-MSH is encoded for by the POMC gene, but alpha-MSH cannot be produced from POMC gene transcription and translation without these spe…
Receptor AND Ligand AND cancer	MC1R_POMC	16723376	FASEB J	2006 Jul	Melanoma prevention strategy based on using tetrapeptide alpha-MSH analogs that protect human melanocytes from UV-induced DNA damage and cytotoxicity.	Melanoma is the deadliest form of skin cancer, with no cure for advanced disease. We propose a strategy for melanoma prevention based on using analogs of alpha-melanocyte stimulating hormone (alpha-MSH) that function as melanocortin 1 receptor (MC1R) agonists. Treatment of human melanocytes with alpha-MSH results in stimulation of eumelanin synthesis, reduction of apoptosis that is attributable t…
Receptor AND Ligand AND cancer	MC1R_POMC	16418518	J Natl Cancer Inst	2006 Jan 18	Re: MC1R, ASIP, and DNA repair in sporadic and familial melanoma in a Mediterranean population.
Receptor AND Ligand AND cancer	MC1R_POMC	16005546	Peptides	2005 Oct	Regulatory elements of the melanocortin 1 receptor.	Among more than 120 genes that are now known to regulate mammalian pigmentation, one of the key genes is MC1R, which encodes the melanocortin 1 receptor, a seven transmembrane G protein-coupled receptor expressed on the surface of melanocytes. Since the monoexonic sequence of the gene was cloned and characterized more than a decade ago, tremendous efforts have been dedicated to the extensive geno…
Receptor AND Ligand AND cancer	MC1R_POMC	15872364	J Nucl Med	2005 May	Melanoma targeting with DOTA-alpha-melanocyte-stimulating hormone analogs: structural parameters affecting tumor uptake and kidney uptake.	Radiolabeled analogs of alpha-melanocyte-stimulating hormone (alpha-MSH) are potential candidates for the diagnosis and therapy of melanoma metastases. After our recent observation that a linear octapeptide alpha-MSH analog incorporating the metal chelator 1,4,7,10-tetraazacyclododecane-N,N',N'',N'''-tetraacetic acid (DOTA) at the C-terminal lysine, [Nle(4),Asp(5),d-Phe(7),Lys(11)(DOTA)]-alpha-MS…
Receptor AND Ligand AND cancer	MC1R_POMC	15650023	Mol Endocrinol	2005 Apr	Role of G protein-coupled receptor kinases in the homologous desensitization of the human and mouse melanocortin 1 receptors.	The melanocortin 1 receptor, a G protein-coupled receptor positively coupled to adenylyl cyclase, is a key regulator of epidermal melanocyte proliferation and differentiation and a determinant of human skin phototype and skin cancer risk. Despite its potential importance for regulation of pigmentation, no information is available on homologous desensitization of this receptor. We found that the h…
Receptor AND Ligand AND cancer	MC1R_POMC	14734683	J Nucl Med	2004 Jan	A gallium-labeled DOTA-alpha-melanocyte- stimulating hormone analog for PET imaging of melanoma metastases.	Although (18)F-FDG PET is widely used for metastatic melanoma diagnosis, it is less accurate than desirable, particularly for small foci. Since both melanotic and amelanotic melanomas overexpress receptors for alpha-melanocyte-stimulating hormone (alpha-MSH; receptor name, melanocortin type 1 receptor [MC1R]), radiolabeled alpha-MSH analogs are potential candidates for melanoma diagnosis. The aim…
Receptor AND Ligand AND cancer	MC1R_POMC	14576363	J Leukoc Biol	2004 Feb	Autocrine inhibitory influences of alpha-melanocyte-stimulating hormone in malignant pleural mesothelioma.	Malignant pleural mesothelioma is a highly aggressive tumor arising from the mesothelial cells that line the pleural cavities. This tumor is resistant to most conventional anticancer treatments and appears to be very sensitive to growth-promoting influences of cytokines and growth factors. Identification of natural inhibitory pathways that control growth should aid discovery of novel therapeutic …
Receptor AND Ligand AND cancer	MC1R_POMC	21755635		2004	Poly(ethylene glycol)-coated gold nanocages bioconjugated with [Nle(4),d-Phe(7)]-alpha-melanotropin-stimulating hormone.	Optical fluorescence imaging is increasingly used to monitor biological functions of specific targets in small animals (1-3). However, the intrinsic fluorescence of biomolecules poses a problem when fluorophores that absorb visible light (350-700 nm) are used. Near-infrared (NIR) fluorescence (700-1,000 nm) detection avoids the background fluorescence interference of natural biomolecules, providi…
Receptor AND Ligand AND cancer	MC1R_POMC	20641555		2004	[NIe(4),Asp(5),d-Phe(7), (67)Ga/(68)Ga-1,4,7,10-tetraazacyclododecane-N,N',N'',N'''-1,4,7,10-tetraacetic acid-Lys(11)]-alpha-MSH(4-11).	[NIe(4),Asp(5),d-Phe(7), (67)Ga/(68)Ga-1,4,7,10-tetraazacyclododecane-N,N',N'',N'''-tetraacetic acid- Lys(11)]-alpha-MSH(4-11) ((67)Ga/(68)Ga-NAPamide) is a radioligand developed as a molecular imaging probe for primary and metastatic melanoma (1). (67)Ga/(68)Ga-NAPamide is an alpha-melanocyte-stimulating hormone (MSH) peptide labeled with (67)Ga or (68)Ga. (67)Ga is a gamma emitter with a physic…
Receptor AND Ligand AND cancer	MC1R_POMC	20641376		2004	(68)Ga-1,4,7,10-Tetraazacyclododecane-N,N',N'',N'''-1,4,7,10-tetraacetic acid-rhenium-cyclized-[Cys(3,4,10),D-Phe(7),Arg(11)]alpha-MSH(3-13).	Malignant melanoma is the most deadly form of skin cancer (1). Early and accurate diagnosis is necessary for surgery and successful treatment (2). The melanocortin (MC) system is a neuropeptide network of the skin, and it is involved in pigmentation regulation, cortisol production, and many other physiological processes (3). Most cutaneous cell types express MC receptors, pro-opiomelanocortin (PO…
Receptor AND Ligand AND cancer	MC1R_POMC	20641610		2004	(64)Cu-1,4,7,10-4,11-Bis(carboxymethyl)-1,4,8,11-tetraazabicyclo[6.6.2]hexadecane-rhenium-cyclized-[Cys(3,4,10),D-Phe(7),Arg(11)]alpha-MSH(3-13).	Malignant melanoma is the most deadly form of skin cancer (1). Early and accurate diagnosis is necessary for surgery and successful treatment (2). The melanocortin (MC) system is a neuropeptide network of the skin, and it is involved in pigmentation regulation, cortisol production, and many other physiological processes (3). Most cutaneous cell types express MC receptors, pro-opiomelanocortin (PO…
Receptor AND Ligand AND cancer	MC1R_POMC	20641242		2004	(86)Y-DOTA-rhenium-cyclized-[Cys(3,4,10),D-Phe(7),Arg(11)]alpha-MSH(3-13).	Malignant melanoma is the most deadly form of skin cancer (1). Early and accurate diagnosis is necessary for surgery and successful treatment (2). The melanocortin (MC) system is a neuropeptide network of the skin, and it is involved in pigmentation regulation, cortisol production, and many other physiological processes (3). Most cutaneous cell types express MC receptors, pro-opiomelanocortin (PO…
Receptor AND Ligand AND cancer	MC1R_POMC	20641981		2004	4-[(18)F]Fluorobenzoyl-rhenium-cyclized-Ac-D-Lys-[Cys(3,4,10), D-Phe(7), Arg(11)]alpha-MSH(3-13).	Malignant melanoma is the most deadly form of skin cancer (1). Early and accurate diagnosis is necessary for surgery and successful treatment (2). The melanocortin (MC) system is a neuropeptide network of the skin, and it is involved in pigmentation regulation, cortisol production, and many other physiological processes (3). Most cutaneous cell types express MC receptors, pro-opiomelanocortin (PO…
Receptor AND Ligand AND cancer	MC1R_POMC	20642005		2004	(67)Ga-1,4,7,10-Tetraazacyclododecane-N,N',N'',N'''-tetraacetic acid-Gly-Glu-c[Lys-Nlc-Glu-His-d-Phe-Arg-Trp-Gly-Arg-Pro-Val-Asp].	Malignant melanoma is the deadliest form of skin cancer (1). Early and accurate diagnosis is necessary for surgery and successful treatment (2). The melanocortin (MC) system is a neuropeptide network of the skin, and it is involved in pigmentation regulation, cortisol production, and many other physiological processes (3). Most cutaneous cell types express MC receptors, proopiomelanocortin (POMC)…
Receptor AND Ligand AND cancer	MC1R_POMC	20845548		2004	(68)Ga-CHX-A"-Rhenium-cyclized-[Cys(3,4,10),D-Phe(7),Arg(11)]alpha-MSH(3-13).	Malignant melanoma is the most deadly form of skin cancer (1). Early and accurate diagnosis is necessary for surgery and successful treatment (2). The melanocortin (MC) system is a neuropeptide network of the skin, and it is involved in pigmentation regulation, cortisol production, and many other physiological processes (3). Most cutaneous cell types express MC receptors, pro-opiomelanocortin (PO…
Receptor AND Ligand AND cancer	MC1R_POMC	20845549		2004	(86)Y-CHX-A"-Rhenium-cyclized-[Cys(3,4,10),D-Phe(7),Arg(11)]alpha-MSH(3-13).	Malignant melanoma is the most deadly form of skin cancer (1). Early and accurate diagnosis is necessary for surgery and successful treatment (2). The melanocortin (MC) system is a neuropeptide network of the skin, and it is involved in pigmentation regulation, cortisol production, and many other physiological processes (3). Most cutaneous cell types express MC receptors, pro-opiomelanocortin (PO…
Receptor AND Ligand AND cancer	MC1R_POMC	22593946		2004	(111)In-CHX-A"-Rhenium-cyclized-[Cys(3,4,10),D-Phe(7),Arg(11)]alpha-MSH(3-13).	Malignant melanoma is the most deadly form of skin cancer (1). Early and accurate diagnosis is necessary for surgery and successful treatment (2). The melanocortin (MC) system is a neuropeptide network of the skin, and it is involved in pigmentation regulation, cortisol production, and many other physiological processes (3). Most cutaneous cell types express MC receptors, pro-opiomelanocortin (PO…
Receptor AND Ligand AND cancer	MC1R_POMC	20641258		2004	(64)Cu-1,4,7,10-Tetraazacyclododecane-N,N',N'',N'''-1,4,7,10-tetraacetic acid-rhenium-cyclized-[Cys(3,4,10),D-Phe(7),Arg(11)]alpha-MSH(3-13).	Malignant melanoma is the most deadly form of skin cancer (1). Early and accurate diagnosis is necessary for surgery and successful treatment (2). The melanocortin (MC) system is a neuropeptide network of the skin, and it is involved in pigmentation regulation, cortisol production, and many other physiological processes (3). Most cutaneous cell types express MC receptors, pro-opiomelanocortin (PO…
Receptor AND Ligand AND cancer	MC1R_POMC	23596643		2004	(99m)Tc(CO)(3)-((S-Pyridin-2-ylmethyl)-Cys)-Nle-Asp-His-d-Phe-Arg-Trp-Gly-Lys-NH(2).	Malignant melanoma is the deadliest form of skin cancer (1). Early and accurate diagnosis is necessary for surgery and successful treatment (2). The melanocortin (MC) (3) system is a neuropeptide network of the skin, and it is involved in pigmentation regulation, cortisol production, and many other physiological processes (4). Most cutaneous cell types express MC receptors, proopiomelanocortin (P…
Receptor AND Ligand AND cancer	MC1R_POMC	14523936	J Mol Recognit	2003 Sep-Oct	Radiolabeled alpha-melanocyte-stimulating hormone analogs for receptor-mediated targeting of melanoma: from tritium to indium.	Following the first synthesis of tritiated alpha-melanocyte-stimulating hormone (alpha-MSH, alpha-melanotropin) in 1974 by Medzihradszky et al., several alpha-MSH analogs were designed containing between 2 and 12 tritium atoms, the latter of which displayed a specific radioactivity of 12.21 GBq/micromol (330 Ci/mmol). Similarly, radioiodinated alpha-MSH analogs of high purity, full biological act…
Receptor AND Ligand AND cancer	MC1R_POMC	14612916	Br J Cancer	2003 Nov 17	Anti-inflammatory and anti-invasive effects of alpha-melanocyte-stimulating hormone in human melanoma cells.	Alpha-melanocyte stimulating hormone (alpha-MSH) is known to have pleiotrophic functions including pigmentary, anti-inflammatory, antipyretic and immunoregulatory roles in the mammalian body. It is also reported to influence melanoma invasion with levels of alpha-, beta- and gamma-MSH correlated clinically with malignant melanoma development, but other studies suggest alpha-MSH acts to retard inv…
Receptor AND Ligand AND cancer	MC1R_POMC	14500544	FASEB J	2003 Nov	Regulation of melanocortin 1 receptor expression at the mRNA and protein levels by its natural agonist and antagonist.	Five melanocortin receptors, which form a subfamily of G protein-coupled receptors, are expressed in mammalian tissues and regulate such diverse physiological processes as pigmentation, adrenal function, energy homeostasis, feeding efficiency, and sebaceous gland lipid production, as well as immune and sexual function. Pigmentation in mammals is stimulated by alpha-melanocyte stimulating hormone …
Receptor AND Ligand AND cancer	MC1R_POMC	12851339	Ann N Y Acad Sci	2003 Jun	DOTA alpha-melanocyte-stimulating hormone analogues for imaging metastatic melanoma lesions.	Scintigraphic imaging of metastatic melanoma lesions requires highly tumor-specific radiopharmaceuticals. Because both melanotic and amelanotic melanomas overexpress melanocortin-1 receptors (MC1R), radiolabeled analogues of alpha-melanocyte-stimulating hormone (alpha-MSH) are potential candidates for melanoma diagnosis. Here, we report the in vivo performance of a newly designed octapeptide anal…
Receptor AND Ligand AND cancer	MC1R_POMC	12851336	Ann N Y Acad Sci	2003 Jun	Significance of the melanocortin 1 receptor in regulating human melanocyte pigmentation, proliferation, and survival.	The characterization of the melanocortin 1 receptor (MC1R) expressed on human melanocytes and the findings that certain mutations in the POMC gene or the MC1R gene result in red hair phenotype underscore the significance of melanocortins and MC1R in regulating human pigmentation. We demonstrated that human melanocytes respond to alpha-melanocortin (alpha-MSH) or ACTH with increased proliferation …
Receptor AND Ligand AND cancer	MC1R_POMC	12753386	Pigment Cell Res	2003 Jun	Screening of human primary melanocytes of defined melanocortin-1 receptor genotype: pigmentation marker, ultrastructural and UV-survival studies.	Recent population studies have demonstrated an association with the red-hair and fair-skin phenotype with variant alleles of the melanocortin-1 receptor (MC1R) which result in amino acid substitutions within the coding region leading to an altered receptor activity. In particular, Arg151Cys, Arg160Trp and Asp294His were the most commonly associated variants seen in the south-east Queensland popul…
Receptor AND Ligand AND cancer	MC1R_POMC	12519127	Pigment Cell Res	2003 Feb	Agouti signal protein regulation in human melanoma cells.	Production of the pigment eumelanin is controlled by alpha-melanocyte stimulating hormone (alpha-MSH) stimulation of melanocortin 1 receptor (Mc1r), whereas production of pheomelanin results from agouti antagonism of alpha-MSH signalling through Mc1r. The role of agouti in mouse pigmentation has been extensively investigated but a role for agouti signalling protein (ASIP) in human pigmentation ha…
Receptor AND Ligand AND cancer	MC1R_POMC	14760865	Oncol Res	2003	Expression of c-Met proto-oncogene in metastatic macrophage x melanoma fusion hybrids: implication of its possible role in MSH-induced motility.	It was shown previously that a majority of hybrids produced by in vitro fusion of normal macrophages with Cloudman S91 melanoma cells displayed macrophage-specific glycosylation, especially increased GnT-V activity, beta1,6 branch formation in glycoproteins, accompanied by enhanced metastatic potential in vivo and motility in vitro. These hybrids also express upregulated melanocortin-1 receptor (…
Receptor AND Ligand AND cancer	MC1R_POMC	12006619	J Cell Sci	2002 Jun 1	Human melanocortin 1 receptor variants, receptor function and melanocyte response to UV radiation.	Cutaneous pigmentation is determined by the amounts of eumelanin and pheomelanin synthesized by epidermal melanocytes and is known to protect against sun-induced DNA damage. The synthesis of eumelanin is stimulated by the binding of alpha-melanotropin (alpha-melanocyte-stimulating hormone) to the functional melanocortin 1 receptor (MC1R) expressed on melanocytes. The human MC1R gene is highly pol…
Receptor AND Ligand AND cancer	MC1R_POMC	12503610	J Recept Signal Transduct Res	2002 Feb-Nov	Homologous regulation of melanocortin-1 receptor (MC1R) expression in melanoma tumor cells in vivo.	As G protein-coupled receptors (GPCRs) are the target of numerous signaling molecules, including about half of the therapeutic drugs currently used, it is important to understand the consequences of homologous (ligand-induced) receptor regulation. Continuous exposure of GPCRs to agonist in vitro most frequently results in receptor down-regulation, but receptor up-regulation may occur as well. The…
Receptor AND Ligand AND cancer	MC1R_POMC	11830546	Cancer Res	2002 Feb 1	Alpha-melanocyte stimulating hormone potentiates p16/CDKN2A expression in human skin after ultraviolet irradiation.	The contribution of the UV component of sunlight to the development of skin cancer is widely acknowledged, although the molecular mechanisms that are disrupted by UV radiation (UVR) resulting in the loss of normal growth controls of the epidermal stem cell keratinocytes and melanocytes is still poorly understood. Alpha-melanocyte stimulating hormone (alpha-MSH), acting via its receptor MC1, has a…
Receptor AND Ligand AND cancer	MC1R_POMC	11952827	Exp Dermatol	2002 Feb	Expression of melanocortin-1 receptor in normal, malformed and neoplastic skin glands and hair follicles.	Melanocortin receptors (MC-Rs) are G-protein coupled receptors that mediate pleiotropic actions of melanocyte-stimulating hormones and adrenocorticotropin. There is increasing evidence that one of the five so far identified melanocortin receptors, i.e. melanocortin-1 receptor (MC-1R), has a more ubiquitous distribution in the skin than originally expected. In the present study, the expression of …
Receptor AND Ligand AND cancer	MC1R_POMC	12468522	J Nucl Med	2002 Dec	A novel DOTA-alpha-melanocyte-stimulating hormone analog for metastatic melanoma diagnosis.	Scintigraphic imaging of metastatic melanoma lesions requires highly tumor-specific radiolabeled compounds. Because both melanotic and amelanotic melanomas overexpress receptors for alpha-melanocyte-stimulating hormone (alpha-MSH; receptor name: melanocortin type 1 receptor, or MC1R), radiolabeled alpha-MSH analogs are potential candidates for melanoma diagnosis. The aim of this study was to deve…
Receptor AND Ligand AND cancer	MC1R_POMC	11707265	FEBS Lett	2001 Nov 9	Thr40 and Met122 are new partial loss-of-function natural mutations of the human melanocortin 1 receptor.	Activation by melanocortins of the melanocortin 1 receptor (MC1R), expressed in epidermal melanocytes, stimulates melanogenesis. Human MC1R gene loss-of-function mutations are associated with fair skin, poor tanning and increased skin cancer risk. We identified two natural alleles: Ile40Thr, probably associated with skin types I-II, and Val122Met. Val122Met bound [(125)I][Nle(4), D-Phe(7)]-alpha-…
Receptor AND Ligand AND cancer	MC1R_POMC	11708951	Arch Dermatol	2001 Nov	The melanocortin-1 receptor: red hair and beyond.	Although human pigmentation is genetically complex, to date polymorphism at only 1 locus, the melanocortin-1 receptor (MC1-R), has been associated with physiologic variation in hair and skin color. The MC1-R, a G protein-coupled receptor with 7 transmembrane-spanning domains, plays a key role in determining the type of melanin (eumelanin vs pheomelanin) that is produced within melanocytes. This a…
Receptor AND Ligand AND cancer	MC1R_POMC	11411928	Acta Derm Venereol	2001 Jan-Feb	The Asp84Glu variant of the MC1R gene in Norwegian melanoma patients.
Receptor AND Ligand AND cancer	MC1R_POMC	11693176	J Recept Signal Transduct Res	2001 Feb	Interaction of melanin-concentrating hormone (MCH), neuropeptide E-I (NEI), neuropeptide G-E (NGE), and alpha-MSH with melanocortin and MCH receptors on mouse B16 melanoma cells.	Melanin-concentrating hormone (MCH) and alpha-melanocyte-stimulating hormone (alpha-MSH) are known to exhibit mostly functionally antagonistic, but in some cases agonistic activities, e.g., in pigment cells and in the brain. Neuropeptide E-I (NEI) displays functional MCH-antagonist and MSH-agonist activity in different behavioral paradigms; the role of neuropeptide G-E (NGE) is not known. This st…
Receptor AND Ligand AND cancer	MC1R_POMC	11693171	J Recept Signal Transduct Res	2001 Feb	Antagonist and agonist activities of the mouse agouti protein fragment (91-131) at the melanocortin-1 receptor.	Antagonist and agonist activities of chemically synthetized mouse agouti protein fragment (91-131) (AP91-131) at the melanocortin type-1 receptor (MC1-R) were assessed using B 16-F1 mouse melanoma cells in vitro and the following assay systems: (i) receptor binding, (ii) adenylate cyclase, (iii) tyrosinase, (iv) melanin production, and (v) cell proliferation. In competition binding studies AP91-1…
Receptor AND Ligand AND cancer	MC1R_POMC	10942578	Exp Cell Res	2000 Aug 25	Bioactive motifs of agouti signal protein.	The switch between the synthesis of eu- and pheomelanins is modulated by the interaction of two paracrine signaling molecules, alpha-melanocyte stimulating hormone (MSH) and agouti signal protein (ASP), which interact with melanocytes via the MSH receptor (MC1R). Comparison of the primary sequence of ASP with the known MSH pharmacophore provides no suggestion about the putative bioactive domain(s…
Receptor AND Ligand AND cancer	MC1R_POMC	25905342		2000	ACTH Action on the Adrenals.	The adrenocorticotropin hormone (ACTH) is synthesized by the corticotroph cells of the anterior pituitary gland. ACTH, a post-translational product of the proopiomelanocortin protein (POMC), is a 39-amino acid peptide, its sequence being highly conserved in mammals. ACTH binds to the highly specific, for ACTH, melanocortin (MC) 2 receptors (MC2R) located on the surface of adrenal zona fasciculata…
Receptor AND Ligand AND cancer	MC1R_POMC	10536983	J Investig Dermatol Symp Proc	1999 Sep	Expression of proopiomelanocortin, corticotropin-releasing hormone (CRH), and CRH receptor in melanoma cells, nevus cells, and normal human melanocytes.	Proopiomelanocortin (POMC) is a 31 kDa prohormone that is processed to various bioactive peptides, including adrenocorticotropin (ACTH), melanotropins (alpha, beta, gamma-MSH), lipotropins, and endorphins. POMC is expressed not only in the pituitary gland but also in a variety of nonpituitary organs and tumors, including melanomas. We previously showed that normal human melanocytes produce and se…
Receptor AND Ligand AND cancer	MC1R_POMC	10644013	Cell Mol Biol (Noisy-le-grand)	1999 Nov	Expression of the MC1 receptor gene in normal and malignant human melanocytes. A semiquantitative RT-PCR study.	Alpha melanocyte-stimulating hormone (MSH) and related proopiomelanocortin-derived (POMC) peptides bind to the melanocortin 1 receptor (MC1-R) of mammalian melanocytes and stimulate proliferation and melanogenesis. POMC transcripts and alpha-MSH-like immunoreactivity have been found in melanoma cells and a possible autocrine loop involving MC1-R and POMC-derived products has been proposed. Theref…
Receptor AND Ligand AND cancer	MC1R_POMC	10029451	Hum Pathol	1999 Feb	Expression of proopiomelanocortin (POMC)-derived melanocyte-stimulating hormone (MSH) and adrenocorticotropic hormone (ACTH) peptides in skin of basal cell carcinoma patients.	We proposed that local expression and production of proopiomelanocortin (POMC) peptides may play a role in human skin physiology and pathology, including the development and progression of skin cancers. Reverse transcription polymerase chain reaction (RT-PCR) and Northern blotting hybridization techniques were used to study gene expression. Reversed-phase (RP) high-pressure liquid chromatography …
Receptor AND Ligand AND cancer	MC1R_POMC	10614575	Pigment Cell Res	1999 Dec	Upregulation of mRNA for the melanocortin-1 receptor but not for melanogenic proteins in macrophage x melanoma fusion hybrids exhibiting increased melanogenic and metastatic potential.	Fusion of mouse peritoneal macrophages or human blood monocytes with weakly metastatic mouse Cloudman S91 melanoma cells resulted in hybrids with enhanced metastatic potential (Rachkovsky et al., 1998. Clin. Exp. Metastasis, 16: 299-312). With few exceptions, such hybrids also showed increased basal- and MSH-induced pigmentation, at least in part through increased N-glycosylation of melanogenic p…
Receptor AND Ligand AND cancer	MC1R_POMC	8573126	Biochem Biophys Res Commun	1996 Jan 5	Agouti protein inhibits growth of B16 melanoma cells in vitro by acting through melanocortin receptors.	Agouti protein is known to antagonize cAMP formation, tyrosinase activation and melanogenesis in mouse B16-F1 melanoma cells induced by alpha-melanocyte-stimulating hormone (alpha-MSH). We now demonstrate that although agouti binds to the melanocortin receptor MC1-R with an almost identical affinity to that of alpha-MSH, it does not antagonize the inhibitory action of alpha-MSH on the growth of B…
Receptor AND Ligand AND cancer	MC1R_POMC	8556703	Cancer Lett	1996 Jan 2	Immunological localisation of melanocortin 1 receptor on the cell surface of WM266-4 human melanoma cells.	The localisation of melanocortin 1 receptor (MC1R) in WM266-4 human melanoma cells was investigated by applying an antipeptide antiserum specific for the cloned human MC1R (MSH receptor). In enzyme-linked immunosorbent assay (ELISA), the immunoreactivity was detected in the membrane fraction of WM266-4 cells. The ELISA reactivity could be inhibited by an antiserum pre-absorbed with its specific s…
Receptor AND Ligand AND cancer	GALR2_GAL	36551197	Biomolecules	2022 Nov 27	Galanin Receptors (GALR1, GALR2, and GALR3) Immunoexpression in Enteric Plexuses of Colorectal Cancer Patients: Correlation with the Clinico-Pathological Parameters.	Galanin (GAL) is an important neurotransmitter released by the enteric nervous system (ENS) neurons located in the muscularis externa and submucosa enteric plexuses that acts by binding to GAL receptors 1, 2 and 3 (GALR1, 2 and 3). In our previous studies, the GAL immunoexpression was compared in colorectal cancer (CRC) tissue and the adjacent parts of the large intestine wall including myenteric…
Receptor AND Ligand AND cancer	GALR2_GAL	35409094	Int J Mol Sci	2022 Mar 29	Galanin Receptors (GalR1, GalR2, and GalR3) Expression in Colorectal Cancer Tissue and Correlations to the Overall Survival and Poor Prognosis of CRC Patients.	Colorectal cancer (CRC) is the second most common cause of cancer in women and the third in men. The postoperative pathomorphological evaluation of patients with CRC is extremely important for future therapeutic decisions. Although our previous studies demonstrated high galanin (GAL) presence within tumor tissue and an elevated concentration of GAL in the serum of CRC patients, to date, there is …
Receptor AND Ligand AND cancer	GALR2_GAL	36039037	Cancer Med	2022 Aug 29	The GAL/GALR2 axis promotes the perineural invasion of salivary adenoid cystic carcinoma via epithelial-to-mesenchymal transition.	BACKGROUND: Perineural invasion (PNI) is a typical pathological characteristic of salivary adenoid cystic carcinoma (SACC) and other neurotrophic cancers. The mechanism of the neural microenvironment controlling tumor progression during the PNI process is unclear. In the present study, we investigated the role and molecular mechanisms of nerve-derived neuropeptide galanin (GAL) and its receptor (…
Receptor AND Ligand AND cancer	GALR2_GAL	30616468	J Int Med Res	2019 Mar	Galanin expression is down-regulated in patients with gastric cancer.	OBJECTIVE: To investigate whether galanin and its three receptors (Gal-R1, Gal-R2, Gal-R3) contribute to development of gastric cancer. METHODS: Preoperative and postoperative fasting venous blood samples were collected from 34 patients with gastric cancer and 13 healthy individuals. Plasma galanin contents, as well as expression levels of galanin and its receptors, were quantitatively examined i…
Receptor AND Ligand AND cancer	GALR2_GAL	30131588	Pharmacogenomics J	2019 Feb	A non-functional galanin receptor-2 in a multiple sclerosis patient.	Multiple Sclerosis (MS) is an inflammatory neurodegenerative disease that affects approximately 2.5 million people globally. Even though the etiology of MS remains unknown, it is accepted that it involves a combination of genetic alterations and environmental factors. Here, after performing whole exome sequencing, we found a MS patient harboring a rare and homozygous single nucleotide variant (SN…
Receptor AND Ligand AND cancer	GALR2_GAL	27685843	Mol Carcinog	2017 Mar	Site-specific methylation patterns of the GAL and GALR1/2 genes in head and neck cancer: Potential utility as biomarkers for prognosis.	The aim of this study was to evaluate the prognostic value of the promoter methylation status of galanin (GAL) and galanin receptor 1/2 (GALR1/2) by assessing their association with disease-free survival and known prognostic factors in head and neck cancer. We generated methylation profiles of GAL and GALR1/2 in tumor samples obtained from 202 patients with head and neck squamous cell carcinoma (…
Receptor AND Ligand AND cancer	GALR2_GAL	26572146	Clin Exp Metastasis	2016 Feb	Epigenetic inactivation of galanin and GALR1/2 is associated with early recurrence in head and neck cancer.	The aim of this study was to investigate the prognostic value of galanin (GAL) and galanin receptor (GALR) promoter hypermethylation in patients with head and neck squamous cell carcinoma (HNSCC). The methylation status of three genes-GAL, GALR1, and GALR2 was examined in HNSCC patient tumors using quantitative methylation-specific PCR (Q-MSP). To determine the prognostic value of GAL, GALR1 and …
Receptor AND Ligand AND cancer	GALR2_GAL	27315774	Neurosci Lett	2016 Aug 15	Distribution of galanin receptor 2b neurons and interaction with galanin in the zebrafish central nervous system.	Galanin is a multifunctional neuropeptide that is implicated in the modulation of physiological processes, including nociception, cognition, feeding behavior, neuronal growth, and reproduction. The physiological effects of galanin are mediated through its interaction with three different G protein-coupled receptors, i.e., GALR1, GALR2, and GALR3. Unlike mammals, zebrafish have four different rece…
Receptor AND Ligand AND cancer	GALR2_GAL	25917569	Nat Commun	2015 Apr 28	Galanin modulates the neural niche to favour perineural invasion in head and neck cancer.	Perineural invasion (PNI) is an indicator of poor survival in multiple cancers. Unfortunately, there is no targeted treatment for PNI since the molecular mechanisms are largely unknown. PNI is an active process, suggesting that cancer cells communicate with nerves. However, nerve-tumour crosstalk is understudied due to the lack of in vivo models to investigate the mechanisms. Here we developed an…
Receptor AND Ligand AND cancer	GALR2_GAL	21345369	Cell Signal	2011 Jul	Rap1 mediates galanin receptor 2-induced proliferation and survival in squamous cell carcinoma.	Previously we showed that galanin, a neuropeptide, is secreted by human squamous cell carcinoma of the head and neck (SCCHN) in which it exhibits an autocrine mitogenic effect. We also showed that rap1, a ras-like signaling protein, is a critical mediator of SCCHN progression. Given the emerging importance of the galanin cascade in regulating proliferation and survival, we investigated the effect…
Receptor AND Ligand AND cancer	GALR2_GAL	18973137	Genes Chromosomes Cancer	2009 Feb	The galanin signaling cascade is a candidate pathway regulating oncogenesis in human squamous cell carcinoma.	To identify putative biomarkers in squamous cell carcinoma (SCC), a survey of parallel chromosomal alterations and gene expression studies in 10 SCC cell lines were performed using array-comparative genomic hybridization (CGH) and oligo-microarray techniques. The most frequent changes were gains of 11q13.1-13.3 and losses of 18q12.1-23 in SCC. Furthermore, the expression levels of the sets of gen…
Receptor AND Ligand AND cancer	GALR2_GAL	17762717	Neuroreport	2007 Aug 27	Differential effect of galanin on proliferation of PC12 and B104 cells.	The effect of galanin (GAL) on neural cell proliferation was studied using PC12 and B104 cells. Reverse transcription-PCR was used to determine the expression of GAL and GAL receptors and a 3-(4,5-dimethylthiazol-2-yl)-2,5-diphenyl tetrazolium bromide (MTT) assay of cell viability was employed to detect the effects of GAL on cell proliferation. These studies revealed firstly that PC12 cells expre…
Receptor AND Ligand AND cancer	GALR2_GAL	12734662	Acta Neuropathol	2003 Jun	Galanin and galanin receptors in human gliomas.	Galanin-like immunoreactivity (GAL-LI) and specific GAL binding sites have been shown to be widely distributed in the central nervous system (CNS) and in CNS tumors. GAL and its receptors have also been shown to be present in glial cells, but to date it is still unknown whether human gliomas produce GAL and express GAL receptors. In this study 20 brain tumors consisting of 15 glioblastomas, 4 men…
Receptor AND Ligand AND cancer	GALR2_GAL	11857022	Br J Cancer	2002 Jan 7	Galanin and galanin receptor expression in neuroblastic tumours: correlation with their differentiation status.	Neuroblastoma and its benign differentiated counterpart, ganglioneuroma, are paediatric neuroblastic tumours arising in the sympathetic nervous system. Their broad spectrum of clinical virulence is mainly related to heterogeneous biologic background and tumour differentiation. Neuroblastic tumours synthesize various neuropeptides acting as neuromodulators. Previous studies suggested that galanin …
Receptor AND Ligand AND cancer	CXCR2_CXCL3	35108400	Hepatology	2022 Oct	KIAA1199 drives immune suppression to promote colorectal cancer liver metastasis by modulating neutrophil infiltration.	BACKGROUND AND AIMS: Metastasis is the primary cause of cancer mortality, and colorectal cancer (CRC) frequently metastasizes to the liver. Our previous studies demonstrated the critical role of KIAA1199 in tumor invasion and metastasis in CRC. In the present study, we described an immune regulatory effect of KIAA1199 that creates a permissive environment for metastasis. APPROACH AND RESULTS: Flo…
Receptor AND Ligand AND cancer	CXCR2_CXCL3	33568427	Gut	2022 Jan	Inflammatory cell-derived CXCL3 promotes pancreatic cancer metastasis through a novel myofibroblast-hijacked cancer escape mechanism.	OBJECTIVE: Pancreatic ductal adenocarcinoma (PDAC) is the most lethal malignancy and lacks effective treatment. We aimed to understand molecular mechanisms of the intertwined interactions between tumour stromal components in metastasis and to provide a new paradigm for PDAC therapy. DESIGN: Two unselected cohorts of 154 and 20 patients with PDAC were subjected to correlation between interleukin (…
Receptor AND Ligand AND cancer	CXCR2_CXCL3	36012531	Int J Mol Sci	2022 Aug 17	Senescent Human Pancreatic Stellate Cells Secrete CXCR2 Agonist CXCLs to Promote Proliferation and Migration of Human Pancreatic Cancer AsPC-1 and MIAPaCa-2 Cell Lines.	Interactions between pancreatic cancer cells and pancreatic stellate cells (PSCs) play an important role in the progression of pancreatic cancer. Recent studies have shown that cellular senescence and senescence-associated secretory phenotype factors play roles in the progression of cancer. This study aimed to clarify the effects of senescence-induced PSCs on pancreatic cancer cells. Senescence w…
Receptor AND Ligand AND cancer	CXCR2_CXCL3	35141005	Am J Cancer Res	2022	Differential expression profile of CXC-receptor-2 ligands as potential biomarkers in pancreatic ductal adenocarcinoma.	The discovery of early detection markers of pancreatic cancer (PC) disease is highly warranted. We analyzed the expression profile of different CXC-receptor-2 (CXCR2) ligands in PC cases for the potential of biomarker candidates. Analysis of different PDAC microarray datasets with matched normal and pancreatic tumor samples and next-generation sequenced transcriptomics data using an online portal…
Receptor AND Ligand AND cancer	CXCR2_CXCL3	35280694	Int J Biol Sci	2022	Cancer-associated adipocytes promote the invasion and metastasis in breast cancer through LIF/CXCLs positive feedback loop.	Cancer-associated adipocytes (CAAs), which are adipocytes transformed by cancer cells, are of great importance in promoting the progression of breast cancer. However, the underlying mechanisms involved in the crosstalk between cancer cells and adipocytes are still unknown. Here we report that CAAs and breast cancer cells communicate with each other by secreting the cytokines leukemia inhibitory f…
Receptor AND Ligand AND cancer	CXCR2_CXCL3	34083590	Sci Rep	2021 Jun 3	Transcriptomic landscape of early age onset of colorectal cancer identifies novel genes and pathways in Indian CRC patients.	Past decades of the current millennium have witnessed an unprecedented rise in Early age Onset of Colo Rectal Cancer (EOCRC) cases in India as well as across the globe. Unfortunately, EOCRCs are diagnosed at a more advanced stage of cancer. Moreover, the aetiology of EOCRC is not fully explored and still remains obscure. This study is aimed towards the identification of genes and pathways implica…
Receptor AND Ligand AND cancer	CXCR2_CXCL3	33467722	Int J Mol Sci	2021 Jan 15	The Effect of Hypoxia on the Expression of CXC Chemokines and CXC Chemokine Receptors-A Review of Literature.	Hypoxia is an integral component of the tumor microenvironment. Either as chronic or cycling hypoxia, it exerts a similar effect on cancer processes by activating hypoxia-inducible factor-1 (HIF-1) and nuclear factor (NF-kappaB), with cycling hypoxia showing a stronger proinflammatory influence. One of the systems affected by hypoxia is the CXC chemokine system. This paper reviews all available i…
Receptor AND Ligand AND cancer	CXCR2_CXCL3	33669233	Cells	2021 Feb 16	Knowledge-Guided "Community Network" Analysis Reveals the Functional Modules and Candidate Targets in Non-Small-Cell Lung Cancer.	Non-small-cell lung cancer (NSCLC) represents a heterogeneous group of malignancies that are the leading cause of cancer-related death worldwide. Although many NSCLC-related genes and pathways have been identified, there remains an urgent need to mechanistically understand how these genes and pathways drive NSCLC. Here, we propose a knowledge-guided and network-based integration method, called th…
Receptor AND Ligand AND cancer	CXCR2_CXCL3	32340025	PLoS One	2020	Cancer cell-derived interleukin-33 decoy receptor sST2 enhances orthotopic tumor growth in a murine pancreatic cancer model.	BACKGROUND: Proinflammatory interleukin-33 (IL-33) binds to its receptor ST2L and is involved in inflammation and the malignant behavior of cancer cells. However, the role of IL-33-ST2L and the IL-33 decoy receptor sST2 in the tumor microenvironment of pancreatic cancer is unclear. Because we previously reported that sST2 derived from colon cancer cells profoundly influences malignant tumor growt…
Receptor AND Ligand AND cancer	CXCR2_CXCL3	31753028	J Immunother Cancer	2019 Nov 21	Sarcosine promotes trafficking of dendritic cells and improves efficacy of anti-tumor dendritic cell vaccines via CXC chemokine family signaling.	BACKGROUND: Dendritic cell (DC) vaccine efficacy is directly related to the efficiency of DC migration to the lymph node after delivery to the patient. We discovered that a naturally occurring metabolite, sarcosine, increases DC migration in human and murine cells resulting in significantly improved anti-tumor efficacy. We hypothesized that sarcosine induced cell migration was due to chemokine si…
Receptor AND Ligand AND cancer	CXCR2_CXCL3	31211595	J Comput Biol	2019 Nov	Comprehensive Analysis of Core Genes and Potential Mechanisms in Rectal Cancer.	Rectal cancer is a common type of colorectal cancer with high mortality and morbidity. The objective of this study was to identify gene signatures and uncover the potential mechanisms during rectal cancer samples. The gene expression profiles of GSE87211 data set were downloaded from GEO (Gene Expression Omnibus) database. The GSE87211 data set contained 2363 samples, including 203 rectal cancer …
Receptor AND Ligand AND cancer	CXCR2_CXCL3	30552676	J Cell Physiol	2019 Jul	CXCL2/CXCR2 axis induces cancer stem cell characteristics in CPT-11-resistant LoVo colon cancer cells via Galphai-2 and Galphaq/11.	Cancer stem cells (CSCs) exist in colon cancer and exhibit characteristics of stem cells which are due to lineages of tissues where they arise. Epithelial to mesenchymal transition (EMT)-undergoing cancer cells display CSC properties and therapeutic resistance. Cancer and stromal cells comprise of a tumor microenvironment. One way the two populations communicate with each other is to secret CXC l…
Receptor AND Ligand AND cancer	CXCR2_CXCL3	31810929	Anticancer Res	2019 Dec	The Clinicopathological Significance of the CXCR2 Ligands, CXCL1, CXCL2, CXCL3, CXCL5, CXCL6, CXCL7, and CXCL8 in Gastric Cancer.	BACKGROUND/AIM: We have previously reported that chemokine (C-X-C motif) receptor 2 (CXCR2) signaling was associated with the malignant progression of gastric cancer (GC). We thus examined the clinicopathological significance of CXCR2 ligands, CXCL1, CXCL2, CXCL3, CXCL5, CXCL6, CXCL7, and CXCL8, in GC. PATIENTS AND METHODS: The expression of CXCR2 ligands in 590 GC cases was investigated by immun…
Receptor AND Ligand AND cancer	CXCR2_CXCL3	31173199	Mol Med Rep	2019 Aug	IL‑17A promotes CXCR2‑dependent angiogenesis in a mouse model of liver cancer.	Serum interleukin (IL)‑17A level is associated with higher microvessel density and poor prognosis in liver cancer. However, the specific mechanism underlying the role of IL‑17A in liver cancer remains controversial. In the present study, the effect of IL‑17A on liver cancer cells was examined. IL‑17A had no evident impact on vascular endothelial growth factor A (VEGFA) production in HepG2 and Huh…
Receptor AND Ligand AND cancer	CXCR2_CXCL3	31125710	Brain Behav Immun	2019 Aug	Chronic restraint stress promotes hepatocellular carcinoma growth by mobilizing splenic myeloid cells through activating beta-adrenergic signaling.	Psychological stress promotes tumor progression and has a large impact on the immune system, particularly the spleen. The spleen plays an important role in tumor behavior. However, the role and mechanism of the spleen in hepatocellular carcinoma progression induced by stress is unclear. Here, we showed that the spleen plays a critical role in hepatocellular carcinoma growth induced by restraint s…
Receptor AND Ligand AND cancer	CXCR2_CXCL3	30905761	Cancer Cell	2019 Apr 15	KRAS-IRF2 Axis Drives Immune Suppression and Immune Therapy Resistance in Colorectal Cancer.	The biological functions and mechanisms of oncogenic KRAS(G12D) (KRAS( *)) in resistance to immune checkpoint blockade (ICB) therapy are not fully understood. We demonstrate that KRAS( *) represses the expression of interferon regulatory factor 2 (IRF2), which in turn directly represses CXCL3 expression. KRAS( *)-mediated repression of IRF2 results in high expression of CXCL3, which binds to CXCR…
Receptor AND Ligand AND cancer	CXCR2_CXCL3	29288512	Cancer Sci	2018 Mar	Pretreatment with probiotic Bifico ameliorates colitis-associated cancer in mice: Transcriptome and gut flora profiling.	Individuals with inflammatory bowel disease are at high risk of developing colitis-associated cancer (CAC). Strategies to block the process from inflammatory bowel disease to CAC should be considered. In the experiment, we aim to explore the chemopreventive efficacy of the probiotic cocktail Bifico and its potential mechanism in azoxymethane and dextran sodium sulphate-induced CAC in mice. Oral p…
Receptor AND Ligand AND cancer	CXCR2_CXCL3	29276973	Cytokine	2018 Feb	Molecular and functional characterization of tumor-induced factor (TIF): Hamster homolog of CXCL3 (GRO(gamma)) displays tumor suppressive activity.	Previously our lab has created a mouse ovarian xenograft model of copy number variation (CNV)-mediated G protein-coupled receptor (GPCR) MAS-driven tumorigenesis, and RNA profiling identified a putative chemokine tumor-induced factor (Tif). Sequence analysis and chemotactic study suggested that Tif was likely to be a hamster homolog of human GROgamma (CXCL3) [IJC 125 (2009): 1316-1327]. In the pr…
Receptor AND Ligand AND cancer	CXCR2_CXCL3	26837773	Int Urol Nephrol	2016 May	Overexpression of CXCL3 can enhance the oncogenic potential of prostate cancer.	PURPOSE: CXCL3 and its receptor CXCR2 were considered to play particularly important roles in the progression of malignancies. However, the investigations about CXCL3/CXCR2 axis in prostate cancer have been poorly involved. Herein we firstly reported our studies on the expression and biological roles of CXCL3 and CXCR2 in prostate cancer. METHODS: Expression levels of CXCL3 and CXCR2 in prostate …
Receptor AND Ligand AND cancer	CXCR2_CXCL3	27965576	Front Pharmacol	2016	Functional Genomics Identifies Tis21-Dependent Mechanisms and Putative Cancer Drug Targets Underlying Medulloblastoma Shh-Type Development.	We have recently generated a novel medulloblastoma (MB) mouse model with activation of the Shh pathway and lacking the MB suppressor Tis21 (Patched1(+/-)/Tis21(KO) ). Its main phenotype is a defect of migration of the cerebellar granule precursor cells (GCPs). By genomic analysis of GCPs in vivo, we identified as drug target and major responsible of this defect the down-regulation of the promigra…
Receptor AND Ligand AND cancer	CXCR2_CXCL3	24972040	Pharmacol Res	2014 Sep	Neutrophil recruitment is critical for 5-fluorouracil-induced diarrhea and the decrease in aquaporins in the colon.	Diarrhea is a common side effect experienced by cancer patients undergoing clinical chemotherapy, such as with 5-fluorouracil (5-FU). However, the precise mechanisms underlying 5-FU-induced diarrhea remain unclear. In the present study, we examined the role of neutrophil in 5-FU-induced diarrhea. Mice were given 5-FU (50mg/kg, i.p.) daily for 4 days. Sivelestat sodium (100 or 300 mg/kg, i.p., neu…
Receptor AND Ligand AND cancer	CXCR2_CXCL3	25485576	Cell Cycle	2014	Targeting chemokine pathways in esophageal adenocarcinoma.	Esophageal adenocarcinoma (EAC) is one of the fastest growing malignancies in the US and needs newer therapeutic and diagnostic strategies. Chronic inflammation plays a role in the pathogenesis of EAC and contributes to the dysplastic conversion of normal esophageal epithelium to Barrett's esophagus and frank adenocarcinoma. Chemokines play important roles in mediating inflammation and recent evi…
Receptor AND Ligand AND cancer	CXCR2_CXCL3	16458421	Cancer Lett	2006 Sep 28	Blockade of the chemokine receptor CXCR2 inhibits pancreatic cancer cell-induced angiogenesis.	A central feature of all solid tumor growth is the presence of neovascularization. The CXC chemokines GRO-gamma/CXCL3, ENA-78/CXCL5, and IL-8/CXCL8 have profound angiogenic potential mediated through the CXCR2 receptor. The aim of the present study was to evaluate the expression of the angiogenic chemokines in three human pancreatic cancer cell lines and to determine the role of these proteins in…
Receptor AND Ligand AND cancer	CXCR2_CXCL3	16210641	J Immunol	2005 Oct 15	The role of CXCR2/CXCR2 ligand biological axis in renal cell carcinoma.	Renal cell carcinoma (RCC) accounts for 3% of new cancer incidence and mortality in the United States. Studies in RCC have predominantly focused on VEGF in promoting tumor-associated angiogenesis. However, other angiogenic factors may contribute to the overall angiogenic milieu of RCC. We hypothesized that the CXCR2/CXCR2 ligand biological axis represents a mechanism by which RCC cells promote an…
Receptor AND Ligand AND cancer	CXCR2_CXCL3	15787094	Clin Exp Metastasis	2004	Constitutive expression of growth regulated oncogene (gro) in human colon carcinoma cells with different metastatic potential and its role in regulating their metastatic phenotype.	The purpose of this study was to examine the expression and functional significance of the growth-regulated oncogene (gro) family in human colon carcinoma growth and metastasis. We examined constitutive expression of CXCL1 (gro-alpha), CXCL2 (gro-beta), CXCL3 (gro-gamma) and their receptor, CXCR2 in human colon carcinoma cells with different metastatic potentials. Non-metastatic and low metastati…
Receptor AND Ligand AND cancer	PROKR2_PROK2	30711026	Prog Mol Biol Transl Sci	2019	Prokineticins and their G protein-coupled receptors in health and disease.	Prokineticins are two conserved small proteins (~8kDa), prokineticin 1 (PROK1; also called EG-VEGF) and prokineticin 2 (PROK2; also called Bv8), with an N-terminal AVITGA sequence and 10 cysteines forming 5 disulfide bridges. PROK1 and PROK2 bind to two highly related G protein-coupled receptors (GPCRs), prokineticin receptor 1 (PROKR1) and prokineticin receptor 2 (PROKR2). Prokineticins and thei…
Receptor AND Ligand AND cancer	PROKR2_PROK2	28707588	Curr Med Chem	2018	Targeting the Prokineticin System to Control Chronic Pain and Inflammation.	Prokineticin1 and prokineticin2 belong to a new family of chemokines identified in several species including mammals and characterized by the presence of five disulfide bridges. These proteins signal through two G-coupled receptors (prokineticin-receptor1 and prokineticin- receptor2) widely expressed in all tissues and involved in a large spectrum of biological activities, including angiogenesis,…
Receptor AND Ligand AND cancer	PROKR2_PROK2	26192875	J Clin Endocrinol Metab	2015 Sep	Prokineticin Ligands and Receptors Are Expressed in the Human Fetal Ovary and Regulate Germ Cell Expression of COX2.	CONTEXT: Fetal ovarian development and primordial follicle formation underpin future female fertility. Prokineticin (PROK) ligands regulate cell survival, proliferation, and angiogenesis in adult reproductive tissues including the ovary. However, their expression and function during fetal ovarian development remains unclear. OBJECTIVE: This study aimed to investigate expression and localization o…
Receptor AND Ligand AND cancer	PROKR2_PROK2	24496457	Br J Cancer	2014 Mar 18	Prokineticins and Merkel cell polyomavirus infection in Merkel cell carcinoma.	BACKGROUND: Prokineticin-1 (PROK1) and prokineticin-2 (PROK2) are chemokine-like proteins that may influence cancer growth by regulating host defence and angiogenesis. Their significance in viral infection-associated cancer is incompletely understood. We studied prokineticins in Merkel cell carcinoma (MCC), a skin cancer linked with Merkel cell polyomavirus (MCPyV) infection. METHODS: Carcinoma c…
Receptor AND Ligand AND cancer	PROKR2_PROK2	23797590	Cell Cycle	2013 Jul 15	The effects of antioxidants on gene expression following gamma-radiation (GR) and proton radiation (PR) in mice in vivo.	Ionizing radiation (IR) generates free radicals that interact randomly with a range of intracellular biomolecules that can result in lethal cellular injury. Therefore, IR-inflicted damage is a highly complex interplay of vastly different pathophysiological processes, including inflammation, epithelial regeneration, tissue remodeling, and fibrosis. The development of safe and effective radioprotec…
Receptor AND Ligand AND cancer	PROKR2_PROK2	20633984	Cancer Lett	2010 Oct 28	Prokineticins in angiogenesis and cancer.	This review will examine the roles of prokineticins in the different neoplasms that have been investigated and will discuss how and why the prokineticin family presents such interesting prospects in the research against cancer. Prokineticins belong to a family of highly conserved small peptides (8kDa) discovered a decade ago in frog skin secretions and snake venom. The mammalian orthologs consist…
Receptor AND Ligand AND cancer	PROKR2_PROK2	19077468	Pancreatology	2009	Pancreatic islet and stellate cells are the main sources of endocrine gland-derived vascular endothelial growth factor/prokineticin-1 in pancreatic cancer.	AIMS: Endocrine gland-derived vascular endothelial growth factor (EG-VEGF)/prokineticins have been identified as tissue-specific angiogenic factors. This study investigates the expression and localization of EG-VEGF and its receptors in pancreatic tissues and pancreatic stellate cells (PSCs). METHODS: mRNA levels of EG-VEGF/prokineticin 1 (PK1), prokineticin 2 (PK2) and their receptors 1 (PKR1) a…
Receptor AND Ligand AND cancer	PROKR2_PROK2	16763065	Endocrinology	2006 Sep	The endocrine-gland-derived vascular endothelial growth factor (EG-VEGF)/prokineticin 1 and 2 and receptor expression in human prostate: Up-regulation of EG-VEGF/prokineticin 1 with malignancy.	A new family of angiogenic factors named endocrine-gland-derived vascular endothelial growth factors (EG-VEGF)/prokineticins (PK) have been recently described as predominantly expressed in steroidogenic tissues. Whether the normal and malignant epithelial prostate cells and tissues express EG-VEGF/PK1 and PK2 and their receptors is still unknown. We studied the expression of EG-VEGF/PK1 and PK2 a…
Receptor AND Ligand AND cancer	AVPR1A_AVP	35503085	Mol Cancer Res	2022 Aug 5	Exploiting Dependence of Castration-Resistant Prostate Cancer on the Arginine Vasopressin Signaling Axis by Repurposing Vaptans.	Men with advanced prostate cancer are treated by androgen deprivation therapy but the disease recurs as incurable castration-resistant prostate cancer (CRPC), requiring new treatment options. We previously demonstrated that the G protein-coupled receptor (GPCR) arginine vasopressin receptor type1A (AVPR1A) is expressed in CRPC and promotes castration-resistant growth in vitro and in vivo. AVPR1A …
Receptor AND Ligand AND cancer	AVPR1A_AVP	32828928	Neuroimage	2020 Nov 15	Neural mechanisms of AVPR1A RS3-RS1 haplotypes that impact verbal learning and memory.	Converging evidence from both human and animal studies has highlighted the pervasive role of the neuropeptide arginine vasopressin (AVP), which is mediated by arginine vasopressin receptor 1A (AVPR1A), in both social and nonsocial learning and memory. However, the effect of genetic variants in AVPR1A on verbal learning and memory is unknown. The hippocampus is a heterogeneous structure that consi…
Receptor AND Ligand AND cancer	AVPR1A_AVP	31243151	Sci Transl Med	2019 Jun 26	Arginine vasopressin receptor 1a is a therapeutic target for castration-resistant prostate cancer.	Castration-resistant prostate cancer (CRPC) recurs after androgen deprivation therapy (ADT) and is incurable. Reactivation of androgen receptor (AR) signaling in the low androgen environment of ADT drives CRPC. This AR activity occurs through a variety of mechanisms, including up-regulation of AR coactivators such as VAV3 and expression of constitutively active AR variants such as the clinically …
Receptor AND Ligand AND cancer	AVPR1A_AVP	29264446	J Endocr Soc	2017 Jan 1	Functional Implications of LH/hCG Receptors in Pregnancy-Induced Cushing Syndrome.	CONTEXT: Elevated human choriogonadotropin (hCG) may stimulate aberrantly expressed luteinizing hormone (LH)/hCG receptor (LHCGR) in adrenal glands, resulting in pregnancy-induced bilateral macronodular adrenal hyperplasia and transient Cushing syndrome (CS). OBJECTIVE: To determine the role of LHCGR in transient, pregnancy-induced CS. DESIGN SETTING PATIENT AND INTERVENTION: We investigated the …
Receptor AND Ligand AND cancer	AVPR1A_AVP	27920663	Front Neurosci	2016	ASD and Genetic Associations with Receptors for Oxytocin and Vasopressin-AVPR1A, AVPR1B, and OXTR.	Background: There are limited treatments available for autism spectrum disorder (ASD). Studies have reported significant associations between the receptor genes of oxytocin (OT) and vasopressin (AVP) and ASD diagnosis, as well as ASD-related phenotypes. Researchers have also found the manipulation of these systems affects social and repetitive behaviors, core characteristics of ASD. Consequently,…
Receptor AND Ligand AND cancer	MCHR2_PMCH	23775959	J Clin Oncol	2013 Jul 20	Follicular lymphoma cells induce changes in T-cell gene expression and function: potential impact on survival and risk of transformation.	PURPOSE: Previous studies have demonstrated the prognostic importance of the immune microenvironment in follicular lymphoma (FL). To investigate the molecular mechanisms during which tumor-infiltrating T cells (TILs) are altered in the FL microenvironment, we studied highly purified CD4 and CD8 TILs from lymph node biopsies at diagnosis in treatment-naive patients with FL compared with reactive t…
Receptor AND Ligand AND cancer	NPY2R_NPY	35704659	PLoS One	2022	Effects of electroacupuncture on the expression of hypothalamic neuropeptide Y and ghrelin in pubertal rats with polycystic ovary syndrome.	BACKGROUND: Polycystic ovary syndrome often starts in puberty, and its pathogenesis is not clear. This study aimed to explore the pathogenesis of pubertal polycystic ovary syndrome (PCOS) and assess the therapeutic effect of electroacupuncture on pubertal PCOS. METHODS: Dihydrotestosterone (DHT) was used to induce rat models of pubertal PCOS. pubertal rats with PCOS were randomly divided into a m…
Receptor AND Ligand AND cancer	NMBR_NMB	36095918	Pathol Res Pract	2022 Sep 6	Effect of NMB-regulated ERK1/2 and p65 signaling pathway on proliferation and apoptosis of cervical cancer.	Aberrant expression of Neuromedin B (NMB) is associated with the malignant progression of cancer, such as breast cancer, lung cancer and glioma. However, the role of NMB in cervical cancer remains unclear. The present study found that NMB and its receptor NMBR are aberrantly expressed in cervical cancer. NMB activates ERK1/2 and NF-kappaB signaling pathways, which promote the proliferation of cer…
Receptor AND Ligand AND cancer	NMBR_NMB	35189108	Biochem Pharmacol	2022 Apr	Functional roles of neuromedin B and gastrin-releasing peptide in regulating itch and pain in the spinal cord of non-human primates.	Despite accumulating evidence in rodents, the functional role of neuromedin B (NMB) in regulating somatosensory systems in primate spinal cord is unknown. We aimed to compare the expression patterns of NMB and its receptor (NMBR) and the behavioral effects of intrathecal (i.t.) NMB with gastrin-releasing peptide (GRP) on itch or pain in non-human primates (NHPs). We used six adult rhesus monkeys.…
Receptor AND Ligand AND cancer	NMBR_NMB	27571778	Int J Oncol	2016 Sep	Neuromedin B receptor antagonism inhibits migration, invasion, and epithelial-mesenchymal transition of breast cancer cells.	Neuromedin B (NMB) acts as an autocrine growth factor and a pro-angiogenic factor. Its receptor, NMB receptor (NMB-R), is overexpressed in solid tumors. In the present study, we showed that an NMB-R antagonist, PD168368, suppresses migration and invasion of the human breast cancer cell line MDA-MB-231. In addition, PD168368 reduced epithelial-mesenchymal transition (EMT) of breast cancer cells by…
Receptor AND Ligand AND cancer	NMBR_NMB	25554218	Peptides	2015 Feb	ML-18 is a non-peptide bombesin receptor subtype-3 antagonist which inhibits lung cancer growth.	Bombesin receptor subtype (BRS)-3 is a G protein coupled receptor (GPCR) for the bombesin (BB)-family of peptides. BRS-3 is an orphan GPCR and little is known of its physiological role due to the lack of specific agonists and antagonists. PD168368 is a nonpeptide antagonist for the neuromedin B (NMB) receptor (R) whereas PD176252 is a nonpeptide antagonist for the gastrin releasing peptide (GRP) …
Receptor AND Ligand AND cancer	NMBR_NMB	24290813	Leuk Res	2014 Feb	The role of the orphan G protein-coupled receptor 37 (GPR37) in multiple myeloma cells.	The orphan G protein-coupled receptor 37 (GPR37) is homologous to endothelin (ETB-R) and bombesin (GRP-R, NMB-R) receptors. The present study was undertaken to determine the expression and functional significance of GPR37 in human multiple myeloma (MM). We found that GPR37 was lowly expressed in MM cell adhesion model and highly expressed in proliferating cells. In vitro, meddling with the expres…
Receptor AND Ligand AND cancer	NMBR_NMB	24092425	Childs Nerv Syst	2013 Dec	Anti-EGFR therapy combined with neuromedin B receptor blockade induces the death of DAOY medulloblastoma cells.	PURPOSE: Medulloblastoma is the most common malignant childhood brain tumor for which the development of new molecularly targeted therapies is needed. Novel therapeutic targets under investigation include growth factor receptors. Here, we show that the combined inhibition of the epidermal growth factor receptor (EGFR) and neuromedin B receptor (NMBR, BB1) results in increased cell death in human …
Receptor AND Ligand AND cancer	NMBR_NMB	24349381	PLoS One	2013	Hypoxia regulates the expression of the neuromedin B receptor through a mechanism dependent on hypoxia-inducible factor-1alpha.	The neuromedin B receptor (NMB-R), a member of the mammalian bombesin receptor family, is frequently overexpressed in various tumors. In the present study, we found that exposure to hypoxic conditions increases the levels of NMBR mRNA and protein in breast cancer cells, which are tightly regulated by hypoxia-inducible factor-1alpha (HIF-1alpha). We confirmed the effect of HIF-1alpha on NMBR trans…
Receptor AND Ligand AND cancer	NMBR_NMB	21908103	Cancer Lett	2011 Dec 15	Neuromedin B receptor antagonist suppresses tumor angiogenesis and tumor growth in vitro and in vivo.	Neuromedin B (NMB), a member of the mammalian bombesin-like peptide family, and its receptor were aberrantly expressed in vascularized solid tumors. Here, the NMB receptor (NMB-R) antagonist PD168368 specifically inhibited both NMB-induced in vivo and in vitro angiogenesis. In addition, PD168368 showed growth inhibitory effects on MDA-MB-231 breast cancer cells by inducing cell cycle arrest and a…
Receptor AND Ligand AND cancer	NMBR_NMB	18975117	Clin Exp Metastasis	2009	In vitro binding evaluation of 177Lu-AMBA, a novel 177Lu-labeled GRP-R agonist for systemic radiotherapy in human tissues.	Members of the gastrin-releasing peptide (GRP) family and its analogs bombesin (BBN) have been implicated in the biology of several human cancers including prostate, breast, colon and lung. To date, three mammalian GRP/BBN receptor subtypes have been cloned and characterized: the neuromedin B receptor (NMBR), the GRP receptor (GRPR) and the BBN-receptor subtype 3 (BB(3)). The fourth BBN receptor …
Receptor AND Ligand AND cancer	NMBR_NMB	16909223	Eur J Nucl Med Mol Imaging	2007 Jan	Selective in vitro targeting of GRP and NMB receptors in human tumours with the new bombesin tracer 177Lu-AMBA.	PURPOSE: To investigate the in vitro binding properties of a novel radiolabelled bombesin analogue, (177)Lu-AMBA, in human neoplastic and non-neoplastic tissues selected for their expression of the bombesin receptor subtypes GRP-R, NMB-R and BRS-3. METHODS: In vitro receptor autoradiography was performed in cancers expressing the various bombesin receptor subtypes. The novel radioligand (177)Lu-A…
Receptor AND Ligand AND cancer	NMBR_NMB	16818949	J Nucl Med	2006 Jul	177Lu-AMBA: Synthesis and characterization of a selective 177Lu-labeled GRP-R agonist for systemic radiotherapy of prostate cancer.	Gastrin-releasing peptide receptors (GRP-R) are upregulated in many cancers, including prostate, breast, and lung. We describe a new radiolabeled bombesin (BBN) analog for imaging and systemic radiotherapy that has improved pharmacokinetics (PK) and better retention of radioactivity in the tumor. METHODS: DO3A-CH2CO-G-4-aminobenzoyl-Q-W-A-V-G-H-L-M-NH2 (AMBA) was synthesized and radiolabeled. The…
Receptor AND Ligand AND cancer	NMBR_NMB	15634004	J Med Chem	2005 Jan 13	Potent bombesin-like peptides for GRP-receptor targeting of tumors with 99mTc: a preclinical study.	Four open chain tetraamine-functionalized bombesin (BB) analogues were synthesized [parent tetradecapeptide-based Demobesin 3 and 4 and BB(7-14)-based Demobesin 5 and 6]. Labeling with (99m)Tc afforded high-purity and high specific activity radiotracers. Peptides showed high affinity for the human GRP-R (GRP-R = gastrin releasing peptide receptor) expressed in PC-3 cells. In human tumors preferen…
Receptor AND Ligand AND cancer	NMBR_NMB	15528253	Am J Physiol Gastrointest Liver Physiol	2005 Apr	Neuromedin B and its receptor are mitogens in both normal and malignant epithelial cells lining the colon.	Bombesin-like peptides are uniformly thought to act as mitogens in cancer. Yet by studying human tissues, we have recently shown that bombesin and its mammalian homologue gastrin-releasing peptide act as morphogens, promoting tumor differentiation when aberrantly upregulated in colon cancer. In contrast, little is known about the bombesin-like peptide neuromedin B (NMB) and its receptor (NMB-R) i…
Receptor AND Ligand AND cancer	NMBR_NMB	20641607		2004	(177)Lu-DOTA-Gly-4-aminobenzoyl-Gln-Trp-Ala-Val-Gly-His-Leu-Met-NH(2).	Bombesin (BBN) is a tetradecapeptide isolated from the European fire-bellied frog (Bombina bombina) (1). BBN possesses a specific C-terminus (Gly-His-Leu-Met), which is necessary for its biological activity (2). Several peptides that are structurally related to BBN have been identified in mammals. Gastrin-releasing peptide (GRP) is a peptide of 27 amino acids from porcine gastric tissues with Gly…
Receptor AND Ligand AND cancer	NMBR_NMB	20641931		2004	(99m)Tc-pGlu-Gln-Trp-Ala-Val-Gly-His-Phe-Met-NH2.	Bombesin (BBN or BN)-like peptide is an analog of human gastrin-releasing peptide (GRP) that binds to GRP receptors (GRP-R) (1). Both GRP and BN share an amidated C-terminus sequence homology of seven amino acids (Trp-Ala-Val-Gly-His-Leu-Met-NH(2)). BN peptides induce such biological responses as secretion of adrenal, pituitary, and gastrointestinal hormones; gastric acid secretion; modulation of…
Receptor AND Ligand AND cancer	NMBR_NMB	20641922		2004	Bombesin peptide conjugated-cross-linked iron oxide-Cy5.5.	One of the leading causes of cancer death in the United States of America is pancreatic ductal adenocarcinoma (PDAC). Late diagnosis of this tumor and its strong drug resistance are factors that lead to the low survival rate of PDAC patients (1). Limitations in diagnostic techniques and lack of specific symptoms often account for the late diagnosis of PDAC. It will be of tremendous help to patien…
Receptor AND Ligand AND cancer	NMBR_NMB	12569606	Cancer	2003 Feb 15	Detection of tumor specific gene expression in bone marrow and peripheral blood from patients with small cell lung carcinoma.	BACKGROUND: Small cell lung carcinoma (SCLC) has the propensity to grow rapidly and metastasize extensively. Detection of micro-dissemination of SCLC may have clinical relevance. For its detection, tumor-specific gene expressions were examined in peripheral blood and bone marrow aspirate from patients with SCLC. METHODS: Expression of prepro-gastrin-releasing peptide (preproGRP), neuromedin B rec…
Receptor AND Ligand AND cancer	NMBR_NMB	12212809	J Pept Sci	2002 Aug	Systematic optimization of a lead-structure identities for a selective short peptide agonist for the human orphan receptor BRS-3.	The orphan receptor, human bombesin receptor subtype 3 (BRS-3) was assigned to the G-protein coupled bombesin receptor family because of its high sequence homology with the neuromedin B receptor (NMB-R) and gastrin-releasing peptide receptor (GRP-R). Since its pharmacology is stiIl unknown, new highly potent and selective tool-substances are needed, that may be able to elucidate its possible role…
Receptor AND Ligand AND cancer	NMBR_NMB	11566490	Cancer Lett	2001 Oct 30	The proliferative response of HT-29 human colon adenocarcinoma cells to bombesin-like peptides.	Bombesin-like peptides (BLP) and their receptors are widely distributed throughout the intestine and are potential mitogens for gastrointestinal cancers. In this study we characterized the proliferation induced by BLP in the human adenocarcinoma cell line HT-29. The number of HT-29 cells, partially serum deprived (1% fetal bovine serum) for 48 h, was increased after 24 h of stimulation with bombe…
Receptor AND Ligand AND cancer	NMBR_NMB	11763364	J Pept Sci	2001 Nov	Discovery of potent and selective peptide agonists at the GRP-preferring bombesin receptor (BB2).	Analogues of the nonselective bombesin receptor synthetic agonist H-D-Phe-Gln-Trp-Ala-Val-betaAla-His-Phe-Nle-NH2 were prepared and their biological activity assessed at the NMB-preferring/bombesin receptor (NMB-R: BB1), the GRP-preferring/bombesin receptor (GRP-R: BB2) and the orphan receptor bombesin receptor subtype-3 (BRS-3; BB3). Progressive N-terminal deletions identified the minimum C-term…
Receptor AND Ligand AND cancer	NMBR_NMB	11445243	Peptides	2001 Jul	GRP-receptor-mediated signal transduction, gene expression and DNA synthesis in the human pancreatic adenocarcinoma cell line HPAF.	Bombesin-like peptides have been implicated as growth factors in various human cancers. Human adenocarcinoma cell lines (Capan-1, Capan-2, MiaPaCa-2 and HPAF) were tested to determine whether they express the gastrin-releasing peptide-preferring bombesin receptor (GRPR) and neuromedin B-preferring bombesin receptor (NMBR). Using RT-PCR the highest level of GRP receptor mRNA was found in HPAF cell…
Receptor AND Ligand AND cancer	NMBR_NMB	10810412	Anticancer Res	2000 Mar-Apr	Detection of occult tumor cells in peripheral blood from patients with small cell lung cancer by reverse transcriptase-polymerase chain reaction.	The reverse transcriptase-polymerase chain reaction (RT-PCR) of tumor-specific or -associated genes is a sensitive assay for detecting a minimal number of tumor cells in peripheral blood (PB) or bone marrow (BM). In this study, we determined whether mRNA of bombesin receptors is detectable in PB or peripheral blood progenitor cell (PBPC) samples from patients with small cell lung cancer. Among th…
Receptor AND Ligand AND cancer	NMBR_NMB	10545285	Pulm Pharmacol Ther	1999	Evidence for autocrine actions of neuromedin B and gastrin-releasing peptide in non-small cell lung cancer.	Gastrin-releasing peptide (GRP), a member of the bombesin family of peptides, has been shown to have mitogenic activity in small cell lung carcinoma (SCLC), and to be produced by SCLC in an autocrine fashion. In this report, we demonstrate that both GRP and another member of the bombesin family of peptides, neuromedin B (NMB), are also autocrine growth factors for non-small cell lung carcinoma (N…
Receptor AND Ligand AND cancer	NMBR_NMB	9857994	Lung Cancer	1998 Sep	Correlation of expression of bombesin-like peptides and receptors with growth inhibition by an anti-bombesin antibody in small-cell lung cancer cell lines.	The murine anti-bombesin monoclonal antibody, 2A11, has been demonstrated to inhibit growth of some small-cell lung cancer (SCLC) cells in nude mice xenografts and in a clinical trial. To determine if the expression of bombesin-like peptides (BLP) and their receptors (GRP-R and NMB-R) correlate with an in vitro response to 2A11, we measured these parameters in seven SCLC cell lines. Gastrin relea…
Receptor AND Ligand AND cancer	NMBR_NMB	8943970	Dig Dis Sci	1996 Nov	Mechanisms of bombesin on growth of gastrinoma (PT) in vivo.	The growth of the human gastrinoma model (PT) in athymic nude mice is stimulated by bombesin (BBS), an amphibian peptide homologous to both human gastrin-releasing peptide (GRP) and neuromedin B (NMB). The mechanism is not known, and a potent and specific GRP-R antagonist BIM26226, which has low affinity for NMB-R, was used in vivo in athymic nude mice bearing gastrinoma subcutaneously. Both the …
Receptor AND Ligand AND cancer	NMBR_NMB	8806106	J Cell Biochem Suppl	1996	Bombesin receptor structure and expression in human lung carcinoma cell lines.	Mammalian bombesin-like peptides gastrin-releasing peptide (GRP) and neuromedin B (NMB) are regulatory neuropeptides involved in numerous physiologic processes, and have been implicated as autocrine and/or paracrine growth factors in human lung carcinoma. Three structurally and pharmacologically distinct bombesin receptor subtypes have been isolated and characterized: the gastrin releasing peptid…
Receptor AND Ligand AND cancer	NMBR_NMB	7947701	Biochemistry	1994 Nov 8	Glycosylation of bombesin receptors: characterization, effect on binding, and G-protein coupling.	In the present study, we investigated the nature and the importance of glycosylation of two mammalian bombesin receptors, the neuromedin B receptor (NMB-R) and the gastrin-releasing peptide receptor (GRP-R), using chemical cross-linking and enzymatic deglycosylation. [125I]-(D-Tyr0)NMB cross-linked to native NMB-R on rat C-6 glioblastoma cells or rat NMB-R transfected into BALB 3T3 cells revealed…
Receptor AND Ligand AND cancer	NMBR_NMB	8391296	J Mol Neurosci	1993 Spring	Molecular cloning and characterization of receptors for the mammalian bombesin-like peptides.	The bombesin-like peptides comprise a large family of peptides common to both amphibians and mammals that function as growth factors, neurotransmitters, and paracrine hormones. GRP, the mammalian homolog of bombesin and its receptor, as well as NMB, the mammalian homolog of ranatensin, are expressed in human neoplasms and, in particular, in small cell lung carcinomas (SCLC). To better characteriz…
Receptor AND Ligand AND cancer	NMBR_NMB	8143899	Mol Cell Endocrinol	1993 Nov	Expression of the genes encoding bombesin-related peptides and their receptors in anterior pituitary tissue.	The bombesin-related peptides gastrin-releasing peptide (GRP) and neuromedin B (NMB) have been demonstrated in the anterior pituitary (AP) on an immunological basis. We studied the presence of mRNAs for these peptides and for their receptors by RNAse protection assay using fresh adult male rat AP, AP cell reaggregates cultured in the presence of estradiol and the rat AP derived GH3 cell line. In …
Receptor AND Ligand AND cancer	NMBR_NMB	8394594	Regul Pept	1993 Jun 11	Neuromedin-B receptor transfected BALB/3T3 cells: signal transduction and effects of ectopic receptor expression on cell growth.	Bombesin-like peptides including neuromedin B have been proposed as autocrine or paracrine growth factors for carcinomas. To examine signal transduction and regulation of cell growth by NMB, transfectants were created with the rat NMB receptor (NMB-R) gene in BALB/3T3 cells which do not express an endogenous bombesin peptide receptor. The resultant cell line, NMB-8, expresses 800,000 NMB binding …
Receptor AND Ligand AND cancer	NMBR_NMB	8392057	J Biol Chem	1993 Jul 15	The fifth transmembrane segment of the neuromedin B receptor is critical for high affinity neuromedin B binding.	The two bombesin receptor subtypes, neuromedin B (NMB-R) and gastrin releasing peptide (GRP-R) receptors, bind their respective ligands with high affinity. To identify molecular components mediating high affinity NMB binding, four mutant receptors were constructed, in which different parts of the NMB-R were replaced with the corresponding regions of the GRP-R. When stably expressed in Balb 3T3 fi…
Receptor AND Ligand AND cancer	NMBR_NMB	1327030	J Natl Cancer Inst Monogr	1992	Molecular genetic analysis of two distinct receptors for mammalian bombesin-like peptides.	The mammalian bombesin-like peptides are known to be growth factors for certain cells with high-affinity bombesin receptors and have been implicated as autocrine growth factors influencing the pathogenesis and progression of a subset of human small-cell lung carcinomas. Thus, antagonists that interfere with bombesin receptor-ligand interaction might prove to be of value in treatment of gastrin-re…
Receptor AND Ligand AND cancer	NMBR_NMB	1655761	J Biol Chem	1991 Oct 5	Two distinct bombesin receptor subtypes are expressed and functional in human lung carcinoma cells.	Bombesin-like peptides have been implicated as autocrine growth factors influencing the pathogenesis and progression of some human lung carcinoma cells. To determine the pharmacologic and structural properties of the bombesin receptors expressed in human lung carcinoma cells, cDNA clones encoding a human gastrin-releasing peptide receptor (GRP-R) and a pharmacologically distinct neuromedin-B pref…
Receptor AND Ligand AND cancer	CCR3_CCL24	34204490	J Clin Med	2021 Jun 17	Eotaxins and Their Receptor as Biomarkers of Colorectal Cancer.	Colorectal cancer (CRC) is one of the most common malignancies. Despite the availability of diagnostic tests, an increasing number of new cases is observed. That is why it is very important to search new markers that would show high diagnostic utility. Therefore, we made an attempt to assess the usefulness of eotaxins, as there are few studies that investigate their significance, in patients with…
Receptor AND Ligand AND cancer	CCR3_CCL24	33182504	Int J Mol Sci	2020 Nov 9	CC Chemokines in a Tumor: A Review of Pro-Cancer and Anti-Cancer Properties of the Ligands of Receptors CCR1, CCR2, CCR3, and CCR4.	CC chemokines, a subfamily of 27 chemotactic cytokines, are a component of intercellular communication, which is crucial for the functioning of the tumor microenvironment. Although many individual chemokines have been well researched, there has been no comprehensive review presenting the role of all known human CC chemokines in the hallmarks of cancer, and this paper aims at filling this gap. The…
Receptor AND Ligand AND cancer	CCR3_CCL24	32481530	Cancers (Basel)	2020 May 28	Eotaxins and Their Receptor in Colorectal Cancer-A Literature Review.	Colorectal cancer (CRC) is one of the most common malignancies in the world, with a global incidence of almost 2 million new cases every year. Despite the availability of many diagnostic tests, including laboratory tests and molecular diagnostics, an increasing number of new cases is observed. Thus, it is very important to search new markers that would show high diagnostic sensitivity and specifi…
Receptor AND Ligand AND cancer	CCR3_CCL24	32051393	Cell Death Dis	2020 Feb 12	Blocking the autocrine regulatory loop of Gankyrin/STAT3/CCL24/CCR3 impairs the progression and pazopanib resistance of clear cell renal cell carcinoma.	The poor prognosis of clear-cell renal cell carcinoma (ccRCC) patients is due to progression and targeted drug resistance, but the underlying molecular mechanisms need further elucidation. This study examined the biological function and related mechanisms of gankyrin in ccRCC based on the results of our previous study. To this end, in vitro functional experiments; in vivo models of subcutaneous t…
Receptor AND Ligand AND cancer	CCR3_CCL24	32781743	Int J Mol Sci	2020 Aug 6	Hypoxia Alters the Expression of CC Chemokines and CC Chemokine Receptors in a Tumor-A Literature Review.	Hypoxia, i.e., oxygen deficiency condition, is one of the most important factors promoting the growth of tumors. Since its effect on the chemokine system is crucial in understanding the changes in the recruitment of cells to a tumor niche, in this review we have gathered all the available data about the impact of hypoxia on beta chemokines. In the introduction, we present the chronic (continuous,…
Receptor AND Ligand AND cancer	CCR3_CCL24	28042950	Oncotarget	2017 Jan 17	CCL24 contributes to HCC malignancy via RhoB- VEGFA-VEGFR2 angiogenesis pathway and indicates poor prognosis.	CCL24 is one chemotactic factor extensively studied in airway inflammation and colorectal cancer but less studied in hepatocellular carcinoma (HCC) retrospectively. So HCC tissue microarray (TMA) was used to estimate relationship between CCL24 and prognosis, cell experiments were conducted to study its influence for HCC cell biological behavior. CCL24 was injected to nude mice to monitor tumor fo…
Receptor AND Ligand AND cancer	CCR3_CCL24	23640258	Cancer Epidemiol Biomarkers Prev	2013 Jul	Single-nucleotide polymorphisms in genes encoding for CC chemokines were not associated with the risk of non-Hodgkin lymphoma.	BACKGROUND: Chemokines play a pivotal role in immune regulation and response, and previous studies suggest an association between immune deficiency and non-Hodgkin lymphoma (NHL). METHODS: We evaluated the association between NHL and polymorphisms in 18 genes (CCL1, CCL2, CCL5, CCL7, CCL8, CCL11, CCL13, CCL18, CCL20, CCL24, CCL26, CCR1, CCR3, CCR4, CCR6, CCR7, CCR8, and CCR9) encoding for the CC …
Receptor AND Ligand AND cancer	CCR3_CCL24	20585037	J Immunol	2010 Aug 1	Role of the CXCR4/CXCL12 axis in lymphangioleiomyomatosis and angiomyolipoma.	Lymphangioleiomyomatosis (LAM) is a progressive disease caused by accumulation of metastatic (LAM) cells in the lungs, lymphatics, and the tumor angiomyolipoma (AML). LAM cells have biallelic loss of either tuberous sclerosis complex gene (but predominantly TSC-2) and resultant dysregulation of the mammalian target of rapamycin (mTOR) pathway. Chemokines are associated with neoplastic cell growth…
Receptor AND Ligand AND cancer	CCR3_CCL24	19525930	Nature	2009 Jul 9	CCR3 is a target for age-related macular degeneration diagnosis and therapy.	Age-related macular degeneration (AMD), a leading cause of blindness worldwide, is as prevalent as cancer in industrialized nations. Most blindness in AMD results from invasion of the retina by choroidal neovascularisation (CNV). Here we show that the eosinophil/mast cell chemokine receptor CCR3 is specifically expressed in choroidal neovascular endothelial cells in humans with AMD, and that desp…
Receptor AND Ligand AND cancer	CCR3_CCL24	18314479	Mol Cancer Res	2008 Feb	Transcriptome of hypoxic immature dendritic cells: modulation of chemokine/receptor expression.	Hypoxia is a condition of low oxygen tension occurring in inflammatory tissues. Dendritic cells (DC) are professional antigen-presenting cells whose differentiation, migration, and activities are intrinsically linked to the microenvironment. DCs will home and migrate through pathologic tissues before reaching their final destination in the lymph node. We studied the differentiation of human monoc…
Receptor AND Ligand AND cancer	CCR3_CCL24	17908961	Clin Cancer Res	2007 Oct 1	Eotaxin-2 and colorectal cancer: a potential target for immune therapy.	PURPOSE: To study the production of chemokines by colorectal hepatic metastases. EXPERIMENTAL DESIGN: Biopsies of resected colorectal hepatic metastases and nonneoplastic adjacent liver tissue were screened for chemokines using protein arrays and results were confirmed by ELISA and immunohistochemistry. RESULTS: Two chemokines, eotaxin-2 and MCP-1, were found at elevated levels within the tumor b…
Receptor AND Ligand AND cancer	CCR3_CCL24	17917245	Biol Pharm Bull	2007 Oct	Production and regulation of eotaxin-2/CCL24 in a differentiated human leukemic cell line, HT93.	When a human leukemic cell line, HT93 was incubated with all-trans retinoic acid (ATRA), IL-5, or both, this cell line was differentiated into eosinophic lineage, in that an eosinophilic specific granule proteins, major basic protein (MBP) and eosinophil peroxidase (EPO) appeared. Both CD11b and CC chemokine receptor, CCR3 expression were upregulated, while CD71 expression was downregulated by AT…
Receptor AND Ligand AND cancer	CCR3_CCL24	16670281	J Immunol	2006 May 15	CD16+ monocyte-derived macrophages activate resting T cells for HIV infection by producing CCR3 and CCR4 ligands.	The CD16(+) monocyte (Mo) subset produces proinflammatory cytokines and is expanded in peripheral blood during progression to AIDS, but its contribution to HIV pathogenesis is unclear. In this study, we investigate the capacity of human CD16(+) and CD16(-) Mo subsets to render resting CD4(+) T cells permissive for HIV replication. We demonstrate that CD16(+) Mo preferentially differentiate into m…
Receptor AND Ligand AND cancer	CCR3_CCL24	12218106	J Immunol	2002 Sep 15	Expression of a functional eotaxin (CC chemokine ligand 11) receptor CCR3 by human dendritic cells.	Critical to the function of Ag-presenting dendritic cells (DCs) is their capacity to migrate to lymphoid organs and to sites of inflammation. A final stage of development, termed maturation, yields DCs that are strong stimulators of T cell-mediated immunity and is associated with a remodeling of the cell surface that includes a change in the levels of expression of many molecules, including chemo…
Receptor AND Ligand AND cancer	NPBWR2_NPW	16273281	Int J Mol Med	2005 Dec	Neuropeptides B and W enhance the growth of human adrenocortical carcinoma-derived NCI-H295 cells by exerting MAPK p42/p44-mediated proliferogenic and antiapoptotic effects.	Neuropeptides B and W (NPB and NPW) are endogenous ligands of two G protein-coupled receptors, named GPR7 and GPR8. GPR7 and GPR8 are expressed in the adrenal cortex, and there is evidence that NPB and NPW stimulate glucocorticoid secretion from human adrenocortical cells by activating protein kinase (PK) A and PKC signaling. To gain insight into the role of NPB and NPW in human adrenal functiona…
Receptor AND Ligand AND cancer	MC5R_POMC	35926007	Science	2022 Sep 2	Pituitary hormone alpha-MSH promotes tumor-induced myelopoiesis and immunosuppression.	The hypothalamic-pituitary (HP) unit can produce various hormones to regulate immune responses, and some of its downstream hormones or effectors are elevated in cancer patients. We show that the HP unit can promote myelopoiesis and immunosuppression to accelerate tumor growth. Subcutaneous implantation of tumors induced hypothalamus activation and pituitary alpha-melanocyte-stimulating hormone (a…
Receptor AND Ligand AND cancer	MC5R_POMC	34453129	Cell Res	2021 Oct	Structural mechanism of calcium-mediated hormone recognition and Gbeta interaction by the human melanocortin-1 receptor.	Melanocortins are peptide hormones critical for the regulation of stress response, energy homeostasis, inflammation, and skin pigmentation. Their functions are mediated by five G protein-coupled receptors (MC1R-MC5R), predominately through the stimulatory G protein (Gs). MC1R, the founding member of melanocortin receptors, is mainly expressed in melanocytes and is involved in melanogenesis. Dysfu…
Receptor AND Ligand AND cancer	MC5R_POMC	18452489	Congenit Anom (Kyoto)	2008 Jun	Adrenocorticotropic hormone affects nonapoptotic cell death of undifferentiated germ cells in the fetal mouse testis: in vivo study by exo utero transplantation of corticotropic tumor cells into embryos.	Adrenocorticotropic hormone (ACTH) has been suggested to have possible roles in the fetal testes, one of the organs that express its specific receptors, melanocortin type 2 and 5 receptors (MC2R and MC5R), during the fetal period. We investigated the effect of ACTH on the cells in the testis cord of the fetal mouse testis by inducing ACTH-secreting AtT20 tumor cells in mouse fetuses. We first ide…
Receptor AND Ligand AND cancer	MC5R_POMC	16681590	Clin Exp Dermatol	2006 May	Proopiomelanocortin (POMC): the cutaneous roles of its melanocortin products and receptors.	The precursor protein proopiomelanocortin (POMC) produces many biologically active peptides via a series of enzymatic steps in a tissue-specific manner, yielding the melanocyte-stimulating hormones (MSHs), corticotrophin (ACTH) and beta-endorphin. The gene for alpha-MSH is encoded for by the POMC gene, but alpha-MSH cannot be produced from POMC gene transcription and translation without these spe…
Receptor AND Ligand AND cancer	MC5R_POMC	20641258		2004	(64)Cu-1,4,7,10-Tetraazacyclododecane-N,N',N'',N'''-1,4,7,10-tetraacetic acid-rhenium-cyclized-[Cys(3,4,10),D-Phe(7),Arg(11)]alpha-MSH(3-13).	Malignant melanoma is the most deadly form of skin cancer (1). Early and accurate diagnosis is necessary for surgery and successful treatment (2). The melanocortin (MC) system is a neuropeptide network of the skin, and it is involved in pigmentation regulation, cortisol production, and many other physiological processes (3). Most cutaneous cell types express MC receptors, pro-opiomelanocortin (PO…
Receptor AND Ligand AND cancer	MC5R_POMC	20641376		2004	(68)Ga-1,4,7,10-Tetraazacyclododecane-N,N',N'',N'''-1,4,7,10-tetraacetic acid-rhenium-cyclized-[Cys(3,4,10),D-Phe(7),Arg(11)]alpha-MSH(3-13).	Malignant melanoma is the most deadly form of skin cancer (1). Early and accurate diagnosis is necessary for surgery and successful treatment (2). The melanocortin (MC) system is a neuropeptide network of the skin, and it is involved in pigmentation regulation, cortisol production, and many other physiological processes (3). Most cutaneous cell types express MC receptors, pro-opiomelanocortin (PO…
Receptor AND Ligand AND cancer	MC5R_POMC	20641610		2004	(64)Cu-1,4,7,10-4,11-Bis(carboxymethyl)-1,4,8,11-tetraazabicyclo[6.6.2]hexadecane-rhenium-cyclized-[Cys(3,4,10),D-Phe(7),Arg(11)]alpha-MSH(3-13).	Malignant melanoma is the most deadly form of skin cancer (1). Early and accurate diagnosis is necessary for surgery and successful treatment (2). The melanocortin (MC) system is a neuropeptide network of the skin, and it is involved in pigmentation regulation, cortisol production, and many other physiological processes (3). Most cutaneous cell types express MC receptors, pro-opiomelanocortin (PO…
Receptor AND Ligand AND cancer	MC5R_POMC	20641242		2004	(86)Y-DOTA-rhenium-cyclized-[Cys(3,4,10),D-Phe(7),Arg(11)]alpha-MSH(3-13).	Malignant melanoma is the most deadly form of skin cancer (1). Early and accurate diagnosis is necessary for surgery and successful treatment (2). The melanocortin (MC) system is a neuropeptide network of the skin, and it is involved in pigmentation regulation, cortisol production, and many other physiological processes (3). Most cutaneous cell types express MC receptors, pro-opiomelanocortin (PO…
Receptor AND Ligand AND cancer	MC5R_POMC	20641981		2004	4-[(18)F]Fluorobenzoyl-rhenium-cyclized-Ac-D-Lys-[Cys(3,4,10), D-Phe(7), Arg(11)]alpha-MSH(3-13).	Malignant melanoma is the most deadly form of skin cancer (1). Early and accurate diagnosis is necessary for surgery and successful treatment (2). The melanocortin (MC) system is a neuropeptide network of the skin, and it is involved in pigmentation regulation, cortisol production, and many other physiological processes (3). Most cutaneous cell types express MC receptors, pro-opiomelanocortin (PO…
Receptor AND Ligand AND cancer	MC5R_POMC	20642005		2004	(67)Ga-1,4,7,10-Tetraazacyclododecane-N,N',N'',N'''-tetraacetic acid-Gly-Glu-c[Lys-Nlc-Glu-His-d-Phe-Arg-Trp-Gly-Arg-Pro-Val-Asp].	Malignant melanoma is the deadliest form of skin cancer (1). Early and accurate diagnosis is necessary for surgery and successful treatment (2). The melanocortin (MC) system is a neuropeptide network of the skin, and it is involved in pigmentation regulation, cortisol production, and many other physiological processes (3). Most cutaneous cell types express MC receptors, proopiomelanocortin (POMC)…
Receptor AND Ligand AND cancer	MC5R_POMC	20845548		2004	(68)Ga-CHX-A"-Rhenium-cyclized-[Cys(3,4,10),D-Phe(7),Arg(11)]alpha-MSH(3-13).	Malignant melanoma is the most deadly form of skin cancer (1). Early and accurate diagnosis is necessary for surgery and successful treatment (2). The melanocortin (MC) system is a neuropeptide network of the skin, and it is involved in pigmentation regulation, cortisol production, and many other physiological processes (3). Most cutaneous cell types express MC receptors, pro-opiomelanocortin (PO…
Receptor AND Ligand AND cancer	MC5R_POMC	20845549		2004	(86)Y-CHX-A"-Rhenium-cyclized-[Cys(3,4,10),D-Phe(7),Arg(11)]alpha-MSH(3-13).	Malignant melanoma is the most deadly form of skin cancer (1). Early and accurate diagnosis is necessary for surgery and successful treatment (2). The melanocortin (MC) system is a neuropeptide network of the skin, and it is involved in pigmentation regulation, cortisol production, and many other physiological processes (3). Most cutaneous cell types express MC receptors, pro-opiomelanocortin (PO…
Receptor AND Ligand AND cancer	MC5R_POMC	21755635		2004	Poly(ethylene glycol)-coated gold nanocages bioconjugated with [Nle(4),d-Phe(7)]-alpha-melanotropin-stimulating hormone.	Optical fluorescence imaging is increasingly used to monitor biological functions of specific targets in small animals (1-3). However, the intrinsic fluorescence of biomolecules poses a problem when fluorophores that absorb visible light (350-700 nm) are used. Near-infrared (NIR) fluorescence (700-1,000 nm) detection avoids the background fluorescence interference of natural biomolecules, providi…
Receptor AND Ligand AND cancer	MC5R_POMC	22593946		2004	(111)In-CHX-A"-Rhenium-cyclized-[Cys(3,4,10),D-Phe(7),Arg(11)]alpha-MSH(3-13).	Malignant melanoma is the most deadly form of skin cancer (1). Early and accurate diagnosis is necessary for surgery and successful treatment (2). The melanocortin (MC) system is a neuropeptide network of the skin, and it is involved in pigmentation regulation, cortisol production, and many other physiological processes (3). Most cutaneous cell types express MC receptors, pro-opiomelanocortin (PO…
Receptor AND Ligand AND cancer	MC5R_POMC	23596643		2004	(99m)Tc(CO)(3)-((S-Pyridin-2-ylmethyl)-Cys)-Nle-Asp-His-d-Phe-Arg-Trp-Gly-Lys-NH(2).	Malignant melanoma is the deadliest form of skin cancer (1). Early and accurate diagnosis is necessary for surgery and successful treatment (2). The melanocortin (MC) (3) system is a neuropeptide network of the skin, and it is involved in pigmentation regulation, cortisol production, and many other physiological processes (4). Most cutaneous cell types express MC receptors, proopiomelanocortin (P…
Receptor AND Ligand AND cancer	MC5R_POMC	11693176	J Recept Signal Transduct Res	2001 Feb	Interaction of melanin-concentrating hormone (MCH), neuropeptide E-I (NEI), neuropeptide G-E (NGE), and alpha-MSH with melanocortin and MCH receptors on mouse B16 melanoma cells.	Melanin-concentrating hormone (MCH) and alpha-melanocyte-stimulating hormone (alpha-MSH) are known to exhibit mostly functionally antagonistic, but in some cases agonistic activities, e.g., in pigment cells and in the brain. Neuropeptide E-I (NEI) displays functional MCH-antagonist and MSH-agonist activity in different behavioral paradigms; the role of neuropeptide G-E (NGE) is not known. This st…
Receptor AND Ligand AND cancer	MC5R_POMC	25905342		2000	ACTH Action on the Adrenals.	The adrenocorticotropin hormone (ACTH) is synthesized by the corticotroph cells of the anterior pituitary gland. ACTH, a post-translational product of the proopiomelanocortin protein (POMC), is a 39-amino acid peptide, its sequence being highly conserved in mammals. ACTH binds to the highly specific, for ACTH, melanocortin (MC) 2 receptors (MC2R) located on the surface of adrenal zona fasciculata…
Receptor AND Ligand AND cancer	MC5R_POMC	9011763	Brain Res Mol Brain Res	1996 Feb	Melanocortin receptors mediate alpha-MSH-induced stimulation of neurite outgrowth in neuro 2A cells.	Melanocortins (MC), neuropeptides derived from pro-opiomelanocortin, have been implicated in enhancing neurite outgrowth via an as yet unknown mechanism. Recently, five MC receptors have been identified, three of which, the MC3-R, the MC4-R and the MC5-R, are expressed in the nervous system. In this study, alpha-MSH and the melanocortin analog [D-Phe7]ACTH (4-10) were able to stimulate neurite ou…
Receptor AND Ligand AND cancer	PROKR2_PROK1	35795042	Front Oncol	2022	Risk Factors for Synchronous Peritoneal Metastases in Colorectal Cancer: A Systematic Review and Meta-Analysis.	BACKGROUND: Early detection of synchronous colorectal peritoneal metastases (CPMs) is difficult due to the absence of typical symptoms and the low accuracy of imaging examinations. Increasing the knowledge of the risk factors for synchronous CPM may be essential for early diagnosis and improving their management. This study aimed to identify the risk factors for synchronous CPM. METHOD: The study…
Receptor AND Ligand AND cancer	PROKR2_PROK1	30711026	Prog Mol Biol Transl Sci	2019	Prokineticins and their G protein-coupled receptors in health and disease.	Prokineticins are two conserved small proteins (~8kDa), prokineticin 1 (PROK1; also called EG-VEGF) and prokineticin 2 (PROK2; also called Bv8), with an N-terminal AVITGA sequence and 10 cysteines forming 5 disulfide bridges. PROK1 and PROK2 bind to two highly related G protein-coupled receptors (GPCRs), prokineticin receptor 1 (PROKR1) and prokineticin receptor 2 (PROKR2). Prokineticins and thei…
Receptor AND Ligand AND cancer	PROKR2_PROK1	28707588	Curr Med Chem	2018	Targeting the Prokineticin System to Control Chronic Pain and Inflammation.	Prokineticin1 and prokineticin2 belong to a new family of chemokines identified in several species including mammals and characterized by the presence of five disulfide bridges. These proteins signal through two G-coupled receptors (prokineticin-receptor1 and prokineticin- receptor2) widely expressed in all tissues and involved in a large spectrum of biological activities, including angiogenesis,…
Receptor AND Ligand AND cancer	PROKR2_PROK1	27172869	Ann Endocrinol (Paris)	2016 Jun	Prokineticin1 and pregnancy.	Prokineticin 1 (PROK1), also called EG-VEGF, is a peptide of 86 amino acids with multiple biological functions. PROK1 acts via two G-protein coupled receptors: PROKR1 PROKR2. PROK1 is highly expressed in the placenta. This article reports the expression and the role of PROK1 during normal and pathological pregnancies: (i) during early pregnancy, PROK1 exhibits a peak of placental expression short…
Receptor AND Ligand AND cancer	PROKR2_PROK1	26192875	J Clin Endocrinol Metab	2015 Sep	Prokineticin Ligands and Receptors Are Expressed in the Human Fetal Ovary and Regulate Germ Cell Expression of COX2.	CONTEXT: Fetal ovarian development and primordial follicle formation underpin future female fertility. Prokineticin (PROK) ligands regulate cell survival, proliferation, and angiogenesis in adult reproductive tissues including the ovary. However, their expression and function during fetal ovarian development remains unclear. OBJECTIVE: This study aimed to investigate expression and localization o…
Receptor AND Ligand AND cancer	PROKR2_PROK1	24496457	Br J Cancer	2014 Mar 18	Prokineticins and Merkel cell polyomavirus infection in Merkel cell carcinoma.	BACKGROUND: Prokineticin-1 (PROK1) and prokineticin-2 (PROK2) are chemokine-like proteins that may influence cancer growth by regulating host defence and angiogenesis. Their significance in viral infection-associated cancer is incompletely understood. We studied prokineticins in Merkel cell carcinoma (MCC), a skin cancer linked with Merkel cell polyomavirus (MCPyV) infection. METHODS: Carcinoma c…
Receptor AND Ligand AND cancer	PROKR2_PROK1	23135359	Oncol Rep	2013 Feb	Endocrine gland-derived vascular endothelial growth factor strengthens cell invasion ability via prokineticin receptor 2 in colon cancer cell lines.	Endocrine gland-derived vascular endothelial growth factor (EG-VEGF) has recently been identified as one of the vascular endothelial growth factors, and it is considered that the overexpression of EG-VEGF in colon cancer is related to hepatic metastasis. In this study, we report our recent novel findings of the involvement of EG-VEGF in cell invasion of colon cancer cells. Colon cancer cell lines…
Receptor AND Ligand AND cancer	PROKR2_PROK1	20633984	Cancer Lett	2010 Oct 28	Prokineticins in angiogenesis and cancer.	This review will examine the roles of prokineticins in the different neoplasms that have been investigated and will discuss how and why the prokineticin family presents such interesting prospects in the research against cancer. Prokineticins belong to a family of highly conserved small peptides (8kDa) discovered a decade ago in frog skin secretions and snake venom. The mammalian orthologs consist…
Receptor AND Ligand AND cancer	PROKR2_PROK1	16763065	Endocrinology	2006 Sep	The endocrine-gland-derived vascular endothelial growth factor (EG-VEGF)/prokineticin 1 and 2 and receptor expression in human prostate: Up-regulation of EG-VEGF/prokineticin 1 with malignancy.	A new family of angiogenic factors named endocrine-gland-derived vascular endothelial growth factors (EG-VEGF)/prokineticins (PK) have been recently described as predominantly expressed in steroidogenic tissues. Whether the normal and malignant epithelial prostate cells and tissues express EG-VEGF/PK1 and PK2 and their receptors is still unknown. We studied the expression of EG-VEGF/PK1 and PK2 a…
Receptor AND Ligand AND cancer	GHSR_GHRL	35704659	PLoS One	2022	Effects of electroacupuncture on the expression of hypothalamic neuropeptide Y and ghrelin in pubertal rats with polycystic ovary syndrome.	BACKGROUND: Polycystic ovary syndrome often starts in puberty, and its pathogenesis is not clear. This study aimed to explore the pathogenesis of pubertal polycystic ovary syndrome (PCOS) and assess the therapeutic effect of electroacupuncture on pubertal PCOS. METHODS: Dihydrotestosterone (DHT) was used to induce rat models of pubertal PCOS. pubertal rats with PCOS were randomly divided into a m…
Receptor AND Ligand AND cancer	GHSR_GHRL	31880242	Curr Pharm Des	2020	Recognition of Invasive Prostate Cancer Using a GHRL Polypeptide Probe Targeting GHSR in a Mouse Model In Vivo.	BACKGROUND: Ghrelin (GHRL) is a polypeptide that can specifically bind to the growth hormone secretagogue receptor (GHSR). The expression of GHSR is significantly different in normal and prostate cancer (PC) tissues in humans. It is important to find an effective diagnostic method for the diagnosis and prognosis of invasive PC/neuroendocrine prostate cancer (NEPC). METHODS: GHRL and GHSR mRNA lev…
Receptor AND Ligand AND cancer	GHSR_GHRL	31201280	Diabetes	2019 Sep	Intraislet Ghrelin Signaling Does Not Regulate Insulin Secretion From Adult Mice.	Exogenous ghrelin reduces glucose-stimulated insulin secretion and endogenous ghrelin protects against hypoglycemia during starvation. Islet epsilon-cells produce ghrelin and delta-cells express growth hormone secretagogue receptor (GHSR), suggesting the possibility of a paracrine mechanism for islet ghrelin to reach high local concentrations and affect insulin secretion. GHSR has high constituti…
Receptor AND Ligand AND cancer	GHSR_GHRL	29963901	Epigenomics	2018 Dec	Investigation of GHSR and GHRL methylation in colorectal cancer.	AIM: To investigate GHSR and GHRL methylation in 73 pairs of colorectal cancer (CRC) tissues and healthy adjacent mucosa. METHODS: Methylation was assessed with methylation-sensitive high-resolution melting. RESULTS: GHSR was significantly hypermethylated in CRC tissues than in healthy mucosa (p < 1 x 10(-5)), but no significant changes of GHRL methylation were observed. GHSR hypermethylation was…
Receptor AND Ligand AND cancer	GHSR_GHRL	28377557	Pol Arch Intern Med	2017 Mar 31	Expression of ghrelin and ghrelin functional receptor GHSR1a in human pituitary adenomas.	INTRODUCTION Pituitary adenomas are heterogenous lesions commonly observed in the central nervous system. Signal transduction of ghrelin, an endogenous ligand specific for growth hormone secretagogue receptor (GHSR), has been reported to be involved in the development of endocrine tumors. However, there are limited data concerning the role of ghrelin and its functional receptor in pituitary adeno…
Receptor AND Ligand AND cancer	GHSR_GHRL	28238732	Biochim Biophys Acta Rev Cancer	2017 Aug	Ghrelin and cancer progression.	Ghrelin is a small peptide with 28 amino acids, and has been characterized as the ligand of the growth hormone secretagogue receptor (GHSR). In addition to its original function in stimulating pituitary growth hormone release, ghrelin is multifunctional and plays a role in the regulation of energy balance, gastric acid release, appetite, insulin secretion, gastric motility and the turnover of gas…
Receptor AND Ligand AND cancer	GHSR_GHRL	25925728	J Pathol	2015 Sep	Ghrelin promotes renal cell carcinoma metastasis via Snail activation and is associated with poor prognosis.	Ghrelin is an appetite-regulating molecule that promotes growth hormone (GH) release and food intake through growth hormone secretagogue receptor (GHS-R). Recently, high ghrelin levels have been detected in various types of human cancer. Ghrelin expression is observed in proximal and distal renal tubules, where renal cell carcinoma (RCC) arises. However, whether ghrelin is up-regulated and promot…
Receptor AND Ligand AND cancer	GHSR_GHRL	25524946	Cancer Biomark	2015	No association of single nucleotide polymorphisms involved in GHRL and GHSR with cancer risk: a meta-analysis.	BACKGROUND: Ghrelin was associated with several of cancers. The conflict results of SNPs with GHRL and GHSR gene were demonstrated in different studies. Thus, this meta-analysis is to evaluate the associations. METHODS: Systematic literature search was done on PubMed database up to October 2013. We used odds ratios (ORs) with 95% confidence intervals (CIs) to assess the strength of the associatio…
Receptor AND Ligand AND cancer	GHSR_GHRL	25376984	BMC Genet	2014 Nov 7	Associations between ghrelin and ghrelin receptor polymorphisms and cancer in Caucasian populations: a meta-analysis.	BACKGROUND: There is growing evidence that the ghrelin axis, including ghrelin (GHRL) and its receptor, the growth hormone secretagogue receptor (GHSR), play a role in cancer progression. Ghrelin gene and ghrelin receptor gene polymorphisms have been reported to have a range of effects in cancer, from increased risk, to protection from cancer, or having no association. In this study we aimed to c…
Receptor AND Ligand AND cancer	GHSR_GHRL	22632856	Curr Pharm Des	2012	The growth hormone secretagogue receptor (Ghs-R).	The growth hormone secretagogue receptor (GHS-R) is a component of the ghrelin signaling pathway and is involved in mediating the pleiotropic effects of ghrelin. Two isoforms have been identified, but only GHS-R1a binds with acyl ghrelin and transduces its message. However, the inactive variant of GHS-R, GHS-R1b, appears to play a critical role in modulating the activity of GHS-R1a by forming het…
Receptor AND Ligand AND cancer	GHSR_GHRL	20920174	BMC Gastroenterol	2010 Sep 28	Polymorphisms of genes coding for ghrelin and its receptor in relation to colorectal cancer risk: a two-step gene-wide case-control study.	BACKGROUND: Ghrelin, an endogenous ligand for the growth hormone secretagogue receptor (GHSR), has two major functions: the stimulation of the growth hormone production and the stimulation of food intake. Accumulating evidence also indicates a role of ghrelin in cancer development. METHODS: We conducted a case-control study to examine the association of common genetic variants in the genes coding…
Receptor AND Ligand AND cancer	GHSR_GHRL	18455814	Regul Pept	2008 Jun 5	Adaptive upregulation of gastric and hypothalamic ghrelin receptors and increased plasma ghrelin in a model of cancer chemotherapy-induced dyspepsia.	Chemotherapy treatment can lead to delayed gastric emptying, early satiety, anorexia, nausea and vomiting, described collectively as the cancer-associated dyspepsia syndrome (CADS). Administration of ghrelin (GHRL), an endogenous orexigenic peptide known to stimulate gastric motility, has been shown to reduce the symptoms of CADS induced in relevant animal models with the potent chemotherapeutic …
Receptor AND Ligand AND cancer	GHSR_GHRL	18375957	Carcinogenesis	2008 Jul	Polymorphisms of genes coding for ghrelin and its receptor in relation to anthropometry, circulating levels of IGF-I and IGFBP-3, and breast cancer risk: a case-control study nested within the European Prospective Investigation into Cancer and Nutrition (EPIC).	Ghrelin, an endogenous ligand for the growth hormone secretagogue receptor, has two major functions: the stimulation of the growth hormone production and the stimulation of food intake. Accumulating evidence also suggests a role of ghrelin in cancer development. We conducted a case-control study on 1359 breast cancer cases and 2389 matched controls, nested within the European Prospective Investig…
Receptor AND Ligand AND cancer	GHSR_GHRL	16606630	Carcinogenesis	2006 Sep	Polymorphisms in genes involved in GH1 release and their association with breast cancer risk.	The regulation of growth hormone 1 (GH1) and insulin-like-growth factor-1 (IGF-1) release is under the influence of three pituitary hormones [growth hormone releasing hormone (GHRH), ghrelin (GHRL) and somatostatin (SST)], which act in an autocrine/paracrine fashion in the breast. By binding to their respective receptors, they control cell proliferation, differentiation and apoptosis in a GH1/IGF…
Receptor AND Ligand AND cancer	NMUR2_NMU	35631458	Pharmaceuticals (Basel)	2022 May 20	Effect of Escitalopram on the Number of DCX-Positive Cells and NMUR2 Receptor Expression in the Rat Hippocampus under the Condition of NPSR Receptor Blockade.	BACKGROUND: Neuropeptide S (NPS) is a multifunctional regulatory factor that exhibits a potent anxiolytic activity in animal models. However, there are no reports dealing with the potential molecular interactions between the activity of selective serotonin reuptake inhibitors (SSRIs) and NPS signaling, especially in the context of adult neurogenesis and the expression of noncanonical stress-relat…
Receptor AND Ligand AND cancer	NMUR2_NMU	34493299	J Exp Clin Cancer Res	2021 Sep 7	Neuromedin U induces an invasive phenotype in CRC cells expressing the NMUR2 receptor.	BACKGROUND: Successful colorectal cancer (CRC) therapy often depends on the accurate identification of primary tumours with invasive potential. There is still a lack of identified pathological factors associated with disease recurrence that could help in making treatment decisions. Neuromedin U (NMU) is a secretory neuropeptide that was first isolated from the porcine spinal cord, and it has emer…
Receptor AND Ligand AND cancer	NMUR2_NMU	30266756	J Med Genet	2018 Dec	Common variants at 5q33.1 predispose to migraine in African-American children.	BACKGROUND: Genome-wide association studies (GWASs) have identified multiple susceptibility loci for migraine in European adults. However, no large-scale genetic studies have been performed in children or African Americans with migraine. METHODS: We conducted a GWAS of 380 African-American children and 2129 ancestry-matched controls to identify variants associated with migraine. We then attempted…
Receptor AND Ligand AND cancer	NMUR2_NMU	28423716	Oncotarget	2017 May 30	Oncogenic features of neuromedin U in breast cancer are associated with NMUR2 expression involving crosstalk with members of the WNT signaling pathway.	Neuromedin U (NMU) has been shown driving the progression of various tumor entities, including breast cancer. However, the expression pattern of NMU and its receptors in breast cancer tissues as well as systematic insight into mechanisms and downstream targets of the NMU-driven signaling pathways are still elusive. Here, NMU expression was found up-regulated in all breast cancer subtypes when com…
Receptor AND Ligand AND cancer	NMUR2_NMU	26849234	Oncotarget	2016 Mar 1	NMU signaling promotes endometrial cancer cell progression by modulating adhesion signaling.	Neuromedin U (NMU) was originally named based on its strong uterine contractile activity, but little is known regarding its signaling/functions in utero. We identified that NMU and one of its receptors, NMUR2, are not only present in normal uterine endometrium but also co-expressed in endometrial cancer tissues, where the NMU level is correlated with the malignant grades and survival of patients.…
Receptor AND Ligand AND cancer	NMUR2_NMU	26317338	PLoS One	2015	Identifying a Neuromedin U Receptor 2 Splice Variant and Determining Its Roles in the Regulation of Signaling and Tumorigenesis In Vitro.	Neuromedin U (NMU) activates two G protein-coupled receptors, NMUR1 and NMUR2; this signaling not only controls many physiological responses but also promotes tumorigenesis in diverse tissues. We recently identified a novel truncated NMUR2 derived by alternative splicing, namely NMUR2S, from human ovarian cancer cDNA. Sequence analysis, cell surface ELISA and immunocytochemical staining using 293…
Receptor AND Ligand AND cancer	CCR3_CXCL10	31645649	Cell Mol Immunol	2020 Jun	Anti-inflammatory mechanisms of the novel cytokine interleukin-38 in allergic asthma.	We elucidated the anti-inflammatory mechanisms of IL-38 in allergic asthma. Human bronchial epithelial cells and eosinophils were cocultured upon stimulation with the viral RLR ligand poly (I:C)/LyoVec or infection-related cytokine TNF-alpha to induce expression of cytokines/chemokines/adhesion molecules. House dust mite (HDM)-induced allergic asthma and humanized allergic asthma NOD/SCID murine …
Receptor AND Ligand AND cancer	CCR3_CXCL10	28374494	Int J Immunogenet	2017 Jun	Immunogenetic profiling of 23 SNPs of cytokine and chemokine receptor genes through a minisequencing technique: Design, development and validation.	The minisequencing technique offers accuracy and robustness to genotyping of polymorphic DNA variants, being an excellent option for the identification and analyses of prognostic/susceptibility markers in human diseases. Two multiplex minisequencing assays were designed and standardized to screen 23 candidate SNPs in cytokine, chemokine receptor and ligand genes previously associated with suscept…
Receptor AND Ligand AND cancer	CCR3_CXCL10	21085979	Radiat Environ Biophys	2011 Mar	Analysis of chemokine and chemokine receptor expression in squamous cell carcinoma of the head and neck (SCCHN) cell lines.	The purpose of this work was to analyze chemokine and chemokine receptor expression in untreated and in irradiated squamous cell carcinoma of the head and neck (SCCHN) tumor cell lines, aiming at the establishment of assays to test for the relevance of chemokine and chemokine receptor expression in the response of SCCHN to radiotherapy and radiochemotherapy. Five low passage and 10 established SC…
Receptor AND Ligand AND cancer	CCR3_CXCL10	21628851	Nihon Rinsho Meneki Gakkai Kaishi	2011	Cutaneous lymphoma and chemokine.	The expression pattern of chemokines and chemokine receptors is specific to certain organs and cells. Therefore, chemokines are important to elucidate the mechanism of organ-specific human diseases such as cutaneous lymphoma, characterized by proliferation of clonally expanded lymphocytes in skin without detectable systemic involvement. The most popular type of cutaneous lymphoma is T cell lympho…
Receptor AND Ligand AND cancer	CCR3_CXCL10	16101967	Oral Microbiol Immunol	2005 Oct	Differential expression of chemokines and chemokine receptors in inflammatory periapical diseases.	BACKGROUND: Periapical lesions are thought to be the result of a local inflammatory response mediated by inflammatory cell infiltration and production of inflammatory mediators. Although chemokines are strongly implicated in the migration and activation of leukocytes in different inflammatory diseases and experimental models, little is known regarding the expression of chemokines and their recept…
Receptor AND Ligand AND cancer	FPR2_CAMP	36268126	ACS Pharmacol Transl Sci	2022 Oct 14	Molecular Mechanisms of Desensitization Underlying the Differential Effects of Formyl Peptide Receptor 2 Agonists on Cardiac Structure-Function Post Myocardial Infarction.	Formyl peptide receptor 2 (FPR2) plays an integral role in the transition of macrophages from a pro-inflammatory program to one that is pro-resolving. FPR2-mediated stimulation of resolution post myocardial infarction has demonstrated efficacy in rodent models and is hypothesized to reduce progression into heart failure. FPR2 agonists that promote long-lasting receptor internalization can lead to…
Receptor AND Ligand AND cancer	CRHR2_UCN3	31721113	Adv Ther	2020 Jan	Cancer-Specific Loss of Urocortin 3 in Human Renal Cancer.	INTRODUCTION: The corticotropin-releasing hormone (CRH) system, its receptors corticotropin-releasing hormone receptor 1 (CRHR1) and 2 (CRHR2), and its corresponding binding protein corticotropin-releasing hormone-binding protein (CRHBP) as well as the urocortin proteins-structural homologues to CRH, which are included in this peptide family-have become interesting oncological targets recently. C…
Receptor AND Ligand AND cancer	RXFP1_RLN3	19778557	Regul Pept	2010 Jan 8	Relaxin-3 and receptors in the human and rhesus brain and reproductive tissues.	Evidence suggests that relaxin-3 may have biological functions in the reproductive and central nervous systems. To date, however, relaxin-3 biodistribution has only been investigated in the mouse, rat, pig and teleost fish. Characterizing relaxin-3 gene structure, expression patterns, and function in non-human primates and humans is critical to delineating its biological significance. Experiments…
Receptor AND Ligand AND cancer	CXCR2_CXCL6	36179420	Int Immunopharmacol	2022 Nov	MAPK activated kinase 2 inhibition shifts the chemokine signature in arthritis synovial fluid mononuclear cells from CXCR3 to CXCR2.	BACKGROUND: The development of novel treatment strategies of immune-mediated inflammatory arthritis (IMIA) is still a clinical unmet need. The mitogen-activated protein kinase (MAPK) pathway is activated by environmental stressors, growth factors and inflammatory cytokines. However, the inhibition of central MAPK proteins has so far had undesirable side effects. The MAPK-activated protein kinase …
Receptor AND Ligand AND cancer	CXCR2_CXCL6	33241954	Cancer Biol Ther	2021 Jan 2	CXCL6 regulates cell permeability, proliferation, and apoptosis after ischemia-reperfusion injury by modulating Sirt3 expression via AKT/FOXO3a activation.	Chemokine (C-X-C motif) ligand 6 (CXCL6), a member of the CXC chemokine family, reportedly mediates several processes such as inflammation, immunoreaction, cell growth, and metastasis through interaction with the chemokine receptors CXCR1 and CXCR2 in humans; further, CXCR1 and CXCR2 can promote repair and regeneration of organs or tissues after ischemia-reperfusion injury (IRI). In this study, w…
Receptor AND Ligand AND cancer	CXCR2_CXCL6	33467722	Int J Mol Sci	2021 Jan 15	The Effect of Hypoxia on the Expression of CXC Chemokines and CXC Chemokine Receptors-A Review of Literature.	Hypoxia is an integral component of the tumor microenvironment. Either as chronic or cycling hypoxia, it exerts a similar effect on cancer processes by activating hypoxia-inducible factor-1 (HIF-1) and nuclear factor (NF-kappaB), with cycling hypoxia showing a stronger proinflammatory influence. One of the systems affected by hypoxia is the CXC chemokine system. This paper reviews all available i…
Receptor AND Ligand AND cancer	CXCR2_CXCL6	33922274	Animals (Basel)	2021 Apr 22	RNA-Seq Reveals Function of Bta-miR-149-5p in the Regulation of Bovine Adipocyte Differentiation.	Intramuscular fat is a real challenge for the experts of animal science to improve meat quality traits. Research on the mechanism of adipogenesis provides invaluable information for the improvement of meat quality traits. This study investigated the effect of bta-miR-149-5p and its underlying mechanism on lipid metabolism in bovine adipocytes. Bovine adipocytes were differentiated and transfected…
Receptor AND Ligand AND cancer	CXCR2_CXCL6	32719800	Front Med (Lausanne)	2020	Association of Tumor Budding With Immune Evasion Pathways in Primary Colorectal Cancer and Patient-Derived Xenografts.	Tumor budding has been found to be of prognostic significance for several cancers, including colorectal cancer (CRC). Additionally, the molecular classification of CRC has led to the identification of different immune microenvironments linked to distinct prognosis and therapeutic response. However, the association between tumor budding and the different molecular subtypes of CRC and distinct immu…
Receptor AND Ligand AND cancer	CXCR2_CXCL6	31211595	J Comput Biol	2019 Nov	Comprehensive Analysis of Core Genes and Potential Mechanisms in Rectal Cancer.	Rectal cancer is a common type of colorectal cancer with high mortality and morbidity. The objective of this study was to identify gene signatures and uncover the potential mechanisms during rectal cancer samples. The gene expression profiles of GSE87211 data set were downloaded from GEO (Gene Expression Omnibus) database. The GSE87211 data set contained 2363 samples, including 203 rectal cancer …
Receptor AND Ligand AND cancer	CXCR2_CXCL6	30871004	Int J Mol Sci	2019 Mar 12	CXCR2: A Novel Mediator of Mammary Tumor Bone Metastasis.	Most breast cancer patients die due to bone metastasis. Although metastasis accounts for 5% of the breast cancer cases, it is responsible for most of the deaths. Sometimes even before the detection of a primary tumor, most of the patients have bone and lymph node metastasis. Moreover, at the time of death, breast cancer patients have the bulk of the tumor burden in their bones. Therapy options ar…
Receptor AND Ligand AND cancer	CXCR2_CXCL6	31810929	Anticancer Res	2019 Dec	The Clinicopathological Significance of the CXCR2 Ligands, CXCL1, CXCL2, CXCL3, CXCL5, CXCL6, CXCL7, and CXCL8 in Gastric Cancer.	BACKGROUND/AIM: We have previously reported that chemokine (C-X-C motif) receptor 2 (CXCR2) signaling was associated with the malignant progression of gastric cancer (GC). We thus examined the clinicopathological significance of CXCR2 ligands, CXCL1, CXCL2, CXCL3, CXCL5, CXCL6, CXCL7, and CXCL8, in GC. PATIENTS AND METHODS: The expression of CXCR2 ligands in 590 GC cases was investigated by immun…
Receptor AND Ligand AND cancer	CXCR2_CXCL6	31173199	Mol Med Rep	2019 Aug	IL‑17A promotes CXCR2‑dependent angiogenesis in a mouse model of liver cancer.	Serum interleukin (IL)‑17A level is associated with higher microvessel density and poor prognosis in liver cancer. However, the specific mechanism underlying the role of IL‑17A in liver cancer remains controversial. In the present study, the effect of IL‑17A on liver cancer cells was examined. IL‑17A had no evident impact on vascular endothelial growth factor A (VEGFA) production in HepG2 and Huh…
Receptor AND Ligand AND cancer	CXCR2_CXCL6	30246456	J Cell Mol Med	2018 Dec	Galectin-3 promotes CXCR2 to augment the stem-like property of renal cell carcinoma.	Although targeted therapy is usually the first-line treatment for advanced renal cell carcinoma (RCC), some patients can experience drug resistance. Cancer stem cells are tumour-initiating cells that play a vital role in drug resistance, metastasis and cancer relapse, while galectins (Gal) participate in tumour progression and drug resistance. However, the exact role of galectins in RCC stemness …
Receptor AND Ligand AND cancer	CXCR2_CXCL6	28446981	J Thorac Dis	2017 Apr	Role of CXC group chemokines in lung cancer development and progression.	BACKGROUND: Clinical and translational research on lung cancer patients undergoing surgical treatment can provide valuable scientific data and unique opportunity to study tumor microenvironment. CXC chemokines, which are members of a big family of cytokines, are undoubtedly involved in tumor growth regulation and metastasizing pathways. For better understanding of CXC chemokine involvement in the…
Receptor AND Ligand AND cancer	CXCR2_CXCL6	27222476	Blood	2016 Jul 21	CXCR2 and CXCL4 regulate survival and self-renewal of hematopoietic stem/progenitor cells.	The regulation of hematopoietic stem cell (HSC) survival and self-renewal within the bone marrow (BM) niche is not well understood. We therefore investigated global transcriptomic profiling of normal human HSC/hematopoietic progenitor cells [HPCs], revealing that several chemokine ligands (CXCL1-4, CXCL6, CXCL10, CXCL11, and CXCL13) were upregulated in human quiescent CD34(+)Hoescht(-)Pyronin Y(-…
Receptor AND Ligand AND cancer	CXCR2_CXCL6	18578857	BMC Cancer	2008 Jun 25	ELR+ CXC chemokine expression in benign and malignant colorectal conditions.	BACKGROUND: CXCR2 chemokine ligands CXCL1, CXCL5 and CXCL6 were shown to be involved in chemoattraction, inflammatory responses, tumor growth and angiogenesis. Here, we comparatively analyzed their expression profile in resection specimens from patients with colorectal adenoma (CRA) (n = 30) as well as colorectal carcinoma (CRC) (n = 48) and corresponding colorectal liver metastases (CRLM) (n = 1…
Receptor AND Ligand AND cancer	CXCR2_CXCL6	16721367	Br J Cancer	2006 Jun 19	Production and upregulation of granulocyte chemotactic protein-2/CXCL6 by IL-1beta and hypoxia in small cell lung cancer.	Small cell lung cancer (SCLC) is characterised by early and widespread metastasis. However, SCLC cells have so far been found to produce low levels of known pro-angiogenic factors. We speculated that SCLC cells might produce alternative pro-angiogenic factors. Here, we report that a panel of SCLC cell lines constitutively secrete granulocyte chemotactic protein-2 (GCP-2)/CXCL6, a CXC ELR+ chemoki…
Receptor AND Ligand AND cancer	CXCR2_CXCL6	16237115	J Immunol	2005 Nov 1	IL-17 enhances the net angiogenic activity and in vivo growth of human non-small cell lung cancer in SCID mice through promoting CXCR-2-dependent angiogenesis.	In this study, we examined the biological action of IL-17 on human non-small cell lung cancer (NSCLC). Although IL-17 had no direct effect on the in vitro growth rate of NSCLC, IL-17 selectively augmented the secretion of an array of angiogenic CXC chemokines, including CXCL1, CXCL5, CXCL6, and CXCL8 but not angiostatic chemokines, by three different NSCLC lines. Endothelial cell chemotactic acti…
Receptor AND Ligand AND cancer	TACR2_TAC1	30485833	Aging (Albany NY)	2018 Nov 28	LOC134466 methylation promotes oncogenesis of endometrial carcinoma through LOC134466/hsa-miR-196a-5p/TAC1 axis.	To investigate possible mechanism of abnormal methylation of long non-coding RNA (lncRNA) on endometrial carcinoma (EC) progression, we detected the genome methylation profiling of endometrial carcinoma by bioinformatic analysis. Accordingly, gene LOC134466 was chosen for the further research. We also found that TAC1 was the target gene of LOC134466 and miRNA, hsa-miR-196a-5p, might form a connec…
Receptor AND Ligand AND cancer	TACR2_TAC1	27456549	Fertil Steril	2016 Nov	Altered expression of the tachykinins substance P/neurokinin A/hemokinin-1 and their preferred neurokinin 1/neurokinin 2 receptors in uterine leiomyomata.	OBJECTIVE: To study the expression levels of tachykinins and tachykinin receptors in uterine leiomyomas and matched myometrium. DESIGN: Laboratory study. SETTING: University research laboratories and academic hospital. PATIENT(S): Women undergoing hysterectomy for symptomatic leiomyomas. INTERVENTION(S): Quantitative polymerase chain reaction, immunohistochemistry and Western blot. MAIN OUTCOME M…
Receptor AND Ligand AND cancer	TACR2_TAC1	22733436	Int J Colorectal Dis	2012 Nov	Association of genetic variants in tachykinins pathway genes with colorectal cancer risk.	PURPOSE: This study aims to explore the associations of polymorphisms in tachykinin, precursor 1 (TAC1), tachykinin receptor 1 (TACR1), and tachykinin receptor 2 (TACR2) genes and their interactions with the risk of colorectal cancer (CRC) among Chinese population. METHODS: A population-based case-control study which included 394 cases and 393 cancer-free controls was carried out. A total of 19 t…
Receptor AND Ligand AND cancer	GALR1_GAL	36551197	Biomolecules	2022 Nov 27	Galanin Receptors (GALR1, GALR2, and GALR3) Immunoexpression in Enteric Plexuses of Colorectal Cancer Patients: Correlation with the Clinico-Pathological Parameters.	Galanin (GAL) is an important neurotransmitter released by the enteric nervous system (ENS) neurons located in the muscularis externa and submucosa enteric plexuses that acts by binding to GAL receptors 1, 2 and 3 (GALR1, 2 and 3). In our previous studies, the GAL immunoexpression was compared in colorectal cancer (CRC) tissue and the adjacent parts of the large intestine wall including myenteric…
Receptor AND Ligand AND cancer	GALR1_GAL	35409094	Int J Mol Sci	2022 Mar 29	Galanin Receptors (GalR1, GalR2, and GalR3) Expression in Colorectal Cancer Tissue and Correlations to the Overall Survival and Poor Prognosis of CRC Patients.	Colorectal cancer (CRC) is the second most common cause of cancer in women and the third in men. The postoperative pathomorphological evaluation of patients with CRC is extremely important for future therapeutic decisions. Although our previous studies demonstrated high galanin (GAL) presence within tumor tissue and an elevated concentration of GAL in the serum of CRC patients, to date, there is …
Receptor AND Ligand AND cancer	GALR1_GAL	35986538	Curr Mol Med	2022 Aug 19	Identification of Key Biomarkers for the Future Applications in Diagnostics and Targeted Therapy of Colorectal Cancer.	BACKGROUND: Colorectal cancer (CRC) is one of the most prevalent and deadliest malignancies in the world. INTRODUCTION: The microarray dataset GSE87211 has been re-analyzed in the present study through a multi-layered bioinformatics approach to identify the CRC associated hub genes. GSE87211 dataset was retrieved and GEO2R was implemented for the identification of differentially expressed genes (…
Receptor AND Ligand AND cancer	GALR1_GAL	31211595	J Comput Biol	2019 Nov	Comprehensive Analysis of Core Genes and Potential Mechanisms in Rectal Cancer.	Rectal cancer is a common type of colorectal cancer with high mortality and morbidity. The objective of this study was to identify gene signatures and uncover the potential mechanisms during rectal cancer samples. The gene expression profiles of GSE87211 data set were downloaded from GEO (Gene Expression Omnibus) database. The GSE87211 data set contained 2363 samples, including 203 rectal cancer …
Receptor AND Ligand AND cancer	GALR1_GAL	30616468	J Int Med Res	2019 Mar	Galanin expression is down-regulated in patients with gastric cancer.	OBJECTIVE: To investigate whether galanin and its three receptors (Gal-R1, Gal-R2, Gal-R3) contribute to development of gastric cancer. METHODS: Preoperative and postoperative fasting venous blood samples were collected from 34 patients with gastric cancer and 13 healthy individuals. Plasma galanin contents, as well as expression levels of galanin and its receptors, were quantitatively examined i…
Receptor AND Ligand AND cancer	GALR1_GAL	27685843	Mol Carcinog	2017 Mar	Site-specific methylation patterns of the GAL and GALR1/2 genes in head and neck cancer: Potential utility as biomarkers for prognosis.	The aim of this study was to evaluate the prognostic value of the promoter methylation status of galanin (GAL) and galanin receptor 1/2 (GALR1/2) by assessing their association with disease-free survival and known prognostic factors in head and neck cancer. We generated methylation profiles of GAL and GALR1/2 in tumor samples obtained from 202 patients with head and neck squamous cell carcinoma (…
Receptor AND Ligand AND cancer	GALR1_GAL	26572146	Clin Exp Metastasis	2016 Feb	Epigenetic inactivation of galanin and GALR1/2 is associated with early recurrence in head and neck cancer.	The aim of this study was to investigate the prognostic value of galanin (GAL) and galanin receptor (GALR) promoter hypermethylation in patients with head and neck squamous cell carcinoma (HNSCC). The methylation status of three genes-GAL, GALR1, and GALR2 was examined in HNSCC patient tumors using quantitative methylation-specific PCR (Q-MSP). To determine the prognostic value of GAL, GALR1 and …
Receptor AND Ligand AND cancer	GALR1_GAL	27315774	Neurosci Lett	2016 Aug 15	Distribution of galanin receptor 2b neurons and interaction with galanin in the zebrafish central nervous system.	Galanin is a multifunctional neuropeptide that is implicated in the modulation of physiological processes, including nociception, cognition, feeding behavior, neuronal growth, and reproduction. The physiological effects of galanin are mediated through its interaction with three different G protein-coupled receptors, i.e., GALR1, GALR2, and GALR3. Unlike mammals, zebrafish have four different rece…
Receptor AND Ligand AND cancer	GALR1_GAL	18973137	Genes Chromosomes Cancer	2009 Feb	The galanin signaling cascade is a candidate pathway regulating oncogenesis in human squamous cell carcinoma.	To identify putative biomarkers in squamous cell carcinoma (SCC), a survey of parallel chromosomal alterations and gene expression studies in 10 SCC cell lines were performed using array-comparative genomic hybridization (CGH) and oligo-microarray techniques. The most frequent changes were gains of 11q13.1-13.3 and losses of 18q12.1-23 in SCC. Furthermore, the expression levels of the sets of gen…
Receptor AND Ligand AND cancer	GALR1_GAL	17762717	Neuroreport	2007 Aug 27	Differential effect of galanin on proliferation of PC12 and B104 cells.	The effect of galanin (GAL) on neural cell proliferation was studied using PC12 and B104 cells. Reverse transcription-PCR was used to determine the expression of GAL and GAL receptors and a 3-(4,5-dimethylthiazol-2-yl)-2,5-diphenyl tetrazolium bromide (MTT) assay of cell viability was employed to detect the effects of GAL on cell proliferation. These studies revealed firstly that PC12 cells expre…
Receptor AND Ligand AND cancer	GALR1_GAL	15767248	J Biol Chem	2005 Jun 17	Galanin receptor 1 has anti-proliferative effects in oral squamous cell carcinoma.	In the United States, oral cancer accounts for more deaths annually than cervical cancer, leukemias, or Hodgkin's lymphoma. Studies have shown that aberrations of chromosome 18q develop with tumor progression and are associated with significantly decreased survival in head and neck cancer patients. The G-protein-coupled receptor, galanin receptor 1 (GALR1), maps to this region of chromosome 18q. …
Receptor AND Ligand AND cancer	GALR1_GAL	12734662	Acta Neuropathol	2003 Jun	Galanin and galanin receptors in human gliomas.	Galanin-like immunoreactivity (GAL-LI) and specific GAL binding sites have been shown to be widely distributed in the central nervous system (CNS) and in CNS tumors. GAL and its receptors have also been shown to be present in glial cells, but to date it is still unknown whether human gliomas produce GAL and express GAL receptors. In this study 20 brain tumors consisting of 15 glioblastomas, 4 men…
Receptor AND Ligand AND cancer	GALR1_GAL	11857022	Br J Cancer	2002 Jan 7	Galanin and galanin receptor expression in neuroblastic tumours: correlation with their differentiation status.	Neuroblastoma and its benign differentiated counterpart, ganglioneuroma, are paediatric neuroblastic tumours arising in the sympathetic nervous system. Their broad spectrum of clinical virulence is mainly related to heterogeneous biologic background and tumour differentiation. Neuroblastic tumours synthesize various neuropeptides acting as neuromodulators. Previous studies suggested that galanin …
Receptor AND Ligand AND cancer	GALR1_GAL	11867941	Neuroendocrinology	2002 Feb	Elevated expression of galanin receptors in childhood neuroblastic tumors.	The neuropeptide galanin (GAL) has been shown to be present in certain brain tumors. In order to learn more about GAL and its receptors in human tumors of the peripheral nervous system, we investigated the expression of the GAL peptide and the GAL receptors in tumor tissue from childhood neuroblastic tumors. GAL peptide concentrations up to 674 +/- 166 fmol/mg of tissue were detected by radioimmu…
Receptor AND Ligand AND cancer	GALR1_GAL	10896115	Bioorg Med Chem	2000 Jun	2,3-Dihydro-dithiin and -dithiepine-1,1,4,4-tetroxides: small molecule non-peptide antagonists of the human galanin hGAL-1 receptor.	The neuropeptide galanin modulates several physiological functions such as cognition, learning, feeding behavior, and depression, probably via the galanin 1 receptor (GAL-R1). Using an HTS assay based on 125I-human galanin binding to the human galanin-1 receptor (hGAL-R1), we discovered a series of 1,4-dithiin and dithiipine-1,1,4,4-tetroxides that exhibited binding affinity IC50's to hGAL-R1 ran…
Receptor AND Ligand AND cancer	SSTR2_SST	36361790	Int J Mol Sci	2022 Oct 27	Somatostatin, Cortistatin and Their Receptors Exert Antitumor Actions in Androgen-Independent Prostate Cancer Cells: Critical Role of Endogenous Cortistatin.	Somatostatin (SST), cortistatin (CORT), and their receptors (SSTR1-5/sst5TMD4-TMD5) comprise a multifactorial hormonal system involved in the regulation of numerous pathophysiological processes. Certain components of this system are dysregulated and play critical roles in the development/progression of different endocrine-related cancers. However, the presence and therapeutic role of this regulat…
Receptor AND Ligand AND cancer	SSTR2_SST	36362289	Int J Mol Sci	2022 Nov 4	Co-Expression of Adaptor Protein FAM159B with Different Markers for Neuroendocrine Cells: An Immunocytochemical and Immunohistochemical Study.	Little is known about the adaptor protein FAM159B. Recently, FAM159B was shown to be particularly expressed in neuroendocrine cells and tissues, such as pancreatic islets and neuroendocrine cells of the bronchopulmonary and gastrointestinal tracts, as well as in different types of neuroendocrine tumours. To gain insights into possible interactions of FAM159B with other proteins and/or receptors, …
Receptor AND Ligand AND cancer	SSTR2_SST	35595746	Cell Discov	2022 May 20	Structural insights into the activation of somatostatin receptor 2 by cyclic SST analogues.	The endogenous cyclic tetradecapeptide SST14 was reported to stimulate all five somatostatin receptors (SSTR1-5) for hormone release, neurotransmission, cell growth arrest and cancer suppression. Two SST14-derived short cyclic SST analogues (lanreotide or octreotide) with improved stability and longer lifetime were developed as drugs to preferentially activate SSTR2 and treat acromegalia and neur…
Receptor AND Ligand AND cancer	SSTR2_SST	36555512	Int J Mol Sci	2022 Dec 14	Differential Effects of Somatostatin, Octreotide, and Lanreotide on Neuroendocrine Differentiation and Proliferation in Established and Primary NET Cell Lines: Possible Crosstalk with TGF-beta Signaling.	GEP-NETs are heterogeneous tumors originating from the pancreas (panNET) or the intestinal tract. Only a few patients with NETs are amenable to curative tumor resection, and for most patients, only palliative treatments to successfully control the disease or manage symptoms remain, such as with synthetic somatostatin (SST) analogs (SSAs), such as octreotide (OCT) or lanreotide (LAN). However, eve…
Receptor AND Ligand AND cancer	SSTR2_SST	35986538	Curr Mol Med	2022 Aug 19	Identification of Key Biomarkers for the Future Applications in Diagnostics and Targeted Therapy of Colorectal Cancer.	BACKGROUND: Colorectal cancer (CRC) is one of the most prevalent and deadliest malignancies in the world. INTRODUCTION: The microarray dataset GSE87211 has been re-analyzed in the present study through a multi-layered bioinformatics approach to identify the CRC associated hub genes. GSE87211 dataset was retrieved and GEO2R was implemented for the identification of differentially expressed genes (…
Receptor AND Ligand AND cancer	SSTR2_SST	35739238	Cell Res	2022 Aug	Structural insights into ligand recognition and selectivity of somatostatin receptors.	Somatostatin receptors (SSTRs) play versatile roles in inhibiting the secretion of multiple hormones such as growth hormone and thyroid-stimulating hormone, and thus are considered as targets for treating multiple tumors. Despite great progress made in therapeutic development against this diverse receptor family, drugs that target SSTRs still show limited efficacy with preferential binding affini…
Receptor AND Ligand AND cancer	SSTR2_SST	35446253	Elife	2022 Apr 21	Cryo-EM structure of the human somatostatin receptor 2 complex with its agonist somatostatin delineates the ligand-binding specificity.	Somatostatin is a peptide hormone that regulates endocrine systems by binding to G-protein-coupled somatostatin receptors. Somatostatin receptor 2 (SSTR2) is a human somatostatin receptor and is highly implicated in hormone disorders, cancers, and neurological diseases. Here, we report the high-resolution cryo-EM structure of full-length human SSTR2 bound to the agonist somatostatin (SST-14) in c…
Receptor AND Ligand AND cancer	SSTR2_SST	35264912	Pathol Oncol Res	2022	Somatostatin Receptor 2: A Potential Predictive Biomarker for Immune Checkpoint Inhibitor Treatment.	Somatostatin receptor 2 (SSTR2), the most abundant receptor of somatostatin (SST), possesses immunoreactivity and is altered in many cancers. However, the association between SSTR2 and efficacy of immune checkpoint inhibitors (ICIs) has not yet been reported. Immunohistochemistry (IHC) information across 20 cancers was collected from the Human Protein Atlas (HPA) and used to analyze the expressio…
Receptor AND Ligand AND cancer	SSTR2_SST	33085037	Rev Endocr Metab Disord	2021 Sep	Epigenetic regulation of somatostatin and somatostatin receptors in neuroendocrine tumors and other types of cancer.	Both somatostatin (SST) and somatostatin receptors (SSTRs) are proteins with important functions in both physiological tissue and in tumors, particularly in neuroendocrine tumors (NETs). NETs are frequently characterized by high SSTRs expression levels. SST analogues (SSAs) that bind and activate SSTR have anti-proliferative and anti-secretory activity, thereby reducing both the growth as well as…
Receptor AND Ligand AND cancer	SSTR2_SST	33355247	Clin Cancer Res	2021 Mar 1	(177)Lu-DOTA-EB-TATE, a Radiolabeled Analogue of Somatostatin Receptor Type 2, for the Imaging and Treatment of Thyroid Cancer.	PURPOSE: The goal of this study was to analyze the role of somatostatin receptor type 2 (SSTR2) as a molecular target for the imaging and treatment of thyroid cancer through analysis of SSTR2 expression and its epigenetic modulation and testing tumor uptake of different radiolabeled SSTR2 analogues. EXPERIMENTAL DESIGN: We analyzed SSTR2 expression by immunostaining of 92 thyroid cancer tissue sa…
Receptor AND Ligand AND cancer	SSTR2_SST	33433890	Pituitary	2021 Jun	Characterization of the ability of a, second-generation SST-DA chimeric molecule, TBR-065, to suppress GH secretion from human GH-secreting adenoma cells.	CONTEXT: Somatostatin (SST) and dopamine (DA) inhibit growth hormone (GH) secretion and proliferation of GH-secreting pituitary adenomas (GHomas) through binding to SSTR2 and D2R receptors. Chimeric SST-DA compounds (Dopastatins) display increased potency in inhibiting GH secretion, as compared with individual SST or DA analogs (alone or combined). OBJECTIVE: To assess the efficacy of a second-ge…
Receptor AND Ligand AND cancer	SSTR2_SST	35008325	Cancers (Basel)	2021 Dec 29	Correlation of Somatostatin Receptor 1-5 Expression, [(68)Ga]Ga-DOTANOC, [(18)F]F-FDG PET/CT and Clinical Outcome in a Prospective Cohort of Pancreatic Neuroendocrine Neoplasms.	PURPOSE: The aim of this study was to correlate immunohistochemical (IHC) tissue levels of SSTR1-5 with the receptor density generated from [(68)Ga]Ga-DOTANOC uptake in a prospective series of NF-PNENs. METHODS: Twenty-one patients with a total of thirty-five NF-PNEN-lesions and twenty-one histologically confirmed lymph node metastases (LN+) were included in this prospective study. Twenty patient…
Receptor AND Ligand AND cancer	SSTR2_SST	33391488	Theranostics	2021	Inter and intra-tumor somatostatin receptor 2 heterogeneity influences peptide receptor radionuclide therapy response.	Patients with neuroendocrine tumors (NETs) can be treated with peptide receptor radionuclide therapy (PRRT). Here, the somatostatin analogue octreotate radiolabeled with lutetium-177 is targeted to NET cells by binding to the somatostatin receptor subtype 2 (SST(2)). During radioactive decay, DNA damage is induced, leading to NET cell death. Although the therapy proves to be effective, mortality …
Receptor AND Ligand AND cancer	SSTR2_SST	34497584	Front Endocrinol (Lausanne)	2021	Differential Morphological Diagnosis of Various Forms of Congenital Hyperinsulinism in Children.	INTRODUCTION: Congenital hyperinsulinism (CHI) has diffuse (CHI-D), focal (CHI-F) and atypical (CHI-A) forms. Surgical management depends on preoperative [18F]-DOPA PET/CT and intraoperative morphological differential diagnosis of CHI forms. Objective: to improve differential diagnosis of CHI forms by comparative analysis [18F]-DOPA PET/CT data, as well as cytological, histological and immunohist…
Receptor AND Ligand AND cancer	SSTR2_SST	32932783	Molecules	2020 Sep 11	Evaluation of a New (177)Lu-Labeled Somatostatin Analog for the Treatment of Tumors Expressing Somatostatin Receptor Subtypes 2 and 5.	Targeted radionuclide therapy of somatostatin receptor (SST)-expressing tumors is only partially addressed by the established somatostatin analogs having an affinity for the SST subtype 2 (SST2). Aiming to target a broader spectrum of tumors, we evaluated the bis-iodo-substituted somatostatin analog ST8950 ((4-amino-3-iodo)-d-Phe-c[Cys-(3-iodo)-Tyr-d-Trp-Lys-Val-Cys]-Thr-NH(2)), having subnanomol…
Receptor AND Ligand AND cancer	SSTR2_SST	32825939	Pathol Res Pract	2020 Sep	Investigation of somatostatin receptor profile of neuroendocrine carcinomas of the breast.	Carcinomas of the breast with neuroendocrine features are rare primary neoplasms positive for neuroendocrine markers. According to the WHO classification of tumours of the breast they are divided into three morphologically distinct categories. They comprise neuroendocrine tumour (NET), neuroendocrine carcinoma (NEC) and carcinoma with neuroendocrine differentiation (NED). The purpose of this stud…
Receptor AND Ligand AND cancer	SSTR2_SST	31898311	J Endocrinol Invest	2020 Jun	Is Somatostatin Receptor and Dopamine Receptor profiling useful in the management of silent somatotroph tumors?	Silent somatotroph tumors (sSTs) are pituitary neuroendocrine tumors (PitNETs) which do not give rise to the clinical syndrome of acromegaly. Differently to their functioning counterparts, the adjuvant medical treatment with somatostatin analogues (SSAs) or dopamine receptors agonists (DAs) has been scarcely addressed in these tumors. As preliminary results of an ongoing research on silencing mec…
Receptor AND Ligand AND cancer	SSTR2_SST	33297556	Molecules	2020 Dec 7	Expression of Somatostatin Receptor Subtypes (SSTR-1-SSTR-5) in Pediatric Hematological and Oncological Disorders.	Hematological and oncological disorders represent leading causes of childhood mortality. Neuropeptide somatostatin (SST) has been previously demonstrated in various pediatric tumors, but limited information exists on the expression and characteristics of SST receptors (SSTR) in hematological and oncological disorders of children. We aimed to investigate the expression of mRNA for SSTR subtypes (S…
Receptor AND Ligand AND cancer	SSTR2_SST	32591776	Endocrinology	2020 Aug 1	TBR-760, a Dopamine-Somatostatin Compound, Arrests Growth of Aggressive Nonfunctioning Pituitary Adenomas in Mice.	TBR-760 (formerly BIM-23A760) is a chimeric dopamine (DA)-somatostatin (SST) compound with potent agonist activity at both DA type 2 (D2R) and SST type 2 (SSTR2) receptors. Studies have shown that chimeric DA-SST compounds are more efficacious than individual DA and/or SST analogues, either alone or combined, in inhibiting secretion from primary cultures of human somatotroph and lactotroph tumor …
Receptor AND Ligand AND cancer	SSTR2_SST	32416325	Clin Neurol Neurosurg	2020 Aug	Somatostatin receptor profile in pituitary thyrotroph adenomas.	OBJECTIVES: Thyrotroph adenomas are the most infrequent adenohypophysial tumors. Somatostatin (SST) inhibits hormone secretion and suppresses cell proliferation. SST receptors (sstr) belong to a family of 5 types of G-coupled membrane proteins, which show high binding affinity to SST. Currently, SST analogs used to treat pituitary adenomas, have a preferential binding activity to sstr2 and sstr5.…
Receptor AND Ligand AND cancer	SSTR2_SST	31211595	J Comput Biol	2019 Nov	Comprehensive Analysis of Core Genes and Potential Mechanisms in Rectal Cancer.	Rectal cancer is a common type of colorectal cancer with high mortality and morbidity. The objective of this study was to identify gene signatures and uncover the potential mechanisms during rectal cancer samples. The gene expression profiles of GSE87211 data set were downloaded from GEO (Gene Expression Omnibus) database. The GSE87211 data set contained 2363 samples, including 203 rectal cancer …
Receptor AND Ligand AND cancer	SSTR2_SST	31123943	EJNMMI Res	2019 May 23	Instant kit preparation of (68)Ga-radiopharmaceuticals via the hybrid chelator DATA: clinical translation of [(68)Ga]Ga-DATA-TOC.	PURPOSE: The widespread use of (68)Ga for positron emission tomography (PET) relies on the development of radiopharmaceutical precursors that can be radiolabelled and dispensed in a simple, quick, and convenient manner. The DATA (6-amino-1,4-diazapine-triacetate) scaffold represents a novel hybrid chelator architecture possessing both cyclic and acyclic character that may allow for facile access …
Receptor AND Ligand AND cancer	SSTR2_SST	30691608	J Comp Pathol	2019 Jan	Somatostatin Receptor 2 Expression in Canine Meningioma.	The neuropeptide somatostatin (SST) plays an important regulatory role in the proliferation of normal and neoplastic cells. Five subtypes of somatostatin receptors (SSTRs), SSTR1-SSTR5, have been identified in human tumours. The SSTR2 subtype is identified most commonly in meningiomas. Long half-life SST analogues are now recommended for the systemic treatment of unresectable or radiation-refract…
Receptor AND Ligand AND cancer	SSTR2_SST	30718563	Sci Rep	2019 Feb 4	Clinical significance of filamin A in patients with acromegaly and its association with somatostatin and dopamine receptor profiles.	Filamin-A (FLNA) plays a crucial role in somatostatin receptor (sst) subtype-2 signaling in somatotropinomas. Our objective was to investigate the in vivo association between FLNA and sst2 expression, sst5 expression, dopamine receptor subtype-2 (D2) expression, somatostatin receptor ligand (SRL) responsiveness and tumor invasiveness in somatotropinomas. Quantitative real-time PCR was used to eva…
Receptor AND Ligand AND cancer	SSTR2_SST	30594453	Bioorg Med Chem	2019 Feb 1	Synthesis and evaluation of Re/(99m)Tc(I) complexes bearing a somatostatin receptor-targeting antagonist and labeled via a novel [N,S,O] clickable bifunctional chelating agent.	The somatostatin receptor subtype 2 (SSTR2) is often highly expressed on neuroendocrine tumors (NETs), making it a popular in vivo target for diagnostic and therapeutic approaches aimed toward management of NETs. In this work, an antagonist peptide (sst(2)-ANT) with high affinity for SSTR2 was modified at the N-terminus with a novel [N,S,O] bifunctional chelator (2) designed for tridentate chelat…
Receptor AND Ligand AND cancer	SSTR2_SST	30261745	Exp Biol Med (Maywood)	2018 Sep	The expression of somatostatin receptor 2 decreases during cyst growth in mice with polycystic kidney disease.	Somatostatin (SST) analogs have been shown to halt cyst growth and progression of autosomal dominant polycystic kidney disease by several clinical trials. However, two studies suggest that the effect of the SST analog octreotide on kidney growth during the first year of treatment is reduced in the subsequent follow-ups and the kidney enlargement resumes. This biphasic change in kidney growth duri…
Receptor AND Ligand AND cancer	SSTR2_SST	29700299	Cell Death Dis	2018 May 1	Epigenetic reprogramming using 5-azacytidine promotes an anti-cancer response in pancreatic adenocarcinoma cells.	Curative management of pancreatic adenocarcinoma is limited because this malignancy remains resistant to most chemotherapeutic drugs. Strategies that reverse epigenetic alterations offer a unique opportunity for cancer cell reprogramming, which is valuable for development of new treatments. The aim of this work was to reprogram pancreatic ductal adenocarcinoma (PDAC) cells toward a less aggressiv…
Receptor AND Ligand AND cancer	SSTR2_SST	29422331	Bioorg Med Chem	2018 Mar 1	Evaluation of astatine-211-labeled octreotide as a potential radiotherapeutic agent for NSCLC treatment.	Octreotide is a somatostatin (SST) analogue currently used in the treatment of neuroendocrine tumors (NETs) with high binding affinity for the somatostatin receptor-2 (SSTR2) that is also overexpressed in non-small cell lung cancer cell (NSCLC). Alpha-particle-emitting astatine-211 ((211)At) is a promising radionuclide with appropriate physical and chemical properties for use in targeted anticanc…
Receptor AND Ligand AND cancer	SSTR2_SST	29949880	Molecules	2018 Jun 26	Somatostatin Receptors as Molecular Targets in Human Uveal Melanoma.	Uveal melanoma (UM) is the most common primary intraocular malignancy in adults, with an incidence of 4(-)5 cases per million. The prognosis of UM is very poor. In the present study, our aim was to investigate the expression of mRNA and protein for somatostatin receptor types-1, -2, -3, -4, -5 (SSTR-1(-)5) in human UM tissue samples and in OCM-1 and OCM-3 human UM cell lines by qRT-PCR, western b…
Receptor AND Ligand AND cancer	SSTR2_SST	29344302	Theranostics	2018	Evans Blue Attachment Enhances Somatostatin Receptor Subtype-2 Imaging and Radiotherapy.	Purpose: Radionuclide therapy directed against tumors that express somatostatin receptors (SSTRs) has proven effective for the treatment of advanced, low- to intermediate-grade neuroendocrine tumors in the clinic. In clinical usage, somatostatin peptide-based analogs, labeled with therapeutic radionuclides, provide an overall response rate of about 30%, despite the high cumulative activity inject…
Receptor AND Ligand AND cancer	SSTR2_SST	29511449	Am J Transl Res	2018	HDAC inhibitors suppressed small cell lung cancer cell growth and enhanced the suppressive effects of receptor-targeting cytotoxins via upregulating somatostatin receptor II.	Small cell lung cancer (SCLC) is a malignant human cancer and patients have very limited benefit from traditional anticancer treatments, with a poor five-year survival rate being 10% less. In present study, we observed that Notch signalling activation induced SCLC cell growth suppression via overexpressing Notch active fragments (ICN1, ICN2, ICN3 and ICN4), implying its tumor suppressive role. Th…
Receptor AND Ligand AND cancer	SSTR2_SST	28025102	Cancer Lett	2017 Mar 1	Somatostatin receptor targeted liposomes with Diacerein inhibit IL-6 for breast cancer therapy.	Selective targeting to the tumor niche remains a major challenge in successful cancer therapy. Somatostatin receptor 2 (SSTR2) is overexpressed in breast cancer cells thus making this receptor an attractive target for selective guidance of ligand-conjugated drug liposomes to the tumor site. In this study, a synthetic somatostatin analogue (SST) was used as SSTR2 targeting agent and Diacerein was …
Receptor AND Ligand AND cancer	SSTR2_SST	28397723	Chin Med J (Engl)	2017 Apr 20	Short-term Preoperative Octreotide for Thyrotropin-secreting Pituitary Adenoma.	BACKGROUND: Thyrotropin-secreting pituitary adenomas (TSHomas) are a rare cause of hyperthyroidism. Somatostatin (SST) analogs work by interacting with somatostatin receptors (SSTRs). This study aimed to evaluate short-term preoperative octreotide (OCT) use in TSHoma patients and to investigate SSTR2 and SSTR5 expression and observe structural changes in tumor tissue. METHODS: We reviewed records…
Receptor AND Ligand AND cancer	SSTR2_SST	27587848	J Endocrinol	2016 Nov	Octreotide and pasireotide (dis)similarly inhibit pituitary tumor cells in vitro.	Somatostatin analogs (SSA) are the mainstay of pharmacological treatment for pituitary adenomas. However, some patients escape from therapy with octreotide, a somatostatin receptor 2 (sst2)-preferring SSA, and pasireotide, a novel multi-sst-preferring SSA, may help to overcome this problem. It has been proposed that correspondence between sst1-sst5 expression pattern and SSA-binding profile could…
Receptor AND Ligand AND cancer	SSTR2_SST	26951062	Curr Drug Targets	2016	Somatostatin and its Analogs.	Somatostatin (SST) is a cyclic hormone-release inhibitory peptide that has high binding affinity to all of its five SST receptors (SSTRs). SST negatively regulates cell proliferation and the release of multiple hormones via activation of its cognate receptors. A variety of SST analogs, some with high affinity and selectivity of receptor subtypes, have been synthesized and developed. Certain long-…
Receptor AND Ligand AND cancer	SSTR2_SST	26211366	J Drug Target	2016	Valproic acid induces NET cell growth arrest and enhances tumor suppression of the receptor-targeted peptide-drug conjugate via activating somatostatin receptor type II.	BACKGROUND: Human pancreatic carcinoids, a type of neuroendocrine tumors, are asymptomatic and difficult to diagnose, with the effects of traditional anti-cancer therapies being limited. The histone deacetylase (HDAC) inhibitor valproic acid (VPA) was evaluated for its effects alone and in combination with receptor-targeting peptide-drug conjugate via increasing drug internalization. MATERIALS AN…
Receptor AND Ligand AND cancer	SSTR2_SST	26058565	Biopolymers	2015 Nov	Synthesis, drug release, and biological evaluation of new anticancer drug-bioconjugates containing somatostatin backbone cyclic analog as a targeting moiety.	Peptide conjugates containing somatostatin (SST) cyclic analogs as a targeting moiety are able to deliver chemotherapeutic agents specifically to cancer cells expressing SST receptors (SSTRs), and hence increasing their local efficacy while limiting the peripheral toxicity. Here, we report on the synthesis and biochemical characterization of new SSTR-specific anticancer peptide conjugates, with d…
Receptor AND Ligand AND cancer	SSTR2_SST	25726025	Environ Health Prev Med	2015 May	The effect of co-administration of Lawsonia inermis extract and octreotide on experimental hepatocellular carcinoma.	OBJECTIVES: To investigate the effect of Lawsonia inermis total methanolic extract (LIE) and octreotide (OC) on hepatocellular carcinoma (HCC) progression, depending on somatostatin receptor 2 (SSTR-2) and Alfa fetoprotein (AFP) perturbations. METHODS: Sixty albino mice, divided into five groups (12/each); all except control were injected with single diethyl nitrosamine (DENA) dose of 90 mg/kg bo…
Receptor AND Ligand AND cancer	SSTR2_SST	26126910	Curr Top Med Chem	2015	Lanreotide and its Potential Applications in Polycystic Kidney and Liver Diseases.	Multiple Galphai protein-coupled somatostatin receptors (SSTRs) are expressed in human kidney and liver tissues. Also, aberrant cAMP signaling has been shown to play a critical role in cysto-genesis and enlargement of the human kidney and liver. Thus, somatostatin (SST) analogs become potential and promising alternatives in treating human polycystic kidney disease (PKD) and polycystic liver disea…
Receptor AND Ligand AND cancer	SSTR2_SST	25879040	Biomed Res Int	2015	Somatostatin receptor based imaging and radionuclide therapy.	Somatostatin (SST) receptors (SSTRs) belong to the typical 7-transmembrane domain family of G-protein-coupled receptors. Five distinct subtypes (termed SSTR1-5) have been identified, with SSTR2 showing the highest affinity for natural SST and synthetic SST analogs. Most neuroendocrine tumors (NETs) have high expression levels of SSTRs, which opens the possibility for tumor imaging and therapy wit…
Receptor AND Ligand AND cancer	SSTR2_SST	26366213	J Cancer	2015	The Histone Deacetylase Inhibitor Vaproic Acid Induces Cell Growth Arrest in Hepatocellular Carcinoma Cells via Suppressing Notch Signaling.	Hepatocellular carcinoma (HCC) is a type of malignant cancer. Notch signaling is aberrantly expressed in HCC tissues with more evidence showing that this signaling plays a critical role in HCCs. In the present study, we investigate the effects of the anti-convulsant drug valproic acid (VPA) in HCC cells and its involvement in modulating Notch signaling. We found that VPA, acting as a histone deac…
Receptor AND Ligand AND cancer	SSTR2_SST	24647046	J Mol Endocrinol	2014 Jun	Somatostatin receptor ligands and resistance to treatment in pituitary adenomas.	Somatostatin (SST), an inhibitory polypeptide with two biologically active forms SST14 and SST28, inhibits GH, prolactin (PRL), TSH, and ACTH secretion in the anterior pituitary gland. SST also has an antiproliferative effect inducing cell cycle arrest and apoptosis. Such actions are mediated through five G-protein-coupled somatostatin receptors (SSTR): SSTR1-SSTR5. In GH-secreting adenomas, SSTR…
Receptor AND Ligand AND cancer	SSTR2_SST	24999450	Meta Gene	2014 Dec 1	Variants in motilin, somatostatin and their receptor genes and risk of biliary tract cancers and stones in Shanghai, China.	Altered motility of the gallbladder can result in gallstone and cholecystitis, which are important risk factor for biliary tract cancer. Motilin (MLN) and somatostatin (SST) are known important modulators of gallbladder motility. To determine whether genetic variants in motilin, somatostatin, and their receptor genes are associated with the risk of biliary tract cancers and stones, nine tag-SNPs …
Receptor AND Ligand AND cancer	SSTR2_SST	23672766	Int J Exp Pathol	2013 Jun	Somatostatin receptor expression in thyroid disease.	Somatostatin analogues are commercially available and used for the management of acromegaly and neuroendocrine tumours, but the expression of the receptors as a target in thyroid disease has not been explored. To assess somatostatin (SST) and somatostatin receptor (SSTR1-5) expression in both normal and thyroid disorders, as a potential target for somatostatin analogue therapy, 67 thyroid tissue …
Receptor AND Ligand AND cancer	SSTR2_SST	22990129	Anticancer Drugs	2013 Feb	Differential molecular mechanism of docetaxel-octreotide combined treatment according to the docetaxel-resistance status in PC3 prostate cancer cells.	To examine the effect and the molecular mechanisms of the combined treatment of the somatostatin (SST) analogue octreotide with docetaxel: analysis of proliferation, apoptosis and migration in the human prostate cancer cell line PC3, either sensitive (PC3wt) or made resistant to docetaxel (PC3R). We examined the effect of the two drugs individually or in combination on cell proliferation and migr…
Receptor AND Ligand AND cancer	SSTR2_SST	24081741	J Clin Endocrinol Metab	2013 Dec	Preoperative normalization of cortisol levels in Cushing's disease after medical treatment: consequences for somatostatin and dopamine receptor subtype expression and in vitro response to somatostatin analogs and dopamine agonists.	CONTEXT: Corticotroph pituitary adenomas often highly express the dopamine 2 receptor (D(2)R) and somatostatin receptor subtype 5 (sst(5)). The sst(2) expression is relatively low, likely resulting from downregulating effects of high cortisol levels. This may explain why the sst(2)-preferring somatostatin analog octreotide, compared with the multi-receptor-targeting somatostatin analog pasireotid…
Receptor AND Ligand AND cancer	SSTR2_SST	23677175	Childs Nerv Syst	2013 Aug	Somatostatin receptor subtype 2 (sst(2)) is a potential prognostic marker and a therapeutic target in medulloblastoma.	INTRODUCTION: Neuroectodermal tumors in general demonstrate high and dense expression of the somatostatin receptor subtype 2 (sst(2)). It controls proliferation of both normal and neoplastic cells. sst(2) has thus been suggested as a therapeutic target and prognostic marker for certain malignancies. METHODS: To assess global expression patterns of sst 2 mRNA, we evaluated normal (n = 353) and tum…
Receptor AND Ligand AND cancer	SSTR2_SST	23435724	Arch Gynecol Obstet	2013 Aug	Valproic acid suppresses cervical cancer tumor progression possibly via activating Notch1 signaling and enhances receptor-targeted cancer chemotherapeutic via activating somatostatin receptor type II.	PURPOSE: We investigated the effects of the anti-epilepsy drug valproic acid (VPA) alone and in combination in treating cervical cancer. METHODS: VPA was investigated for its effects on cervical cancer Hela cell proliferation and tumor growth via in vitro and in vivo assays. RESULTS: VPA induce cell growth suppression and cell cycle arrest, with an increase of Notch1 that acts as a tumor suppress…
Receptor AND Ligand AND cancer	SSTR2_SST	22291092	Oncologist	2012	Notch1-mediated tumor suppression in cervical cancer with the involvement of SST signaling and its application in enhanced SSTR-targeted therapeutics.	The role of Notch signaling in cervical cancer is seemingly controversial. To confirm the function of Notch signaling in this type of cancer, we established a stable Notch1-activated cervical cancer HeLa cell line. We found that Notch1 activation resulted in apoptosis, cell cycle arrest, and tumor suppression. At the molecular level, we found that a variety of genes associated with cyclic AMP, G …
Receptor AND Ligand AND cancer	SSTR2_SST	22158494	Tumori	2011 Sep-Oct	Detection of somatostatin receptor subtypes 2 and 5 by somatostatin receptor scintigraphy and immunohistochemistry: clinical implications in the diagnostic and therapeutic management of gastroenteropancreatic neuroendocrine tumors.	AIMS AND BACKGROUND: Somatostatin receptor scintigraphy (SRS) is the standard method for the detection of somatostatin receptors (SSTRs). It is commonly used in gastroenteropancreatic neuroendocrine tumor (GEP-NET) staging, and represents the criterion of choice for treatment with somatostatin (SST) analogs. Immunohistochemistry (IHC) was reported as a reliable method for the detection of SSTRs w…
Receptor AND Ligand AND cancer	SSTR2_SST	21034425	Curr Drug Deliv	2011 Jan	Somatostatin receptor-targeted anti-cancer therapy.	Somatostatin receptors (SSTRs), especially SSTR subtype 2, are found expressed at relatively higher levels in many tumor cells and in tumoral blood vessels relative to normal tissues. This creates an opportunity for developing various cytotoxic SST conjugates that selectively target SSTR2-specific sites. Accordingly, some potent chemotherapeutic agents such as camptothecin (CPT), methotrexate (MT…
Receptor AND Ligand AND cancer	SSTR2_SST	22219148	Nucl Med Rev Cent East Eur	2011	Comparison of receptor affinity of natSc-DOTA-TATE versus natGa-DOTA-TATE.	BACKGROUND: 44Sc as a positron emitter can be an interesting alternative to 68Ga (T(1/2)=67.71 min) due to its longer half-life (T(1/2)=3.97 h). Moreover, the b-emitter 47Sc can be used for therapy when attached to the same biomolecule vectors. DOTA as a chelating agent has been proven suitable for the radiolabelling of peptides recognising tumour cell receptors in vivo with M3+ radiometals. DOTA…
Receptor AND Ligand AND cancer	SSTR2_SST	20531241	Pancreas	2010 Nov	GPCR somatostatin receptor extracellular loop 2 is a key ectodomain for making subtype-selective antibodies with agonist-like activities in the pancreatic neuroendocrine tumor BON cell line.	OBJECTIVES: The extracellular loop 2 (ECL2) ectodomain of the G protein-coupled receptor class A is thought to function like an inactivation "lid." We created polyclonal somatostatin receptor ECL2 (anti-SSTR ECL2) antibodies to target this lid and to examine if these antibodies can selectively activate the SSTR. METHODS: Western blots and live-cell immunofluorescence microscopy determined anti-SS…
Receptor AND Ligand AND cancer	SSTR2_SST	19443580	J Nucl Med	2009 Jun	Highly efficient in vivo agonist-induced internalization of sst2 receptors in somatostatin target tissues.	The successful peptide receptor imaging of tumors, as exemplified for somatostatin receptors, is based on the overexpression of peptide receptors in selected tumors and the high-affinity binding to these tumors of agonist radioligands that are subsequently internalized into the tumor cells in which they accumulate. Although in vitro studies have shown ample evidence that the ligand-receptor compl…
Receptor AND Ligand AND cancer	SSTR2_SST	19575008	Acta Pharmacol Sin	2009 Jul	The antiproliferative effects of somatostatin receptor subtype 2 in breast cancer cells.	AIM: Somatostatin receptor subtype 2 (SSTR2) is the principal mediator of somatostatin's (SST) antiproliferative effects on normal and cancer cells. Therefore, we investigated whether the enhanced expression of SSTR2 could inhibit the proliferation of tumor cells, and, if so, the mechanisms that might be involved. METHODS: SSTR2 expression levels were determined by qRT-PCR in several tumor cell l…
Receptor AND Ligand AND cancer	SSTR2_SST	19148511	Oncol Rep	2009 Feb	Somatostatin analogues inhibit cancer cell proliferation in an SSTR2-dependent manner via both cytostatic and cytotoxic pathways.	Somatostatin receptors (SSTRs) are inhibitory G-protein coupled receptors that are ubiquitously expressed in normal and cancer cells. Somatostatins (SST) are the natural ligands for SSTRs and act as inhibitory regulators of hormone secretion and proliferation. Octreotide and RC-160 (vapreotide) are two well tolerated SSTR2/SSTR5 selective somatostatin analogues (SSA) that have been used in the tr…
Receptor AND Ligand AND cancer	SSTR2_SST	18682975	Graefes Arch Clin Exp Ophthalmol	2008 Nov	Expression of the SST receptor 2 in uveal melanoma is not a prognostic marker.	INTRODUCTION: Uveal melanoma (UM) cells and neurohormone-producing cells both originate from the neural crest. Somatostatin receptors subtype 2 (SSTR2) are over-expressed in several tumors, often from neuroendocrine origin, and synthetic antagonists like octreotide and octreotate are being used as diagnostic or therapeutic agents. We investigated the SSTR2 expression in UM, and determined whether…
Receptor AND Ligand AND cancer	SSTR2_SST	18426817	Eur J Endocrinol	2008 May	Somatostatinergic ligands in dopamine-sensitive and -resistant prolactinomas.	OBJECTIVE: Ten percent of patients with prolactinoma fail to respond with normalization of prolactin (PRL) and tumor shrinkage under dopamine agonist (DA) therapy. The resistance to treatment is linked to a loss of dopamine receptor 2 (D2DR). Prolactinomas express somatostatin (SST) receptor subtypes, SSTR1, 2, and 5. The aim of this study was to determine whether different SST compounds could ov…
Receptor AND Ligand AND cancer	SSTR2_SST	17912524	Eur J Nucl Med Mol Imaging	2008 Feb	PET/CT with Gluc-Lys-([(18)F]FP)-TOCA: correlation between uptake, size and arterial perfusion in somatostatin receptor positive lesions.	PURPOSE: Somatostatin receptor (sstr) positive tumours vary widely in uptake of radiolabelled somatostatin (sst) analogues. This study determinates variability in lesion uptake of the glycosylated sst analogon N(alpha)-(1-deoxy-D-fructosyl)-N(epsilon)-(2-[(18)F]fluoropropionyl)-Lys(0)-Tyr(3)-octreotate (Gluc-Lys([(18)F]FP)-TOCA) and correlates it with lesion size and arterial perfusion as measure…
Receptor AND Ligand AND cancer	SSTR2_SST	21892324	Clin Med Oncol	2008	Targeted chemotherapy using a cytotoxic somatostatin conjugate to inhibit tumor growth and metastasis in nude mice.	The major problems of traditional chemotherapy are non-selectivity and non-specificity, resulting in severe toxic side effects. Peptides are a new-generation of drug-delivery vector to increase efficacy of this therapy and avoid the resulting damage. The cytotoxic somatostatin (SST) conjugate JF-10-81 was developed by coupling camptothecin (CPT) to the N-terminus of a SST analog (JF-07-69) using …
Receptor AND Ligand AND cancer	SSTR2_SST	16606630	Carcinogenesis	2006 Sep	Polymorphisms in genes involved in GH1 release and their association with breast cancer risk.	The regulation of growth hormone 1 (GH1) and insulin-like-growth factor-1 (IGF-1) release is under the influence of three pituitary hormones [growth hormone releasing hormone (GHRH), ghrelin (GHRL) and somatostatin (SST)], which act in an autocrine/paracrine fashion in the breast. By binding to their respective receptors, they control cell proliferation, differentiation and apoptosis in a GH1/IGF…
Receptor AND Ligand AND cancer	SSTR2_SST	16601281	Endocr Relat Cancer	2006 Mar	Characterization of the functional and growth properties of long-term cell cultures established from a human somatostatinoma.	In somatostatinoma, a rare malignant somatostatin (SST)-secreting neoplasia, tumour regression is rarely observed, implying the need for novel antiproliferative strategies. Here, we characterized a long-term culture (SST-secreting cancer (SS-C cells)) established from a human somatostatinoma. High concentrations of SST and chromogranin A were released by SS-C cells and SST release was stimulated …
Receptor AND Ligand AND cancer	SSTR2_SST	16601280	Endocr Relat Cancer	2006 Mar	Somatostatin receptor subtype 5 (SSTR5) mRNA expression is related to histopathological features of cell proliferation in insulinomas.	Insulinomas are rare endocrine neoplasias that constitute the most frequent islet cell tumours. Somatostatin (SST) analogs are tentatively used to inhibit insulin secretion and control tumour growth in patients with local invasion or inoperative metastasis, but variable responses have been reported. Data regarding somatostatin receptor (SSTR) subtypes expression in insulinomas are conflicting. In…
Receptor AND Ligand AND cancer	SSTR2_SST	16537680	J Clin Endocrinol Metab	2006 Jun	The functional characterization of normal and neoplastic human enterochromaffin cells.	CONTEXT: Neuroendocrine regulation of small intestinal (SI) function is poorly understood because pure neuroendocrine cells are unavailable, whereas the biological basis of SI carcinoid tumors is unknown because neoplastic human enterochromaffin (EC) cells are unavailable. OBJECTIVE: The objective of this study was to define the secretory regulation and transcriptome of naive and neoplastic SI ne…
Receptor AND Ligand AND cancer	SSTR2_SST	16214911	Cancer Epidemiol Biomarkers Prev	2005 Oct	Genetic variation in the growth hormone synthesis pathway in relation to circulating insulin-like growth factor-I, insulin-like growth factor binding protein-3, and breast cancer risk: results from the European prospective investigation into cancer and nutrition study.	Insulin-like growth factor-I (IGF-I) stimulates cell proliferation and can enhance the development of tumors in different organs. Epidemiologic studies have shown that an elevated level of circulating IGF-I is associated to increased risk of breast cancer as well as other cancers. Genetic variants affecting the release or biological action of growth hormone (GH), the main stimulator of IGF-I prod…
Receptor AND Ligand AND cancer	SSTR2_SST	16018813	J Carcinog	2005 Jul 14	Differential regulation of somatostatin receptors 1 and 2 mRNA and protein expression by tamoxifen and estradiol in breast cancer cells.	Somatostatin (SST) inhibition of hormone hypersecretion from tumors is mediated by somatostatin receptors (SSTRs). SSTRs also play an important role in controlling tumor growth through specific antiproliferative actions. These receptors are well expressed in numerous normal and tumor tissues and are susceptible to regulation by a variety of factors. Estradiol, a potent trophic and mitogenic hormo…
Receptor AND Ligand AND cancer	SSTR2_SST	15388796	Mol Endocrinol	2005 Jan	Somatostatin receptor subtype-dependent regulation of nitric oxide release: involvement of different intracellular pathways.	We reported previously that, in addition to direct effects, somatostatin (SST) affects tumor growth inhibiting the tumoral neoangiogenesis, via an interference with NO synthesis. Here, we analyzed the effects of SST on nitric oxide (NO) production induced by different agonists [basic fibroblast growth factor (bFGF), insulin, cholecystokinin (CCK)] and the intracellular signaling involved, using C…
Receptor AND Ligand AND cancer	SSTR2_SST	15015781	J Neurooncol	2004 Jan	Expression of somatostatin receptor mRNA in human meningiomas and their implication in in vitro antiproliferative activity.	Somatostatin receptors (SSTRs) have been detected in many normal and malignant tissues. This wide expression has been used for diagnostic, prognostic and therapeutic purposes. Five SSTR subtypes (SSTR 1-5) have been identified whose activation is responsible for the signal transduction through many different intracellular pathways. In the present study the expression of SSTR mRNA was determined b…
Receptor AND Ligand AND cancer	SSTR2_SST	12967930	Br J Pharmacol	2003 Sep	Tyr-c[D-Orn-Tyr(Bzl)-Pro-Gly]: a novel antiproliferative acting somatostatin receptor agonist with mu-opioid receptor-sensitizing properties.	(1) Here, we introduce a beta-casomorphin-5-derived cyclic pentapeptide, cCD-2 (Tyr-cyclo[d-Orn-Tyr(Bzl)-Pro-Gly]), which inhibits the cell growth of a variety of human cancer cell lines. (2) This opioid-derived peptide possesses only low affinity for mu-receptors, but enhances the agonist binding to mu-receptors in vitro and potentiates the analgesic effect of morphin in vivo. The molecular mech…
Receptor AND Ligand AND cancer	SSTR2_SST	12009943	Bioconjug Chem	2002 May-Jun	NODAGATOC, a new chelator-coupled somatostatin analogue labeled with [67/68Ga] and [111In] for SPECT, PET, and targeted therapeutic applications of somatostatin receptor (hsst2) expressing tumors.	A monoreactive NOTA (1,4,7-triazacyclononane-1,4,7-triacetic acid) derived prochelator (1-(1-carboxy-3-carbo-tert-butoxypropyl)-4,7-(carbo-tert-butoxymethyl)-1,4,7-triazacyclononane (NODAGA(tBu)(3))) was synthesized in five steps with an overall yield of 21%. It is useful for the coupling to the N-terminus of peptides on solid phase and in solution; it was coupled to [Tyr3]-octreotide (TOC) on so…
Receptor AND Ligand AND cancer	SSTR2_SST	11965602	Semin Nucl Med	2002 Apr	Radiolabeled peptides in diagnosis and tumor imaging: clinical overview.	The authors briefly review radiopeptides currently approved for use in the United States. They present a short review of the peptide somatostatin's actions and also note the five somatostatin receptors (SSTRs) to which the peptide and its synthetic analogs octreotide, lanreotide, and vapreotide bind. The many conditions besides neuroendocrine tumors having SSTRs are listed. Labeled octreotide and…
Receptor AND Ligand AND cancer	SSTR2_SST	11007977	FEBS Lett	2000 Sep 22	Selective stimulation of somatostatin receptor subtypes: differential effects on Ras/MAP kinase pathway and cell proliferation in human neuroblastoma cells.	In previous studies we have showed that somatostatin (SST) inhibits cell division, mitogen-activated protein (MAP) kinase and Ras activity in the human neuroblastoma cell line SY5Y. In the present study, we have assessed the role of a series of SST analogs, three of which were selective for SSTR1, SSTR2 or SSTR5, in these cellular events. All the analogs inhibited forskolin-induced cAMP accumulat…
Receptor AND Ligand AND cancer	SSTR2_SST	10811995	Int J Oncol	2000 Jun	Treatment of hepatocellular cancer with the long acting somatostatin analog lanreotide in vitro and in vivo.	Based on the fact that somatostatin (SST) analogs have given promising results for treatment of hepatocellular cancer, we performed both in vitro and in vivo investigations to define the role of a depot formulation of the long acting SST-analog lanreotide (LAN). A decrease of cells in the S-phase as compared to controls (p<0.03) followed by a significant, dose-dependent induction of apoptosis cou…
Receptor AND Ligand AND cancer	SSTR2_SST	10902809	J Clin Endocrinol Metab	2000 Jul	High expression of somatostatin receptors and messenger ribonucleic acid for its receptor subtypes in organ-confined and locally advanced human prostate cancers.	To evaluate the potential application of somatostatin (SST) analogs as an adjuvant treatment for prostate cancer, we characterized the binding sites for SST octapeptide analogs on prostate cancers in patients treated with radical prostatectomy. The affinity and density of binding sites for SST analog RC-160 on 80 surgical specimens of prostate cancers were determined by ligand competition assays.…
Receptor AND Ligand AND cancer	SSTR2_SST	10027326	Br J Cancer	1999 Feb	Treatment of advanced pancreatic cancer with the long-acting somatostatin analogue lanreotide: in vitro and in vivo results.	Fourteen patients with metastatic pancreatic adenocarcinoma were treated with the long-acting somatostatin (SST) analogue lanreotide. No objective response was obtained, and the median survival was 4 months (range 1.8-7 months). Pancreatic cancer could not be visualized by means of SST-receptor (R) scintigraphy in our patients. In vitro data also demonstrated absence of SSTR2 expression, suggesti…
Receptor AND Ligand AND cancer	SSTR2_SST	10213505	Cancer Res	1999 Apr 15	Inhibition of PC-3 human androgen-independent prostate cancer and its metastases by cytotoxic somatostatin analogue AN-238.	We evaluated whether AN-238, the cytotoxic analogue of somatostatin (SST) consisting of the radical 2-pyrrolinodoxorubicin (AN-201) linked covalently to the SST octapeptide carrier RC-121 (D-Phe-Cys-Tyr-D-Trp-Lys-Val-Cys-Thr-NH2), could be used for targeting human primary and metastatic prostate carcinomas that express SST receptors (SSTRs). The antitumor activity and toxicity of AN-238 and its c…
Receptor AND Ligand AND cancer	SSTR2_SST	9751625	Cancer Res	1998 Sep 15	Targeted cytotoxic analogue of somatostatin AN-238 inhibits growth of androgen-independent Dunning R-3327-AT-1 prostate cancer in rats at nontoxic doses.	Receptors for somatostatin (SST) that are found on prostate cancers might be used for targeting of chemotherapeutic agents. Thus, doxorubicin derivative 2-pyrrolinodoxorubicin (AN-201) can be linked to SST analogue RC-121 (D-Phe-Cys-Tyr-D-Trp-Lys-Val-Cys-Thr-NH2) to form targeted cytotoxic SST analogue AN-238. In this study, we evaluated the effects of AN-238 on the growth of SST receptor (SSTR)-…
Receptor AND Ligand AND cancer	SSTR2_SST	9440032	J Neurooncol	1997 Dec	Somatostatin and somatostatin receptors in the diagnosis and treatment of gliomas.	Somatostatin analogues are in clinical use for the diagnosis and treatment of several oncological indications, namely pituitary adenomas and endocrine gastrointestinal tumors. In addition for a variety of malignancies their potential value is being studied. It has been speculated that somatostatin plays a role in the homeostasis of gliomas, and that gliomas could be susceptible to antiproliferati…
Receptor AND Ligand AND cancer	SSTR2_SST	8734455	Baillieres Clin Endocrinol Metab	1996 Jan	Somatostatin receptors and disease: role of receptor subtypes.	A variety of human neuroendocrine tumours express SSTR. The five recently cloned human SSTR subtypes have a distinct chromosomal localization and pharmacological profile, and a tissue-specific expression pattern which suggests a differential function of SSTR subtypes in different organ systems. Most tumours carrying SSTR may express multiple SSTR subtypes, while the SSTR2 subtype is most predomin…
Receptor AND Ligand AND cancer	SSTR2_SST	7530798	Life Sci	1995	Expression of mRNA for all five human somatostatin receptors (hSSTR1-5) in pituitary tumors.	Expression of mRNA for hSSTR1-5 was determined in secretory (GH, PRL, TSH, ACTH) and nonsecretory pituitary tumors, as well as normal human fetal and adult pituitary by reverse transcriptase (RT) PCR followed by Southern blots. All 5 hSSTR subtype mRNAs were expressed in fetal pituitary, while adult pituitary was positive for 4 subtypes, lacking hSSTR4 mRNA. All 15 tumors analyzed were positive f…
Receptor AND Enzyme AND cancer	CHRM3_CHAT	26071486	Clin Cancer Res	2015 Oct 15	Autocrine Activation of CHRM3 Promotes Prostate Cancer Growth and Castration Resistance via CaM/CaMKK-Mediated Phosphorylation of Akt.	PURPOSE: Although a previous study reported nerve ending-derived acetylcholine promoted prostate cancer invasion and metastasis by regulating the microenvironment of cancer cells, the present study aims to determine whether there is autocrine cholinergic signaling in prostate epithelial cells that promotes prostate cancer growth and castration resistance. EXPERIMENTAL DESIGN: In this study, IHC w…
Receptor AND Enzyme AND cancer	CNR1_FAAH	25533906	J Nutr Biochem	2015 Mar	Extravirgin olive oil up-regulates CB(1) tumor suppressor gene in human colon cancer cells and in rat colon via epigenetic mechanisms.	Extravirgin olive oil (EVOO) represents the typical lipid source of the Mediterranean diet, an eating habit pattern that has been associated with a significant reduction of cancer risk. Diet is the more studied environmental factor in epigenetics, and many evidences suggest dysregulation of epigenetic pathways in cancer. The aim of our study was to investigate the effects of EVOO and its phenolic…
Receptor AND Enzyme AND cancer	CNR1_FAAH	25594062	Oncoscience	2014	Perturbations of the endocannabinoid system in mantle cell lymphoma: correlations to clinical and pathological features.	The cannabinoid receptors are upregulated in many types of cancers, including mantle cell lymphoma (MCL) and have been suggested to constitute novel therapeutic targets. The expression pattern of the key members of the endocannabinoid system was analyzed in a well-characterized MCL patient cohort and correlated to biological features. 107 tumor tissues were analyzed for the mRNA levels of cannabi…
Receptor AND Enzyme AND cancer	CNR1_FAAH	21412772	J Cell Physiol	2012 Jan	Interaction of endocannabinoid system and steroid hormones in the control of colon cancer cell growth.	Increasing evidence suggest the role of the cannabinoid receptors (CBs) in the control of cell survival or death and signaling pathways involved in tumor progression. Cancer cell lines are characterized by a subtle modulation of CB levels which produces a modified responsiveness to specific ligands, but the molecular mechanisms underlying these events are poorly and partially understood. We previ…
Receptor AND Enzyme AND cancer	HTR1A_DDC	22866066	Oncol Lett	2011 Mar	Serotonin synthesis and metabolism-related molecules in a human prostate cancer cell line.	Prostate cancer is one of the most common tumors in males and its incidence is steadily increasing worldwide. Serotonin or 5-hydroxytryptamine (5-HT) is a well-known neurotransmitter that mediates a wide variety of physiological effects. An increase in the number of 5-HT-releasing neuroendocrine (NE) cells has been correlated with tumor progression. However, it is particularly unclear whether rel…
Receptor AND Enzyme AND cancer	DRD2_TH	36972629	Neoplasia	2023 May	Dopamine receptor D2 regulates glioblastoma survival and death through MET and death receptor 4/5.	Recent studies indicate that signaling molecules traditionally associated with central nervous system function play critical roles in cancer. Dopamine receptor signaling is implicated in various cancers including glioblastoma (GBM) and it is a recognized therapeutic target, as evidenced by recent clinical trials with a selective dopamine receptor D2 (DRD2) inhibitor ONC201. Understanding the mole…
Receptor AND Enzyme AND cancer	DRD2_TH	36689171	Endocrine	2023 May	DRD2 expression based on (18)F-fallypride PET/MR predicts the dopamine agonist resistance of prolactinomas: a pilot study.	PURPOSE: The dopamine agonists (DA) have been used widely to treat prolactinomas. However, it is difficult to predict whether the patient will be responsive to DA treatment. METHODS: We aimed to investigate whether the in vivo expression of DRD2 based on (18)F-fallypride PET/MR could predict the therapeutic effect of DA on prolactinomas. Seven patients with prolactinomas completed (18)F-fallyprid…
Receptor AND Enzyme AND cancer	DRD2_TH	36899615	Math Biosci Eng	2023 Jan	Identification of an endoplasmic reticulum stress-related gene signature to predict prognosis and potential drugs of uterine corpus endometrial cancer.	Uterine corpus endometrial cancer (UCEC) is the sixth most common female cancer worldwide, with an increasing incidence. Improving the prognosis of patients living with UCEC is a top priority. Endoplasmic reticulum (ER) stress has been reported to be involved in tumor malignant behaviors and therapy resistance, but its prognostic value in UCEC has been rarely investigated. The present study aimed…
Receptor AND Enzyme AND cancer	DRD2_TH	36123640	BMC Cancer	2022 Sep 19	Clinical and genetic factors associated with self-reported cognitive deficits in women with breast cancer: the "CAGE-Cog" study.	BACKGROUND: Breast cancer patients undergoing chemotherapy treatment are at particular risk of experiencing acute cognitive impairment leading to daily challenges in decision-making and reduced quality of life and functional autonomy. The aim was to assess the relationship between clinical and genetic factors and cognitive function in a sample of patients with breast cancer undergoing chemotherap…
Receptor AND Enzyme AND cancer	DRD2_TH	35643771	Sci Rep	2022 May 28	Data mining analyses for precision medicine in acromegaly: a proof of concept.	Predicting which acromegaly patients could benefit from somatostatin receptor ligands (SRL) is a must for personalized medicine. Although many biomarkers linked to SRL response have been identified, there is no consensus criterion on how to assign this pharmacologic treatment according to biomarker levels. Our aim is to provide better predictive tools for an accurate acromegaly patient stratifica…
Receptor AND Enzyme AND cancer	DRD2_TH	35022321	Clin Cancer Res	2022 May 2	Phase II Study of ONC201 in Neuroendocrine Tumors including Pheochromocytoma-Paraganglioma and Desmoplastic Small Round Cell Tumor.	PURPOSE: Tumor dopamine-like DRD2 receptor expression is higher in pheochromocytoma-paraganglioma (PC-PG) compared with other cancers. ONC201 is a bitopic DRD2 antagonist with preclinical ONC201 activity in desmoplastic small round cell tumor (DSRCT). PATIENTS AND METHODS: Patients (N = 30) with neuroendocrine tumors were treated on this investigator-initiated trial (NCT03034200). ONC201 dose and…
Receptor AND Enzyme AND cancer	DRD2_TH	35731650	J Gen Virol	2022 Jun	A dopamine antagonist, domperidone enhances the replication of an oncolytic adenovirus in human tumour cells.	Oncolytic adenoviruses (OAds) have attracted much attention as novel anticancer agents. Numerous studies have examined the antitumour effects of combinational use of an OAd and anticancer agents; however, few chemical compounds enhancing OAd infection have been reported. In this study, we screened a food and drug administration (FDA)-approved drug library containing 1134 small chemical compounds …
Receptor AND Enzyme AND cancer	DRD2_TH	36382108	Neurooncol Adv	2022 Jan-Dec	Phase I dose escalation and expansion trial of single agent ONC201 in pediatric diffuse midline gliomas following radiotherapy.	BACKGROUND: ONC201, a dopamine receptor D2 (DRD2) antagonist and caseinolytic protease P (ClpP) agonist, has induced durable tumor regressions in adults with recurrent H3 K27M-mutant glioma. We report results from the first phase I pediatric clinical trial of ONC201. METHODS: This open-label, multi-center clinical trial (NCT03416530) of ONC201 for pediatric H3 K27M-mutant diffuse midline glioma (…
Receptor AND Enzyme AND cancer	DRD2_TH	34979978	BMC Cancer	2022 Jan 3	Fatigue in breast cancer patients on chemotherapy: a cross-sectional study exploring clinical, biological, and genetic factors.	BACKGROUND: Cancer-related fatigue (CRF) is one of the most common and distressing complaints reported by cancer patients during chemotherapy considerably impacting all aspects of a patient's life (physical, psychosocial, professional, and socioeconomic). The aim of this study was to assess the severity of cancer-related fatigue in a group of breast cancer patients undergoing chemotherapy and exp…
Receptor AND Enzyme AND cancer	DRD2_TH	34676924	Adv Mater	2022 Jan	Extracellular Matrix in Synthetic Hydrogel-Based Prostate Cancer Organoids Regulate Therapeutic Response to EZH2 and DRD2 Inhibitors.	Following treatment with androgen receptor (AR) pathway inhibitors, approximately 20% of prostate cancer patients progress by shedding their AR-dependence. These tumors undergo epigenetic reprogramming turning castration-resistant prostate cancer adenocarcinoma (CRPC-Adeno) into neuroendocrine prostate cancer (CRPC-NEPC). No targeted therapies are available for CRPC-NEPCs, and there are minimal o…
Receptor AND Enzyme AND cancer	DRD2_TH	35461314	Cell Death Dis	2022 Apr 23	Targeting DRD2 by the antipsychotic drug, penfluridol, retards growth of renal cell carcinoma via inducing stemness inhibition and autophagy-mediated apoptosis.	Renal cell carcinoma (RCC) is one of the most lethal genitourinary malignancies with poor prognoses, since it is largely resistant to chemotherapy, radiotherapy, and targeted therapy. The persistence of cancer stem cells (CSCs) is the major cause of treatment failure with RCC. Recent evidence showed that dopamine receptor D2 (DRD2)-targeting antipsychotic drugs such as penfluridol exert oncostati…
Receptor AND Enzyme AND cancer	DRD2_TH	35721701	Front Endocrinol (Lausanne)	2022	DRD2 Agonist Cabergoline Abolished the Escape Mechanism Induced by mTOR Inhibitor Everolimus in Tumoral Pituitary Cells.	The mammalian target of rapamycin (mTOR) inhibitor everolimus has been shown to display antiproliferative effects on a wide spectrum of tumors. In vitro studies demonstrated that everolimus inhibited pituitary neuroendocrine tumor (PitNET) cell growth in a subset of patients. Sensitivity to everolimus is reduced by an escape mechanism that increases AKT phosphorylation (p-AKT), leading to pro-sur…
Receptor AND Enzyme AND cancer	DRD2_TH	34194011	Nat Rev Endocrinol	2021 Sep	Drug resistance in pituitary tumours: from cell membrane to intracellular signalling.	The pharmacological treatment of pituitary tumours is based on the use of stable analogues of somatostatin and dopamine. The analogues bind to somatostatin receptor types 2 and 5 (SST2 and SST5) and dopamine receptor type 2 (DRD2), respectively, and generate signal transduction cascades in cancerous pituitary cells that culminate in the inhibition of hormone secretion, cell growth and invasion. D…
Receptor AND Enzyme AND cancer	DRD2_TH	33631331	J Pain Symptom Manage	2021 Sep	Clinical and Genetic Factors Associated With the Breast Cancer-Related Sleep Disorders: The "CAGE-Sleep" Study-A Cross-Sectional Study.	CONTEXT: Despite being among the most reported concerns in breast cancer patients, sleep disturbances are still poorly assessed and managed in routine clinical practice. Correctly evaluating these symptoms and understanding the underlying clinical and genetic factors would help medical teams develop an adequate treatment strategy for each patient. OBJECTIVES: 1) To explore the severity of insomni…
Receptor AND Enzyme AND cancer	DRD2_TH	34814904	BMC Endocr Disord	2021 Nov 23	The role of MAPK11/12/13/14 (p38 MAPK) protein in dopamine agonist-resistant prolactinomas.	BACKGROUND: Prolactinoma is a functional pituitary adenoma that secretes excessive prolactin. Dopamine agonists (DAs) such as bromocriptine (BRC) are the first-line treatment for prolactinomas, but the resistance rate is increasing year by year, creating a clinical challenge. Therefore, it is urgent to explore the molecular mechanism of bromocriptine resistance in prolactinomas. Activation of the…
Receptor AND Enzyme AND cancer	DRD2_TH	34031366	Bone Res	2021 May 24	Mechanical tibial loading remotely suppresses brain tumors by dopamine-mediated downregulation of CCN4.	Mechanical loading to the bone is known to be beneficial for bone homeostasis and for suppressing tumor-induced osteolysis in the loaded bone. However, whether loading to a weight-bearing hind limb can inhibit distant tumor growth in the brain is unknown. We examined the possibility of bone-to-brain mechanotransduction using a mouse model of a brain tumor by focusing on the response to Lrp5-media…
Receptor AND Enzyme AND cancer	DRD2_TH	33442873	Eur J Immunol	2021 May	Metabolic and inflammatory reprogramming of macrophages by ONC201 translates in a pro-inflammatory environment even in presence of glioblastoma cells.	Tumor-associated macrophages facilitate tumor progression and resistance to therapy. Their capacity for metabolic and inflammatory reprogramming represents an attractive therapeutic target. ONC201/TIC10 is an anticancer molecule that antagonizes the dopamine receptor D2 and affects mitochondria integrity in tumor cells. We examined whether ONC201 induces a metabolic and pro-inflammatory switch in…
Receptor AND Enzyme AND cancer	DRD2_TH	32830856	Neuro Oncol	2021 Mar 25	Epidermal growth factor receptor as a molecular determinant of glioblastoma response to dopamine receptor D2 inhibitors.	BACKGROUND: There are ongoing clinical trials exploring the efficacy of dopamine receptor D2 (DRD2) inhibition against glioblastomas, the most common primary brain tumor. Here we examine potential molecular determinants of this efficacy. METHODS: The Cancer Genome Atlas glioblastoma database and other published mRNA profiles were used to analyze the DRD2 and epidermal growth factor receptor (EGFR…
Receptor AND Enzyme AND cancer	DRD2_TH	34330229	BMC Cancer	2021 Jul 30	Clinical and genetic factors associated with anxiety and depression in breast cancer patients: a cross-sectional study.	BACKGROUND: Despite the progress in assessment and treatment of breast cancer, being diagnosed with it or receiving chemotherapy treatment is still conceived as a traumatic experience. Women develop negative thoughts about life and death with detrimental effects on their daily physical functioning/activities, emotional state and overall quality of life. The aim of our study was to evaluate the le…
Receptor AND Enzyme AND cancer	DRD2_TH	33846213	Cancer Prev Res (Phila)	2021 Jul	Dopamine Prevents Ultraviolet B-induced Development and Progression of Premalignant Cutaneous Lesions through its D(2) Receptors.	Although the role of dopamine (DA) in malignant tumors has been reported, its function in premalignant lesions is unknown. Herein we report that the stimulation of DA D(2) receptors in endothelial cells in ultraviolet B (UVB)-induced cutaneous lesions in mice significantly reduced the tumor number, tumor burden, and malignant squamous cell carcinoma in these animals. DA D(2) receptor agonist inhi…
Receptor AND Enzyme AND cancer	DRD2_TH	34212819	Technol Cancer Res Treat	2021 Jan-Dec	Dopamine Receptors in Cancer: Are They Valid Therapeutic Targets?	The dopamine receptors (DRs) family includes 5 members with differences in signal transduction and ligand affinity. Abnormal DRs expression has been correlated multiple tumors with their clinical outcome. Thus, it has been proposed that DRs-targeting drugs-developed for other diseases as schizophrenia or Parkinson's disease-could be helpful in managing neoplastic diseases. In this review, we disc…
Receptor AND Enzyme AND cancer	DRD2_TH	33557912	J Exp Clin Cancer Res	2021 Feb 8	Targeting dopamine receptor D2 as a novel therapeutic strategy in endometrial cancer.	BACKGROUND: ONC201 is a dopamine receptor D2 (DRD2) antagonist that inhibits tumor growth in preclinical models through ClpP activation to induce integrated stress response pathway and mitochondrial events related to inhibition of cell growth, which is being explored in clinical trials for solid tumors and hematological malignancies. In this study, we investigated the anti-tumorigenic effect of O…
Receptor AND Enzyme AND cancer	DRD2_TH	33665638	Cell Rep Med	2021 Feb 16	Abnormal dopamine receptor signaling allows selective therapeutic targeting of neoplastic progenitors in AML patients.	The aberrant expression of dopamine receptors (DRDs) in acute myeloid leukemia (AML) cells has encouraged the repurposing of DRD antagonists such as thioridazine (TDZ) as anti-leukemic agents. Here, we access patient cells from a Phase I dose escalation trial to resolve the cellular and molecular bases of response to TDZ, and we extend these findings to an additional independent cohort of AML pat…
Receptor AND Enzyme AND cancer	DRD2_TH	34655599	Neuropharmacology	2021 Dec 15	Naringenin alleviates paraquat-induced dopaminergic neuronal loss in SH-SY5Y cells and a rat model of Parkinson's disease.	Parkinson's disease (PD), a common neurodegenerative disease is characterized by the progressive loss of dopaminergic neurons in the substantia nigra. The cause of dopaminergic loss in PD remains unknown for a long time, however, recent reports suggest oxidative stress plays a key role in the pathogenesis of PD. Paraquat (PQ), a widely used herbicide is an oxidative stress inducer that has been i…
Receptor AND Enzyme AND cancer	DRD2_TH	34044271	Biomed Pharmacother	2021 Aug	A high-throughput screen identifies inhibitors of lung cancer stem cells.	Metastasis is the main cause of cancer morbidity and mortality. Cancer stem cells (CSCs) are a rare subpopulation of cancer cells that can drive metastasis. The identification of CSC inhibitors and CSC-related genes is an alluring strategy for suppressing metastasis. Here, we established a simple and repeatable high-throughput CSC inhibitor screening platform that combined tumor sphere formation …
Receptor AND Enzyme AND cancer	DRD2_TH	34097975	Radiother Oncol	2021 Aug	Effects of the DRD2/3 antagonist ONC201 and radiation in glioblastoma.	BACKGROUND: Glioblastoma (GBM) is the deadliest of all brain cancers in adults. The current standard-of-care is surgery followed by radiotherapy and temozolomide, leading to a median survival time of only 15 months. GBM are organized hierarchically with a small number of glioma-initiating cells (GICs), responsible for therapy resistance and tumor recurrence, suggesting that targeting GICs could i…
Receptor AND Enzyme AND cancer	DRD2_TH	34246076	Neoplasia	2021 Aug	EZH2i EPZ-6438 and HDACi vorinostat synergize with ONC201/TIC10 to activate integrated stress response, DR5, reduce H3K27 methylation, ClpX and promote apoptosis of multiple tumor types including DIPG.	ONC201/TIC10 activates TRAIL signaling through ATF4 and the integrated stress response (ISR). ONC201 demonstrated tumor regressions and disease stability in patients with histone H3K27M-mutated midline-glioma. H3K27M-mutation prevents H3K27-methylation on the mutated allele. EZH2 inhibitors (EZH2i) reduce H3K27 methylation and have anti-tumor effects. We hypothesized ONC201 sensitivity and tumor …
Receptor AND Enzyme AND cancer	DRD2_TH	33945569	PLoS One	2021	Novel dopamine receptor 3 antagonists inhibit the growth of primary and temozolomide resistant glioblastoma cells.	Treatment for the lethal primary adult brain tumor glioblastoma (GBM) includes the chemotherapy temozolomide (TMZ), but TMZ resistance is common and correlates with promoter methylation of the DNA repair enzyme O-6-methylguanine-DNA methyltransferase (MGMT). To improve treatment of GBMs, including those resistant to TMZ, we explored the potential of targeting dopamine receptor signaling. We found…
Receptor AND Enzyme AND cancer	DRD2_TH	33776913	Front Endocrinol (Lausanne)	2021	Case Report: Temozolomide Treatment of Refractory Prolactinoma Resistant to Dopamine Agonists.	Therapeutic agents for refractory prolactinomas that are resistant to dopamine agonists (DAs) are troublesome, and surgery often only removes a large part of the tumor without complete remission. Among the various second-line treatment regimens, the treatment effect of the alkylating agent temozolomide (TMZ) is only effective for approximately half of patients; however, complete remission is rare…
Receptor AND Enzyme AND cancer	DRD2_TH	32767913	Curr Med Chem	2021	Diffuse Intrinsic Pontine Glioma (DIPG): Breakthrough and Clinical Perspective.	Diffuse intrinsic pontine glioma (DIPG) mainly affects children with a median age of 6-7 years old. It accounts for 10% of all pediatric tumors. Unfortunately, DIPG has a poor prognosis, and the median survival is generally less than 16-24 months independently from the treatment received. Up to now, children with DIPG are treated with focal radiotherapy alone or in combination with antitumor agen…
Receptor AND Enzyme AND cancer	DRD2_TH	32867661	Anticancer Agents Med Chem	2021	Characterization of Dopamine Receptor Associated Drugs on the Proliferation and Apoptosis of Prostate Cancer Cell Lines.	BACKGROUND: Dopamine Receptor (DR) gene family play an essential role in the regulation of Interleukin- 6 (IL-6) production. Our prior analysis of human prostate biopsy samples demonstrated the increased expression of IL-6 and a downregulating trend for dopamine receptor gene family. OBJECTIVE: The objective was to investigate the expression of dopamine receptors, their catabolizing enzyme and IL…
Receptor AND Enzyme AND cancer	DRD2_TH	32572597	Acta Neuropathol	2020 Sep	The KBTBD6/7-DRD2 axis regulates pituitary adenoma sensitivity to dopamine agonist treatment.	Pituitary adenoma (PA) is one of the most common intracranial tumors, and approximately 40% of all PAs are prolactinomas. Dopamine agonists (DAs), such as cabergoline (CAB), have been successfully used in the treatment of prolactinomas. The expression of dopamine type 2 receptor (DRD2) determines the therapeutic effect of DAs, but the molecular mechanisms of DRD2 regulation are not fully understo…
Receptor AND Enzyme AND cancer	DRD2_TH	32508315	Eur J Endocrinol	2020 Sep	Dopamine agonists and antipsychotics.	There can potentially be a number of clinical interactions that could adversely affect patient outcomes in a patient with a prolactinoma and psychiatric disease that might require antipsychotic and dopamine agonist treatment. Dopamine agonists stimulate the dopamine D2 receptor, resulting in a decrease in prolactin (PRL) levels and in prolactinoma size but action on dopamine receptors in the meso…
Receptor AND Enzyme AND cancer	DRD2_TH	32302973	Endocr Relat Cancer	2020 Jun	Molecular profiling for acromegaly treatment: a validation study.	Pharmacologic treatment of acromegaly is currently based upon assay-error strategy, the first-generation somatostatin receptor ligands (SRL) being the first-line treatment. However, about 50% of patients do not respond adequately to SRL. Our objective was to evaluate the potential usefulness of different molecular markers as predictors of response to SRL. We used somatotropinoma tissue obtained a…
Receptor AND Enzyme AND cancer	DRD2_TH	31702782	Neuro Oncol	2020 Jan 11	Biological activity of weekly ONC201 in adult recurrent glioblastoma patients.	BACKGROUND: ONC201 is a dopamine receptor D2 (DRD2) antagonist that penetrates the blood-brain barrier. ONC201 efficacy has been shown in glioblastoma animal models and is inversely correlated with dopamine receptor DRD5 expression. ONC201 is well tolerated in adult recurrent glioblastoma patients with dosing every 3 weeks and has achieved an objective radiographic response in a patient harboring…
Receptor AND Enzyme AND cancer	DRD2_TH	33142238	Neoplasia	2020 Dec	ONC201 and imipridones: Anti-cancer compounds with clinical efficacy.	ONC201 was originally discovered as TNF-Related Apoptosis Inducing Ligand (TRAIL)-inducing compound TIC10. ONC201 appears to act as a selective antagonist of the G protein coupled receptor (GPCR) dopamine receptor D2 (DRD2), and as an allosteric agonist of mitochondrial protease caseinolytic protease P (ClpP). Downstream of target engagement, ONC201 activates the ATF4/CHOP-mediated integrated str…
Receptor AND Enzyme AND cancer	DRD2_TH	33315498	Cell Cycle	2020 Dec	Thioridazine hydrochloride: an antipsychotic agent that inhibits tumor growth and lung metastasis in triple-negative breast cancer via inducing G0/G1 arrest and apoptosis.	CCK8: Cell Counting Kit-8; CDK: cyclin-dependent kinase; DRD2: dopamine D2 receptor; ERK1/2: extracellular signal-regulated kinase 1/2; GAPDH: glyceraldehyde 3-phosphate dehydrogenase; H&E: hematoxylin and eosin; MMP: membrane potential; NAC: N-acetyl-L-cysteine; PI: Propidium iodide; Rh123: rhodamine-123; ROS: reactive oxygen species; TBST: tris-buffered saline containing 0.1% Tween 20 TNBC: Tri…
Receptor AND Enzyme AND cancer	DRD2_TH	31645049	Pharmacology	2020	The Dopamine D2 Receptor Contributes to the Spheroid Formation Behavior of U87 Glioblastoma Cells.	BACKGROUND: Glioblastoma multiforme (GBM) is a common and lethal cancer of the central nervous system. This cancer is difficult to treat because most anticancer therapeutics do not readily penetrate into the brain due to the tight control at the cerebrovascular barrier. Numerous studies have suggested that dopamine D2 receptor (D2R) antagonists, such as first generation antipsychotics, may have a…
Receptor AND Enzyme AND cancer	DRD2_TH	31456142	J Neurooncol	2019 Oct	Pediatric and adult H3 K27M-mutant diffuse midline glioma treated with the selective DRD2 antagonist ONC201.	BACKGROUND: H3 K27M-mutant diffuse midline glioma is a fatal malignancy with no proven medical therapies. The entity predominantly occurs in children and young adults. ONC201 is a small molecule selective antagonist of dopamine receptor D2/3 (DRD2/3) with an exceptional safety profile. Following up on a durable response in the first H3 K27M-mutant diffuse midline glioma patient who received ONC20…
Receptor AND Enzyme AND cancer	DRD2_TH	31745082	Nat Commun	2019 Nov 19	A Bayesian machine learning approach for drug target identification using diverse data types.	Drug target identification is a crucial step in development, yet is also among the most complex. To address this, we develop BANDIT, a Bayesian machine-learning approach that integrates multiple data types to predict drug binding targets. Integrating public data, BANDIT benchmarked a ~90% accuracy on 2000+ small molecules. Applied to 14,000+ compounds without known targets, BANDIT generated ~4,00…
Receptor AND Enzyme AND cancer	DRD2_TH	31118108	J Immunother Cancer	2019 May 22	Safety and enhanced immunostimulatory activity of the DRD2 antagonist ONC201 in advanced solid tumor patients with weekly oral administration.	BACKGROUND: ONC201 is a small molecule antagonist of DRD2, a G protein-coupled receptor overexpressed in several malignancies, that has prolonged antitumor efficacy and immunomodulatory properties in preclinical models. The first-in-human trial of ONC201 previously established a recommended phase II dose (RP2D) of 625 mg once every three weeks. Here, we report the results of a phase I study that …
Receptor AND Enzyme AND cancer	DRD2_TH	30986128	Expert Opin Ther Targets	2019 May	The potential of dopamine receptor D2 (DRD2) as a therapeutic target for tackling pancreatic cancer.
Receptor AND Enzyme AND cancer	DRD2_TH	30856609	Endocr Relat Cancer	2019 May	mPRs represent a novel target for PRL inhibition in experimental prolactinomas.	Membrane progesterone receptors are known to mediate rapid nongenomic progesterone effects in different cell types. Recent evidence revealed that mPRalpha is highly expressed in the rat pituitary, being primarily localized in lactotrophs, acting as an intermediary of P4-inhibitory actions on prolactin secretion. The role of mPRs in prolactinoma development remains unclear. We hypothesize that mPR…
Receptor AND Enzyme AND cancer	DRD2_TH	31164161	J Transl Med	2019 Jun 4	Mutational landscape of gastric cancer and clinical application of genomic profiling based on target next-generation sequencing.	BACKGROUND: Gastric cancer (GC) is a leading cause of cancer deaths, and an increased number of GC patients adopt to next-generation sequencing (NGS) to identify tumor genomic alterations for precision medicine. METHODS: In this study, we established a hybridization capture-based NGS panel including 612 cancer-associated genes, and collected sequencing data of tumors and matched bloods from 153 g…
Receptor AND Enzyme AND cancer	DRD2_TH	31216815	Zhonghua Yi Xue Za Zhi	2019 Jun 11	[Role of dopamine receptor subtypes DRD2 and DRD5 in drug therapy of pituitary tumors].	Objective: To study the role of dopamine receptor subtype DRD2 and DRD5 in the treatment of pituitary adenoma, and toprovide a novel strategy for the drug-resistant pituitary adenomas. Methods: Immunohistochemistry was used to detect the expression of dopamine type 5 receptor (DRD5) and dopamine type 2 receptor (DRD2) in 33 primary pituitary tumor tissue samples. Cabergoline, DRD5 agonist (SKF383…
Receptor AND Enzyme AND cancer	DRD2_TH	30718563	Sci Rep	2019 Feb 4	Clinical significance of filamin A in patients with acromegaly and its association with somatostatin and dopamine receptor profiles.	Filamin-A (FLNA) plays a crucial role in somatostatin receptor (sst) subtype-2 signaling in somatotropinomas. Our objective was to investigate the in vivo association between FLNA and sst2 expression, sst5 expression, dopamine receptor subtype-2 (D2) expression, somatostatin receptor ligand (SRL) responsiveness and tumor invasiveness in somatotropinomas. Quantitative real-time PCR was used to eva…
Receptor AND Enzyme AND cancer	DRD2_TH	31874497	Zhonghua Yi Xue Za Zhi	2019 Dec 17	[Effect of opioid-related gene polymorphisms on patients with high-dose opioid-tolerant cancer pain].	Objective: To investigate the relationship between single nucleotide polymorphisms of opioid-related genes and high-dose opioid tolerance in patients with cancer pain. Methods: Twenty patients (high-dose opioid tolerance group, group A) who were hospitalized in Henan Cancer Hospital from June 2016 to June 2018 and who received high-dose opioid for pain control for more than 1 week were selected a…
Receptor AND Enzyme AND cancer	DRD2_TH	30760877	Pharmacogenomics J	2019 Dec	Candidate gene analyses for acute pain and morphine analgesia after pediatric day surgery: African American versus European Caucasian ancestry and dose prediction limits.	Acute pain and opioid analgesia demonstrate inter-individual variability and polygenic influence. In 241 children of African American and 277 of European Caucasian ancestry, we sought to replicate select candidate gene associations with morphine dose and postoperative pain and then to estimate dose prediction limits. Twenty-seven single-nucleotide polymorphisms (SNPs) from nine genes (ABCB1, ARRB…
Receptor AND Enzyme AND cancer	DRD2_TH	31048057	World Neurosurg	2019 Aug	Synergistic Suppression of Glioblastoma Cell Growth by Combined Application of Temozolomide and Dopamine D2 Receptor Antagonists.	OBJECTIVE: The current standard treatment of malignant glioma is maximal resection followed by chemotherapy and radiotherapy. Temozolomide (TMZ) has been the first-line chemotherapeutic agent used, although to achieve a satisfactory clinical effect. TMZ chemoresistance could result from glioblastoma stem cells, which are critical for tumor initiation, recurrence, and therapeutic resistance and ar…
Receptor AND Enzyme AND cancer	DRD2_TH	30952114	J Neurosurg Pediatr	2019 Apr 5	First clinical experience with DRD2/3 antagonist ONC201 in H3 K27M-mutant pediatric diffuse intrinsic pontine glioma: a case report.	Diffuse intrinsic pontine gliomas (DIPGs) frequently harbor the histone H3 K27M mutation. Gliomas with this mutation commonly overexpress dopamine receptor (DR) D2 and suppress DRD5, leading to enhanced sensitivity to DRD2 antagonism. This study reports the first clinical experience with the DRD2/3 antagonist ONC201 as a potential targeted therapy for H3 K27M-mutant DIPG. One pediatric patient (a…
Receptor AND Enzyme AND cancer	DRD2_TH	30559168	Clin Cancer Res	2019 Apr 1	Dopamine Receptor D5 is a Modulator of Tumor Response to Dopamine Receptor D2 Antagonism.	PURPOSE: Dopamine receptor D2 (DRD2) is a G protein-coupled receptor antagonized by ONC201, an anticancer small molecule in clinical trials for high-grade gliomas and other malignancies. DRD5 is a dopamine receptor family member that opposes DRD2 signaling. We investigated the expression of these dopamine receptors in cancer and their influence on tumor cell sensitivity to ONC201. EXPERIMENTAL DE…
Receptor AND Enzyme AND cancer	DRD2_TH	30713247	Biol Pharm Bull	2019	Optimization of Individual Pharmacotherapy Based on Multiple Evaluations of Patient Data.	To date, limited drug information is available for the individual optimization of pharmacotherapy. The author attempted multiple evaluations of patient data on factors related to the pharmacokinetics, drug efficacy, and adverse reactions observed in clinical settings. Through the clinical studies, drug information on the individual optimization of pharmacotherapy needed by health professionals in…
Receptor AND Enzyme AND cancer	DRD2_TH	29380701	Curr Drug Discov Technol	2019	The Expression of Dopamine Receptors Gene and their Potential Role in Targeting Breast Cancer Cells with Selective Agonist and Antagonist Drugs. Could it be the Novel Insight to Therapy?	BACKGROUND: Breast cancer is one of the common causes of mortality for women in Iran and other parts of the world. The substantial increasing rate of breast cancer in both developed and developing countries warns the scientists to provide more preventive steps and therapeutic measures. This study is conducted to investigate the impact of neurotransmitters (e.g., Dopamine) through their receptors …
Receptor AND Enzyme AND cancer	DRD2_TH	29907594	Mol Cancer Ther	2018 Sep	Repositioning Dopamine D2 Receptor Agonist Bromocriptine to Enhance Docetaxel Chemotherapy and Treat Bone Metastatic Prostate Cancer.	Docetaxel resistance remains a major obstacle in the treatment of prostate cancer bone metastasis. In this study, we demonstrate that the dopamine D2 receptor (DRD2) agonist bromocriptine effectively enhances docetaxel efficacy and suppresses skeletal growth of prostate cancer in preclinical models. DRD2 is ubiquitously expressed in prostate cancer cell lines and significantly reduced in prostate…
Receptor AND Enzyme AND cancer	DRD2_TH	30131338	J Biol Chem	2018 Oct 12	Thioridazine inhibits self-renewal in breast cancer cells via DRD2-dependent STAT3 inhibition, but induces a G(1) arrest independent of DRD2.	Thioridazine is an antipsychotic that has been shown to induce cell death and inhibit self-renewal in a broad spectrum of cancer cells. The mechanisms by which these effects are mediated are currently unknown but are presumed to result from the inhibition of dopamine receptor 2 (DRD2). Here we show that the self-renewal of several, but not all, triple-negative breast cancer cell lines is inhibite…
Receptor AND Enzyme AND cancer	DRD2_TH	29769195	Cancer Res	2018 Jul 15	Osteocyte-Driven Downregulation of Snail Restrains Effects of Drd2 Inhibitors on Mammary Tumor Cells.	While bone is a frequent target of breast cancer-associated metastasis, little is known about the effects of tumor-bone interactions on the efficacy of tumor-suppressing agents. Here we examined the effect of two FDA-approved dopamine modulators, fluphenazine and trifluoperazine, on mammary tumor cells, osteoclasts, osteoblasts, and osteocytes. These agents suppressed proliferation and migration …
Receptor AND Enzyme AND cancer	DRD2_TH	28965318	Mol Neurobiol	2018 Jul	The DRD2 Taq1A A1 Allele May Magnify the Risk of Alzheimer's in Aging African-Americans.	Alzheimer's disease is an irreversible, progressive brain disorder that slowly destroys cognitive skills and the ability to perform the simplest tasks. More than 5 million Americans are afflicted with Alzheimer's; a disorder which ranks third, just behind heart disease and cancer, as a cause of death for older people. With no real cure and in spite of enormous efforts worldwide, the disease remai…
Receptor AND Enzyme AND cancer	DRD2_TH	30334324	J Cell Mol Med	2018 Dec	Metformin inhibits growth and prolactin secretion of pituitary prolactinoma cells and xenografts.	Metformin (MET) is a diabetes drug that activates AMP-activated protein kinase (AMPK), and is suggested to have anticancer efficacy. Here, we investigated the role of AMPK signalling in prolactinoma (PRLoma), with particular respect to MET and bromocriptine (BC) as a PRLoma treatment. We analysed AMPK phosphorylation, dopamine D2 receptor (D2R), and oestrogen receptor (ER) expression in both BC-s…
Receptor AND Enzyme AND cancer	DRD2_TH	30093531	Blood Adv	2018 Aug 14	A phase 1 trial evaluating thioridazine in combination with cytarabine in patients with acute myeloid leukemia.	We completed a phase 1 dose-escalation trial to evaluate the safety of a dopamine receptor D2 (DRD2) antagonist thioridazine (TDZ), in combination with cytarabine. Thirteen patients 55 years and older with relapsed or refractory acute myeloid leukemia (AML) were enrolled. Oral TDZ was administered at 3 dose levels: 25 mg (n = 6), 50 mg (n = 4), or 100 mg (n = 3) every 6 hours for 21 days. Interme…
Receptor AND Enzyme AND cancer	DRD2_TH	29927438	Arkh Patol	2018	[Pituitary lactotroph adenomas resistant to dopamine agonist treatment: histological and immunohistochemical characteristics].	OBJECTIVE: To present the histological and immunohistochemical characteristics of pituitary lactotroph adenomas (PLAs) resistant to dopamine agonist treatment. SUBJECT AND METHODS: The investigators examined paraffin-embedded blocks and histological sections obtained from 19 patients (13 women, 6 men), whose median age was 29 (19, 38) years, after surgical treatment (adenomectomy) for PLAs resist…
Receptor AND Enzyme AND cancer	DRD2_TH	28485732	Transl Psychiatry	2017 May 9	Pdxdc1 modulates prepulse inhibition of acoustic startle in the mouse.	Current antipsychotic medications used to treat schizophrenia all target the dopamine D2 receptor. Although these drugs have serious side effects and limited efficacy, no novel molecular targets for schizophrenia treatment have been successfully translated into new medications. To identify novel potential treatment targets for schizophrenia, we searched for previously unknown molecular modulators…
Receptor AND Enzyme AND cancer	DRD2_TH	28454238	Oncol Lett	2017 Mar	Dopamine receptor D2 is correlated with gastric cancer prognosis.	It has been reported previously that a dopamine receptor D2 (DRD2) antagonist was able to induce cancer cell apoptosis and that DRD2 was expressed at high levels in pituitary adenomas. However, the expression of DRD2 in gastric cancer and its correlation with the prognosis of patients with gastric cancer remain to be elucidated. In the present study, the expression of DRD2 in 84 paired gastric ca…
Receptor AND Enzyme AND cancer	DRD2_TH	27688013	Endocrine	2017 Jun	Effects of the single and combined treatment with dopamine agonist, somatostatin analog and mTOR inhibitors in a human lung carcinoid cell line: an in vitro study.	Somatostatin analogues and mTOR inhibitors have been used as medical therapy in lung carcinoids with variable results. No data are available on dopamine agonists as treatment for lung carcinoids. The main aim of the current study was to evaluate the effect of the combined treatment of somatostatin analogue octreotide and the dopamine agonist cabergoline with mTOR inhibitors in an in vitro model o…
Receptor AND Enzyme AND cancer	DRD2_TH	27848079	Pituitary	2017 Jun	Cabergoline and prolactinomas: lack of association between DRD2 polymorphisms and response to treatment.	BACKGROUND: About 80% of prolactinomas respond to dopamine agonists (DA) with hormonal normalization and tumor shrinkage. Mechanisms of DA resistance include reduction of dopamine receptor subtype 2 (DRD2) expression, short and long isoform ratio and post-receptor mechanisms. It was suggested that polymorphisms in the gene encoding dopamine receptor subtype 2 gene (DRD2) could be associated with …
Receptor AND Enzyme AND cancer	DRD2_TH	27729204	Auton Neurosci	2017 Jan	Exploring the multifactorial nature of postoperative nausea and vomiting in women following surgery for breast cancer.	BACKGROUND: Postoperative nausea and vomiting (PONV) are two of the most frequent and distressing complications following surgical procedures, with as many as 80% of patients considered to be at risk. Despite recognition of well-established risk factors and the subsequent use of clinical guidelines, 20-30% of women do not respond to antiemetic protocols, indicating that there may be a genetic ris…
Receptor AND Enzyme AND cancer	DRD2_TH	28331050	Clin Cancer Res	2017 Aug 1	First-in-Human Clinical Trial of Oral ONC201 in Patients with Refractory Solid Tumors.	Purpose: ONC201 is a small-molecule selective antagonist of the G protein-coupled receptor DRD2 that is the founding member of the imipridone class of compounds. A first-in-human phase I study of ONC201 was conducted to determine its recommended phase II dose (RP2D).Experimental Design: This open-label study treated 10 patients during dose escalation with histologically confirmed advanced solid t…
Receptor AND Enzyme AND cancer	DRD2_TH	28411401	Med Sci Monit	2017 Apr 15	Expression of Stem Cell Markers and Dopamine D2 Receptors in Human and Rat Prolactinomas.	BACKGROUND Dopamine agonists (DAs) are the first-line treatment for prolactinomas. DAs primarily target the dopamine D2 receptor (D2R). Tumor stem-like cells (TSLCs) are associated with the tolerance to radiotherapy and chemotherapy. TSLCs have also been identified in pituitary adenomas. We aimed to characterize the expression pattern of stem cell markers and D2R in human and rat prolactinomas. M…
Receptor AND Enzyme AND cancer	DRD2_TH	28120505	Int J Cancer	2017 Apr 15	Dopamine receptor type 2 (DRD2) and somatostatin receptor type 2 (SSTR2) agonists are effective in inhibiting proliferation of progenitor/stem-like cells isolated from nonfunctioning pituitary tumors.	The role of progenitor/stem cells in pituitary tumorigenesis, resistance to pharmacological treatments and tumor recurrence is still unclear. This study investigated the presence of progenitor/stem cells in non-functioning pituitary tumors (NFPTs) and tested the efficacy of dopamine receptor type 2 (DRD2) and somatostatin receptor type 2 (SSTR2) agonists to inhibit in vitro proliferation. They fo…
Receptor AND Enzyme AND cancer	DRD2_TH	27519461	Cancer Lett	2016 Oct 28	Dopamine receptor type 2 (DRD2) inhibits migration and invasion of human tumorous pituitary cells through ROCK-mediated cofilin inactivation.	Non-functioning pituitary tumors (NFPTs) frequently present local invasiveness. Dopamine receptor 2 (DRD2) agonists are the only medical therapy that induces tumor shrinkage in some patients. Invasion requires cytoskeleton rearrangements that are tightly regulated by cofilin pathway, whose alterations correlate with invasion in different tumors. We investigated the effect of DR2D agonist on NFPT …
Receptor AND Enzyme AND cancer	DRD2_TH	27525990	Psychopharmacology (Berl)	2016 Oct	Preferential binding to dopamine D3 over D2 receptors by cariprazine in patients with schizophrenia using PET with the D3/D2 receptor ligand [(11)C]-(+)-PHNO.	RATIONALE: Second-generation antipsychotics occupy dopamine D2 receptors and act as antagonists or partial agonists at these receptors. While these drugs alleviate positive symptoms in patients with schizophrenia, they are less effective for treating cognitive deficits and negative symptoms. Dopamine D3 receptors are highly expressed in areas of the brain thought to play a role in the regulation …
Receptor AND Enzyme AND cancer	DRD2_TH	27602582	Oncotarget	2016 Nov 8	Discovery and clinical introduction of first-in-class imipridone ONC201.	ONC201 is the founding member of a novel class of anti-cancer compounds called imipridones that is currently in Phase II clinical trials in multiple advanced cancers. Since the discovery of ONC201 as a p53-independent inducer of TRAIL gene transcription, preclinical studies have determined that ONC201 has anti-proliferative and pro-apoptotic effects against a broad range of tumor cells but not no…
Receptor AND Enzyme AND cancer	DRD2_TH	26597879	Breast Cancer	2016 Nov	The effects of spiritual intervention and changes in dopamine receptor gene expression in breast cancer patients.	Breast cancer is the most common cancer in females in Iran and in most of the developed countries. Studies have shown that having chronic stress in individuals predisposes several types of cancer including breast cancer. Research results showed that spiritual factors correlate with indices of physical consequences such as heart disease, cancer, and death, so do psychiatric conditions and changes …
Receptor AND Enzyme AND cancer	DRD2_TH	26447226	Alcohol Alcohol	2016 May	Influence of Dopaminergic System Genetic Variation and Lifestyle Factors on Excessive Alcohol Consumption.	AIMS: To examine the role of genetic and environmental factors in the pathogenesis of alcohol dependence in a Spanish cohort of women and men. METHODS: We analyzed the relationship between 56 genetic variants in 7 genes associated with the dopaminergic reward pathway and excessive alcohol consumption. The study sample (N = 1533, of which 746 were women) consisted of 653 heavy consumers and 880 ve…
Receptor AND Enzyme AND cancer	DRD2_TH	27283899	Oncotarget	2016 Jul 5	Pharmacological activation of FOXO3 suppresses triple-negative breast cancer in vitro and in vivo.	Triple-negative breast cancer (TNBC) is the most lethal form of breast cancer. Lacking effective therapeutic options hinders treatment of TNBC. Here, we show that bepridil (BPD) and trifluoperazine (TFP), which are FDA-approved drugs for treatment of schizophrenia and angina respectively, inhibit Akt-pS473 phosphorylation and promote FOXO3 nuclear localization and activation in TNBC cells. BPD an…
Receptor AND Enzyme AND cancer	DRD2_TH	27446594	J Pharm Health Care Sci	2016	Genotype frequencies for polymorphisms related to chemotherapy-induced nausea and vomiting in a Japanese population.	BACKGROUND: Genotype frequencies for chemotherapy-induced nausea and vomiting (CINV)-related polymorphisms have not yet been reported for Japanese subjects. METHODS: We analyzed 10 genotype frequencies for following polymorphisms associated with the development of CINV: serotonin 5-HT3 receptors (HTR3); neurokinin-1 receptors (Tachykinin-1 receptors, TACR1); dopamine D2 receptors (DRD2); and cate…
Receptor AND Enzyme AND cancer	DRD2_TH	27398159	Am J Transl Res	2016	The important application of thioridazine in the endometrial cancer.	BACKGROUND: Endometrial cancer (ECa) is one of the serious healthy burden for female worldwide. The treatments of ECa focus on the application of endocrine therapy and aberrant signaling proteins expression recently years. Medroxyprogesterone acrtate (MPA) plays crucial role in the endocrine therapy for ECa patients. However, the outcomes are still not ideal in the advanced stage tumor, especiall…
Receptor AND Enzyme AND cancer	DRD2_TH	27803457	Biol Pharm Bull	2016	An Analysis of Behavioral and Genetic Risk Factors for Chemotherapy-Induced Nausea and Vomiting in Japanese Subjects.	There are individual differences in the frequency of chemotherapy-induced nausea and vomiting (CINV) in cancer patients. We investigated the individual variability in susceptibility to CINV with focus on both behavioral factors and genetic factors in Japanese cancer patients. We performed a prospective study to investigate the association between patient attributes (backgrounds and habits as well…
Receptor AND Enzyme AND cancer	DRD2_TH	26143682	Vet J	2015 Oct	Expression of somatostatin, dopamine, progesterone and growth hormone receptor mRNA in canine cortisol-secreting adrenocortical tumours.	Cortisol-secreting adrenocortical tumours (AT) in dogs are characterised by uncontrolled growth and excessive cortisol secretion. Dysregulated hormone receptor expression might be involved in tumour growth and hypersecretion of cortisol. The relative mRNA expression of growth hormone receptor, progesterone receptor, somatostatin receptors (SSTR1-3) and dopamine receptors (DRD1-2 and DRD5) was eva…
Receptor AND Enzyme AND cancer	DRD2_TH	26514951	Ann Endocrinol (Paris)	2015 Oct	Does DRD2 polymorphism influence the clinical characteristics of prolactinoma?	OBJECTIVES: Genetic alterations explaining the clinical variability of prolactinomas still could not be clarified and dopamine D2 receptor (DRD2) polymorphism is a putative candidate for the variable response to dopaminergic treatment. The present study was conducted to investigate the influence of DRD2 TaqI A polymorphism on initial and follow-up characteristics of prolactinoma. PATIENTS AND MET…
Receptor AND Enzyme AND cancer	DRD2_TH	26232589	Neurobiol Dis	2015 Oct	The tumor suppressor PTEN regulates motor responses to striatal dopamine in normal and Parkinsonian animals.	Phosphatase and Tensin homolog deleted on chromosome 10 (PTEN) is a dual lipid-protein phosphatase known primarily as a growth preventing tumor suppressor. PTEN is also expressed in neurons, and pathways modulated by PTEN can influence neuronal function. Here we report a novel function of PTEN as a regulator of striatal dopamine signaling in a model of Parkinson's disease (PD). Blocking PTEN expr…
Receptor AND Enzyme AND cancer	DRD2_TH	25418156	Clin Endocrinol (Oxf)	2015 May	Dopamine receptor subtype 2 expression profile in nonfunctioning pituitary adenomas and in vivo response to cabergoline therapy.	OBJECTIVES: To determine the dopamine receptor subtype 2 (DR2) mRNA levels and protein expression and to evaluate the effect of adjuvant cabergoline therapy on tumour volume (TV) in patients with postoperative residual nonfunctioning pituitary adenoma (NFPA). METHODS: The mRNA expression was quantified by real-time RT-PCR (TaqMan((R))), and protein expression was evaluated by immunohistochemistry…
Receptor AND Enzyme AND cancer	DRD2_TH	26624925	Transl Psychiatry	2015 Dec 1	The significant association of Taq1A genotypes in DRD2/ANKK1 with smoking cessation in a large-scale meta-analysis of Caucasian populations.	Although a number of studies have analyzed the relation between the DRD2/ANKK1 gene Taq1A polymorphism and smoking cessation, the results remain controversial. The primary objective of the present study was to determine whether this variant indeed has any effect on smoking cessation. The A1-dominant model that considers A1/* (*=A1 or A2) and A2/A2 as two genotypes and compares their frequencies i…
Receptor AND Enzyme AND cancer	DRD2_TH	25832589	J Obstet Gynaecol Res	2015 Aug	Dopamine D2 receptor blocker thioridazine induces cell death in human uterine cervical carcinoma cell line SiHa.	AIM: The aim of this study was to explore the correlation of dopamine D2 receptor (DRD2) and the development of uterine cervical cancer, and the effect of thioridazine (an antagonist of DRD2) on the SiHa cell line. MATERIAL AND METHODS: The expression of DRD2 in tissues was detected with immunohistochemistry. SiHa cells were exposed to different concentrations of thioridazine for 24 h, and then c…
Receptor AND Enzyme AND cancer	DRD2_TH	24347577	J Neurol Neurosurg Psychiatry	2014 Sep	Fetal striatal grafting slows motor and cognitive decline of Huntington's disease.	OBJECTIVE: To assess the clinical effect of caudate-putaminal transplantation of fetal striatal tissue in Huntington's disease (HD). METHODS: We carried out a follow-up study on 10 HD transplanted patients and 16 HD not-transplanted patients. All patients were evaluated with the Unified HD Rating Scale (UHDRS) whose change in motor, cognitive, behavioural and functional capacity total scores were…
Receptor AND Enzyme AND cancer	DRD2_TH	23740147	Pituitary	2014 Jun	The effect of the ANKK1/DRD2 Taq1A polymorphism on weight changes of dopaminergic treatment in prolactinomas.	Treatment with dopamine agonists in patients with prolactinomas has been associated with weight loss in short term studies. However, long-term studies on weight changes are lacking. Taq1A is a restriction fragment length polymorphism considered as a gene marker for the DRD2 gene. The presence of at least one A1 allele is linked to reduced brain dopaminergic activity due to reduced receptor bindin…
Receptor AND Enzyme AND cancer	DRD2_TH	25027022	J Exp Clin Cancer Res	2014 Jul 16	The expression profile of Dopamine D2 receptor, MGMT and VEGF in different histological subtypes of pituitary adenomas: a study of 197 cases and indications for the medical therapy.	BACKGROUND: To study the expression of D2R, MGMT and VEGF for clinical significance in pituitary adenomas, and to predict the potential curative medical therapy of dopamine agonists, temozolomide and bevacizumab on pituitary adenomas. METHODS: Immunohistochemistry and western blot were performed to detect the expression of expression of D2R, MGMT and VEGF in pituitary adenoma tissue samples. The …
Receptor AND Enzyme AND cancer	DRD2_TH	24360851	Clin Chim Acta	2014 Feb 15	Impact of genetic and non-genetic factors on clinical responses to prochlorperazine in oxycodone-treated cancer patients.	BACKGROUND: The contributions of DRD2 and OPRM1 genetic variants to clinical responses to prochlorperazine remain to be clarified in opioid-treated patients. We evaluated the clinical responses to prochlorperazine based on non-genetic and genetic factors in oxycodone-treated patients. METHODS: Seventy Japanese cancer patients starting oral prochlorperazine together with oxycodone were enrolled. P…
Receptor AND Enzyme AND cancer	DRD2_TH	25449069	Zhonghua Yi Xue Yi Chuan Xue Za Zhi	2014 Dec	[Regulation of PI3K-Akt-GSK3beta signaling pathway in U251 cells by risperidone].	OBJECTIVE: To investigate the effect of risperidone, an antipsychotic drug, on the Akt-GSK3beta pathway and the role of PI3K in dopamine D2 receptor (DRD2) expression and Akt-GSK3beta signal pathway. METHODS: Human glioma cells (U251) were cultured in vitro. Cells without any treatment as control, Western blotting was used for measuring the expression of Akt (Thr308 and Ser473) and GSK3beta (Ser9…
Receptor AND Enzyme AND cancer	DRD2_TH	24081741	J Clin Endocrinol Metab	2013 Dec	Preoperative normalization of cortisol levels in Cushing's disease after medical treatment: consequences for somatostatin and dopamine receptor subtype expression and in vitro response to somatostatin analogs and dopamine agonists.	CONTEXT: Corticotroph pituitary adenomas often highly express the dopamine 2 receptor (D(2)R) and somatostatin receptor subtype 5 (sst(5)). The sst(2) expression is relatively low, likely resulting from downregulating effects of high cortisol levels. This may explain why the sst(2)-preferring somatostatin analog octreotide, compared with the multi-receptor-targeting somatostatin analog pasireotid…
Receptor AND Enzyme AND cancer	DRD2_TH	24009136	J Clin Endocrinol Metab	2013 Dec	Targeting dopamine receptors subtype 2 (D2DR) in pheochromocytomas: head-to-head comparison between in vitro and in vivo findings.	CONTEXT: Dopamine subtype 2 receptors (D2DRs) are overexpressed in pheochromocytomas (PHEOs). D2DR-expressing tumors can be visualized by iodine-123 labeled iodobenzamide ((1)(2)(3)I-IBZM) single-photon emission computed tomography (SPECT). OBJECTIVE: The hypothesis of this study was that D2DR high expression in PHEOs would allow in vivo visualization through (1)(2)(3)I-IBZM SPECT. The present pr…
Receptor AND Enzyme AND cancer	DRD2_TH	22127489	Eur J Endocrinol	2012 Mar	Resistance to dopamine agonists in prolactinoma is correlated with reduction of dopamine D2 receptor long isoform mRNA levels.	OBJECTIVE: Dopamine agonists normalize prolactin (PRL) levels and reduce tumour size in responsive prolactinoma. However, several cases have shown resistance to dopamine agonists upon initial treatment. Infrequently, prolactinoma initially responds, but then becomes refractory to prolonged treatment (secondary resistance). We investigated the possible mechanisms of resistance to dopamine agonists…
Receptor AND Enzyme AND cancer	DRD2_TH	21398039	Pain	2011 May	Influence from genetic variability on opioid use for cancer pain: a European genetic association study of 2294 cancer pain patients.	Cancer pain patients need variable opioid doses. Preclinical and clinical studies suggest that opioid efficacy is related to genetic variability. However, the studies have small samples, findings are not replicated, and several candidate genes have not been studied. Therefore, a study of genetic variability with opioid doses in a large population using a confirmatory validation population was war…
Receptor AND Enzyme AND cancer	DRD2_TH	21406548	J Pharmacol Exp Ther	2011 Jun	Inhibitory effects of antivascular endothelial growth factor strategies in experimental dopamine-resistant prolactinomas.	Prolactin-secreting adenomas are the most frequent type among pituitary tumors, and pharmacological therapy with dopamine agonists remains the mainstay of treatment. But some adenomas are resistant, and a decrease in the number or function of dopamine D2 receptors (D2Rs) has been described in these cases. D2R knockout [Drd2(-/-)] mice have chronic hyperprolactinemia and pituitary hyperplasia and …
Receptor AND Enzyme AND cancer	DRD2_TH	21570824	Eur J Cancer	2011 Jul	Clinical and genetic factors associated with nausea and vomiting in cancer patients receiving opioids.	BACKGROUND: This study investigates whether demographical, disease-related and genetic factors contribute to inter-individual differences in nausea and vomiting among patients receiving opioids for cancer pain. METHODS: Cancer patients receiving opioids were included from 17 centres in 11 European countries. Intensities of nausea and vomiting were reported by 1579 patients on four-point categoric…
Receptor AND Enzyme AND cancer	DRD2_TH	21646367	J Clin Endocrinol Metab	2011 Aug	Evidences for the existence of a low dopaminergic tone in polycystic ovarian syndrome: implications for OHSS development and treatment.	CONTEXT: The dopamine/dopamine receptor 2 (D2/Drd2) pathway modulates vascular endothelial growth factor (VEGF)-dependent vascular permeability and angiogenesis in the ovary. Deregulation of the VEGF/VEGF receptor (VEGFR)-2 pathway leading to increased risk of ovarian hyperstimulation syndrome has been described in the ovary of patients suffering from polycystic ovarian syndrome (PCOS). OBJECTIVE…
Receptor AND Enzyme AND cancer	DRD2_TH	20180013	Breast Cancer Res Treat	2010 Oct	Genetic polymorphisms in folate and alcohol metabolism and breast cancer risk: a case-control study in Thai women.	Dietary folate as well as polymorphic variants in one-carbon metabolism genes may modulate risk of breast cancer through aberrant DNA methylation and altered nucleotide synthesis and repair. Alcohol is well recognized as a risk factor for breast cancer, and interactions with one-carbon metabolism has also been suggested. The purpose of this study is to test the hypothesis that genetic polymorphis…
Receptor AND Enzyme AND cancer	DRD2_TH	19929252	Expert Opin Drug Metab Toxicol	2010 Jan	Pharmacogenetics of D2 dopamine receptor gene in prolactin-secreting pituitary adenomas.	IMPORTANCE OF THE FIELD: Dopamine-agonists are the treatment of choice of prolactin-secreting pituitary adenomas (PRL-omas). Their actions on D2 dopamine receptor (DRD2) and the clinical outcome may be affected by polymorphisms. AREAS COVERED IN THIS REVIEW: PRL-omas are well-differentiated endocrine tumors expressing DRD2. The dopamine-agonist cabergoline (CB), normalizes prolactin and reduces t…
Receptor AND Enzyme AND cancer	DRD2_TH	20389301	Br J Cancer	2010 Apr 27	Prediction of CCND1 amplification using plasma DNA as a prognostic marker in oesophageal squamous cell carcinoma.	BACKGROUND: We aimed to develop a new biomarker to predict cyclin D1 (CCND1) status using plasma DNA in oesophageal squamous cell carcinoma (ESCC) patients. METHODS: We evaluated the ratio of the CCND1 (11q13) dosage to the dopamine receptor D2 (DRD2; 11q22-23) dosage (C/D ratio) as CCND1 copy number. This study was divided into three steps: (1) Determination of a cutoff value for the C/D ratio i…
Receptor AND Enzyme AND cancer	DRD2_TH	20350135	Pharmacogenomics	2010 Apr	Prospective association of dopamine-related polymorphisms with smoking cessation in general care.	AIMS: Genetic contributions to nicotine dependence have been demonstrated repeatedly, but the relevance of individual polymorphisms for smoking cessation remains controversial. MATERIALS & METHODS: We examined genotypes at two dopamine-related loci, DRD2/ANKK1 (rs1800497) and DBH (rs77905), in 577 heavy smokers participating in a prospective study of smoking cessation in general care in Germany. …
Receptor AND Enzyme AND cancer	DRD2_TH	19494806	Neuropsychopharmacology	2009 Sep	Dopamine genes and nicotine dependence in treatment-seeking and community smokers.	We utilized a cohort of 828 treatment-seeking self-identified white cigarette smokers (50% female) to rank candidate gene single nucleotide polymorphisms (SNPs) associated with the Fagerstrom Test for Nicotine Dependence (FTND), a measure of nicotine dependence which assesses quantity of cigarettes smoked and time- and place-dependent characteristics of the respondent's smoking behavior. A total …
Receptor AND Enzyme AND cancer	DRD2_TH	19065655	Int J Cancer	2009 May 1	Dopamine D2 receptor polymorphisms and adenoma recurrence in the Polyp Prevention Trial.	Epidemiological evidence suggests that obesity may be causally associated with colorectal cancer. Dopamine and the dopaminergic reward pathway have been implicated in drug and alcohol addiction as well as obesity. Polymorphisms within the D2 dopamine receptor gene (DRD2) have been shown to be associated with colorectal cancer risk. We investigated the association between DRD2 genotype at these lo…
Receptor AND Enzyme AND cancer	DRD2_TH	18651224	Rev Endocr Metab Disord	2009 Jun	Somatostatin-dopamine ligands in the treatment of pituitary adenomas.	Somatostatin receptors (sst1-5) and dopamine receptor 2 (D2DR) are well expressed and co-localized in several human pituitary adenomas, suggesting possible functional interactions in the control of hormonal hypersecretion and tumor cell growth. The present review describes the expression and functionality of these receptors in the different classes of human pituitary adenomas. The sst2 agonists, …
Receptor AND Enzyme AND cancer	DRD2_TH	19273465	Nicotine Tob Res	2009 Apr	Lack of association of DRD2 rs1800497 (Taq1A) polymorphism with smoking cessation in a nicotine replacement therapy randomized trial.	INTRODUCTION: We previously reported evidence that the T allele of the dopamine type-2 receptor (DRD2) rs1800497 polymorphism is associated with improved response to nicotine replacement therapy (NRT) relative to placebo and that this association may only be present in females. However, evidence of the poor replication validity of genetic association studies is growing, particularly among those t…
Receptor AND Enzyme AND cancer	DRD2_TH	18791324	Neuroendocrinology	2009	Genes differentially expressed in prolactinomas responsive and resistant to dopamine agonists.	BACKGROUND/AIMS: Prolactin (PRL) secretion and its gene expression are inhibited by dopamine. Prolactinomas are the most common secreting pituitary adenomas, and dopamine agonists (DA) are the first choice for their treatment. However, a subset of patients is resistant to DA. As the mechanisms involved in DA resistance are not fully understood, the aim of this study was to obtain new insights reg…
Receptor AND Enzyme AND cancer	DRD2_TH	18332900	Pharmacogenomics J	2008 Oct	Dopamine D2 receptor gene polymorphisms and response to cabergoline therapy in patients with prolactin-secreting pituitary adenomas.	Dopamine-agonist cabergoline (CB) reduces prolactin (PRL) secretion and tumor size in 80% of patients with prolactin-secreting adenomas (PRL-omas) by binding type 2 dopamine receptor (DRD2). The mechanisms responsible for resistance to CB remain largely unknown. To assess the association of DRD2 with sensitivity to CB, TaqI-A1/A2, TaqI-B1/B2, HphI-G/T and NcoI-C/T genotypes were determined in a c…
Receptor AND Enzyme AND cancer	DRD2_TH	17387332	Pharmacogenomics J	2008 Apr	Genetic variation in the dopamine D4 receptor (DRD4) gene and smoking cessation: follow-up of a randomised clinical trial of transdermal nicotine patch.	Smokers of European ancestry (n=720) who participated in a double-blind, randomised, placebo-controlled trial of transdermal nicotine replacement therapy, were genotyped for two functional polymorphisms (variable number of tandem repeats (VNTR) and a C to T transition at position -521 (C-521T)) in the dopamine D4 receptor gene (DRD4) gene. Logistic regression models of abstinence at 12- and 26-we…
Receptor AND Enzyme AND cancer	DRD2_TH	17189962	Pharmacogenomics J	2007 Aug	The DRD2 TaqI-B polymorphism and its relationship to smoking abstinence and withdrawal symptoms.	The dopamine receptor D2 (DRD2) gene has polymorphisms that have been linked to regulation of the dopamine system and to an increased prevalence of smoking. The present study examined the relationship of the DRD2 TaqI-A and -B polymorphisms with short-term clinical outcome (abstinence and withdrawal symptoms), collected from daily (14 pre-quit and 42 post-quit) diary data among smokers (n=116) tr…
Receptor AND Enzyme AND cancer	DRD2_TH	16123753	Neuropsychopharmacology	2006 Jan	Role of functional genetic variation in the dopamine D2 receptor (DRD2) in response to bupropion and nicotine replacement therapy for tobacco dependence: results of two randomized clinical trials.	Although bupropion and nicotine replacement therapy (NRT) are efficacious tobacco dependence treatments, there is substantial interindividual variability in therapeutic response and most smokers relapse. Pharmacogenetics research may improve treatment outcomes by identifying genetic variants predictive of therapeutic response. We investigated the roles of two functional genetic variants in the do…
Receptor AND Enzyme AND cancer	DRD2_TH	15077009	Pharmacogenetics	2004 Feb	Genetic variation in dopaminergic pathways and short-term effectiveness of the nicotine patch.	Polymorphisms in the dopamine D2 receptor (DRD2 C/T and DRD2 A/G) and in dopamine beta hydroxylase (DBH A/G) have been implicated in modulation of smoking and other reward-seeking behaviours. We hypothesized that these alleles would predict the outcome of nicotine patch therapy for smoking cessation. In 1991-93, we performed a randomized controlled trial of the nicotine patch on 1686 heavy smoker…
Receptor AND Enzyme AND cancer	DRD2_TH	15138759	Psychopharmacology (Berl)	2004 Aug	Changes in food reward following smoking cessation: a pharmacogenetic investigation.	RATIONALE: Despite the high prevalence and public health significance of weight gain following smoking cessation, little is known about the underlying bio-behavioral mechanisms or effective therapies. OBJECTIVES: We evaluated the effects of bupropion on food reward following smoking abstinence and the moderating influence of genotype. METHODS: Seventy-one smokers of European ancestry were genotyp…
Receptor AND Enzyme AND cancer	DRD2_TH	15203796	Nicotine Tob Res	2004 Apr	The effects of the DRD2 polymorphism on smoking cessation and negative affect: evidence for a pharmacogenetic effect on mood.	This study evaluated the relationship between smoking cessation treatment outcome and the DRD2 polymorphism. Participants were 134 smokers who took part in a larger clinical trial evaluating the effects of an antidepressant medication (venlafaxine or placebo) plus standard care (brief counseling and nicotine replacement therapy). Venlafaxine is an antidepressant that inhibits the reuptake of sero…
Receptor AND Enzyme AND cancer	DRD2_TH	7907340	J Clin Endocrinol Metab	1994 Mar	Normal structural dopamine type 2 receptor gene in prolactin-secreting and other pituitary tumors.	Dopamine, acting via its specific receptor (DRD2) in the anterior pituitary, tonically inhibits pituitary prolactin secretion and lactotroph proliferation. In addition, dopamine agonist therapy for pituitary prolactinomas results in reduction of prolactin secretion and tumor regression. These observations lead to the speculation that functional dopamine uncoupling may release lactotrophs from the…
Receptor AND Enzyme AND cancer	CNR2_FAAH	25594062	Oncoscience	2014	Perturbations of the endocannabinoid system in mantle cell lymphoma: correlations to clinical and pathological features.	The cannabinoid receptors are upregulated in many types of cancers, including mantle cell lymphoma (MCL) and have been suggested to constitute novel therapeutic targets. The expression pattern of the key members of the endocannabinoid system was analyzed in a well-characterized MCL patient cohort and correlated to biological features. 107 tumor tissues were analyzed for the mRNA levels of cannabi…
Receptor AND Enzyme AND cancer	CNR2_FAAH	11042139	Biochem J	2000 Nov 1	N-acyl-dopamines: novel synthetic CB(1) cannabinoid-receptor ligands and inhibitors of anandamide inactivation with cannabimimetic activity in vitro and in vivo.	We reported previously that synthetic amides of polyunsaturated fatty acids with bioactive amines can result in substances that interact with proteins of the endogenous cannabinoid system (ECS). Here we synthesized a series of N-acyl-dopamines (NADAs) and studied their effects on the anandamide membrane transporter, the anandamide amidohydrolase (fatty acid amide hydrolase, FAAH) and the two cann…
Receptor AND Enzyme AND cancer	DRD3_TH	36428964	Cells	2022 Nov 9	Dopaminergic Signalling Enhances IL-2 Production and Strengthens Anti-Tumour Response Exerted by Cytotoxic T Lymphocytes in a Melanoma Mouse Model.	Dopamine has emerged as an important regulator of immunity. Recent evidence has shown that signalling through low-affinity dopamine receptors exerts anti-inflammatory effects, whilst stimulation of high-affinity dopamine receptors potentiates immunity in different models. However, the dopaminergic regulation of CD8(+) T-cells in anti-tumour immunity remains poorly explored. Here, we studied the r…
Receptor AND Enzyme AND cancer	DRD3_TH	36456906	BMC Cancer	2022 Dec 2	Dopamine receptor D3 is related to prognosis in human hepatocellular carcinoma and inhibits tumor growth.	BACKGROUND: Dopamine receptors have been reported to play important roles in cancer progression. However, the role of dopamine receptor D3 (DRD3) in hepatocellular carcinoma (HCC) remains unclear. METHODS: The expression of DRD3 was detected by immunohistochemistry and real-time qPCR. The prognostic value of DRD3 in patients was investigated by analyzing selected databases, including cBioPortal a…
Receptor AND Enzyme AND cancer	DRD3_TH	33945569	PLoS One	2021	Novel dopamine receptor 3 antagonists inhibit the growth of primary and temozolomide resistant glioblastoma cells.	Treatment for the lethal primary adult brain tumor glioblastoma (GBM) includes the chemotherapy temozolomide (TMZ), but TMZ resistance is common and correlates with promoter methylation of the DNA repair enzyme O-6-methylguanine-DNA methyltransferase (MGMT). To improve treatment of GBMs, including those resistant to TMZ, we explored the potential of targeting dopamine receptor signaling. We found…
Receptor AND Enzyme AND cancer	DRD3_TH	32767913	Curr Med Chem	2021	Diffuse Intrinsic Pontine Glioma (DIPG): Breakthrough and Clinical Perspective.	Diffuse intrinsic pontine glioma (DIPG) mainly affects children with a median age of 6-7 years old. It accounts for 10% of all pediatric tumors. Unfortunately, DIPG has a poor prognosis, and the median survival is generally less than 16-24 months independently from the treatment received. Up to now, children with DIPG are treated with focal radiotherapy alone or in combination with antitumor agen…
Receptor AND Enzyme AND cancer	DRD3_TH	31107411	Pain	2019 Oct	Machine-learned analysis of the association of next-generation sequencing-based genotypes with persistent pain after breast cancer surgery.	Cancer and its surgical treatment are among the most important triggering events for persistent pain, but additional factors need to be present for the clinical manifestation, such as variants in pain-relevant genes. In a cohort of 140 women undergoing breast cancer surgery, assigned based on a 3-year follow-up to either a persistent or nonpersistent pain phenotype, next-generation sequencing was…
Receptor AND Enzyme AND cancer	DRD3_TH	27729204	Auton Neurosci	2017 Jan	Exploring the multifactorial nature of postoperative nausea and vomiting in women following surgery for breast cancer.	BACKGROUND: Postoperative nausea and vomiting (PONV) are two of the most frequent and distressing complications following surgical procedures, with as many as 80% of patients considered to be at risk. Despite recognition of well-established risk factors and the subsequent use of clinical guidelines, 20-30% of women do not respond to antiemetic protocols, indicating that there may be a genetic ris…
Receptor AND Enzyme AND cancer	DRD3_TH	27525990	Psychopharmacology (Berl)	2016 Oct	Preferential binding to dopamine D3 over D2 receptors by cariprazine in patients with schizophrenia using PET with the D3/D2 receptor ligand [(11)C]-(+)-PHNO.	RATIONALE: Second-generation antipsychotics occupy dopamine D2 receptors and act as antagonists or partial agonists at these receptors. While these drugs alleviate positive symptoms in patients with schizophrenia, they are less effective for treating cognitive deficits and negative symptoms. Dopamine D3 receptors are highly expressed in areas of the brain thought to play a role in the regulation …
Receptor AND Enzyme AND cancer	DRD3_TH	26447226	Alcohol Alcohol	2016 May	Influence of Dopaminergic System Genetic Variation and Lifestyle Factors on Excessive Alcohol Consumption.	AIMS: To examine the role of genetic and environmental factors in the pathogenesis of alcohol dependence in a Spanish cohort of women and men. METHODS: We analyzed the relationship between 56 genetic variants in 7 genes associated with the dopaminergic reward pathway and excessive alcohol consumption. The study sample (N = 1533, of which 746 were women) consisted of 653 heavy consumers and 880 ve…
[truncated: 14 more rows]
