# Supplementary material for: The landscape of cancer-rewired GPCR signaling axes
Source: Cell Genom. 2024 May 8;4(5):100557. doi: 10.1016/j.xgen.2024.100557 (PMC11099383; doi:10.1016/j.xgen.2024.100557)
Supplement: Table S15. Related to STAR Methods: Literature support for rate-limiting role of metabolism pathway enzymes [file mmc16.xlsx]

## Sheet: Sheet1
Table S15. Literature support for rate-limiting role of Metabolism pathways's enzymes
Pathway	Reactome_ID	Enzyme:nr_pubmed	top_filtered_enzyme	Pubmed Ids
Activation of gene expression by SREBF (SREBP)	R-HSA-2426168	['SCD:352']	SCD	36897257|36333493|36738552|36690952|36317480|36525134|36828080|37066337|37092306|37068693|37009424|36650838|36234715|35944154|35895101|36406833|35397179|35459947|34855992|34516623|35196693|35175224|34971013|35271708|35524897|34913059|34990411|34309049|34636033|36575190|36413694|35931982|36140684|36011162|35719004|35455616|35306694|35222083|35342344|36355850|35937563|34536445|34564414|34143511|346…
Arachidonic acid metabolism	R-HSA-2142753	['PTGS2:610']	PTGS2	37144749|36800412|37062434|37091910|36522555|37063848|36992901|36359097|36189434|35974668|35643499|35499079|35445990|35897029|35893805|36135051|35634493|36471782|36523490|34834574|34547381|33377278|33801351|33253884|33094540|33129574|34366627|33152664|34741172|35130254|34089729|34293856|33289225|33554778|33539521|33967951|33995374|32942970|32516287|31490357|32980776|32959405|32359360|32231102|313…
Biosynthesis of DHA-derived SPMs	R-HSA-9018677	['PTGS2:610']	PTGS2	37144749|36800412|37062434|37091910|36522555|37063848|36992901|36359097|36189434|35974668|35643499|35499079|35445990|35897029|35893805|36135051|35634493|36471782|36523490|34834574|34547381|33377278|33801351|33253884|33094540|33129574|34366627|33152664|34741172|35130254|34089729|34293856|33289225|33554778|33539521|33967951|33995374|32942970|32516287|31490357|32980776|32959405|32359360|32231102|313…
Biosynthesis of DPA-derived SPMs	R-HSA-9018683	['PTGS2:610']	PTGS2	37144749|36800412|37062434|37091910|36522555|37063848|36992901|36359097|36189434|35974668|35643499|35499079|35445990|35897029|35893805|36135051|35634493|36471782|36523490|34834574|34547381|33377278|33801351|33253884|33094540|33129574|34366627|33152664|34741172|35130254|34089729|34293856|33289225|33554778|33539521|33967951|33995374|32942970|32516287|31490357|32980776|32959405|32359360|32231102|313…
Biosynthesis of DPAn-3 SPMs	R-HSA-9025094	['PTGS2:610']	PTGS2	37144749|36800412|37062434|37091910|36522555|37063848|36992901|36359097|36189434|35974668|35643499|35499079|35445990|35897029|35893805|36135051|35634493|36471782|36523490|34834574|34547381|33377278|33801351|33253884|33094540|33129574|34366627|33152664|34741172|35130254|34089729|34293856|33289225|33554778|33539521|33967951|33995374|32942970|32516287|31490357|32980776|32959405|32359360|32231102|313…
Biosynthesis of EPA-derived SPMs	R-HSA-9018679	['PTGS2:610']	PTGS2	37144749|36800412|37062434|37091910|36522555|37063848|36992901|36359097|36189434|35974668|35643499|35499079|35445990|35897029|35893805|36135051|35634493|36471782|36523490|34834574|34547381|33377278|33801351|33253884|33094540|33129574|34366627|33152664|34741172|35130254|34089729|34293856|33289225|33554778|33539521|33967951|33995374|32942970|32516287|31490357|32980776|32959405|32359360|32231102|313…
Biosynthesis of electrophilic ≈ì√¢-3 PUFA oxo-derivatives	R-HSA-9027604	['PTGS2:610']	PTGS2	37144749|36800412|37062434|37091910|36522555|37063848|36992901|36359097|36189434|35974668|35643499|35499079|35445990|35897029|35893805|36135051|35634493|36471782|36523490|34834574|34547381|33377278|33801351|33253884|33094540|33129574|34366627|33152664|34741172|35130254|34089729|34293856|33289225|33554778|33539521|33967951|33995374|32942970|32516287|31490357|32980776|32959405|32359360|32231102|313…
Biosynthesis of specialized proresolving mediators (SPMs)	R-HSA-9018678	['PTGS2:610']	PTGS2	37144749|36800412|37062434|37091910|36522555|37063848|36992901|36359097|36189434|35974668|35643499|35499079|35445990|35897029|35893805|36135051|35634493|36471782|36523490|34834574|34547381|33377278|33801351|33253884|33094540|33129574|34366627|33152664|34741172|35130254|34089729|34293856|33289225|33554778|33539521|33967951|33995374|32942970|32516287|31490357|32980776|32959405|32359360|32231102|313…
Catecholamine biosynthesis	R-HSA-209905	['TH:3000']	TH	37122899|36975722|37036419|36791404|36577593|36696818|36997449|36724589|37137821|37157943|37160466|37158209|37158372|37160539|37160439|37159384|37157906|36942937|37158938|37158921|37156929|37155210|37156461|37149615|37149557|37148430|36921525|37144842|37147496|36728214|37150309|37150499|37148971|37149037|37149088|37140070|37141006|37140702|36542475|37140025|37143440|37143081|37142979|37140133|371…
Fatty acid metabolism	R-HSA-8978868	['PTGS2:610', 'SCD:352']	PTGS2	37144749|36800412|37062434|37091910|36522555|37063848|36992901|36359097|36189434|35974668|35643499|35499079|35445990|35897029|35893805|36135051|35634493|36471782|36523490|34834574|34547381|33377278|33801351|33253884|33094540|33129574|34366627|33152664|34741172|35130254|34089729|34293856|33289225|33554778|33539521|33967951|33995374|32942970|32516287|31490357|32980776|32959405|32359360|32231102|313…
Fatty acyl-CoA biosynthesis	R-HSA-75105	['SCD:352']	SCD	36897257|36333493|36738552|36690952|36317480|36525134|36828080|37066337|37092306|37068693|37009424|36650838|36234715|35944154|35895101|36406833|35397179|35459947|34855992|34516623|35196693|35175224|34971013|35271708|35524897|34913059|34990411|34309049|34636033|36575190|36413694|35931982|36140684|36011162|35719004|35455616|35306694|35222083|35342344|36355850|35937563|34536445|34564414|34143511|346…
Metabolism of amine-derived hormones	R-HSA-209776	['TH:3000', 'TPH2:240', 'TPH1:171']	TH	37122899|36975722|37036419|36791404|36577593|36696818|36997449|36724589|37137821|37157943|37160466|37158209|37158372|37160539|37160439|37159384|37157906|36942937|37158938|37158921|37156929|37155210|37156461|37149615|37149557|37148430|36921525|37144842|37147496|36728214|37150309|37150499|37148971|37149037|37149088|37140070|37141006|37140702|36542475|37140025|37143440|37143081|37142979|37140133|371…
Metabolism of amino acids and derivatives	R-HSA-71291	['TH:3000', 'TYR:416', 'TPH2:240', 'IDO1:172', 'TPH1:171']	TH	37122899|36975722|37036419|36791404|36577593|36696818|36997449|36724589|37137821|37157943|37160466|37158209|37158372|37160539|37160439|37159384|37157906|36942937|37158938|37158921|37156929|37155210|37156461|37149615|37149557|37148430|36921525|37144842|37147496|36728214|37150309|37150499|37148971|37149037|37149088|37140070|37141006|37140702|36542475|37140025|37143440|37143081|37142979|37140133|371…
Metabolism of fat-soluble vitamins	R-HSA-6806667	['LPL:127']	LPL	36753681|36134502|34863862|34793860|34860701|35976913|35875413|35228497|34082530|33873058|34927230|33846453|34551696|32408526|31477272|31349013|30890725|30183069|31101745|31473330|30944368|30841820|30114400|29453968|29371243|28951314|30420299|29599706|28207959|27898284|27845686|28539716|28536535|28570579|27427383|27818935|26999119|27234787|27053679|26265042|24735886|24721265|23960078|23110339|233…
Metabolism of steroids	R-HSA-8957322	['SCD:352', 'CYP7A1:219', 'CYP11A1:218']	SCD	36897257|36333493|36738552|36690952|36317480|36525134|36828080|37066337|37092306|37068693|37009424|36650838|36234715|35944154|35895101|36406833|35397179|35459947|34855992|34516623|35196693|35175224|34971013|35271708|35524897|34913059|34990411|34309049|34636033|36575190|36413694|35931982|36140684|36011162|35719004|35455616|35306694|35222083|35342344|36355850|35937563|34536445|34564414|34143511|346…
Metabolism of vitamins and cofactors	R-HSA-196854	['PTGS2:610', 'PTS:364', 'NAMPT:245', 'LPL:127']	PTGS2	37144749|36800412|37062434|37091910|36522555|37063848|36992901|36359097|36189434|35974668|35643499|35499079|35445990|35897029|35893805|36135051|35634493|36471782|36523490|34834574|34547381|33377278|33801351|33253884|33094540|33129574|34366627|33152664|34741172|35130254|34089729|34293856|33289225|33554778|33539521|33967951|33995374|32942970|32516287|31490357|32980776|32959405|32359360|32231102|313…
Metabolism of water-soluble vitamins and cofactors	R-HSA-196849	['PTGS2:610', 'NAMPT:245']	PTGS2	37144749|36800412|37062434|37091910|36522555|37063848|36992901|36359097|36189434|35974668|35643499|35499079|35445990|35897029|35893805|36135051|35634493|36471782|36523490|34834574|34547381|33377278|33801351|33253884|33094540|33129574|34366627|33152664|34741172|35130254|34089729|34293856|33289225|33554778|33539521|33967951|33995374|32942970|32516287|31490357|32980776|32959405|32359360|32231102|313…
Nicotinamide salvaging	R-HSA-197264	['PTGS2:610', 'NAMPT:245']	PTGS2	37144749|36800412|37062434|37091910|36522555|37063848|36992901|36359097|36189434|35974668|35643499|35499079|35445990|35897029|35893805|36135051|35634493|36471782|36523490|34834574|34547381|33377278|33801351|33253884|33094540|33129574|34366627|33152664|34741172|35130254|34089729|34293856|33289225|33554778|33539521|33967951|33995374|32942970|32516287|31490357|32980776|32959405|32359360|32231102|313…
Nicotinate metabolism	R-HSA-196807	['PTGS2:610', 'NAMPT:245']	PTGS2	37144749|36800412|37062434|37091910|36522555|37063848|36992901|36359097|36189434|35974668|35643499|35499079|35445990|35897029|35893805|36135051|35634493|36471782|36523490|34834574|34547381|33377278|33801351|33253884|33094540|33129574|34366627|33152664|34741172|35130254|34089729|34293856|33289225|33554778|33539521|33967951|33995374|32942970|32516287|31490357|32980776|32959405|32359360|32231102|313…
Regulation of cholesterol biosynthesis by SREBP (SREBF)	R-HSA-1655829	['SCD:352']	SCD	36897257|36333493|36738552|36690952|36317480|36525134|36828080|37066337|37092306|37068693|37009424|36650838|36234715|35944154|35895101|36406833|35397179|35459947|34855992|34516623|35196693|35175224|34971013|35271708|35524897|34913059|34990411|34309049|34636033|36575190|36413694|35931982|36140684|36011162|35719004|35455616|35306694|35222083|35342344|36355850|35937563|34536445|34564414|34143511|346…
Retinoid metabolism and transport	R-HSA-975634	['LPL:127']	LPL	36753681|36134502|34863862|34793860|34860701|35976913|35875413|35228497|34082530|33873058|34927230|33846453|34551696|32408526|31477272|31349013|30890725|30183069|31101745|31473330|30944368|30841820|30114400|29453968|29371243|28951314|30420299|29599706|28207959|27898284|27845686|28539716|28536535|28570579|27427383|27818935|26999119|27234787|27053679|26265042|24735886|24721265|23960078|23110339|233…
Serotonin and melatonin biosynthesis	R-HSA-209931	['TPH2:240', 'TPH1:171']	TPH2	37161455|36842645|36902295|36094569|36698149|37119821|37104367|35787402|35581741|35269497|35337298|35294080|35391733|36046836|34137184|37057442|34384732|34213591|34625528|34884655|34828419|33547164|33993565|33836219|33671067|32532168|33833735|32738671|32030628|31415826|31557469|31629717|33372187|32479926|32711172|32119710|31176514|31035861|31302206|31319134|30857219|30472790|31251491|30513372|309…
Synthesis of 15-eicosatetraenoic acid derivatives	R-HSA-2142770	['PTGS2:610']	PTGS2	37144749|36800412|37062434|37091910|36522555|37063848|36992901|36359097|36189434|35974668|35643499|35499079|35445990|35897029|35893805|36135051|35634493|36471782|36523490|34834574|34547381|33377278|33801351|33253884|33094540|33129574|34366627|33152664|34741172|35130254|34089729|34293856|33289225|33554778|33539521|33967951|33995374|32942970|32516287|31490357|32980776|32959405|32359360|32231102|313…
Synthesis of Prostaglandins (PG) and Thromboxanes (TX)	R-HSA-2162123	['PTGS2:610']	PTGS2	37144749|36800412|37062434|37091910|36522555|37063848|36992901|36359097|36189434|35974668|35643499|35499079|35445990|35897029|35893805|36135051|35634493|36471782|36523490|34834574|34547381|33377278|33801351|33253884|33094540|33129574|34366627|33152664|34741172|35130254|34089729|34293856|33289225|33554778|33539521|33967951|33995374|32942970|32516287|31490357|32980776|32959405|32359360|32231102|313…
Tryptophan catabolism	R-HSA-71240	['IDO1:172']	IDO1	36842645|36758839|36971773|36921291|36495667|37087488|37062258|36827928|36824664|36798537|36911403|36224022|36292942|34145969|36156099|35358772|35545044|35032499|34962030|35064560|35183714|35288468|35582948|35681736|35604497|34752953|35758198|35696861|35406118|35046097|35173722|36588734|36776388|36408235|36212460|35677437|36188218|35413710|36119020|35965963|36034879|36467776|34137184|34770059|347…
